# Supplementary material for: Simultaneous trimodal single-cell measurement of transcripts, epitopes, and chromatin accessibility using TEA-seq
Source: eLife. 2021 Apr 9;10:e63632. doi: 10.7554/eLife.63632 (PMC8034981; doi:10.7554/eLife.63632)
Supplement: Figure 1—source data 1. [file elife-63632-fig1-data1.zip › Figure1_SourceData1_QCMetrics.csv]

well_label	well_id	well_color	pass_fail	barcodes	original_barcodes	n_fragments	n_unique	tss_frac	peaks_frac	altius_frac	mito_perc
Nuclei: Unsorted	X041-AP0C1W1	#404040	Fail	5055852ac70b11ea8fb942010a19c80f	AAACGAAAGAATACTG-1	20545	14692	0.149605227334604	0.311462020147019	0.563640076231963	0.550012168410806
Nuclei: Unsorted	X041-AP0C1W1	#404040	Fail	5055861ac70b11ea8fb942010a19c80f	AAACGAAAGACGACTG-1	1453	1039	0.0606352261790183	0.180943214629451	0.466794995187681	0.206469373709566
Nuclei: Unsorted	X041-AP0C1W1	#404040	Fail	5055867ec70b11ea8fb942010a19c80f	AAACGAAAGACGCCAA-1	4192	2966	0.0600134861766689	0.163182737693864	0.479770734996628	0.166984732824427
Nuclei: Unsorted	X041-AP0C1W1	#404040	Fail	505586cec70b11ea8fb942010a19c80f	AAACGAAAGAGATTAC-1	1507	1084	0.0479704797047971	0.160516605166052	0.435424354243542	0
Nuclei: Unsorted	X041-AP0C1W1	#be1e2d	Pass	50558728c70b11ea8fb942010a19c80f	AAACGAAAGAGCTCCC-1	6700	4882	0.224702990577632	0.472347398607128	0.674928308070463	0.194029850746269
Nuclei: Unsorted	X041-AP0C1W1	#be1e2d	Pass	50558782c70b11ea8fb942010a19c80f	AAACGAAAGATTCCGT-1	9868	7158	0.231209835149483	0.474853310980721	0.675747415479184	0.304012971220105
Nuclei: Unsorted	X041-AP0C1W1	#404040	Fail	505587dcc70b11ea8fb942010a19c80f	AAACGAAAGCAGAGCT-1	2090	1471	0.08837525492862	0.178110129163834	0.469068660774983	0.717703349282297
Nuclei: Unsorted	X041-AP0C1W1	#be1e2d	Pass	50558836c70b11ea8fb942010a19c80f	AAACGAAAGCAGGACT-1	11129	7738	0.252520031015766	0.423235978288964	0.649263375549238	0.548117530775452
Nuclei: Unsorted	X041-AP0C1W1	#404040	Fail	50558886c70b11ea8fb942010a19c80f	AAACGAAAGCCCATGC-1	1973	1416	0.0536723163841808	0.16454802259887	0.418785310734463	0
Nuclei: Unsorted	X041-AP0C1W1	#404040	Fail	505588e0c70b11ea8fb942010a19c80f	AAACGAAAGCCTCGCA-1	1784	1256	0.0605095541401274	0.163216560509554	0.448248407643312	0.280269058295964
Nuclei: Unsorted	X041-AP0C1W1	#404040	Fail	5055893ac70b11ea8fb942010a19c80f	AAACGAAAGCTAGCAG-1	2321	1691	0.0709639266706091	0.174452986398581	0.463039621525724	0.0430848772081
Nuclei: Unsorted	X041-AP0C1W1	#404040	Fail	5055898ac70b11ea8fb942010a19c80f	AAACGAAAGGATGTCG-1	2168	1529	0.0621321124918247	0.164159581425768	0.467625899280576	0.18450184501845
Nuclei: Unsorted	X041-AP0C1W1	#404040	Fail	505589dac70b11ea8fb942010a19c80f	AAACGAAAGGCAAGGG-1	11371	8296	0.170081967213115	0.296166827386692	0.550747348119576	0.72992700729927
Nuclei: Unsorted	X041-AP0C1W1	#be1e2d	Pass	50558a34c70b11ea8fb942010a19c80f	AAACGAAAGGCACCTC-1	10253	6873	0.343372617488724	0.535282991415685	0.725301906009021	0.302350531551741
Nuclei: Unsorted	X041-AP0C1W1	#404040	Fail	50558a84c70b11ea8fb942010a19c80f	AAACGAAAGGCGCTTC-1	1914	1366	0.0783308931185944	0.186676427525622	0.474377745241581	0.156739811912226
Nuclei: Unsorted	X041-AP0C1W1	#404040	Fail	50558ad4c70b11ea8fb942010a19c80f	AAACGAAAGGCTCAGA-1	1488	1073	0.0577819198508854	0.167753960857409	0.471575023299161	0.201612903225806
Nuclei: Unsorted	X041-AP0C1W1	#404040	Fail	50558b2ec70b11ea8fb942010a19c80f	AAACGAAAGGCTTAAA-1	2445	1768	0.0582579185520362	0.174773755656109	0.468325791855204	0
Nuclei: Unsorted	X041-AP0C1W1	#404040	Fail	50558b88c70b11ea8fb942010a19c80f	AAACGAAAGGGCATTG-1	1852	1346	0.0616641901931649	0.168647845468054	0.464338781575037	0.0539956803455724
Nuclei: Unsorted	X041-AP0C1W1	#404040	Fail	50558be2c70b11ea8fb942010a19c80f	AAACGAAAGGTCCTCG-1	1855	1364	0.0535190615835777	0.170087976539589	0.440615835777126	0.107816711590297
Nuclei: Unsorted	X041-AP0C1W1	#404040	Fail	50558c32c70b11ea8fb942010a19c80f	AAACGAAAGGTTAACA-1	2673	1907	0.0676455165180912	0.16675406397483	0.452543261667541	0.149644594089039
Nuclei: Unsorted	X041-AP0C1W1	#404040	Fail	50558c82c70b11ea8fb942010a19c80f	AAACGAAAGGTTCGAG-1	2689	1925	0.0649350649350649	0.166753246753247	0.442077922077922	0.0371885459278542
Nuclei: Unsorted	X041-AP0C1W1	#404040	Fail	50558cdcc70b11ea8fb942010a19c80f	AAACGAAAGTCGACCC-1	2270	1638	0.0573870573870574	0.18009768009768	0.454212454212454	0.0881057268722467
Nuclei: Unsorted	X041-AP0C1W1	#404040	Fail	50558d2cc70b11ea8fb942010a19c80f	AAACGAAAGTCGGGAT-1	1934	1363	0.0674981658107117	0.165810711665444	0.436537050623624	0
Nuclei: Unsorted	X041-AP0C1W1	#404040	Fail	50558d86c70b11ea8fb942010a19c80f	AAACGAAAGTCTCCAA-1	1757	1243	0.0539018503620274	0.172968624296058	0.47787610619469	0.113830392714855
Nuclei: Unsorted	X041-AP0C1W1	#404040	Fail	50558dd6c70b11ea8fb942010a19c80f	AAACGAAAGTGATCTC-1	3570	2575	0.0648543689320388	0.174368932038835	0.456310679611651	0.0560224089635854
Nuclei: Unsorted	X041-AP0C1W1	#404040	Fail	50558e30c70b11ea8fb942010a19c80f	AAACGAAAGTGTTCCA-1	3095	2100	0.0542857142857143	0.167142857142857	0.451428571428571	0.0646203554119548
Nuclei: Unsorted	X041-AP0C1W1	#404040	Fail	50558e80c70b11ea8fb942010a19c80f	AAACGAAAGTTCAACC-1	2462	1748	0.080091533180778	0.169908466819222	0.454233409610984	0.121852152721365
Nuclei: Unsorted	X041-AP0C1W1	#404040	Fail	50558edac70b11ea8fb942010a19c80f	AAACGAAAGTTTGGAA-1	1742	1257	0.050914876690533	0.163882259347653	0.45266507557677	0.34443168771527
Nuclei: Unsorted	X041-AP0C1W1	#404040	Fail	50558f2ac70b11ea8fb942010a19c80f	AAACGAACAAAGGAAG-1	3496	2472	0.0558252427184466	0.168284789644013	0.437297734627832	0.028604118993135
Nuclei: Unsorted	X041-AP0C1W1	#404040	Fail	50558f7ac70b11ea8fb942010a19c80f	AAACGAACAAGACACG-1	2046	1445	0.0560553633217993	0.180622837370242	0.451903114186851	0.293255131964809
Nuclei: Unsorted	X041-AP0C1W1	#404040	Fail	50558fd4c70b11ea8fb942010a19c80f	AAACGAACAAGCACTT-1	2565	1797	0.0678909293266555	0.167501391207568	0.478018920422927	0.0389863547758285
Nuclei: Unsorted	X041-AP0C1W1	#404040	Fail	5055902ec70b11ea8fb942010a19c80f	AAACGAACAAGCGAAC-1	2372	1682	0.058858501783591	0.165279429250892	0.467895362663496	0.168634064080944
Nuclei: Unsorted	X041-AP0C1W1	#404040	Fail	5055907ec70b11ea8fb942010a19c80f	AAACGAACAAGCTTTG-1	1683	1198	0.0642737896494157	0.148580968280467	0.435726210350584	0.05941770647653
Nuclei: Unsorted	X041-AP0C1W1	#404040	Fail	505590d8c70b11ea8fb942010a19c80f	AAACGAACAAGGAACC-1	2970	2123	0.0560527555346208	0.162976919453603	0.451248233631653	0.37037037037037
Nuclei: Unsorted	X041-AP0C1W1	#404040	Fail	50559132c70b11ea8fb942010a19c80f	AAACGAACAAGGACCA-1	3955	2731	0.0666422555840352	0.172464298791651	0.474185280117173	0.0505689001264223
Nuclei: Unsorted	X041-AP0C1W1	#be1e2d	Pass	50559182c70b11ea8fb942010a19c80f	AAACGAACAAGGGAGG-1	14962	10722	0.205838462973326	0.37166573400485	0.599701548218616	0.541371474401818
Nuclei: Unsorted	X041-AP0C1W1	#404040	Fail	505591d2c70b11ea8fb942010a19c80f	AAACGAACAAGTTCGT-1	3264	2282	0.0876424189307625	0.213409290096407	0.468010517090272	0.153186274509804
Nuclei: Unsorted	X041-AP0C1W1	#404040	Fail	50559236c70b11ea8fb942010a19c80f	AAACGAACAATCAGGG-1	4203	3044	0.05946123521682	0.15407358738502	0.449408672798949	0.0713775874375446
Nuclei: Unsorted	X041-AP0C1W1	#404040	Fail	50559286c70b11ea8fb942010a19c80f	AAACGAACAATGTGTC-1	1726	1191	0.0604534005037783	0.163727959697733	0.443324937027708	0
Nuclei: Unsorted	X041-AP0C1W1	#404040	Fail	505592d6c70b11ea8fb942010a19c80f	AAACGAACACAAACAA-1	6214	4148	0.0530376084860174	0.139585342333655	0.411041465766635	0.209205020920502
Nuclei: Unsorted	X041-AP0C1W1	#404040	Fail	5055933ac70b11ea8fb942010a19c80f	AAACGAACACACTAGT-1	2076	1434	0.0669456066945607	0.176429567642957	0.430264993026499	0.289017341040462
Nuclei: Unsorted	X041-AP0C1W1	#404040	Fail	5055938ac70b11ea8fb942010a19c80f	AAACGAACACAGCTTA-1	18242	13152	0.0425790754257908	0.144008515815085	0.427919708029197	0.0548185505975222
Nuclei: Unsorted	X041-AP0C1W1	#404040	Fail	505593d0c70b11ea8fb942010a19c80f	AAACGAACACATTGCA-1	2169	1574	0.059720457433291	0.163278271918679	0.45425667090216	0.0922083909635777
Nuclei: Unsorted	X041-AP0C1W1	#404040	Fail	50559434c70b11ea8fb942010a19c80f	AAACGAACACCTGGTG-1	1672	1210	0.056198347107438	0.18099173553719	0.471900826446281	0.0598086124401914
Nuclei: Unsorted	X041-AP0C1W1	#404040	Fail	50559484c70b11ea8fb942010a19c80f	AAACGAACACGCCGAT-1	3046	2256	0.0571808510638298	0.163120567375887	0.445921985815603	0.0984898227183191
Nuclei: Unsorted	X041-AP0C1W1	#be1e2d	Pass	50559524c70b11ea8fb942010a19c80f	AAACGAACACTCCACT-1	11059	7941	0.23599042941695	0.433320740460899	0.646643999496285	0.723392711818429
Nuclei: Unsorted	X041-AP0C1W1	#404040	Fail	5055957ec70b11ea8fb942010a19c80f	AAACGAACAGCTATAC-1	2470	1736	0.0599078341013825	0.179723502304147	0.453341013824885	0.242914979757085
Nuclei: Unsorted	X041-AP0C1W1	#404040	Fail	505595d8c70b11ea8fb942010a19c80f	AAACGAACAGCTGATT-1	1476	1071	0.0597572362278245	0.170868347338936	0.445378151260504	0
Nuclei: Unsorted	X041-AP0C1W1	#404040	Fail	50559628c70b11ea8fb942010a19c80f	AAACGAACAGGCATTT-1	2314	1695	0.0601769911504425	0.165191740412979	0.450737463126844	0.388936905790838
Nuclei: Unsorted	X041-AP0C1W1	#404040	Fail	50559678c70b11ea8fb942010a19c80f	AAACGAACAGGCTACC-1	10477	7693	0.141037306642402	0.337059664630183	0.570128688418043	0.143170754987115
Nuclei: Unsorted	X041-AP0C1W1	#404040	Fail	505596d2c70b11ea8fb942010a19c80f	AAACGAACAGGTGTCC-1	1995	1428	0.0469187675070028	0.161764705882353	0.44327731092437	0
Nuclei: Unsorted	X041-AP0C1W1	#404040	Fail	50559722c70b11ea8fb942010a19c80f	AAACGAACAGTAACCT-1	1954	1420	0.0654929577464789	0.165492957746479	0.428169014084507	0.307062436028659
Nuclei: Unsorted	X041-AP0C1W1	#404040	Fail	50559772c70b11ea8fb942010a19c80f	AAACGAACAGTAAGCG-1	2316	1639	0.0695546064673582	0.181818181818182	0.444783404514948	0.0863557858376511
Nuclei: Unsorted	X041-AP0C1W1	#404040	Fail	505597c2c70b11ea8fb942010a19c80f	AAACGAACAGTTCGGC-1	1612	1178	0.067062818336163	0.16723259762309	0.456706281833616	0.0620347394540943
Nuclei: Unsorted	X041-AP0C1W1	#404040	Fail	50559812c70b11ea8fb942010a19c80f	AAACGAACATACTGCA-1	4243	3034	0.0711931443638761	0.177323665128543	0.435398813447594	0.424228140466651
Nuclei: Unsorted	X041-AP0C1W1	#404040	Fail	50559858c70b11ea8fb942010a19c80f	AAACGAACATAGAATG-1	2454	1820	0.158791208791209	0.371428571428571	0.615384615384615	0.122249388753056
Nuclei: Unsorted	X041-AP0C1W1	#404040	Fail	505598a8c70b11ea8fb942010a19c80f	AAACGAACATATACGC-1	2568	1830	0.0650273224043716	0.184153005464481	0.459016393442623	0.311526479750779
Nuclei: Unsorted	X041-AP0C1W1	#404040	Fail	505598f8c70b11ea8fb942010a19c80f	AAACGAACATCCCAAA-1	2060	1462	0.0492476060191518	0.162790697674419	0.441860465116279	0.194174757281553
Nuclei: Unsorted	X041-AP0C1W1	#404040	Fail	50559952c70b11ea8fb942010a19c80f	AAACGAACATCCCTTG-1	1995	1415	0.0643109540636042	0.162544169611307	0.465724381625442	0.300751879699248
Nuclei: Unsorted	X041-AP0C1W1	#404040	Fail	50559998c70b11ea8fb942010a19c80f	AAACGAACATCCTCGT-1	2926	2051	0.0541199414919551	0.16869819600195	0.47098976109215	0.0683526999316473
Nuclei: Unsorted	X041-AP0C1W1	#404040	Fail	505599dec70b11ea8fb942010a19c80f	AAACGAACATTGAACC-1	2244	1602	0.0649188514357054	0.167915106117353	0.469413233458177	0.0445632798573975
Nuclei: Unsorted	X041-AP0C1W1	#404040	Fail	50559a2ec70b11ea8fb942010a19c80f	AAACGAACATTTGGTG-1	2004	1451	0.0682288077188146	0.183321847002068	0.456926257753274	0.199600798403194
Nuclei: Unsorted	X041-AP0C1W1	#404040	Fail	50559a7ec70b11ea8fb942010a19c80f	AAACGAAGTAACAATG-1	1623	1201	0.0557868442964197	0.170691090757702	0.466278101582015	0
Nuclei: Unsorted	X041-AP0C1W1	#404040	Fail	50559acec70b11ea8fb942010a19c80f	AAACGAAGTAACTGAA-1	5742	4154	0.198844487241213	0.433798748194511	0.65912373615792	0.191570881226054
Nuclei: Unsorted	X041-AP0C1W1	#404040	Fail	50559b1ec70b11ea8fb942010a19c80f	AAACGAAGTACGGTTT-1	2350	1685	0.0623145400593472	0.176261127596439	0.447477744807122	0
Nuclei: Unsorted	X041-AP0C1W1	#404040	Fail	50559b6ec70b11ea8fb942010a19c80f	AAACGAAGTAGTACAA-1	4638	3341	0.0658485483388207	0.16312481293026	0.462735707871895	0.129366106080207
Nuclei: Unsorted	X041-AP0C1W1	#404040	Fail	50559bbec70b11ea8fb942010a19c80f	AAACGAAGTAGTTTGC-1	2703	1955	0.0439897698209719	0.152429667519182	0.436317135549872	0.0369959304476508
Nuclei: Unsorted	X041-AP0C1W1	#404040	Fail	50559c18c70b11ea8fb942010a19c80f	AAACGAAGTATCATGC-1	2560	1863	0.0622651637144391	0.173913043478261	0.455716586151369	0.3515625
Nuclei: Unsorted	X041-AP0C1W1	#404040	Fail	50559c68c70b11ea8fb942010a19c80f	AAACGAAGTATGGATA-1	2832	2028	0.0680473372781065	0.170611439842209	0.436883629191322	0.0353107344632768
Nuclei: Unsorted	X041-AP0C1W1	#404040	Fail	50559caec70b11ea8fb942010a19c80f	AAACGAAGTATGGGTG-1	1882	1389	0.060475161987041	0.15190784737221	0.451403887688985	0
Nuclei: Unsorted	X041-AP0C1W1	#404040	Fail	50559cfec70b11ea8fb942010a19c80f	AAACGAAGTCCCTTTG-1	1370	1003	0.0588235294117647	0.166500498504487	0.471585244267198	0.145985401459854
Nuclei: Unsorted	X041-AP0C1W1	#404040	Fail	50559d4ec70b11ea8fb942010a19c80f	AAACGAAGTCTCTGGG-1	1975	1431	0.0684835779175402	0.189378057302586	0.458420684835779	0
Nuclei: Unsorted	X041-AP0C1W1	#404040	Fail	50559d9ec70b11ea8fb942010a19c80f	AAACGAAGTCTGCACG-1	1636	1145	0.051528384279476	0.189519650655022	0.473362445414847	0.305623471882641
Nuclei: Unsorted	X041-AP0C1W1	#404040	Fail	50559deec70b11ea8fb942010a19c80f	AAACGAAGTCTGGGAA-1	1716	1247	0.0689655172413793	0.15878107457899	0.438652766639936	0
Nuclei: Unsorted	X041-AP0C1W1	#404040	Fail	50559e34c70b11ea8fb942010a19c80f	AAACGAAGTCTGGTTA-1	1420	1010	0.0643564356435644	0.181188118811881	0.456435643564357	0.211267605633803
Nuclei: Unsorted	X041-AP0C1W1	#404040	Fail	50559e7ac70b11ea8fb942010a19c80f	AAACGAAGTCTGTGTA-1	2027	1418	0.0535966149506347	0.174894217207334	0.450634696755994	0.0986679822397632
Nuclei: Unsorted	X041-AP0C1W1	#be1e2d	Pass	50559ed4c70b11ea8fb942010a19c80f	AAACGAAGTCTTAGCA-1	7406	5424	0.231563421828909	0.426991150442478	0.647308259587021	0.62111801242236
Nuclei: Unsorted	X041-AP0C1W1	#404040	Fail	50559f1ac70b11ea8fb942010a19c80f	AAACGAAGTGCTGAAG-1	1558	1125	0.064	0.160888888888889	0.435555555555556	0.128369704749679
Nuclei: Unsorted	X041-AP0C1W1	#404040	Fail	50559f74c70b11ea8fb942010a19c80f	AAACGAAGTGCTGTCG-1	1438	1045	0.0478468899521531	0.167464114832536	0.43444976076555	0.139082058414465
Nuclei: Unsorted	X041-AP0C1W1	#404040	Fail	50559fc4c70b11ea8fb942010a19c80f	AAACGAAGTGGAGTGT-1	2695	1973	0.0501773948302078	0.150532184490623	0.463760770400406	0.0371057513914657
Nuclei: Unsorted	X041-AP0C1W1	#404040	Fail	5055a014c70b11ea8fb942010a19c80f	AAACGAAGTGGTTCTA-1	2951	2061	0.0616205725376031	0.173702086365842	0.483260553129549	0.101660454083362
Nuclei: Unsorted	X041-AP0C1W1	#404040	Fail	5055a06ec70b11ea8fb942010a19c80f	AAACGAAGTGTACGCC-1	2433	1754	0.0587229190421893	0.163625997719498	0.437856328392246	0.164406083025072
Nuclei: Unsorted	X041-AP0C1W1	#404040	Fail	5055a0bec70b11ea8fb942010a19c80f	AAACGAAGTTAACTCG-1	2810	1961	0.0617032126466089	0.168281489036206	0.465578786333503	0
Nuclei: Unsorted	X041-AP0C1W1	#404040	Fail	5055a10ec70b11ea8fb942010a19c80f	AAACGAAGTTACGCTA-1	2395	1697	0.0707130229817325	0.186800235710077	0.477312905126694	0.167014613778706
Nuclei: Unsorted	X041-AP0C1W1	#404040	Fail	5055a15ec70b11ea8fb942010a19c80f	AAACGAAGTTATAGAG-1	1569	1069	0.0608044901777362	0.175865294667914	0.43311506080449	0.254939451880178
Nuclei: Unsorted	X041-AP0C1W1	#404040	Fail	5055a1a4c70b11ea8fb942010a19c80f	AAACGAAGTTCATTTC-1	2556	1835	0.0528610354223433	0.160762942779292	0.441961852861035	0.0391236306729265
Nuclei: Unsorted	X041-AP0C1W1	#404040	Fail	5055a1eac70b11ea8fb942010a19c80f	AAACGAAGTTGAATAG-1	1688	1233	0.0713706407137064	0.167072181670722	0.439578264395783	0.770142180094787
Nuclei: Unsorted	X041-AP0C1W1	#404040	Fail	5055a230c70b11ea8fb942010a19c80f	AAACGAAGTTGGAGGT-1	1506	1068	0.0730337078651685	0.196629213483146	0.467228464419476	0.398406374501992
Nuclei: Unsorted	X041-AP0C1W1	#be1e2d	Pass	5055a280c70b11ea8fb942010a19c80f	AAACGAATCAAAGTAG-1	6210	4306	0.274268462610311	0.479331165815142	0.692289828146772	0.756843800322061
Nuclei: Unsorted	X041-AP0C1W1	#404040	Fail	5055a2d0c70b11ea8fb942010a19c80f	AAACGAATCAACACGT-1	2042	1436	0.0710306406685237	0.183147632311978	0.475626740947075	0.19588638589618
Nuclei: Unsorted	X041-AP0C1W1	#404040	Fail	5055a334c70b11ea8fb942010a19c80f	AAACGAATCAGATACC-1	2363	1674	0.0645161290322581	0.169653524492234	0.448028673835125	0.296233601354211
Nuclei: Unsorted	X041-AP0C1W1	#404040	Fail	5055a384c70b11ea8fb942010a19c80f	AAACGAATCATACTTC-1	2294	1642	0.0596833130328867	0.170523751522534	0.439098660170524	0.21795989537925
Nuclei: Unsorted	X041-AP0C1W1	#404040	Fail	5055a3cac70b11ea8fb942010a19c80f	AAACGAATCCAGGGAA-1	3956	2704	0.0625	0.163831360946746	0.45155325443787	0.12639029322548
Nuclei: Unsorted	X041-AP0C1W1	#404040	Fail	5055a424c70b11ea8fb942010a19c80f	AAACGAATCCATACCC-1	2162	1555	0.0643086816720257	0.183922829581994	0.457234726688103	0
Nuclei: Unsorted	X041-AP0C1W1	#404040	Fail	5055a474c70b11ea8fb942010a19c80f	AAACGAATCCATGTTT-1	2390	1711	0.0601987142022209	0.172413793103448	0.465809468147282	0.0836820083682008
Nuclei: Unsorted	X041-AP0C1W1	#404040	Fail	5055a4c4c70b11ea8fb942010a19c80f	AAACGAATCCATTGAG-1	1511	1086	0.074585635359116	0.17219152854512	0.47329650092081	0.0661813368630046
Nuclei: Unsorted	X041-AP0C1W1	#be1e2d	Pass	5055a50ac70b11ea8fb942010a19c80f	AAACGAATCCCAATGA-1	6983	4976	0.258239549839228	0.511655948553055	0.708400321543408	0.243448374624087
Nuclei: Unsorted	X041-AP0C1W1	#404040	Fail	5055a550c70b11ea8fb942010a19c80f	AAACGAATCCCGAAGC-1	3410	2425	0.0643298969072165	0.169896907216495	0.458556701030928	0.381231671554252
Nuclei: Unsorted	X041-AP0C1W1	#404040	Fail	5055a5a0c70b11ea8fb942010a19c80f	AAACGAATCCTCTCTT-1	2072	1487	0.0578345662407532	0.176193678547411	0.475453934095494	0.144787644787645
Nuclei: Unsorted	X041-AP0C1W1	#404040	Fail	5055a5f0c70b11ea8fb942010a19c80f	AAACGAATCGACTGGC-1	2795	1868	0.0562098501070664	0.16220556745182	0.444325481798715	0.250447227191413
Nuclei: Unsorted	X041-AP0C1W1	#404040	Fail	5055a636c70b11ea8fb942010a19c80f	AAACGAATCGAGAACG-1	2599	1841	0.0717001629549158	0.172189027702336	0.478001086366105	0.269334359368988
Nuclei: Unsorted	X041-AP0C1W1	#404040	Fail	5055a67cc70b11ea8fb942010a19c80f	AAACGAATCGATGTGT-1	2810	1967	0.0767666497203864	0.172852058973055	0.479410269445857	0.106761565836299
Nuclei: Unsorted	X041-AP0C1W1	#404040	Fail	5055a6c2c70b11ea8fb942010a19c80f	AAACGAATCGCGATGC-1	5970	4314	0.0572554473806212	0.160176170607325	0.450162262401484	0.184254606365159
Nuclei: Unsorted	X041-AP0C1W1	#404040	Fail	5055a71cc70b11ea8fb942010a19c80f	AAACGAATCGCGGCAT-1	2051	1458	0.0473251028806584	0.179012345679012	0.450617283950617	0.0487567040468064
Nuclei: Unsorted	X041-AP0C1W1	#404040	Fail	5055a776c70b11ea8fb942010a19c80f	AAACGAATCGCTCGGA-1	3140	2273	0.0598328200615926	0.171139463264408	0.46766388033436	0.159235668789809
Nuclei: Unsorted	X041-AP0C1W1	#404040	Fail	5055a7bcc70b11ea8fb942010a19c80f	AAACGAATCGGATAAA-1	3199	2256	0.0540780141843972	0.156471631205674	0.451241134751773	0.281337918099406
Nuclei: Unsorted	X041-AP0C1W1	#404040	Fail	5055a80cc70b11ea8fb942010a19c80f	AAACGAATCGGTCTCT-1	4856	3679	0.0543625985322098	0.157651535743409	0.447404185920087	0
Nuclei: Unsorted	X041-AP0C1W1	#404040	Fail	5055a866c70b11ea8fb942010a19c80f	AAACGAATCGTGCTGG-1	2037	1469	0.0673927842069435	0.17358747447243	0.479237576582709	0.245459008345606
Nuclei: Unsorted	X041-AP0C1W1	#404040	Fail	5055a8b6c70b11ea8fb942010a19c80f	AAACGAATCGTTGTTT-1	1616	1156	0.0700692041522491	0.170415224913495	0.471453287197232	0
Nuclei: Unsorted	X041-AP0C1W1	#404040	Fail	5055a906c70b11ea8fb942010a19c80f	AAACGAATCTAAACGC-1	3705	2741	0.0576431959139	0.164538489602335	0.42758117475374	0.0809716599190283
Nuclei: Unsorted	X041-AP0C1W1	#404040	Fail	5055a956c70b11ea8fb942010a19c80f	AAACGAATCTGTTTAC-1	1774	1285	0.0575875486381323	0.152529182879377	0.44124513618677	0
Nuclei: Unsorted	X041-AP0C1W1	#404040	Fail	5055a9a6c70b11ea8fb942010a19c80f	AAACGAATCTTAAGCG-1	1765	1315	0.0517110266159696	0.182509505703422	0.456273764258555	0.056657223796034
Nuclei: Unsorted	X041-AP0C1W1	#404040	Fail	5055a9f6c70b11ea8fb942010a19c80f	AAACGAATCTTACGGA-1	4606	3318	0.0723327305605787	0.189572031344183	0.487643158529235	0.0651324359531046
Nuclei: Unsorted	X041-AP0C1W1	#404040	Fail	5055aa3cc70b11ea8fb942010a19c80f	AAACGAATCTTGTCGC-1	2739	1993	0.0582037129954842	0.169593577521325	0.465127947817361	0.146038700255568
Nuclei: Unsorted	X041-AP0C1W1	#404040	Fail	5055aa8cc70b11ea8fb942010a19c80f	AAACGAATCTTGTGCC-1	1603	1132	0.0609540636042403	0.166077738515901	0.449646643109541	0.124766063630692
Nuclei: Unsorted	X041-AP0C1W1	#404040	Fail	5055aafac70b11ea8fb942010a19c80f	AAACTCGAGAAAGGGT-1	2281	1625	0.0658461538461538	0.180307692307692	0.451076923076923	0.263042525208242
Nuclei: Unsorted	X041-AP0C1W1	#404040	Fail	5055ab5ec70b11ea8fb942010a19c80f	AAACTCGAGAATGCTA-1	2387	1709	0.0444704505558806	0.17203042715038	0.465769455822118	0.460829493087558
Nuclei: Unsorted	X041-AP0C1W1	#404040	Fail	5055abaec70b11ea8fb942010a19c80f	AAACTCGAGACCTATC-1	2099	1519	0.0487162606978275	0.160631994733377	0.429888084265965	0.0952834683182468
Nuclei: Unsorted	X041-AP0C1W1	#404040	Fail	5055ac08c70b11ea8fb942010a19c80f	AAACTCGAGACTCTTG-1	1773	1304	0.0598159509202454	0.163343558282209	0.475460122699387	0.0564015792442189
Nuclei: Unsorted	X041-AP0C1W1	#404040	Fail	5055ac62c70b11ea8fb942010a19c80f	AAACTCGAGAGAACCC-1	2726	1965	0.0544529262086514	0.172519083969466	0.466666666666667	0.0366837857666911
Nuclei: Unsorted	X041-AP0C1W1	#404040	Fail	5055acbcc70b11ea8fb942010a19c80f	AAACTCGAGAGAGTTT-1	3359	2419	0.0392724266225713	0.137246796196776	0.384042992972303	0.0595415302173266
Nuclei: Unsorted	X041-AP0C1W1	#404040	Fail	5055ad0cc70b11ea8fb942010a19c80f	AAACTCGAGAGCTACG-1	1871	1336	0.0703592814371257	0.183383233532934	0.464071856287425	0.641368252271513
Nuclei: Unsorted	X041-AP0C1W1	#404040	Fail	5055ad5cc70b11ea8fb942010a19c80f	AAACTCGAGAGGAAGT-1	2391	1713	0.0577933450087566	0.159369527145359	0.43666082895505	0.167294019238812
Nuclei: Unsorted	X041-AP0C1W1	#404040	Fail	5055adb6c70b11ea8fb942010a19c80f	AAACTCGAGAGGCAGG-1	2739	1949	0.0615700359158543	0.193945613134941	0.485377116469985	0.365096750638919
Nuclei: Unsorted	X041-AP0C1W1	#404040	Fail	5055ae1ac70b11ea8fb942010a19c80f	AAACTCGAGATACCAA-1	1956	1424	0.0519662921348315	0.161516853932584	0.449438202247191	0
Nuclei: Unsorted	X041-AP0C1W1	#404040	Fail	5055ae6ac70b11ea8fb942010a19c80f	AAACTCGAGATATGTG-1	2146	1543	0.0725858716785483	0.180816591056384	0.465975372650681	0.605778191985089
Nuclei: Unsorted	X041-AP0C1W1	#404040	Fail	5055aec4c70b11ea8fb942010a19c80f	AAACTCGAGATGAGGA-1	2640	1849	0.0643591130340725	0.180097349918875	0.434829637641969	0
Nuclei: Unsorted	X041-AP0C1W1	#404040	Fail	5055af1ec70b11ea8fb942010a19c80f	AAACTCGAGCCAGAAC-1	1933	1376	0.0690406976744186	0.17296511627907	0.476744186046512	0.569063631660631
Nuclei: Unsorted	X041-AP0C1W1	#404040	Fail	5055af6ec70b11ea8fb942010a19c80f	AAACTCGAGCCTTTGA-1	4376	3164	0.0493046776232617	0.160240202275601	0.455752212389381	0.0457038391224863
Nuclei: Unsorted	X041-AP0C1W1	#404040	Fail	5055afc8c70b11ea8fb942010a19c80f	AAACTCGAGGCATGCA-1	1983	1415	0.0636042402826855	0.183745583038869	0.478445229681979	0.302571860816944
Nuclei: Unsorted	X041-AP0C1W1	#be1e2d	Pass	5055b018c70b11ea8fb942010a19c80f	AAACTCGAGGTCTTTG-1	7768	5453	0.253805244819366	0.407665505226481	0.622409682743444	0.0386199794026777
Nuclei: Unsorted	X041-AP0C1W1	#404040	Fail	5055b068c70b11ea8fb942010a19c80f	AAACTCGAGGTTTCTG-1	2615	1800	0.065	0.168888888888889	0.446666666666667	0.0764818355640535
Nuclei: Unsorted	X041-AP0C1W1	#404040	Fail	5055b0b8c70b11ea8fb942010a19c80f	AAACTCGAGTAGGAAG-1	3210	2242	0.0544157002676182	0.166815343443354	0.467439785905442	0.155763239875389
Nuclei: Unsorted	X041-AP0C1W1	#be1e2d	Pass	5055b108c70b11ea8fb942010a19c80f	AAACTCGAGTCCGATT-1	6201	4277	0.299509001636661	0.472995090016367	0.689969604863222	2.56410256410256
Nuclei: Unsorted	X041-AP0C1W1	#be1e2d	Pass	5055b162c70b11ea8fb942010a19c80f	AAACTCGAGTCCTTCC-1	9862	6831	0.310349875567267	0.488215488215488	0.700629483238179	0.892313932265261
Nuclei: Unsorted	X041-AP0C1W1	#404040	Fail	5055b1a8c70b11ea8fb942010a19c80f	AAACTCGAGTGCCCTG-1	2709	1937	0.0702116675271038	0.18327310273619	0.469798657718121	0.221483942414175
Nuclei: Unsorted	X041-AP0C1W1	#404040	Fail	5055b202c70b11ea8fb942010a19c80f	AAACTCGAGTGTCGCC-1	8180	5802	0.0586004825922096	0.174594967252671	0.468114443295415	0.562347188264059
Nuclei: Unsorted	X041-AP0C1W1	#404040	Fail	5055b252c70b11ea8fb942010a19c80f	AAACTCGCAAACCCTA-1	1714	1224	0.0637254901960784	0.174019607843137	0.444444444444444	0
Nuclei: Unsorted	X041-AP0C1W1	#404040	Fail	5055b2a2c70b11ea8fb942010a19c80f	AAACTCGCAAATGCTC-1	2006	1463	0.0560492139439508	0.145591250854409	0.451811346548189	0.0997008973080758
Nuclei: Unsorted	X041-AP0C1W1	#404040	Fail	5055b2f2c70b11ea8fb942010a19c80f	AAACTCGCAACGTAGG-1	1964	1425	0.0540350877192982	0.165614035087719	0.463859649122807	0
Nuclei: Unsorted	X041-AP0C1W1	#404040	Fail	5055b342c70b11ea8fb942010a19c80f	AAACTCGCAACTACTG-1	5931	4245	0.0579505300353357	0.173616018845701	0.457243816254417	0.0505816894284269
Nuclei: Unsorted	X041-AP0C1W1	#404040	Fail	5055b3a6c70b11ea8fb942010a19c80f	AAACTCGCAACTCGAT-1	2713	1979	0.0697321879737241	0.166750884284992	0.458312278928752	0.0368595650571323
Nuclei: Unsorted	X041-AP0C1W1	#404040	Fail	5055b3ecc70b11ea8fb942010a19c80f	AAACTCGCAAGACTTC-1	2405	1744	0.0751146788990826	0.176032110091743	0.444380733944954	0
Nuclei: Unsorted	X041-AP0C1W1	#404040	Fail	5055b446c70b11ea8fb942010a19c80f	AAACTCGCAAGCAATA-1	3122	2245	0.067706013363029	0.179064587973274	0.474832962138085	0.0960922485586163
Nuclei: Unsorted	X041-AP0C1W1	#404040	Fail	5055b496c70b11ea8fb942010a19c80f	AAACTCGCAAGCCCTG-1	1746	1222	0.0752864157119476	0.162847790507365	0.470540098199673	0.400916380297824
Nuclei: Unsorted	X041-AP0C1W1	#404040	Fail	5055b4dcc70b11ea8fb942010a19c80f	AAACTCGCAAGGAGGG-1	2997	2215	0.0532731376975169	0.146726862302483	0.435665914221219	0.0667334000667334
Nuclei: Unsorted	X041-AP0C1W1	#404040	Fail	5055b536c70b11ea8fb942010a19c80f	AAACTCGCAAGTCTCA-1	2104	1538	0.0676202860858258	0.179453836150845	0.447334200260078	0.190114068441065
Nuclei: Unsorted	X041-AP0C1W1	#404040	Fail	5055b590c70b11ea8fb942010a19c80f	AAACTCGCAATGCATC-1	2031	1383	0.0563991323210412	0.180043383947939	0.446854663774403	0.34465780403742
Nuclei: Unsorted	X041-AP0C1W1	#404040	Fail	5055b5e0c70b11ea8fb942010a19c80f	AAACTCGCAATGCCAT-1	2356	1709	0.0491515506143944	0.159157401989468	0.444704505558806	0.254668930390492
Nuclei: Unsorted	X041-AP0C1W1	#404040	Fail	5055b630c70b11ea8fb942010a19c80f	AAACTCGCAATGTAAG-1	2440	1779	0.0550871275997752	0.146711635750422	0.445193929173693	0.0819672131147541
Nuclei: Unsorted	X041-AP0C1W1	#404040	Fail	5055b680c70b11ea8fb942010a19c80f	AAACTCGCAATTGTGC-1	2780	1952	0.0640368852459016	0.168545081967213	0.449282786885246	0.143884892086331
Nuclei: Unsorted	X041-AP0C1W1	#404040	Fail	5055b6dac70b11ea8fb942010a19c80f	AAACTCGCACACTAGT-1	3442	2457	0.0606430606430607	0.161986161986162	0.459096459096459	0.0581057524694945
Nuclei: Unsorted	X041-AP0C1W1	#404040	Fail	5055b734c70b11ea8fb942010a19c80f	AAACTCGCACAGCCAC-1	2422	1760	0.0659090909090909	0.163068181818182	0.438636363636364	0
Nuclei: Unsorted	X041-AP0C1W1	#404040	Fail	5055b784c70b11ea8fb942010a19c80f	AAACTCGCACCGATCG-1	2185	1597	0.0576080150281778	0.177833437695679	0.427676894176581	0.045766590389016
Nuclei: Unsorted	X041-AP0C1W1	#be1e2d	Pass	5055b7d4c70b11ea8fb942010a19c80f	AAACTCGCACCTGTGG-1	8941	6400	0.23921875	0.40609375	0.63375	0.425008388323454
Nuclei: Unsorted	X041-AP0C1W1	#404040	Fail	5055b824c70b11ea8fb942010a19c80f	AAACTCGCACGCGCAT-1	1998	1428	0.0651260504201681	0.187675070028011	0.485294117647059	0.2002002002002
Nuclei: Unsorted	X041-AP0C1W1	#404040	Fail	5055b874c70b11ea8fb942010a19c80f	AAACTCGCACGTGAAG-1	2720	2004	0.0608782435129741	0.166666666666667	0.446107784431138	0.330882352941176
Nuclei: Unsorted	X041-AP0C1W1	#404040	Fail	5055b8c4c70b11ea8fb942010a19c80f	AAACTCGCACTACACA-1	2414	1731	0.0641247833622184	0.182553437319469	0.459849797804737	0.372825186412593
Nuclei: Unsorted	X041-AP0C1W1	#404040	Fail	5055b90ac70b11ea8fb942010a19c80f	AAACTCGCACTCCACT-1	4444	3109	0.0572531360566098	0.1691862335156	0.454165326471534	0.157515751575158
Nuclei: Unsorted	X041-AP0C1W1	#404040	Fail	5055b964c70b11ea8fb942010a19c80f	AAACTCGCACTCGCAG-1	1763	1283	0.0498830865159782	0.167575993764614	0.455962587685113	0.0567214974475326
Nuclei: Unsorted	X041-AP0C1W1	#404040	Fail	5055b9b4c70b11ea8fb942010a19c80f	AAACTCGCACTTATGG-1	2060	1503	0.0605455755156354	0.159015302727878	0.435795076513639	0.0970873786407767
Nuclei: Unsorted	X041-AP0C1W1	#404040	Fail	5055ba04c70b11ea8fb942010a19c80f	AAACTCGCAGAACTTC-1	2552	1804	0.0609756097560976	0.172394678492239	0.439024390243902	0.0391849529780564
Nuclei: Unsorted	X041-AP0C1W1	#404040	Fail	5055ba54c70b11ea8fb942010a19c80f	AAACTCGCAGAATGCG-1	2503	1785	0.0481792717086835	0.155182072829132	0.467226890756303	0.0799041150619257
Nuclei: Unsorted	X041-AP0C1W1	#404040	Fail	5055baa4c70b11ea8fb942010a19c80f	AAACTCGCAGAGAGAA-1	2101	1510	0.0655629139072848	0.162913907284768	0.423841059602649	0
Nuclei: Unsorted	X041-AP0C1W1	#404040	Fail	5055baf4c70b11ea8fb942010a19c80f	AAACTCGCAGGGAGTT-1	1915	1382	0.044862518089725	0.150506512301013	0.422575976845152	0
Nuclei: Unsorted	X041-AP0C1W1	#404040	Fail	5055bb44c70b11ea8fb942010a19c80f	AAACTCGCAGGGTACA-1	2059	1523	0.0656598818122127	0.167432698621143	0.477347340774787	0.388538125303545
Nuclei: Unsorted	X041-AP0C1W1	#404040	Fail	5055bb94c70b11ea8fb942010a19c80f	AAACTCGCAGGTCTGC-1	1876	1335	0.0569288389513109	0.155805243445693	0.444194756554307	0.159914712153518
Nuclei: Unsorted	X041-AP0C1W1	#404040	Fail	5055bc20c70b11ea8fb942010a19c80f	AAACTCGCAGTTCGGC-1	2343	1663	0.0535177390258569	0.158749248346362	0.433553818400481	0.0853606487409305
Nuclei: Unsorted	X041-AP0C1W1	#be1e2d	Pass	5055bc70c70b11ea8fb942010a19c80f	AAACTCGCATACTGCA-1	9210	6745	0.261378799110452	0.425055596738325	0.645218680504077	0.325732899022801
Nuclei: Unsorted	X041-AP0C1W1	#404040	Fail	5055bccac70b11ea8fb942010a19c80f	AAACTCGCATGGAGGT-1	2396	1711	0.0555230859146698	0.170075978959673	0.449444769140853	0.292153589315526
Nuclei: Unsorted	X041-AP0C1W1	#404040	Fail	5055bd1ac70b11ea8fb942010a19c80f	AAACTCGCATGGCCTG-1	3075	2201	0.0508859609268514	0.174466151749205	0.459336665152204	0.195121951219512
Nuclei: Unsorted	X041-AP0C1W1	#404040	Fail	5055bd6ac70b11ea8fb942010a19c80f	AAACTCGCATTAGCAC-1	5547	3974	0.0505787619526925	0.151484650226472	0.438097634625063	0.198305390301064
Nuclei: Unsorted	X041-AP0C1W1	#404040	Fail	5055bdbac70b11ea8fb942010a19c80f	AAACTCGGTAAACGAT-1	4702	3317	0.0500452215857703	0.157371118480555	0.442568586071752	0.106337728626117
Nuclei: Unsorted	X041-AP0C1W1	#404040	Fail	5055be14c70b11ea8fb942010a19c80f	AAACTCGGTAAAGGCC-1	2588	1810	0.0580110497237569	0.162430939226519	0.447513812154696	0.154559505409583
Nuclei: Unsorted	X041-AP0C1W1	#404040	Fail	5055be6ec70b11ea8fb942010a19c80f	AAACTCGGTAACAATG-1	9854	7065	0.197452229299363	0.383156404812456	0.608351026185421	0.223259590014207
Nuclei: Unsorted	X041-AP0C1W1	#404040	Fail	5055bebec70b11ea8fb942010a19c80f	AAACTCGGTAACCGAG-1	4489	3081	0.0584225900681597	0.161311262577085	0.451801363193768	0.0222766763198931
Nuclei: Unsorted	X041-AP0C1W1	#404040	Fail	5055bf2cc70b11ea8fb942010a19c80f	AAACTCGGTAGCATGG-1	2948	2030	0.0591133004926108	0.160098522167488	0.446305418719212	0.169606512890095
Nuclei: Unsorted	X041-AP0C1W1	#404040	Fail	5055bf90c70b11ea8fb942010a19c80f	AAACTCGGTAGGTGAC-1	2293	1681	0.0618679357525283	0.152290303390839	0.440214158239143	0.261665939816834
Nuclei: Unsorted	X041-AP0C1W1	#404040	Fail	5055bff4c70b11ea8fb942010a19c80f	AAACTCGGTAGTCCAT-1	3606	2614	0.0788064269319051	0.193573068094874	0.484315225707728	0.332778702163062
Nuclei: Unsorted	X041-AP0C1W1	#404040	Fail	5055c04ec70b11ea8fb942010a19c80f	AAACTCGGTATGGTTC-1	3941	2773	0.0573386224305806	0.161557879552831	0.453660295708619	0.152245622938341
Nuclei: Unsorted	X041-AP0C1W1	#404040	Fail	5055c0c6c70b11ea8fb942010a19c80f	AAACTCGGTCAACTGT-1	1700	1211	0.0701899256812552	0.189925681255161	0.476465730800991	0.823529411764706
Nuclei: Unsorted	X041-AP0C1W1	#404040	Fail	5055c12ac70b11ea8fb942010a19c80f	AAACTCGGTCAATCCA-1	7122	5115	0.161485826001955	0.29169110459433	0.547605083088954	0.51951698960966
Nuclei: Unsorted	X041-AP0C1W1	#404040	Fail	5055c184c70b11ea8fb942010a19c80f	AAACTCGGTCACAGGA-1	2541	1766	0.0747451868629672	0.180067950169875	0.44960362400906	0.590318772136954
Nuclei: Unsorted	X041-AP0C1W1	#404040	Fail	5055c1dec70b11ea8fb942010a19c80f	AAACTCGGTCAGCTTA-1	2245	1635	0.0568807339449541	0.165749235474006	0.441590214067278	0.089086859688196
Nuclei: Unsorted	X041-AP0C1W1	#404040	Fail	5055c238c70b11ea8fb942010a19c80f	AAACTCGGTCAGGCTC-1	1836	1277	0.0509005481597494	0.159749412685983	0.448707909162099	0.0544662309368192
Nuclei: Unsorted	X041-AP0C1W1	#404040	Fail	5055c292c70b11ea8fb942010a19c80f	AAACTCGGTCCAACCG-1	2270	1654	0.0749697702539299	0.169286577992745	0.464328899637243	0.352422907488987
Nuclei: Unsorted	X041-AP0C1W1	#404040	Fail	5055c2ecc70b11ea8fb942010a19c80f	AAACTCGGTCCCTAAA-1	2619	1843	0.0569723277265328	0.157894736842105	0.422137818773738	0.11454753722795
Nuclei: Unsorted	X041-AP0C1W1	#404040	Fail	5055c33cc70b11ea8fb942010a19c80f	AAACTCGGTCCTTATT-1	1785	1274	0.0659340659340659	0.146781789638933	0.451334379905808	0.280112044817927
Nuclei: Unsorted	X041-AP0C1W1	#404040	Fail	5055c38cc70b11ea8fb942010a19c80f	AAACTCGGTCCTTCAC-1	2902	2026	0.0478775913129319	0.163869693978282	0.455083909180652	0.137835975189524
Nuclei: Unsorted	X041-AP0C1W1	#404040	Fail	5055c3dcc70b11ea8fb942010a19c80f	AAACTCGGTCGACTGC-1	7967	5636	0.193044712562101	0.337295954577715	0.588537970191625	0.414208610518388
Nuclei: Unsorted	X041-AP0C1W1	#404040	Fail	5055c422c70b11ea8fb942010a19c80f	AAACTCGGTCGCTACG-1	1854	1323	0.0748299319727891	0.162509448223734	0.45427059712774	0.107874865156419
Nuclei: Unsorted	X041-AP0C1W1	#404040	Fail	5055c472c70b11ea8fb942010a19c80f	AAACTCGGTCTCAAAC-1	2984	2042	0.0661116552399608	0.158667972575906	0.449069539666993	0.402144772117962
Nuclei: Unsorted	X041-AP0C1W1	#404040	Fail	5055c4c2c70b11ea8fb942010a19c80f	AAACTCGGTCTGCGCA-1	2603	1827	0.0640394088669951	0.171866447728517	0.461959496442255	0.192086054552439
Nuclei: Unsorted	X041-AP0C1W1	#404040	Fail	5055c508c70b11ea8fb942010a19c80f	AAACTCGGTCTGTTGA-1	1782	1266	0.0568720379146919	0.17219589257504	0.462085308056872	0.168350168350168
Nuclei: Unsorted	X041-AP0C1W1	#404040	Fail	5055c562c70b11ea8fb942010a19c80f	AAACTCGGTGGCCTTG-1	2791	2027	0.0532807104094721	0.162802170695609	0.439565860878145	0.107488355428162
Nuclei: Unsorted	X041-AP0C1W1	#404040	Fail	5055c5b2c70b11ea8fb942010a19c80f	AAACTCGGTGGTAAGC-1	2782	2030	0.0497536945812808	0.172413793103448	0.448275862068966	0.0359453630481668
Nuclei: Unsorted	X041-AP0C1W1	#404040	Fail	5055c5f8c70b11ea8fb942010a19c80f	AAACTCGGTGGTACTT-1	2235	1639	0.0640634533251983	0.188529591214155	0.452104942037828	0.223713646532438
Nuclei: Unsorted	X041-AP0C1W1	#404040	Fail	5055c652c70b11ea8fb942010a19c80f	AAACTCGGTGTACGCC-1	3405	2369	0.0734487125369354	0.166737019839595	0.458843393837062	0
Nuclei: Unsorted	X041-AP0C1W1	#404040	Fail	5055c6a2c70b11ea8fb942010a19c80f	AAACTCGGTGTCCTTC-1	1786	1218	0.0509031198686371	0.174055829228243	0.43431855500821	0.0559910414333707
Nuclei: Unsorted	X041-AP0C1W1	#be1e2d	Pass	5055c6e8c70b11ea8fb942010a19c80f	AAACTCGGTTACGAAA-1	8597	5943	0.326602725896012	0.504627292613158	0.710415615009255	0.709549842968477
Nuclei: Unsorted	X041-AP0C1W1	#404040	Fail	5055c738c70b11ea8fb942010a19c80f	AAACTCGGTTCCAATG-1	2898	2067	0.06966618287373	0.165940977261732	0.448476052249637	0.0345065562456867
Nuclei: Unsorted	X041-AP0C1W1	#404040	Fail	5055c77ec70b11ea8fb942010a19c80f	AAACTCGGTTCCAGTA-1	6810	4925	0.0899492385786802	0.223756345177665	0.484873096446701	0.220264317180617
Nuclei: Unsorted	X041-AP0C1W1	#404040	Fail	5055c7cec70b11ea8fb942010a19c80f	AAACTCGGTTCCGGCA-1	1859	1342	0.0737704918032787	0.180327868852459	0.45230998509687	0
Nuclei: Unsorted	X041-AP0C1W1	#404040	Fail	5055c828c70b11ea8fb942010a19c80f	AAACTCGGTTGTCGGC-1	2428	1745	0.0504297994269341	0.144985673352436	0.457879656160459	0.123558484349259
Nuclei: Unsorted	X041-AP0C1W1	#404040	Fail	5055c878c70b11ea8fb942010a19c80f	AAACTCGGTTTAAGGA-1	2031	1493	0.0643000669792364	0.154722036168788	0.421299397186872	0.0984736582964057
Nuclei: Unsorted	X041-AP0C1W1	#404040	Fail	5055c8dcc70b11ea8fb942010a19c80f	AAACTCGTCAAAGTAG-1	2656	1892	0.0660676532769556	0.187632135306554	0.468287526427061	0.0376506024096386
Nuclei: Unsorted	X041-AP0C1W1	#404040	Fail	5055c922c70b11ea8fb942010a19c80f	AAACTCGTCACACGTA-1	2533	1871	0.0668091929449492	0.18439337252806	0.44681988241582	0.0394788787998421
Nuclei: Unsorted	X041-AP0C1W1	#404040	Fail	5055c972c70b11ea8fb942010a19c80f	AAACTCGTCACAGGGA-1	2229	1559	0.0711994868505452	0.179602309172547	0.466966003848621	0.134589502018843
Nuclei: Unsorted	X041-AP0C1W1	#404040	Fail	5055c9b8c70b11ea8fb942010a19c80f	AAACTCGTCACCGCGA-1	4746	3270	0.0626911314984709	0.17217125382263	0.444036697247706	0.421407501053519
Nuclei: Unsorted	X041-AP0C1W1	#404040	Fail	5055c9fec70b11ea8fb942010a19c80f	AAACTCGTCACTAGCA-1	1447	1040	0.0625	0.179807692307692	0.444230769230769	0.138217000691085
Nuclei: Unsorted	X041-AP0C1W1	#404040	Fail	5055ca4ec70b11ea8fb942010a19c80f	AAACTCGTCACTGATG-1	2892	2102	0.0566127497621313	0.172692673644148	0.440057088487155	0.345781466113416
Nuclei: Unsorted	X041-AP0C1W1	#404040	Fail	5055ca9ec70b11ea8fb942010a19c80f	AAACTCGTCAGGAAGC-1	2111	1559	0.0577293136626042	0.161000641436818	0.457985888389994	0.0473709142586452
Nuclei: Unsorted	X041-AP0C1W1	#404040	Fail	5055caeec70b11ea8fb942010a19c80f	AAACTCGTCAGGAATA-1	3227	2272	0.0647007042253521	0.174735915492958	0.459947183098592	0.0619770684846607
Nuclei: Unsorted	X041-AP0C1W1	#404040	Fail	5055cb34c70b11ea8fb942010a19c80f	AAACTCGTCAGTTGAC-1	5286	3810	0.0601049868766404	0.16509186351706	0.464041994750656	0.0567536889897843
Nuclei: Unsorted	X041-AP0C1W1	#404040	Fail	5055cb84c70b11ea8fb942010a19c80f	AAACTCGTCATTCGGA-1	1974	1411	0.0630758327427357	0.158752657689582	0.449326718639263	0.303951367781155
Nuclei: Unsorted	X041-AP0C1W1	#be1e2d	Pass	5055cbcac70b11ea8fb942010a19c80f	AAACTCGTCCAACGCG-1	12761	9113	0.230220564029409	0.427960057061341	0.653901020520136	0.728783010735836
Nuclei: Unsorted	X041-AP0C1W1	#404040	Fail	5055cc1ac70b11ea8fb942010a19c80f	AAACTCGTCCACGCTT-1	5895	4153	0.0556224416084758	0.162533108596196	0.454370334697809	0.169635284139101
Nuclei: Unsorted	X041-AP0C1W1	#404040	Fail	5055cc6ac70b11ea8fb942010a19c80f	AAACTCGTCCAGGCCA-1	1707	1269	0.0567375886524823	0.168636721828211	0.461780929866036	0.117164616285882
Nuclei: Unsorted	X041-AP0C1W1	#404040	Fail	5055ccb0c70b11ea8fb942010a19c80f	AAACTCGTCCATACCC-1	1714	1241	0.0419016921837228	0.163577759871072	0.443996776792909	0
Nuclei: Unsorted	X041-AP0C1W1	#404040	Fail	5055ccf6c70b11ea8fb942010a19c80f	AAACTCGTCCATCATT-1	4545	3198	0.0650406504065041	0.175422138836773	0.476235146966854	0.088008800880088
Nuclei: Unsorted	X041-AP0C1W1	#404040	Fail	5055cd46c70b11ea8fb942010a19c80f	AAACTCGTCCATCGAA-1	1961	1415	0.057243816254417	0.181625441696113	0.478445229681979	0.0509943906170321
Nuclei: Unsorted	X041-AP0C1W1	#404040	Fail	5055cd8cc70b11ea8fb942010a19c80f	AAACTCGTCCGTGCAG-1	2157	1513	0.0601454064771976	0.172504957038995	0.469266358228685	0
Nuclei: Unsorted	X041-AP0C1W1	#404040	Fail	5055cddcc70b11ea8fb942010a19c80f	AAACTCGTCGCAAACT-1	12772	9106	0.176916318910608	0.36261805403031	0.593235229518998	0.336673974318822
Nuclei: Unsorted	X041-AP0C1W1	#404040	Fail	5055ce2cc70b11ea8fb942010a19c80f	AAACTCGTCGCAGATT-1	4681	3300	0.0584848484848485	0.162121212121212	0.436969696969697	0.277718436231574
Nuclei: Unsorted	X041-AP0C1W1	#404040	Fail	5055ce72c70b11ea8fb942010a19c80f	AAACTCGTCGCCCTTA-1	4591	3195	0.0507042253521127	0.158372456964006	0.448826291079812	0.0871269875844043
Nuclei: Unsorted	X041-AP0C1W1	#404040	Fail	5055ced6c70b11ea8fb942010a19c80f	AAACTCGTCGCGATGC-1	2105	1520	0.0565789473684211	0.154605263157895	0.436842105263158	0.0950118764845606
Nuclei: Unsorted	X041-AP0C1W1	#404040	Fail	5055cf26c70b11ea8fb942010a19c80f	AAACTCGTCGGGAATG-1	2871	2092	0.0587954110898662	0.173040152963671	0.475621414913958	0.243817485196796
Nuclei: Unsorted	X041-AP0C1W1	#404040	Fail	5055cf76c70b11ea8fb942010a19c80f	AAACTCGTCGGTAGGA-1	1985	1444	0.0595567867036011	0.18213296398892	0.448753462603878	0.100755667506297
Nuclei: Unsorted	X041-AP0C1W1	#404040	Fail	5055cfd0c70b11ea8fb942010a19c80f	AAACTCGTCGGTCCGA-1	3443	2386	0.0624476110645432	0.173093042749371	0.458927074601844	0.0871333139703747
Nuclei: Unsorted	X041-AP0C1W1	#404040	Fail	5055d020c70b11ea8fb942010a19c80f	AAACTCGTCGGTCGAC-1	1955	1337	0.0575916230366492	0.181750186985789	0.448765893792072	0
Nuclei: Unsorted	X041-AP0C1W1	#404040	Fail	5055d070c70b11ea8fb942010a19c80f	AAACTCGTCTACATCT-1	2110	1512	0.0621693121693122	0.162037037037037	0.441137566137566	0.28436018957346
Nuclei: Unsorted	X041-AP0C1W1	#404040	Fail	5055d0cac70b11ea8fb942010a19c80f	AAACTCGTCTAGTCGA-1	3024	2096	0.0591603053435115	0.162690839694656	0.43368320610687	0.529100529100529
Nuclei: Unsorted	X041-AP0C1W1	#404040	Fail	5055d12ec70b11ea8fb942010a19c80f	AAACTCGTCTATACCT-1	1952	1393	0.053840631730079	0.171572146446518	0.435032304379038	0.0512295081967213
Nuclei: Unsorted	X041-AP0C1W1	#404040	Fail	5055d17ec70b11ea8fb942010a19c80f	AAACTCGTCTATGAGC-1	2209	1582	0.0562579013906448	0.189633375474083	0.468394437420986	0
Nuclei: Unsorted	X041-AP0C1W1	#404040	Fail	5055d1e2c70b11ea8fb942010a19c80f	AAACTCGTCTCAGATG-1	2604	1830	0.0513661202185792	0.179781420765027	0.452459016393443	0.0768049155145929
Nuclei: Unsorted	X041-AP0C1W1	#404040	Fail	5055d232c70b11ea8fb942010a19c80f	AAACTCGTCTCGCGGA-1	1776	1266	0.04739336492891	0.17219589257504	0.460505529225908	0.225225225225225
Nuclei: Unsorted	X041-AP0C1W1	#404040	Fail	5055d282c70b11ea8fb942010a19c80f	AAACTCGTCTCTGCAC-1	4601	3265	0.066156202143951	0.190199081163859	0.457580398162328	0.130406433384047
Nuclei: Unsorted	X041-AP0C1W1	#404040	Fail	5055d2d2c70b11ea8fb942010a19c80f	AAACTCGTCTGAAAGA-1	1962	1433	0.0621074668527565	0.172365666434054	0.438241451500349	0.407747196738023
Nuclei: Unsorted	X041-AP0C1W1	#404040	Fail	5055d322c70b11ea8fb942010a19c80f	AAACTCGTCTGGACAT-1	2306	1619	0.0735021618282891	0.187770228536133	0.46757257566399	0.346921075455334
Nuclei: Unsorted	X041-AP0C1W1	#404040	Fail	5055d386c70b11ea8fb942010a19c80f	AAACTCGTCTTAACGG-1	3124	2224	0.0647482014388489	0.169514388489209	0.466726618705036	0.0640204865556978
Nuclei: Unsorted	X041-AP0C1W1	#404040	Fail	5055d3d6c70b11ea8fb942010a19c80f	AAACTCGTCTTACTCA-1	3669	2388	0.0515075376884422	0.164154103852596	0.4321608040201	0.218043063505042
Nuclei: Unsorted	X041-AP0C1W1	#404040	Fail	5055d43ac70b11ea8fb942010a19c80f	AAACTCGTCTTGGCCT-1	3067	2182	0.0577451879010083	0.152153987167736	0.439046746104491	0.06521030322791
Nuclei: Unsorted	X041-AP0C1W1	#404040	Fail	5055d48ac70b11ea8fb942010a19c80f	AAACTCGTCTTGTACT-1	1895	1352	0.0539940828402367	0.154585798816568	0.439349112426036	0.105540897097625
Nuclei: Unsorted	X041-AP0C1W1	#404040	Fail	5055d4d0c70b11ea8fb942010a19c80f	AAACTGCAGAAATGGG-1	3264	2408	0.0577242524916944	0.176495016611296	0.455980066445183	0
Nuclei: Unsorted	X041-AP0C1W1	#404040	Fail	5055d516c70b11ea8fb942010a19c80f	AAACTGCAGAAATTCG-1	1670	1174	0.0672913117546848	0.153321976149915	0.442078364565588	0.239520958083832
Nuclei: Unsorted	X041-AP0C1W1	#404040	Fail	5055d566c70b11ea8fb942010a19c80f	AAACTGCAGAACAGGA-1	1896	1324	0.0490936555891239	0.163897280966767	0.465256797583082	0.580168776371308
Nuclei: Unsorted	X041-AP0C1W1	#404040	Fail	5055d5acc70b11ea8fb942010a19c80f	AAACTGCAGAACCATA-1	3237	2332	0.0686106346483705	0.182246998284734	0.451972555746141	0.308928019771393
Nuclei: Unsorted	X041-AP0C1W1	#404040	Fail	5055d5fcc70b11ea8fb942010a19c80f	AAACTGCAGAACTAAC-1	4127	2887	0.0550744717700035	0.171111880845168	0.464149636300658	0.218076084322753
Nuclei: Unsorted	X041-AP0C1W1	#404040	Fail	5055d638c70b11ea8fb942010a19c80f	AAACTGCAGAAGACTT-1	1542	1118	0.0483005366726297	0.16994633273703	0.460644007155635	0
Nuclei: Unsorted	X041-AP0C1W1	#404040	Fail	5055d688c70b11ea8fb942010a19c80f	AAACTGCAGACACTTC-1	2760	1954	0.0578300921187308	0.168372569089048	0.442169907881269	0.144927536231884
Nuclei: Unsorted	X041-AP0C1W1	#404040	Fail	5055d6d8c70b11ea8fb942010a19c80f	AAACTGCAGACCAATA-1	2086	1505	0.0504983388704319	0.166777408637874	0.440531561461794	0.0479386385426654
Nuclei: Unsorted	X041-AP0C1W1	#be1e2d	Pass	5055d728c70b11ea8fb942010a19c80f	AAACTGCAGACTAGCG-1	5231	3672	0.324346405228758	0.523692810457516	0.719498910675381	1.96903077805391
Nuclei: Unsorted	X041-AP0C1W1	#404040	Fail	5055d76ec70b11ea8fb942010a19c80f	AAACTGCAGAGCTACG-1	2366	1751	0.126784694460308	0.263278126784694	0.532838378069675	0.422654268808115
Nuclei: Unsorted	X041-AP0C1W1	#404040	Fail	5055d7b4c70b11ea8fb942010a19c80f	AAACTGCAGGACTAGC-1	1755	1239	0.0621468926553672	0.173527037933818	0.472154963680387	0.284900284900285
Nuclei: Unsorted	X041-AP0C1W1	#404040	Fail	5055d80ec70b11ea8fb942010a19c80f	AAACTGCAGGAGAACA-1	5385	3854	0.0638297872340426	0.173066943435392	0.448105864037364	0.148560817084494
Nuclei: Unsorted	X041-AP0C1W1	#404040	Fail	5055d854c70b11ea8fb942010a19c80f	AAACTGCAGGCCTAAG-1	2038	1475	0.0474576271186441	0.163389830508475	0.459661016949153	0.14720314033366
Nuclei: Unsorted	X041-AP0C1W1	#404040	Fail	5055d8b8c70b11ea8fb942010a19c80f	AAACTGCAGGCTAAAT-1	3205	2242	0.0664585191793042	0.174397859054416	0.455842997323818	0.031201248049922
Nuclei: Unsorted	X041-AP0C1W1	#404040	Fail	5055d8fec70b11ea8fb942010a19c80f	AAACTGCAGGTTGACG-1	1935	1378	0.0609579100145138	0.175616835994194	0.470972423802613	0.103359173126615
Nuclei: Unsorted	X041-AP0C1W1	#404040	Fail	5055d94ec70b11ea8fb942010a19c80f	AAACTGCAGTAGTTCC-1	2013	1450	0.0696551724137931	0.187586206896552	0.486896551724138	0.29806259314456
Nuclei: Unsorted	X041-AP0C1W1	#be1e2d	Pass	5055d99ec70b11ea8fb942010a19c80f	AAACTGCAGTCAACTC-1	6277	4436	0.293507664562669	0.451082055906222	0.661632100991885	0.716902979130158
Nuclei: Unsorted	X041-AP0C1W1	#404040	Fail	5055d9eec70b11ea8fb942010a19c80f	AAACTGCAGTCAGCCC-1	2706	1877	0.066595631326585	0.167288225892381	0.442194992008524	0.073909830007391
Nuclei: Unsorted	X041-AP0C1W1	#404040	Fail	5055da3ec70b11ea8fb942010a19c80f	AAACTGCAGTGAATAC-1	2062	1469	0.0503744043567052	0.154526889040163	0.452688904016338	0.0484966052376334
Nuclei: Unsorted	X041-AP0C1W1	#404040	Fail	5055da84c70b11ea8fb942010a19c80f	AAACTGCAGTGATATG-1	1698	1198	0.0567612687813022	0.172787979966611	0.438230383973289	0
Nuclei: Unsorted	X041-AP0C1W1	#404040	Fail	5055dad4c70b11ea8fb942010a19c80f	AAACTGCAGTGCACAG-1	1471	1067	0.0721649484536082	0.174320524835989	0.452671040299906	0.135961930659415
Nuclei: Unsorted	X041-AP0C1W1	#404040	Fail	5055db24c70b11ea8fb942010a19c80f	AAACTGCAGTGCTAGG-1	2718	1973	0.0684237202230106	0.172326406487582	0.450076026355803	0.0367917586460633
Nuclei: Unsorted	X041-AP0C1W1	#404040	Fail	5055db74c70b11ea8fb942010a19c80f	AAACTGCAGTGTCACT-1	3226	2244	0.053475935828877	0.159536541889483	0.448306595365419	0.27898326100434
Nuclei: Unsorted	X041-AP0C1W1	#404040	Fail	5055dbbac70b11ea8fb942010a19c80f	AAACTGCAGTTTACGC-1	2628	1863	0.0676328502415459	0.165861513687601	0.455716586151369	0.0380517503805175
Nuclei: Unsorted	X041-AP0C1W1	#404040	Fail	5055dc00c70b11ea8fb942010a19c80f	AAACTGCCAAAGGCCA-1	3976	2796	0.0679542203147353	0.167024320457797	0.450643776824034	0.125754527162978
Nuclei: Unsorted	X041-AP0C1W1	#404040	Fail	5055dc50c70b11ea8fb942010a19c80f	AAACTGCCAAATAGTG-1	1818	1319	0.0636846095526914	0.178165276724792	0.454131918119788	0.22002200220022
Nuclei: Unsorted	X041-AP0C1W1	#404040	Fail	5055dc96c70b11ea8fb942010a19c80f	AAACTGCCAACTTGGT-1	1849	1283	0.0600155884645363	0.173811379579111	0.450506625097428	0
Nuclei: Unsorted	X041-AP0C1W1	#404040	Fail	5055dcdcc70b11ea8fb942010a19c80f	AAACTGCCAAGACACG-1	1914	1348	0.0586053412462908	0.173590504451039	0.440652818991098	0.208986415882968
Nuclei: Unsorted	X041-AP0C1W1	#404040	Fail	5055dd36c70b11ea8fb942010a19c80f	AAACTGCCAAGTCCTA-1	2289	1674	0.0495818399044206	0.152329749103943	0.462365591397849	0.218435998252512
Nuclei: Unsorted	X041-AP0C1W1	#404040	Fail	5055dd7cc70b11ea8fb942010a19c80f	AAACTGCCAATGATGA-1	1534	1114	0.0601436265709156	0.172351885098743	0.476660682226212	0.325945241199479
Nuclei: Unsorted	X041-AP0C1W1	#404040	Fail	5055ddd6c70b11ea8fb942010a19c80f	AAACTGCCACAACGGA-1	3206	2265	0.0556291390728477	0.170860927152318	0.4560706401766	0.218340611353712
Nuclei: Unsorted	X041-AP0C1W1	#404040	Fail	5055de30c70b11ea8fb942010a19c80f	AAACTGCCACAGCCAC-1	2211	1642	0.0548112058465286	0.152862362971985	0.46163215590743	0.0904568068747173
Nuclei: Unsorted	X041-AP0C1W1	#404040	Fail	5055de76c70b11ea8fb942010a19c80f	AAACTGCCACAGTAGG-1	1760	1278	0.0782472613458529	0.165884194053208	0.468701095461659	0.0568181818181818
Nuclei: Unsorted	X041-AP0C1W1	#404040	Fail	5055dec6c70b11ea8fb942010a19c80f	AAACTGCCACATCATG-1	3943	2745	0.0765027322404372	0.19016393442623	0.487431693989071	0.228252599543495
Nuclei: Unsorted	X041-AP0C1W1	#404040	Fail	5055df16c70b11ea8fb942010a19c80f	AAACTGCCACGCGTTG-1	1561	1147	0.0557977332170881	0.163905841325196	0.472537053182214	0.0640614990390775
Nuclei: Unsorted	X041-AP0C1W1	#404040	Fail	5055df5cc70b11ea8fb942010a19c80f	AAACTGCCACTCCACT-1	2705	1921	0.0593440916189485	0.170223841749089	0.48204060385216	0.184842883548983
Nuclei: Unsorted	X041-AP0C1W1	#404040	Fail	5055dfb6c70b11ea8fb942010a19c80f	AAACTGCCACTGATTG-1	1578	1140	0.062280701754386	0.171052631578947	0.48421052631579	0.126742712294043
Nuclei: Unsorted	X041-AP0C1W1	#404040	Fail	5055e006c70b11ea8fb942010a19c80f	AAACTGCCAGATAAGT-1	2494	1785	0.0610644257703081	0.173109243697479	0.464425770308123	0.0801924619085806
Nuclei: Unsorted	X041-AP0C1W1	#404040	Fail	5055e056c70b11ea8fb942010a19c80f	AAACTGCCAGCAACCC-1	1520	1073	0.0736253494874185	0.185461323392358	0.457595526561044	0.0657894736842105
Nuclei: Unsorted	X041-AP0C1W1	#404040	Fail	5055e09cc70b11ea8fb942010a19c80f	AAACTGCCAGCGTAGA-1	1586	1129	0.0478299379982285	0.162976085031001	0.456155890168291	0
Nuclei: Unsorted	X041-AP0C1W1	#404040	Fail	5055e0f6c70b11ea8fb942010a19c80f	AAACTGCCAGGCAAGT-1	1644	1200	0.0575	0.171666666666667	0.463333333333333	0.0608272506082725
Nuclei: Unsorted	X041-AP0C1W1	#404040	Fail	5055e146c70b11ea8fb942010a19c80f	AAACTGCCAGGTCTGC-1	5150	3537	0.0590896239751202	0.15040995193667	0.426067288662709	0.0970873786407767
Nuclei: Unsorted	X041-AP0C1W1	#404040	Fail	5055e18cc70b11ea8fb942010a19c80f	AAACTGCCATAGGCGA-1	2018	1438	0.0584144645340751	0.191237830319889	0.512517385257302	0.0991080277502478
Nuclei: Unsorted	X041-AP0C1W1	#404040	Fail	5055e1dcc70b11ea8fb942010a19c80f	AAACTGCCATCAGAAA-1	2010	1446	0.0622406639004149	0.176348547717842	0.45850622406639	0.149253731343284
Nuclei: Unsorted	X041-AP0C1W1	#404040	Fail	5055e236c70b11ea8fb942010a19c80f	AAACTGCCATCGACCG-1	1496	1036	0.0492277992277992	0.162162162162162	0.46042471042471	0.133689839572193
Nuclei: Unsorted	X041-AP0C1W1	#404040	Fail	5055e27cc70b11ea8fb942010a19c80f	AAACTGCCATCGCCTT-1	3632	2573	0.0586863583365721	0.169840652934318	0.451224251846094	0.165198237885463
Nuclei: Unsorted	X041-AP0C1W1	#404040	Fail	5055e2d6c70b11ea8fb942010a19c80f	AAACTGCCATCTCACC-1	3118	2157	0.0649049605934168	0.15855354659249	0.465461288827075	0.0962155227710071
Nuclei: Unsorted	X041-AP0C1W1	#404040	Fail	5055e3a8c70b11ea8fb942010a19c80f	AAACTGCCATGACTGT-1	1535	1085	0.0516129032258065	0.170506912442396	0.436866359447005	0.716612377850163
Nuclei: Unsorted	X041-AP0C1W1	#404040	Fail	5055e3f8c70b11ea8fb942010a19c80f	AAACTGCCATGTCCCT-1	1574	1114	0.059245960502693	0.181328545780969	0.453321364452424	0
Nuclei: Unsorted	X041-AP0C1W1	#404040	Fail	5055e448c70b11ea8fb942010a19c80f	AAACTGCCATTACTTC-1	2873	2119	0.0655969797074092	0.179801793298726	0.468145351580934	0.0348068221371389
Nuclei: Unsorted	X041-AP0C1W1	#404040	Fail	5055e48ec70b11ea8fb942010a19c80f	AAACTGCCATTCACCC-1	3561	2421	0.0499793473771169	0.14209004543577	0.432052870714581	0.47739399045212
Nuclei: Unsorted	X041-AP0C1W1	#be1e2d	Pass	5055e560c70b11ea8fb942010a19c80f	AAACTGCCATTGTGAC-1	8796	6377	0.261408185667242	0.501646542261251	0.712560765250118	0.648021828103684
Nuclei: Unsorted	X041-AP0C1W1	#404040	Fail	5055e5bac70b11ea8fb942010a19c80f	AAACTGCGTAAACCCT-1	1976	1398	0.055793991416309	0.15307582260372	0.4620886981402	0
Nuclei: Unsorted	X041-AP0C1W1	#404040	Fail	5055e600c70b11ea8fb942010a19c80f	AAACTGCGTACGTATC-1	2305	1593	0.0608913998744507	0.15819209039548	0.458882611424984	0.086767895878525
Nuclei: Unsorted	X041-AP0C1W1	#404040	Fail	5055e664c70b11ea8fb942010a19c80f	AAACTGCGTACTTGAC-1	5021	3621	0.0643468655067661	0.177299088649544	0.472245236122618	0.199163513244374
Nuclei: Unsorted	X041-AP0C1W1	#404040	Fail	5055e6aac70b11ea8fb942010a19c80f	AAACTGCGTAGAATAC-1	2325	1700	0.0588235294117647	0.175294117647059	0.444705882352941	0
Nuclei: Unsorted	X041-AP0C1W1	#404040	Fail	5055e6f0c70b11ea8fb942010a19c80f	AAACTGCGTAGAGAGA-1	2322	1603	0.0542732376793512	0.157205240174673	0.454772301933874	0.0861326442721792
Nuclei: Unsorted	X041-AP0C1W1	#404040	Fail	5055e740c70b11ea8fb942010a19c80f	AAACTGCGTATTGTGC-1	2136	1558	0.061617458279846	0.15596919127086	0.440308087291399	0.0468164794007491
Nuclei: Unsorted	X041-AP0C1W1	#404040	Fail	5055e786c70b11ea8fb942010a19c80f	AAACTGCGTCACCCGA-1	1544	1064	0.0488721804511278	0.156015037593985	0.470864661654135	0
Nuclei: Unsorted	X041-AP0C1W1	#404040	Fail	5055e7d6c70b11ea8fb942010a19c80f	AAACTGCGTCCCTAAA-1	2066	1471	0.0788579197824609	0.176070700203943	0.483344663494222	0.0484027105517909
Nuclei: Unsorted	X041-AP0C1W1	#404040	Fail	5055e81cc70b11ea8fb942010a19c80f	AAACTGCGTCGCTACG-1	2151	1539	0.0487329434697856	0.172189733593242	0.442495126705653	0.139470013947001
Nuclei: Unsorted	X041-AP0C1W1	#404040	Fail	5055e862c70b11ea8fb942010a19c80f	AAACTGCGTCGCTAGC-1	2511	1867	0.0519550080342796	0.151044456347081	0.443492233529727	0.1194743130227
Nuclei: Unsorted	X041-AP0C1W1	#404040	Fail	5055e8a8c70b11ea8fb942010a19c80f	AAACTGCGTGAGAGTC-1	1935	1396	0.0451289398280802	0.151862464183381	0.458452722063037	0.20671834625323
Nuclei: Unsorted	X041-AP0C1W1	#404040	Fail	5055e8e4c70b11ea8fb942010a19c80f	AAACTGCGTGATAACA-1	2898	2102	0.0727878211227403	0.185537583254044	0.449571836346337	0.0690131124913734
Nuclei: Unsorted	X041-AP0C1W1	#404040	Fail	5055e934c70b11ea8fb942010a19c80f	AAACTGCGTGCTGAAG-1	3307	2146	0.048928238583411	0.141192917054986	0.427306616961789	0.0604777744179014
Nuclei: Unsorted	X041-AP0C1W1	#404040	Fail	5055e984c70b11ea8fb942010a19c80f	AAACTGCGTGCTTCCT-1	2359	1683	0.0612002376708259	0.180035650623886	0.440879382055853	0.127172530733362
Nuclei: Unsorted	X041-AP0C1W1	#404040	Fail	5055e9cac70b11ea8fb942010a19c80f	AAACTGCGTGGACAGT-1	1700	1213	0.0610057708161583	0.190436933223413	0.471558120362737	0.0588235294117647
Nuclei: Unsorted	X041-AP0C1W1	#404040	Fail	5055ea10c70b11ea8fb942010a19c80f	AAACTGCGTGGCATAG-1	2831	2023	0.0637666831438458	0.155709342560554	0.447849728126545	0.211939244083363
Nuclei: Unsorted	X041-AP0C1W1	#404040	Fail	5055ea56c70b11ea8fb942010a19c80f	AAACTGCGTGGCGCTT-1	1921	1380	0.0434782608695652	0.154347826086957	0.429710144927536	0.364393545028631
Nuclei: Unsorted	X041-AP0C1W1	#404040	Fail	5055eaa6c70b11ea8fb942010a19c80f	AAACTGCGTGTACGCC-1	8465	6043	0.180870428595069	0.326989905675989	0.577858679463843	0.496160661547549
Nuclei: Unsorted	X041-AP0C1W1	#404040	Fail	5055eb00c70b11ea8fb942010a19c80f	AAACTGCGTGTCTACA-1	2370	1668	0.0611510791366907	0.158273381294964	0.451438848920863	0.126582278481013
Nuclei: Unsorted	X041-AP0C1W1	#be1e2d	Pass	5055eb46c70b11ea8fb942010a19c80f	AAACTGCGTTAGGAAT-1	7034	5067	0.25300967041642	0.43635287152161	0.67298204065522	0.511799829400057
Nuclei: Unsorted	X041-AP0C1W1	#404040	Fail	5055eba0c70b11ea8fb942010a19c80f	AAACTGCGTTCACGTA-1	1897	1361	0.0514327700220426	0.183688464364438	0.448199853049228	0.0527148128624143
Nuclei: Unsorted	X041-AP0C1W1	#404040	Fail	5055ebe6c70b11ea8fb942010a19c80f	AAACTGCGTTCCAATG-1	1644	1163	0.0627687016337059	0.178847807394669	0.453138435081685	0.364963503649635
Nuclei: Unsorted	X041-AP0C1W1	#404040	Fail	5055ec40c70b11ea8fb942010a19c80f	AAACTGCGTTCTTTCA-1	1595	1148	0.0618466898954704	0.147212543554007	0.461672473867596	0.125391849529781
Nuclei: Unsorted	X041-AP0C1W1	#404040	Fail	5055ec86c70b11ea8fb942010a19c80f	AAACTGCGTTGCAGCC-1	3011	2099	0.0581229156741305	0.168651738923297	0.468318246784183	0.066423115244105
Nuclei: Unsorted	X041-AP0C1W1	#404040	Fail	5055ecd6c70b11ea8fb942010a19c80f	AAACTGCGTTGGCTAT-1	2257	1611	0.0558659217877095	0.184978274363749	0.476722532588454	0.310146211785556
Nuclei: Unsorted	X041-AP0C1W1	#404040	Fail	5055ed30c70b11ea8fb942010a19c80f	AAACTGCGTTGGCTTA-1	1733	1236	0.0598705501618123	0.160194174757282	0.466019417475728	0.173110213502597
Nuclei: Unsorted	X041-AP0C1W1	#404040	Fail	5055ed6cc70b11ea8fb942010a19c80f	AAACTGCGTTGGGAAC-1	3835	2620	0.0618320610687023	0.166030534351145	0.440076335877863	0.182529335071708
Nuclei: Unsorted	X041-AP0C1W1	#404040	Fail	5055edc6c70b11ea8fb942010a19c80f	AAACTGCGTTGTATCG-1	2132	1503	0.063872255489022	0.186294078509647	0.451763140385895	0.328330206378987
Nuclei: Unsorted	X041-AP0C1W1	#404040	Fail	5055ee0cc70b11ea8fb942010a19c80f	AAACTGCGTTGTGACT-1	3039	2190	0.0611872146118721	0.175342465753425	0.459817351598174	0.0329055610398157
Nuclei: Unsorted	X041-AP0C1W1	#404040	Fail	5055ee66c70b11ea8fb942010a19c80f	AAACTGCGTTTCTCTA-1	1592	1148	0.0557491289198606	0.159407665505226	0.43205574912892	0.628140703517588
Nuclei: Unsorted	X041-AP0C1W1	#404040	Fail	5055eeb6c70b11ea8fb942010a19c80f	AAACTGCTCAACGTGT-1	1689	1234	0.0688816855753647	0.174230145867099	0.455429497568882	0
Nuclei: Unsorted	X041-AP0C1W1	#404040	Fail	5055ef06c70b11ea8fb942010a19c80f	AAACTGCTCACCGCGA-1	1648	1227	0.0635696821515893	0.184189079054605	0.460472697636512	0.0606796116504854
Nuclei: Unsorted	X041-AP0C1W1	#404040	Fail	5055ef56c70b11ea8fb942010a19c80f	AAACTGCTCACTACCC-1	1716	1233	0.056772100567721	0.16139497161395	0.45985401459854	0
Nuclei: Unsorted	X041-AP0C1W1	#404040	Fail	5055efa6c70b11ea8fb942010a19c80f	AAACTGCTCACTCCCA-1	4141	2916	0.0672153635116598	0.177640603566529	0.472565157750343	0.144892538034291
Nuclei: Unsorted	X041-AP0C1W1	#404040	Fail	5055eff6c70b11ea8fb942010a19c80f	AAACTGCTCAGAACGG-1	2137	1532	0.0548302872062663	0.169712793733681	0.471279373368146	0.140383715489003
Nuclei: Unsorted	X041-AP0C1W1	#404040	Fail	5055f03cc70b11ea8fb942010a19c80f	AAACTGCTCCACTAGA-1	1859	1351	0.0421909696521096	0.176165803108808	0.467061435973353	0.161377084454008
Nuclei: Unsorted	X041-AP0C1W1	#be1e2d	Pass	5055f08cc70b11ea8fb942010a19c80f	AAACTGCTCCCTACCA-1	8690	6318	0.278410889522001	0.461855017410573	0.679170623615068	1.07019562715765
Nuclei: Unsorted	X041-AP0C1W1	#404040	Fail	5055f0dcc70b11ea8fb942010a19c80f	AAACTGCTCCGAGAGA-1	2186	1601	0.0587133041848845	0.158650843222986	0.462835727670206	0.0914913083257091
Nuclei: Unsorted	X041-AP0C1W1	#404040	Fail	5055f122c70b11ea8fb942010a19c80f	AAACTGCTCCTCAAGA-1	1699	1226	0.0570962479608483	0.176182707993475	0.474714518760196	0.176574455562095
Nuclei: Unsorted	X041-AP0C1W1	#be1e2d	Pass	5055f168c70b11ea8fb942010a19c80f	AAACTGCTCCTGTAGA-1	6077	4270	0.237704918032787	0.514519906323185	0.728337236533958	0.23037683067303
Nuclei: Unsorted	X041-AP0C1W1	#404040	Fail	5055f1b8c70b11ea8fb942010a19c80f	AAACTGCTCCTGTGGG-1	1588	1138	0.0597539543057996	0.180140597539543	0.457820738137083	0
Nuclei: Unsorted	X041-AP0C1W1	#404040	Fail	5055f208c70b11ea8fb942010a19c80f	AAACTGCTCGACTTAG-1	1968	1388	0.0540345821325648	0.164985590778098	0.423631123919308	0.152439024390244
Nuclei: Unsorted	X041-AP0C1W1	#404040	Fail	5055f258c70b11ea8fb942010a19c80f	AAACTGCTCGAGTTAC-1	1842	1326	0.0656108597285068	0.181749622926094	0.479638009049774	0
Nuclei: Unsorted	X041-AP0C1W1	#404040	Fail	5055f29ec70b11ea8fb942010a19c80f	AAACTGCTCGATAGGG-1	2310	1684	0.0540380047505938	0.172209026128266	0.430522565320665	0.216450216450216
Nuclei: Unsorted	X041-AP0C1W1	#404040	Fail	5055f2eec70b11ea8fb942010a19c80f	AAACTGCTCGATATGC-1	2079	1506	0.0571049136786189	0.175298804780877	0.450199203187251	0.0481000481000481
Nuclei: Unsorted	X041-AP0C1W1	#404040	Fail	5055f33ec70b11ea8fb942010a19c80f	AAACTGCTCGCCTTAC-1	1931	1408	0.0646306818181818	0.153409090909091	0.455255681818182	0.0517866390471258
Nuclei: Unsorted	X041-AP0C1W1	#404040	Fail	5055f37ac70b11ea8fb942010a19c80f	AAACTGCTCGCTCTAC-1	2543	1854	0.0706580366774542	0.187702265372168	0.454692556634304	0
Nuclei: Unsorted	X041-AP0C1W1	#404040	Fail	5055f3d4c70b11ea8fb942010a19c80f	AAACTGCTCGCTTGAA-1	4085	2809	0.104663581345675	0.221787112851549	0.505517977928088	0.342717258261934
Nuclei: Unsorted	X041-AP0C1W1	#404040	Fail	5055f41ac70b11ea8fb942010a19c80f	AAACTGCTCGGATAAA-1	1875	1308	0.0573394495412844	0.185779816513761	0.438073394495413	0
Nuclei: Unsorted	X041-AP0C1W1	#404040	Fail	5055f460c70b11ea8fb942010a19c80f	AAACTGCTCGGTCAGC-1	2038	1496	0.0701871657754011	0.168449197860963	0.451871657754011	0.098135426889107
Nuclei: Unsorted	X041-AP0C1W1	#404040	Fail	5055f4b0c70b11ea8fb942010a19c80f	AAACTGCTCGTCTTAT-1	5024	3619	0.0558165239016303	0.171318043658469	0.433268858800774	0.0796178343949045
Nuclei: Unsorted	X041-AP0C1W1	#404040	Fail	5055f500c70b11ea8fb942010a19c80f	AAACTGCTCGTGAACT-1	1724	1251	0.052757793764988	0.156674660271783	0.453237410071943	0
Nuclei: Unsorted	X041-AP0C1W1	#404040	Fail	5055f546c70b11ea8fb942010a19c80f	AAACTGCTCGTGCTGG-1	1786	1300	0.0569230769230769	0.166923076923077	0.434615384615385	0.0559910414333707
Nuclei: Unsorted	X041-AP0C1W1	#404040	Fail	5055f58cc70b11ea8fb942010a19c80f	AAACTGCTCTATTTCG-1	2299	1683	0.0528817587641117	0.164587046939988	0.452762923351159	0
Nuclei: Unsorted	X041-AP0C1W1	#404040	Fail	5055f5d2c70b11ea8fb942010a19c80f	AAACTGCTCTCGCGGA-1	1765	1223	0.0515126737530662	0.136549468520033	0.461161079313164	0.056657223796034
Nuclei: Unsorted	X041-AP0C1W1	#404040	Fail	5055f622c70b11ea8fb942010a19c80f	AAACTGCTCTGAGTAC-1	5246	3780	0.067989417989418	0.171428571428571	0.470899470899471	0.171559283263439
Nuclei: Unsorted	X041-AP0C1W1	#404040	Fail	5055f672c70b11ea8fb942010a19c80f	AAACTGCTCTTCACTA-1	1579	1102	0.0553539019963702	0.176043557168784	0.460980036297641	0.0633312222925903
Nuclei: Unsorted	X041-AP0C1W1	#404040	Fail	5055f6b8c70b11ea8fb942010a19c80f	AAACTGCTCTTGTCAT-1	6664	4612	0.0477016478751084	0.148742411101474	0.448829141370338	0.135054021608643
Nuclei: Unsorted	X041-AP0C1W1	#404040	Fail	5055f712c70b11ea8fb942010a19c80f	AAACTGCTCTTTATCG-1	2408	1792	0.0658482142857143	0.168526785714286	0.461495535714286	0.166112956810631
Nuclei: Unsorted	X041-AP0C1W1	#404040	Fail	5055f758c70b11ea8fb942010a19c80f	AAAGATGAGAATACTG-1	1710	1213	0.0659521846661171	0.185490519373454	0.440230832646331	0
Nuclei: Unsorted	X041-AP0C1W1	#404040	Fail	5055f7a8c70b11ea8fb942010a19c80f	AAAGATGAGAATCAGT-1	5119	3518	0.0920977828311541	0.215747583854463	0.483513359863559	0.195350654424692
Nuclei: Unsorted	X041-AP0C1W1	#404040	Fail	5055f7f8c70b11ea8fb942010a19c80f	AAAGATGAGACACAAT-1	2476	1716	0.0623543123543124	0.171328671328671	0.461538461538462	0
Nuclei: Unsorted	X041-AP0C1W1	#404040	Fail	5055f83ec70b11ea8fb942010a19c80f	AAAGATGAGACGACTG-1	1474	1082	0.0563770794824399	0.16358595194085	0.451016635859519	0.135685210312076
Nuclei: Unsorted	X041-AP0C1W1	#404040	Fail	5055f884c70b11ea8fb942010a19c80f	AAAGATGAGACGCCAA-1	2274	1593	0.0728185812931576	0.180163214061519	0.429378531073446	0.0439753737906772
Nuclei: Unsorted	X041-AP0C1W1	#404040	Fail	5055f8d4c70b11ea8fb942010a19c80f	AAAGATGAGACTTGAA-1	1921	1383	0.0607375271149675	0.158351409978308	0.464208242950109	0.676730869338886
Nuclei: Unsorted	X041-AP0C1W1	#404040	Fail	5055f91ac70b11ea8fb942010a19c80f	AAAGATGAGAGAGTAG-1	2990	2098	0.0605338417540515	0.15300285986654	0.454242135367016	0.0334448160535117
Nuclei: Unsorted	X041-AP0C1W1	#404040	Fail	5055f960c70b11ea8fb942010a19c80f	AAAGATGAGAGCCACA-1	18418	12988	0.176393594086849	0.30728364644287	0.556513704958423	1.03159952220654
Nuclei: Unsorted	X041-AP0C1W1	#404040	Fail	5055f9b0c70b11ea8fb942010a19c80f	AAAGATGAGAGCTCCC-1	2544	1854	0.0560949298813377	0.179611650485437	0.458468176914779	0.157232704402516
Nuclei: Unsorted	X041-AP0C1W1	#404040	Fail	5055f9f6c70b11ea8fb942010a19c80f	AAAGATGAGATCGATA-1	2520	1872	0.0486111111111111	0.145299145299145	0.424145299145299	0.119047619047619
Nuclei: Unsorted	X041-AP0C1W1	#404040	Fail	5055fa3cc70b11ea8fb942010a19c80f	AAAGATGAGCAACTGG-1	2130	1556	0.0584832904884319	0.17866323907455	0.463367609254499	0.28169014084507
Nuclei: Unsorted	X041-AP0C1W1	#404040	Fail	5055fa8cc70b11ea8fb942010a19c80f	AAAGATGAGCAGGACT-1	2090	1490	0.063758389261745	0.163087248322148	0.454362416107383	0
Nuclei: Unsorted	X041-AP0C1W1	#404040	Fail	5055fad2c70b11ea8fb942010a19c80f	AAAGATGAGCGCAATG-1	2367	1679	0.0631328171530673	0.135199523525908	0.424061941631924	0.126742712294043
Nuclei: Unsorted	X041-AP0C1W1	#404040	Fail	5055fb18c70b11ea8fb942010a19c80f	AAAGATGAGCTCCATA-1	6440	4676	0.0449101796407186	0.134302822925577	0.420017108639863	0.015527950310559
Nuclei: Unsorted	X041-AP0C1W1	#404040	Fail	5055fb72c70b11ea8fb942010a19c80f	AAAGATGAGCTCGGCT-1	8912	6252	0.17530390275112	0.323896353166987	0.567338451695458	0.931328545780969
Nuclei: Unsorted	X041-AP0C1W1	#404040	Fail	5055fbc2c70b11ea8fb942010a19c80f	AAAGATGAGCTCGTTA-1	1923	1404	0.056980056980057	0.15954415954416	0.458689458689459	0.104004160166407
Nuclei: Unsorted	X041-AP0C1W1	#404040	Fail	5055fc08c70b11ea8fb942010a19c80f	AAAGATGAGGAATGGA-1	2087	1470	0.0673469387755102	0.153741496598639	0.468027210884354	0.095831336847149
Nuclei: Unsorted	X041-AP0C1W1	#404040	Fail	5055fc58c70b11ea8fb942010a19c80f	AAAGATGAGGAGAACA-1	3011	2090	0.0550239234449761	0.173205741626794	0.461722488038278	0.53138492195284
Nuclei: Unsorted	X041-AP0C1W1	#404040	Fail	5055fca8c70b11ea8fb942010a19c80f	AAAGATGAGGAGTACC-1	1528	1090	0.0706422018348624	0.162385321100917	0.455045871559633	0
Nuclei: Unsorted	X041-AP0C1W1	#404040	Fail	5055fcf8c70b11ea8fb942010a19c80f	AAAGATGAGGAGTCTG-1	2419	1742	0.0631458094144661	0.176234213547646	0.459816303099885	0.0826787928896238
Nuclei: Unsorted	X041-AP0C1W1	#404040	Fail	5055fd3ec70b11ea8fb942010a19c80f	AAAGATGAGGCACCTC-1	2988	1999	0.0500250125062531	0.162581290645323	0.450725362681341	0.133868808567604
Nuclei: Unsorted	X041-AP0C1W1	#404040	Fail	5055fd98c70b11ea8fb942010a19c80f	AAAGATGAGGCAGTGT-1	2312	1659	0.0638939119951778	0.168173598553345	0.474984930681133	0.302768166089965
Nuclei: Unsorted	X041-AP0C1W1	#404040	Fail	5055fe60c70b11ea8fb942010a19c80f	AAAGATGAGGCCTCGT-1	2833	2039	0.0544384502206964	0.155958803334968	0.444335458558117	0.141193081539005
Nuclei: Unsorted	X041-AP0C1W1	#404040	Fail	5055fea6c70b11ea8fb942010a19c80f	AAAGATGAGGCCTCTG-1	4765	3349	0.0573305464317707	0.177366378023291	0.482233502538071	0.0839454354669465
Nuclei: Unsorted	X041-AP0C1W1	#404040	Fail	5055fef6c70b11ea8fb942010a19c80f	AAAGATGAGGCTTAAA-1	2655	1957	0.0587634133878385	0.176801226366888	0.470107307102708	0.0376647834274953
Nuclei: Unsorted	X041-AP0C1W1	#404040	Fail	5055ff3cc70b11ea8fb942010a19c80f	AAAGATGAGGTAGGCT-1	2379	1695	0.0619469026548673	0.188790560471976	0.478466076696165	0.378310214375788
Nuclei: Unsorted	X041-AP0C1W1	#404040	Fail	5055ff82c70b11ea8fb942010a19c80f	AAAGATGAGGTCGTTT-1	1650	1177	0.0552251486830926	0.170773152081563	0.447748513169074	0.0606060606060606
Nuclei: Unsorted	X041-AP0C1W1	#404040	Fail	5055ffd2c70b11ea8fb942010a19c80f	AAAGATGAGGTTCGTT-1	2417	1756	0.0586560364464692	0.165717539863326	0.48120728929385	0.28961522548614
Nuclei: Unsorted	X041-AP0C1W1	#404040	Fail	50560018c70b11ea8fb942010a19c80f	AAAGATGAGTAATGTG-1	3960	2756	0.0544267053701016	0.179245283018868	0.46044992743106	0.227272727272727
Nuclei: Unsorted	X041-AP0C1W1	#404040	Fail	5056005ec70b11ea8fb942010a19c80f	AAAGATGAGTAGACCG-1	1622	1187	0.054759898904802	0.159224936815501	0.465037910699242	0
Nuclei: Unsorted	X041-AP0C1W1	#404040	Fail	505600a4c70b11ea8fb942010a19c80f	AAAGATGAGTATCTGC-1	1624	1149	0.0731070496083551	0.207136640557006	0.474325500435161	0.492610837438424
Nuclei: Unsorted	X041-AP0C1W1	#404040	Fail	505600f4c70b11ea8fb942010a19c80f	AAAGATGAGTGATAAC-1	2287	1652	0.0653753026634383	0.175544794188862	0.443099273607748	0.0437254044599913
Nuclei: Unsorted	X041-AP0C1W1	#404040	Fail	50560130c70b11ea8fb942010a19c80f	AAAGATGAGTGCTCGC-1	2388	1664	0.0540865384615385	0.156850961538462	0.454326923076923	0.125628140703518
Nuclei: Unsorted	X041-AP0C1W1	#404040	Fail	50560176c70b11ea8fb942010a19c80f	AAAGATGAGTGTCCCG-1	1899	1377	0.0726216412490922	0.170660856935367	0.46477850399419	0.315955766192733
Nuclei: Unsorted	X041-AP0C1W1	#404040	Fail	505601bcc70b11ea8fb942010a19c80f	AAAGATGAGTTCCAGT-1	2411	1719	0.0546829552065154	0.1652123327516	0.473531122745782	0.165906262961427
Nuclei: Unsorted	X041-AP0C1W1	#404040	Fail	5056020cc70b11ea8fb942010a19c80f	AAAGATGAGTTCGACT-1	1613	1155	0.0683982683982684	0.178354978354978	0.464935064935065	0.123992560446373
Nuclei: Unsorted	X041-AP0C1W1	#404040	Fail	50560248c70b11ea8fb942010a19c80f	AAAGATGAGTTGCTTG-1	18995	13658	0.0827353931761605	0.205886659833065	0.477302679748133	0.542247959989471
Nuclei: Unsorted	X041-AP0C1W1	#404040	Fail	5056028ec70b11ea8fb942010a19c80f	AAAGATGAGTTGGAAT-1	2081	1506	0.0564409030544489	0.151394422310757	0.446215139442231	0.0480538202787122
Nuclei: Unsorted	X041-AP0C1W1	#404040	Fail	505602d4c70b11ea8fb942010a19c80f	AAAGATGCAACTCGAT-1	2568	1829	0.060688901038819	0.169491525423729	0.460907599781301	0.0389408099688474
Nuclei: Unsorted	X041-AP0C1W1	#404040	Fail	5056031ac70b11ea8fb942010a19c80f	AAAGATGCAAGAAACT-1	2452	1730	0.0606936416184971	0.163583815028902	0.430057803468208	0.244698205546493
Nuclei: Unsorted	X041-AP0C1W1	#404040	Fail	50560360c70b11ea8fb942010a19c80f	AAAGATGCAAGATGCG-1	9064	6716	0.159767718880286	0.317450863609291	0.559708159618821	0.110326566637246
Nuclei: Unsorted	X041-AP0C1W1	#404040	Fail	505603b0c70b11ea8fb942010a19c80f	AAAGATGCAAGGTTCT-1	3643	2631	0.064614215127328	0.167236792094261	0.453439756746484	0.0823497117760088
Nuclei: Unsorted	X041-AP0C1W1	#404040	Fail	505603f6c70b11ea8fb942010a19c80f	AAAGATGCAATGACTC-1	3287	2291	0.0672195547795722	0.176342208642514	0.469663902226102	0.638880438089443
Nuclei: Unsorted	X041-AP0C1W1	#404040	Fail	50560432c70b11ea8fb942010a19c80f	AAAGATGCACAATAAG-1	3017	2199	0.0595725329695316	0.158253751705321	0.472487494315598	0
Nuclei: Unsorted	X041-AP0C1W1	#404040	Fail	50560478c70b11ea8fb942010a19c80f	AAAGATGCACGCTCAG-1	3037	2106	0.0541310541310541	0.156695156695157	0.452041785375119	0.032927230819888
Nuclei: Unsorted	X041-AP0C1W1	#404040	Fail	505604bec70b11ea8fb942010a19c80f	AAAGATGCACGGTTAT-1	5854	4075	0.0613496932515337	0.16760736196319	0.460368098159509	0.0341646737273659
Nuclei: Unsorted	X041-AP0C1W1	#404040	Fail	50560504c70b11ea8fb942010a19c80f	AAAGATGCACGTGAAG-1	3148	2159	0.0680870773506253	0.166280685502547	0.455303381194998	0.254129606099111
Nuclei: Unsorted	X041-AP0C1W1	#404040	Fail	5056054ac70b11ea8fb942010a19c80f	AAAGATGCACTAGCCG-1	2233	1631	0.0613120784794605	0.167381974248927	0.478234212139792	0.0895656068069861
Nuclei: Unsorted	X041-AP0C1W1	#404040	Fail	50560590c70b11ea8fb942010a19c80f	AAAGATGCACTCCTCA-1	3066	2236	0.0491949910554562	0.149821109123435	0.430232558139535	0.358773646444879
Nuclei: Unsorted	X041-AP0C1W1	#404040	Fail	505605d6c70b11ea8fb942010a19c80f	AAAGATGCACTGGGCT-1	2030	1403	0.0491803278688525	0.178189593727726	0.454739843193158	0.197044334975369
Nuclei: Unsorted	X041-AP0C1W1	#be1e2d	Pass	5056061cc70b11ea8fb942010a19c80f	AAAGATGCACTGTTAG-1	5700	3984	0.28539156626506	0.450552208835341	0.660893574297189	0.298245614035088
Nuclei: Unsorted	X041-AP0C1W1	#404040	Fail	5056066cc70b11ea8fb942010a19c80f	AAAGATGCAGAGCCAA-1	2452	1760	0.0676136363636364	0.179545454545455	0.455113636363636	0.122349102773246
Nuclei: Unsorted	X041-AP0C1W1	#404040	Fail	505606b2c70b11ea8fb942010a19c80f	AAAGATGCAGGCATTT-1	2889	2070	0.0599033816425121	0.161352657004831	0.468599033816425	0.138456213222568
Nuclei: Unsorted	X041-AP0C1W1	#404040	Fail	505606f8c70b11ea8fb942010a19c80f	AAAGATGCAGGGTACA-1	1685	1248	0.0681089743589744	0.16025641025641	0.463942307692308	0.178041543026706
Nuclei: Unsorted	X041-AP0C1W1	#404040	Fail	5056073ec70b11ea8fb942010a19c80f	AAAGATGCAGGTCTGC-1	1911	1394	0.0667144906743185	0.164275466284075	0.467718794835007	0.0523286237571952
Nuclei: Unsorted	X041-AP0C1W1	#404040	Fail	5056078ec70b11ea8fb942010a19c80f	AAAGATGCAGTCAGAG-1	2204	1503	0.074517631403859	0.172987358616101	0.465735196274118	0.136116152450091
Nuclei: Unsorted	X041-AP0C1W1	#404040	Fail	5056087ec70b11ea8fb942010a19c80f	AAAGATGCAGTCCTGG-1	3358	2388	0.0586264656616415	0.184673366834171	0.466499162479062	0.357355568790947
Nuclei: Unsorted	X041-AP0C1W1	#404040	Fail	505608cec70b11ea8fb942010a19c80f	AAAGATGCATAGCCGC-1	2310	1674	0.0525686977299881	0.161290322580645	0.419952210274791	0.0432900432900433
Nuclei: Unsorted	X041-AP0C1W1	#404040	Fail	50560914c70b11ea8fb942010a19c80f	AAAGATGCATCACAGT-1	1750	1246	0.057784911717496	0.177367576243981	0.456661316211878	0.114285714285714
Nuclei: Unsorted	X041-AP0C1W1	#404040	Fail	5056095ac70b11ea8fb942010a19c80f	AAAGATGCATCCCTCA-1	1614	1140	0.0701754385964912	0.185087719298246	0.460526315789474	0
Nuclei: Unsorted	X041-AP0C1W1	#404040	Fail	505609aac70b11ea8fb942010a19c80f	AAAGATGCATCTCTCG-1	1998	1449	0.0586611456176674	0.184265010351967	0.464458247066943	0.0500500500500501
Nuclei: Unsorted	X041-AP0C1W1	#404040	Fail	505609f0c70b11ea8fb942010a19c80f	AAAGATGCATTAAGGA-1	4531	3247	0.0643671080997844	0.182322143517093	0.454265475823837	0.0441403663650408
Nuclei: Unsorted	X041-AP0C1W1	#404040	Fail	50560a7cc70b11ea8fb942010a19c80f	AAAGATGCATTATGGC-1	1383	1026	0.0584795321637427	0.176413255360624	0.470760233918129	0.0723065798987708
Nuclei: Unsorted	X041-AP0C1W1	#404040	Fail	50560ac2c70b11ea8fb942010a19c80f	AAAGATGCATTGCGAT-1	4826	3336	0.0689448441247002	0.179256594724221	0.465227817745803	0.227932034811438
Nuclei: Unsorted	X041-AP0C1W1	#404040	Fail	50560b12c70b11ea8fb942010a19c80f	AAAGATGGTAACGGTG-1	2029	1458	0.046639231824417	0.133744855967078	0.44238683127572	0.0492853622474125
Nuclei: Unsorted	X041-AP0C1W1	#404040	Fail	50560b58c70b11ea8fb942010a19c80f	AAAGATGGTAATGCAA-1	1909	1374	0.0596797671033479	0.15938864628821	0.449781659388646	0.104766893661603
Nuclei: Unsorted	X041-AP0C1W1	#404040	Fail	50560b9ec70b11ea8fb942010a19c80f	AAAGATGGTACAAGCG-1	2786	1967	0.0518556176919166	0.143873919674631	0.412302999491612	0
Nuclei: Unsorted	X041-AP0C1W1	#404040	Fail	50560c98c70b11ea8fb942010a19c80f	AAAGATGGTAGCGGTA-1	1846	1314	0.0722983257229833	0.191780821917808	0.483257229832572	0.270855904658722
Nuclei: Unsorted	X041-AP0C1W1	#404040	Fail	50560cdec70b11ea8fb942010a19c80f	AAAGATGGTAGGGTCA-1	4300	3023	0.0479655970889845	0.138934832947403	0.409196162752233	0
Nuclei: Unsorted	X041-AP0C1W1	#404040	Fail	50560d2ec70b11ea8fb942010a19c80f	AAAGATGGTAGGGTTG-1	2328	1654	0.0568319226118501	0.171704957678356	0.453446191051995	0.429553264604811
Nuclei: Unsorted	X041-AP0C1W1	#404040	Fail	50560d7ec70b11ea8fb942010a19c80f	AAAGATGGTATGGTTC-1	3081	2139	0.050958391771856	0.165965404394577	0.465170640486209	0.227198961376177
Nuclei: Unsorted	X041-AP0C1W1	#404040	Fail	50560dc4c70b11ea8fb942010a19c80f	AAAGATGGTATTCGAC-1	5994	4101	0.0558400390148744	0.182882223847842	0.457693245549866	0.283616950283617
Nuclei: Unsorted	X041-AP0C1W1	#404040	Fail	50560e0ac70b11ea8fb942010a19c80f	AAAGATGGTCAACGGA-1	3089	2090	0.0679425837320574	0.198564593301435	0.479904306220096	0.226610553577209
Nuclei: Unsorted	X041-AP0C1W1	#404040	Fail	50560e50c70b11ea8fb942010a19c80f	AAAGATGGTCACATTG-1	1948	1404	0.0662393162393162	0.147435897435897	0.464387464387464	0.0513347022587269
Nuclei: Unsorted	X041-AP0C1W1	#404040	Fail	50560ea0c70b11ea8fb942010a19c80f	AAAGATGGTCAGTGCC-1	2601	1840	0.10054347826087	0.203804347826087	0.473369565217391	0.0384467512495194
Nuclei: Unsorted	X041-AP0C1W1	#404040	Fail	50560efac70b11ea8fb942010a19c80f	AAAGATGGTCAGTGTT-1	2593	1864	0.0611587982832618	0.16362660944206	0.457618025751073	0.115696104897802
Nuclei: Unsorted	X041-AP0C1W1	#404040	Fail	50560f5ec70b11ea8fb942010a19c80f	AAAGATGGTCCCTAAA-1	2235	1575	0.0514285714285714	0.179047619047619	0.452698412698413	0.0447427293064877
Nuclei: Unsorted	X041-AP0C1W1	#404040	Fail	50560faec70b11ea8fb942010a19c80f	AAAGATGGTCGACTGC-1	1810	1320	0.0666666666666667	0.168181818181818	0.476515151515152	0
Nuclei: Unsorted	X041-AP0C1W1	#404040	Fail	505610bcc70b11ea8fb942010a19c80f	AAAGATGGTCGAGGTA-1	2364	1651	0.0617807389460933	0.172622652937614	0.477286493034525	0.296108291032149
Nuclei: Unsorted	X041-AP0C1W1	#404040	Fail	50561116c70b11ea8fb942010a19c80f	AAAGATGGTCGTCGCA-1	2055	1458	0.0692729766803841	0.170096021947874	0.454732510288066	0.24330900243309
Nuclei: Unsorted	X041-AP0C1W1	#404040	Fail	50561170c70b11ea8fb942010a19c80f	AAAGATGGTCTAACCA-1	7753	5213	0.15998465375024	0.299060042202187	0.555534241319777	1.39300915774539
Nuclei: Unsorted	X041-AP0C1W1	#404040	Fail	505611c0c70b11ea8fb942010a19c80f	AAAGATGGTGAATCAA-1	2092	1536	0.056640625	0.182291666666667	0.45703125	0
Nuclei: Unsorted	X041-AP0C1W1	#404040	Fail	50561206c70b11ea8fb942010a19c80f	AAAGATGGTGACCAGA-1	3562	2452	0.0615823817292007	0.179445350734095	0.461256117455139	0
Nuclei: Unsorted	X041-AP0C1W1	#404040	Fail	50561256c70b11ea8fb942010a19c80f	AAAGATGGTGACGCAA-1	1971	1418	0.0648801128349788	0.174188998589563	0.447108603667137	0
Nuclei: Unsorted	X041-AP0C1W1	#404040	Fail	505612a6c70b11ea8fb942010a19c80f	AAAGATGGTGCACTTA-1	3564	2549	0.0513927030207925	0.176147508826991	0.469203609258533	0.252525252525253
Nuclei: Unsorted	X041-AP0C1W1	#404040	Fail	505612f6c70b11ea8fb942010a19c80f	AAAGATGGTGCAGACA-1	1703	1215	0.0609053497942387	0.176954732510288	0.445267489711934	0.0587199060481503
Nuclei: Unsorted	X041-AP0C1W1	#404040	Fail	5056133cc70b11ea8fb942010a19c80f	AAAGATGGTGCATTCA-1	1903	1322	0.0703479576399395	0.175491679273828	0.460665658093797	0.525486074619023
Nuclei: Unsorted	X041-AP0C1W1	#404040	Fail	5056138cc70b11ea8fb942010a19c80f	AAAGATGGTGCCAAGA-1	2049	1502	0.0492676431424767	0.143142476697736	0.419440745672437	0
Nuclei: Unsorted	X041-AP0C1W1	#be1e2d	Pass	505613d2c70b11ea8fb942010a19c80f	AAAGATGGTGCCCAGT-1	7410	4977	0.2818967249347	0.437412095639944	0.669680530440024	2.33468286099865
Nuclei: Unsorted	X041-AP0C1W1	#404040	Fail	50561422c70b11ea8fb942010a19c80f	AAAGATGGTGGCCTTG-1	4392	3197	0.0666249609008446	0.171097904285267	0.453237410071943	0.0910746812386157
Nuclei: Unsorted	X041-AP0C1W1	#404040	Fail	50561472c70b11ea8fb942010a19c80f	AAAGATGGTGGGTAGT-1	2269	1622	0.0598027127003699	0.159679408138101	0.432182490752158	0.0440722785368004
Nuclei: Unsorted	X041-AP0C1W1	#404040	Fail	505614b8c70b11ea8fb942010a19c80f	AAAGATGGTGGTTCTA-1	2252	1546	0.0653298835705045	0.154592496765847	0.448900388098318	0
Nuclei: Unsorted	X041-AP0C1W1	#404040	Fail	50561508c70b11ea8fb942010a19c80f	AAAGATGGTGTCGTGC-1	2819	1975	0.070379746835443	0.171645569620253	0.462278481012658	0.177367860943597
Nuclei: Unsorted	X041-AP0C1W1	#404040	Fail	5056154ec70b11ea8fb942010a19c80f	AAAGATGGTTAAGGGC-1	1952	1376	0.061046511627907	0.15843023255814	0.473110465116279	0.204918032786885
Nuclei: Unsorted	X041-AP0C1W1	#404040	Fail	5056159ec70b11ea8fb942010a19c80f	AAAGATGGTTACTACG-1	3291	2391	0.06900878293601	0.178586365537432	0.461313258051025	0.364630811303555
Nuclei: Unsorted	X041-AP0C1W1	#404040	Fail	505615e4c70b11ea8fb942010a19c80f	AAAGATGGTTGGCGAA-1	2287	1607	0.0479153702551338	0.167392657125078	0.436838830118233	0.131176213379974
Nuclei: Unsorted	X041-AP0C1W1	#404040	Fail	50561634c70b11ea8fb942010a19c80f	AAAGATGGTTGTGAGG-1	2010	1434	0.0550906555090656	0.178521617852162	0.46094839609484	0.199004975124378
Nuclei: Unsorted	X041-AP0C1W1	#404040	Fail	5056167ac70b11ea8fb942010a19c80f	AAAGATGTCAATCGTG-1	1700	1253	0.0478850758180367	0.16121308858739	0.444533120510774	0.176470588235294
Nuclei: Unsorted	X041-AP0C1W1	#404040	Fail	505616c0c70b11ea8fb942010a19c80f	AAAGATGTCACTTACT-1	2238	1566	0.0478927203065134	0.171775223499361	0.471264367816092	0.491510277033065
Nuclei: Unsorted	X041-AP0C1W1	#404040	Fail	50561710c70b11ea8fb942010a19c80f	AAAGATGTCAGTCACA-1	1840	1319	0.0682335102350265	0.175890826383624	0.44275966641395	0.271739130434783
Nuclei: Unsorted	X041-AP0C1W1	#404040	Fail	50561756c70b11ea8fb942010a19c80f	AAAGATGTCAGTGGTT-1	2490	1737	0.0754173862982153	0.17328727691422	0.456534254461716	0.0803212851405623
Nuclei: Unsorted	X041-AP0C1W1	#404040	Fail	505617a6c70b11ea8fb942010a19c80f	AAAGATGTCATTCGGA-1	2155	1549	0.0555196901226598	0.156229825693996	0.432537120723047	0.556844547563805
Nuclei: Unsorted	X041-AP0C1W1	#be1e2d	Pass	505617f6c70b11ea8fb942010a19c80f	AAAGATGTCATTCTCA-1	5664	4230	0.296690307328605	0.522222222222222	0.721276595744681	0.0706214689265537
Nuclei: Unsorted	X041-AP0C1W1	#404040	Fail	5056183cc70b11ea8fb942010a19c80f	AAAGATGTCCACGCTT-1	2218	1658	0.0651387213510253	0.18335343787696	0.492159227985525	0.0901713255184851
Nuclei: Unsorted	X041-AP0C1W1	#404040	Fail	5056188cc70b11ea8fb942010a19c80f	AAAGATGTCCACGGCA-1	5703	3921	0.0591685794440194	0.156847742922724	0.452435603162459	0.105207785376118
Nuclei: Unsorted	X041-AP0C1W1	#404040	Fail	505618d2c70b11ea8fb942010a19c80f	AAAGATGTCCATAGGT-1	2834	1993	0.0632212744606121	0.186151530356247	0.457099849473156	0.176429075511644
Nuclei: Unsorted	X041-AP0C1W1	#be1e2d	Pass	50561922c70b11ea8fb942010a19c80f	AAAGATGTCCATTGTT-1	7911	5466	0.276984998170509	0.42755214050494	0.651115989754848	2.06042219694097
Nuclei: Unsorted	X041-AP0C1W1	#404040	Fail	50561968c70b11ea8fb942010a19c80f	AAAGATGTCCCTACCA-1	2114	1563	0.0454254638515675	0.17530390275112	0.472168905950096	0.189214758751183
Nuclei: Unsorted	X041-AP0C1W1	#404040	Fail	505619b8c70b11ea8fb942010a19c80f	AAAGATGTCCCTATTA-1	1838	1306	0.0689127105666156	0.165390505359877	0.43874425727412	0.0544069640914037
Nuclei: Unsorted	X041-AP0C1W1	#404040	Fail	50561a08c70b11ea8fb942010a19c80f	AAAGATGTCCGATGCG-1	6588	4721	0.047023935606863	0.144460919296759	0.395043423003601	0
Nuclei: Unsorted	X041-AP0C1W1	#404040	Fail	50561a4ec70b11ea8fb942010a19c80f	AAAGATGTCCGGCGAT-1	2835	1998	0.0610610610610611	0.168668668668669	0.468968968968969	0.352733686067019
Nuclei: Unsorted	X041-AP0C1W1	#404040	Fail	50561a94c70b11ea8fb942010a19c80f	AAAGATGTCCGTGCGA-1	2582	1862	0.0542427497314715	0.169172932330827	0.466702470461869	0.426026336173509
Nuclei: Unsorted	X041-AP0C1W1	#404040	Fail	50561ae4c70b11ea8fb942010a19c80f	AAAGATGTCCTATCAT-1	1621	1180	0.0584745762711864	0.192372881355932	0.460169491525424	0.123380629241209
Nuclei: Unsorted	X041-AP0C1W1	#404040	Fail	50561b2ac70b11ea8fb942010a19c80f	AAAGATGTCCTGACCT-1	2382	1714	0.0519253208868145	0.173278879813302	0.441073512252042	0.251889168765743
Nuclei: Unsorted	X041-AP0C1W1	#404040	Fail	50561b70c70b11ea8fb942010a19c80f	AAAGATGTCGATATGC-1	1990	1402	0.0627674750356633	0.179743223965763	0.455064194008559	0.100502512562814
Nuclei: Unsorted	X041-AP0C1W1	#404040	Fail	50561bc0c70b11ea8fb942010a19c80f	AAAGATGTCGCAAACT-1	2611	1832	0.0529475982532751	0.155021834061135	0.423580786026201	0.191497510532363
Nuclei: Unsorted	X041-AP0C1W1	#404040	Fail	50561c06c70b11ea8fb942010a19c80f	AAAGATGTCGCTAGTA-1	2445	1757	0.0569151963574274	0.174160500853728	0.453614114968697	0.32719836400818
Nuclei: Unsorted	X041-AP0C1W1	#404040	Fail	50561c56c70b11ea8fb942010a19c80f	AAAGATGTCGGGCTCA-1	1834	1319	0.0629264594389689	0.190295678544352	0.486732373009856	0
Nuclei: Unsorted	X041-AP0C1W1	#404040	Fail	50561c9cc70b11ea8fb942010a19c80f	AAAGATGTCGGTACTA-1	2443	1756	0.0626423690205012	0.169134396355353	0.468678815489749	0.163733115022513
Nuclei: Unsorted	X041-AP0C1W1	#404040	Fail	50561ce2c70b11ea8fb942010a19c80f	AAAGATGTCGGTCCGA-1	2938	2147	0.0586865393572427	0.171401956217979	0.444806707033069	0.170183798502383
Nuclei: Unsorted	X041-AP0C1W1	#404040	Fail	50561d32c70b11ea8fb942010a19c80f	AAAGATGTCGTCGCAG-1	2371	1717	0.0588235294117647	0.183459522422831	0.453698311007571	0.506115563053564
Nuclei: Unsorted	X041-AP0C1W1	#404040	Fail	50561d78c70b11ea8fb942010a19c80f	AAAGATGTCGTGGCGT-1	2118	1519	0.0717577353522054	0.177090190915076	0.454246214614878	0.0944287063267233
Nuclei: Unsorted	X041-AP0C1W1	#404040	Fail	50561dbec70b11ea8fb942010a19c80f	AAAGATGTCTCATCCG-1	18478	13374	0.170480035890534	0.317107821145506	0.566621803499327	0.48165385864271
Nuclei: Unsorted	X041-AP0C1W1	#404040	Fail	50561e0ec70b11ea8fb942010a19c80f	AAAGATGTCTGACTTT-1	1467	1034	0.0783365570599613	0.173114119922631	0.454545454545455	0
Nuclei: Unsorted	X041-AP0C1W1	#404040	Fail	50561e5ec70b11ea8fb942010a19c80f	AAAGATGTCTGATCCC-1	2045	1472	0.0516304347826087	0.158288043478261	0.434103260869565	0.244498777506112
Nuclei: Unsorted	X041-AP0C1W1	#404040	Fail	50561eaec70b11ea8fb942010a19c80f	AAAGATGTCTGATCTT-1	2839	1996	0.0566132264529058	0.152304609218437	0.44689378757515	0.246565692145122
Nuclei: Unsorted	X041-AP0C1W1	#404040	Fail	50561efec70b11ea8fb942010a19c80f	AAAGGATAGAGGAACA-1	1589	1112	0.0593525179856115	0.157374100719424	0.459532374100719	0.377595972309629
Nuclei: Unsorted	X041-AP0C1W1	#404040	Fail	50561f44c70b11ea8fb942010a19c80f	AAAGGATAGAGGTGGG-1	4186	2962	0.196488858879136	0.335246455097907	0.574611748818366	0.86000955566173
Nuclei: Unsorted	X041-AP0C1W1	#404040	Fail	50561f94c70b11ea8fb942010a19c80f	AAAGGATAGGCAAGCT-1	1527	1043	0.062320230105465	0.177372962607862	0.460210930009588	0.0654878847413229
Nuclei: Unsorted	X041-AP0C1W1	#404040	Fail	50561feec70b11ea8fb942010a19c80f	AAAGGATAGGGCTTCC-1	2957	2152	0.0385687732342007	0.127323420074349	0.420539033457249	0.13527223537369
Nuclei: Unsorted	X041-AP0C1W1	#404040	Fail	50562034c70b11ea8fb942010a19c80f	AAAGGATAGGTTCGAG-1	1628	1145	0.0707423580786026	0.166812227074236	0.458515283842795	0
Nuclei: Unsorted	X041-AP0C1W1	#404040	Fail	5056207ac70b11ea8fb942010a19c80f	AAAGGATAGTACAGAT-1	3131	2137	0.0584932147870847	0.155825924192794	0.448291998128217	0.319386777387416
Nuclei: Unsorted	X041-AP0C1W1	#be1e2d	Pass	505620d4c70b11ea8fb942010a19c80f	AAAGGATAGTAGGAAG-1	6281	4482	0.272869254796966	0.48438197233378	0.695225345827755	0.461709918802738
Nuclei: Unsorted	X041-AP0C1W1	#404040	Fail	50562124c70b11ea8fb942010a19c80f	AAAGGATAGTATGCTC-1	1547	1103	0.0525838621940163	0.172257479601088	0.440616500453309	0
Nuclei: Unsorted	X041-AP0C1W1	#be1e2d	Pass	50562174c70b11ea8fb942010a19c80f	AAAGGATAGTGTCGCC-1	4145	3074	0.238776837996096	0.465191932335719	0.664281067013663	0.241254523522316
Nuclei: Unsorted	X041-AP0C1W1	#be1e2d	Pass	505621cec70b11ea8fb942010a19c80f	AAAGGATAGTTCGTTG-1	9572	6707	0.208140748471746	0.352467571194275	0.584016698971224	0.773088173840368
Nuclei: Unsorted	X041-AP0C1W1	#be1e2d	Pass	5056221ec70b11ea8fb942010a19c80f	AAAGGATAGTTGCTTG-1	5769	4132	0.246127783155857	0.47676669893514	0.693852855759923	0.450684694054429
Nuclei: Unsorted	X041-AP0C1W1	#404040	Fail	50562264c70b11ea8fb942010a19c80f	AAAGGATCAAACCCTA-1	2411	1757	0.0591918042117245	0.158793397837223	0.465566306203756	0.0414765657403567
Nuclei: Unsorted	X041-AP0C1W1	#404040	Fail	505622aac70b11ea8fb942010a19c80f	AAAGGATCAAATGCTC-1	1707	1193	0.0670578373847443	0.169321039396479	0.449287510477787	0.117164616285882
Nuclei: Unsorted	X041-AP0C1W1	#404040	Fail	505622f0c70b11ea8fb942010a19c80f	AAAGGATCAACATAAG-1	2041	1415	0.0487632508833922	0.16113074204947	0.45017667844523	0.146986771190593
Nuclei: Unsorted	X041-AP0C1W1	#404040	Fail	50562340c70b11ea8fb942010a19c80f	AAAGGATCAAGAGATT-1	4027	2870	0.0609756097560976	0.170731707317073	0.460278745644599	0.223491432828408
Nuclei: Unsorted	X041-AP0C1W1	#404040	Fail	50562390c70b11ea8fb942010a19c80f	AAAGGATCAAGCACTT-1	1873	1336	0.0711077844311377	0.184131736526946	0.466317365269461	0.160170848905499
Nuclei: Unsorted	X041-AP0C1W1	#404040	Fail	505623d6c70b11ea8fb942010a19c80f	AAAGGATCAAGGAGGG-1	1558	1109	0.0577096483318305	0.155996393146979	0.428313796212804	0.128369704749679
Nuclei: Unsorted	X041-AP0C1W1	#404040	Fail	5056241cc70b11ea8fb942010a19c80f	AAAGGATCAAGTAACA-1	2228	1612	0.076302729528536	0.168114143920596	0.453473945409429	0.0448833034111311
Nuclei: Unsorted	X041-AP0C1W1	#404040	Fail	50562480c70b11ea8fb942010a19c80f	AAAGGATCAATGTGTC-1	1466	1020	0.0558823529411765	0.159803921568627	0.449019607843137	0.34106412005457
Nuclei: Unsorted	X041-AP0C1W1	#404040	Fail	505624d0c70b11ea8fb942010a19c80f	AAAGGATCACATGATC-1	1859	1314	0.058599695585997	0.162100456621005	0.461948249619483	0.0537923614846692
Nuclei: Unsorted	X041-AP0C1W1	#404040	Fail	5056252ac70b11ea8fb942010a19c80f	AAAGGATCACCGAATT-1	2023	1431	0.053109713487072	0.16911250873515	0.461914744933613	0.197726149283243
Nuclei: Unsorted	X041-AP0C1W1	#404040	Fail	5056257ac70b11ea8fb942010a19c80f	AAAGGATCACTGTAAC-1	4510	3261	0.0656240417049985	0.173873045078197	0.469487887151181	0.0886917960088692
Nuclei: Unsorted	X041-AP0C1W1	#404040	Fail	505625cac70b11ea8fb942010a19c80f	AAAGGATCACTTATGG-1	2031	1472	0.0536684782608696	0.16304347826087	0.45991847826087	0.0984736582964057
Nuclei: Unsorted	X041-AP0C1W1	#404040	Fail	50562688c70b11ea8fb942010a19c80f	AAAGGATCAGCAAACG-1	1693	1197	0.0409356725146199	0.16374269005848	0.441938178780284	0.0590667454223272
Nuclei: Unsorted	X041-AP0C1W1	#404040	Fail	505626cec70b11ea8fb942010a19c80f	AAAGGATCAGCAATGG-1	2765	1959	0.0525778458397141	0.169474221541603	0.456865747830526	0
Nuclei: Unsorted	X041-AP0C1W1	#404040	Fail	5056271ec70b11ea8fb942010a19c80f	AAAGGATCAGCCGAAA-1	1851	1359	0.0713760117733628	0.1626195732156	0.440029433406917	0.0540248514316586
Nuclei: Unsorted	X041-AP0C1W1	#404040	Fail	5056276ec70b11ea8fb942010a19c80f	AAAGGATCAGCGTGAA-1	2256	1627	0.0645359557467732	0.170866625691457	0.451137062077443	0
Nuclei: Unsorted	X041-AP0C1W1	#404040	Fail	505627bec70b11ea8fb942010a19c80f	AAAGGATCATAGATAG-1	2153	1553	0.0643915003219575	0.162266580811333	0.460399227301996	0.13934045517882
Nuclei: Unsorted	X041-AP0C1W1	#be1e2d	Pass	50562818c70b11ea8fb942010a19c80f	AAAGGATCATCAACTG-1	15220	11018	0.206026502087493	0.382918860047196	0.6183517879833	0.538764783180026
Nuclei: Unsorted	X041-AP0C1W1	#404040	Fail	50562872c70b11ea8fb942010a19c80f	AAAGGATCATCCGTAA-1	2157	1495	0.054180602006689	0.166555183946488	0.448160535117057	0
Nuclei: Unsorted	X041-AP0C1W1	#404040	Fail	505628c2c70b11ea8fb942010a19c80f	AAAGGATCATCGACCG-1	2457	1742	0.0585533869115959	0.161308840413318	0.431687715269805	0.203500203500203
Nuclei: Unsorted	X041-AP0C1W1	#404040	Fail	50562912c70b11ea8fb942010a19c80f	AAAGGATCATCGCCTT-1	1881	1369	0.0664718772826881	0.171658144631118	0.445580715850986	0.372142477405635
Nuclei: Unsorted	X041-AP0C1W1	#404040	Fail	50562958c70b11ea8fb942010a19c80f	AAAGGATCATGCCTTC-1	2637	1785	0.0739495798319328	0.184313725490196	0.472268907563025	0.303375047402351
Nuclei: Unsorted	X041-AP0C1W1	#404040	Fail	505629a8c70b11ea8fb942010a19c80f	AAAGGATCATGGCCTG-1	2721	1939	0.0603403816400206	0.14853017019082	0.445074780814853	0.624770305034914
Nuclei: Unsorted	X041-AP0C1W1	#404040	Fail	505629f8c70b11ea8fb942010a19c80f	AAAGGATCATTACCTT-1	3756	2631	0.064234131508932	0.175218548080578	0.444697833523375	0.106496272630458
Nuclei: Unsorted	X041-AP0C1W1	#404040	Fail	50562a3ec70b11ea8fb942010a19c80f	AAAGGATCATTACTCT-1	2216	1588	0.0554156171284635	0.180100755667506	0.437027707808564	0.0451263537906137
Nuclei: Unsorted	X041-AP0C1W1	#404040	Fail	50562a8ec70b11ea8fb942010a19c80f	AAAGGATCATTCTTTG-1	1640	1174	0.0485519591141397	0.153321976149915	0.431856899488927	0.0609756097560976
Nuclei: Unsorted	X041-AP0C1W1	#404040	Fail	50562adec70b11ea8fb942010a19c80f	AAAGGATCATTTAGGC-1	2008	1437	0.0598469032707029	0.177453027139875	0.450243562978427	0.348605577689243
Nuclei: Unsorted	X041-AP0C1W1	#404040	Fail	50562b24c70b11ea8fb942010a19c80f	AAAGGATGTAACATAG-1	2505	1749	0.0583190394511149	0.168096054888508	0.443682104059463	0.0399201596806387
Nuclei: Unsorted	X041-AP0C1W1	#404040	Fail	50562b6ac70b11ea8fb942010a19c80f	AAAGGATGTACGCAAG-1	1957	1386	0.0678210678210678	0.178210678210678	0.45959595959596	0.153295861011753
Nuclei: Unsorted	X041-AP0C1W1	#404040	Fail	50562bb0c70b11ea8fb942010a19c80f	AAAGGATGTACGTAGG-1	1804	1256	0.0668789808917197	0.174363057324841	0.446656050955414	0.277161862527716
Nuclei: Unsorted	X041-AP0C1W1	#404040	Fail	50562c0ac70b11ea8fb942010a19c80f	AAAGGATGTACTATGC-1	1627	1179	0.0653095843935539	0.189143341815098	0.465648854961832	0.122925629993854
Nuclei: Unsorted	X041-AP0C1W1	#404040	Fail	50562c50c70b11ea8fb942010a19c80f	AAAGGATGTACTTCGA-1	1629	1155	0.0632034632034632	0.157575757575758	0.467532467532468	0
Nuclei: Unsorted	X041-AP0C1W1	#404040	Fail	50562c8cc70b11ea8fb942010a19c80f	AAAGGATGTAGGTAAT-1	8900	6408	0.167602996254682	0.297752808988764	0.539637952559301	0.393258426966292
Nuclei: Unsorted	X041-AP0C1W1	#be1e2d	Pass	50562cd2c70b11ea8fb942010a19c80f	AAAGGATGTATGCTAC-1	12074	8514	0.214705191449378	0.390298332158797	0.627319708715058	0.405830710617857
Nuclei: Unsorted	X041-AP0C1W1	#404040	Fail	50562d22c70b11ea8fb942010a19c80f	AAAGGATGTATTCTTC-1	2655	1899	0.0573986308583465	0.161137440758294	0.452869931542917	0.263653483992467
Nuclei: Unsorted	X041-AP0C1W1	#404040	Fail	50562d72c70b11ea8fb942010a19c80f	AAAGGATGTCAACTAC-1	2048	1436	0.0557103064066852	0.162256267409471	0.446378830083565	0
Nuclei: Unsorted	X041-AP0C1W1	#404040	Fail	50562db8c70b11ea8fb942010a19c80f	AAAGGATGTCACATTG-1	1755	1274	0.0620094191522763	0.181318681318681	0.438775510204082	0
Nuclei: Unsorted	X041-AP0C1W1	#404040	Fail	50562dfec70b11ea8fb942010a19c80f	AAAGGATGTCCCTAAA-1	2219	1615	0.0674922600619195	0.168421052631579	0.478018575851393	0.0901306894997747
Nuclei: Unsorted	X041-AP0C1W1	#404040	Fail	50562e3ac70b11ea8fb942010a19c80f	AAAGGATGTCCGTGCA-1	1736	1236	0.0687702265372168	0.177993527508091	0.457119741100324	0
Nuclei: Unsorted	X041-AP0C1W1	#404040	Fail	50562e8ac70b11ea8fb942010a19c80f	AAAGGATGTCGTAATC-1	2060	1480	0.075	0.175675675675676	0.467567567567568	0
Nuclei: Unsorted	X041-AP0C1W1	#404040	Fail	50562edac70b11ea8fb942010a19c80f	AAAGGATGTCTAACCA-1	2363	1702	0.0616921269095182	0.152761457109283	0.438307873090482	0.126957257723233
Nuclei: Unsorted	X041-AP0C1W1	#404040	Fail	50562f20c70b11ea8fb942010a19c80f	AAAGGATGTCTGGTCG-1	3515	2452	0.0456769983686786	0.147634584013051	0.426590538336052	0.113798008534851
Nuclei: Unsorted	X041-AP0C1W1	#404040	Fail	50562f66c70b11ea8fb942010a19c80f	AAAGGATGTGAATGGC-1	2192	1537	0.0500975927130774	0.156148340923878	0.454131424853611	0.273722627737226
Nuclei: Unsorted	X041-AP0C1W1	#404040	Fail	50562facc70b11ea8fb942010a19c80f	AAAGGATGTGATTCCA-1	1664	1175	0.0553191489361702	0.180425531914894	0.460425531914894	0.0600961538461539
Nuclei: Unsorted	X041-AP0C1W1	#404040	Fail	50563006c70b11ea8fb942010a19c80f	AAAGGATGTGCATTCA-1	2497	1783	0.0566461020751542	0.15086932136848	0.445316881660123	0.120144173007609
Nuclei: Unsorted	X041-AP0C1W1	#be1e2d	Pass	5056304cc70b11ea8fb942010a19c80f	AAAGGATGTGCGACCT-1	14195	9931	0.216896586446481	0.372369348504682	0.618366730440036	0.479041916167665
Nuclei: Unsorted	X041-AP0C1W1	#404040	Fail	50563092c70b11ea8fb942010a19c80f	AAAGGATGTGCTAGTT-1	1679	1198	0.0692821368948247	0.172787979966611	0.474123539232053	0
Nuclei: Unsorted	X041-AP0C1W1	#404040	Fail	505630e2c70b11ea8fb942010a19c80f	AAAGGATGTGCTGTCG-1	2951	2173	0.0593649332719742	0.168430740911183	0.450529222273355	0.169434090138936
Nuclei: Unsorted	X041-AP0C1W1	#404040	Fail	5056316ec70b11ea8fb942010a19c80f	AAAGGATGTGGAAGCT-1	8522	5733	0.0737833594976452	0.173382173382173	0.470434327577185	0.0469373386528984
Nuclei: Unsorted	X041-AP0C1W1	#404040	Fail	505631bec70b11ea8fb942010a19c80f	AAAGGATGTGTCGGTC-1	1487	1104	0.0516304347826087	0.157608695652174	0.463768115942029	0
Nuclei: Unsorted	X041-AP0C1W1	#be1e2d	Pass	5056320ec70b11ea8fb942010a19c80f	AAAGGATGTTCCCAAA-1	10881	7592	0.201923076923077	0.345231822971549	0.593651211801897	0.523848910945685
Nuclei: Unsorted	X041-AP0C1W1	#404040	Fail	5056325ec70b11ea8fb942010a19c80f	AAAGGATGTTCCTATT-1	2035	1410	0.0638297872340426	0.170212765957447	0.456737588652482	0.294840294840295
Nuclei: Unsorted	X041-AP0C1W1	#404040	Fail	505632aec70b11ea8fb942010a19c80f	AAAGGATGTTGCTTGA-1	1789	1321	0.0651021953065859	0.17335352006056	0.478425435276306	0.0558971492453885
Nuclei: Unsorted	X041-AP0C1W1	#404040	Fail	505632f4c70b11ea8fb942010a19c80f	AAAGGATGTTGTCGGC-1	2152	1566	0.0498084291187739	0.164112388250319	0.419540229885057	0
Nuclei: Unsorted	X041-AP0C1W1	#be1e2d	Pass	5056334ec70b11ea8fb942010a19c80f	AAAGGATGTTTAAGGA-1	11132	7795	0.228736369467607	0.389608723540731	0.617703656189865	0.386273805246137
Nuclei: Unsorted	X041-AP0C1W1	#404040	Fail	5056339ec70b11ea8fb942010a19c80f	AAAGGATTCAACTTGG-1	2784	1983	0.0534543620776601	0.157841654059506	0.435703479576399	0.179597701149425
Nuclei: Unsorted	X041-AP0C1W1	#404040	Fail	50563470c70b11ea8fb942010a19c80f	AAAGGATTCAATTCCT-1	2065	1460	0.0582191780821918	0.163013698630137	0.423287671232877	0.242130750605327
Nuclei: Unsorted	X041-AP0C1W1	#404040	Fail	505634b6c70b11ea8fb942010a19c80f	AAAGGATTCACATTCT-1	2054	1457	0.0645161290322581	0.164035689773507	0.444749485243651	0.584225900681597
Nuclei: Unsorted	X041-AP0C1W1	#404040	Fail	50563506c70b11ea8fb942010a19c80f	AAAGGATTCACGTGTA-1	1762	1260	0.0738095238095238	0.192857142857143	0.476190476190476	0.227014755959137
Nuclei: Unsorted	X041-AP0C1W1	#404040	Fail	5056354cc70b11ea8fb942010a19c80f	AAAGGATTCAGAGTGG-1	1454	1072	0.0615671641791045	0.172574626865672	0.454291044776119	0.0687757909215956
Nuclei: Unsorted	X041-AP0C1W1	#404040	Fail	50563588c70b11ea8fb942010a19c80f	AAAGGATTCAGGAATA-1	2345	1697	0.0477312905126694	0.159693576900413	0.447849145550972	0.0852878464818763
Nuclei: Unsorted	X041-AP0C1W1	#404040	Fail	505635e2c70b11ea8fb942010a19c80f	AAAGGATTCATTCATC-1	2271	1640	0.0609756097560976	0.170121951219512	0.46219512195122	0
Nuclei: Unsorted	X041-AP0C1W1	#404040	Fail	50563628c70b11ea8fb942010a19c80f	AAAGGATTCATTCTTG-1	1965	1392	0.0495689655172414	0.160201149425287	0.454022988505747	0.458015267175573
Nuclei: Unsorted	X041-AP0C1W1	#be1e2d	Pass	50563678c70b11ea8fb942010a19c80f	AAAGGATTCCATATCT-1	8277	5778	0.236240913811007	0.473174108688127	0.68760816891658	1.18400386613507
Nuclei: Unsorted	X041-AP0C1W1	#404040	Fail	505636bec70b11ea8fb942010a19c80f	AAAGGATTCCCTACCA-1	1989	1424	0.0575842696629214	0.173455056179775	0.463483146067416	0.100553041729512
Nuclei: Unsorted	X041-AP0C1W1	#404040	Fail	5056370ec70b11ea8fb942010a19c80f	AAAGGATTCCGCCTAT-1	2220	1577	0.0615091946734306	0.178820545339252	0.473050095117311	0.27027027027027
Nuclei: Unsorted	X041-AP0C1W1	#404040	Fail	5056374ac70b11ea8fb942010a19c80f	AAAGGATTCCTCATTA-1	1916	1420	0.0535211267605634	0.173239436619718	0.464788732394366	0
Nuclei: Unsorted	X041-AP0C1W1	#404040	Fail	50563790c70b11ea8fb942010a19c80f	AAAGGATTCCTTGACC-1	2042	1426	0.0434782608695652	0.157784011220196	0.434782608695652	0.146914789422135
Nuclei: Unsorted	X041-AP0C1W1	#404040	Fail	505637e0c70b11ea8fb942010a19c80f	AAAGGATTCCTTTGCG-1	3693	2594	0.0535851966075559	0.156900539707016	0.446800308404009	0.108313024641213
Nuclei: Unsorted	X041-AP0C1W1	#404040	Fail	50563826c70b11ea8fb942010a19c80f	AAAGGATTCGACCCGA-1	1792	1273	0.0667714061272585	0.172034564021995	0.466614296936371	0
Nuclei: Unsorted	X041-AP0C1W1	#be1e2d	Pass	5056386cc70b11ea8fb942010a19c80f	AAAGGATTCGACTCGG-1	6607	4826	0.262329050973891	0.429133858267717	0.645254869457107	0.105948236718632
Nuclei: Unsorted	X041-AP0C1W1	#404040	Fail	505638b2c70b11ea8fb942010a19c80f	AAAGGATTCGAGAACG-1	2261	1538	0.05851755526658	0.164499349804942	0.43888166449935	0
Nuclei: Unsorted	X041-AP0C1W1	#404040	Fail	505638eec70b11ea8fb942010a19c80f	AAAGGATTCGATGTGT-1	2923	2043	0.0577581987273617	0.153206069505629	0.437591776798825	0.0342114266164899
Nuclei: Unsorted	X041-AP0C1W1	#404040	Fail	5056392ac70b11ea8fb942010a19c80f	AAAGGATTCGCCGAAC-1	1435	1049	0.0591039084842707	0.145853193517636	0.426120114394662	0.139372822299652
Nuclei: Unsorted	X041-AP0C1W1	#404040	Fail	50563970c70b11ea8fb942010a19c80f	AAAGGATTCGGAGTTT-1	2582	1846	0.0557963163596966	0.176598049837486	0.467497291440953	0
Nuclei: Unsorted	X041-AP0C1W1	#404040	Fail	505639acc70b11ea8fb942010a19c80f	AAAGGATTCTACCCGT-1	2066	1473	0.0482009504412763	0.169042769857434	0.467073998642227	0.242013552758954
Nuclei: Unsorted	X041-AP0C1W1	#404040	Fail	505639f2c70b11ea8fb942010a19c80f	AAAGGATTCTCTTAAC-1	2022	1448	0.0614640883977901	0.145718232044199	0.445441988950276	0.247279920870425
Nuclei: Unsorted	X041-AP0C1W1	#404040	Fail	50563a2ec70b11ea8fb942010a19c80f	AAAGGATTCTGAACGT-1	1478	1030	0.0640776699029126	0.151456310679612	0.410679611650486	0.06765899864682
Nuclei: Unsorted	X041-AP0C1W1	#404040	Fail	50563a7ec70b11ea8fb942010a19c80f	AAAGGATTCTGAGTAC-1	1695	1158	0.0595854922279793	0.160621761658031	0.430915371329879	0.0589970501474926
Nuclei: Unsorted	X041-AP0C1W1	#404040	Fail	50563b6ec70b11ea8fb942010a19c80f	AAAGGATTCTTACGGA-1	3115	2259	0.0734838424081452	0.204957945993803	0.469234174413457	0.192616372391653
Nuclei: Unsorted	X041-AP0C1W1	#404040	Fail	50563bc8c70b11ea8fb942010a19c80f	AAAGGATTCTTCCACG-1	4657	3257	0.0564937058642923	0.159963156278784	0.458704329137243	0.880395104144299
Nuclei: Unsorted	X041-AP0C1W1	#404040	Fail	50563c18c70b11ea8fb942010a19c80f	AAAGGATTCTTTATCG-1	1652	1179	0.0415606446140797	0.146734520780322	0.443596268023749	0.242130750605327
Nuclei: Unsorted	X041-AP0C1W1	#404040	Fail	50563c68c70b11ea8fb942010a19c80f	AAAGGGCAGAAGAGTG-1	7436	5055	0.0633036597428289	0.182591493570722	0.444114737883284	0.215169445938677
Nuclei: Unsorted	X041-AP0C1W1	#be1e2d	Pass	50563cb8c70b11ea8fb942010a19c80f	AAAGGGCAGACACGGT-1	7588	5362	0.236292428198433	0.417754569190601	0.642111152555017	0.962045334739062
Nuclei: Unsorted	X041-AP0C1W1	#404040	Fail	50563cf4c70b11ea8fb942010a19c80f	AAAGGGCAGACAGTGC-1	1503	1067	0.0506091846298032	0.164011246485473	0.477975632614808	0.133067198935462
Nuclei: Unsorted	X041-AP0C1W1	#404040	Fail	50563d44c70b11ea8fb942010a19c80f	AAAGGGCAGACCGCAA-1	1810	1302	0.0568356374807988	0.162826420890937	0.469278033794163	0.220994475138122
Nuclei: Unsorted	X041-AP0C1W1	#404040	Fail	50563d8ac70b11ea8fb942010a19c80f	AAAGGGCAGACTTGAA-1	4692	3210	0.0909657320872274	0.209345794392523	0.481931464174455	0.149190110826939
Nuclei: Unsorted	X041-AP0C1W1	#404040	Fail	50563ddac70b11ea8fb942010a19c80f	AAAGGGCAGAGAATTC-1	2462	1738	0.0523590333716916	0.169159953970081	0.429228998849252	0.324939073923639
Nuclei: Unsorted	X041-AP0C1W1	#be1e2d	Pass	50563e2ac70b11ea8fb942010a19c80f	AAAGGGCAGAGTAAGG-1	6039	4257	0.224336387127085	0.403100775193798	0.618745595489782	0.347739692001987
Nuclei: Unsorted	X041-AP0C1W1	#404040	Fail	50563e70c70b11ea8fb942010a19c80f	AAAGGGCAGAGTCCGA-1	8133	5765	0.197918473547268	0.373807458803122	0.612315698178664	0.651666051887372
Nuclei: Unsorted	X041-AP0C1W1	#404040	Fail	50563eb6c70b11ea8fb942010a19c80f	AAAGGGCAGAGTTTGA-1	2096	1490	0.0563758389261745	0.17248322147651	0.459060402684564	0.333969465648855
Nuclei: Unsorted	X041-AP0C1W1	#be1e2d	Pass	50563f06c70b11ea8fb942010a19c80f	AAAGGGCAGATGAGGA-1	6323	4525	0.245966850828729	0.431602209944751	0.646850828729282	0.869840265696663
Nuclei: Unsorted	X041-AP0C1W1	#404040	Fail	50563f56c70b11ea8fb942010a19c80f	AAAGGGCAGATTAGAC-1	5200	3781	0.199418143348321	0.336947897381645	0.579211848717271	0.423076923076923
Nuclei: Unsorted	X041-AP0C1W1	#404040	Fail	50563f9cc70b11ea8fb942010a19c80f	AAAGGGCAGCCTCGCA-1	2099	1529	0.0686723348593852	0.159581425768476	0.470896010464356	0.14292520247737
Nuclei: Unsorted	X041-AP0C1W1	#404040	Fail	50563ff6c70b11ea8fb942010a19c80f	AAAGGGCAGCCTTTGA-1	2437	1710	0.0596491228070175	0.172514619883041	0.469590643274854	0.205170291341814
Nuclei: Unsorted	X041-AP0C1W1	#404040	Fail	50564046c70b11ea8fb942010a19c80f	AAAGGGCAGCTACGTT-1	3160	2153	0.0627032048304691	0.165815141662796	0.467719461216907	0.411392405063291
Nuclei: Unsorted	X041-AP0C1W1	#404040	Fail	5056408cc70b11ea8fb942010a19c80f	AAAGGGCAGGAGTCTG-1	2146	1506	0.0451527224435591	0.152722443559097	0.450199203187251	0.279589934762349
Nuclei: Unsorted	X041-AP0C1W1	#404040	Fail	505640d2c70b11ea8fb942010a19c80f	AAAGGGCAGGCTGGAT-1	1545	1108	0.065884476534296	0.175090252707581	0.457581227436823	0.0647249190938511
Nuclei: Unsorted	X041-AP0C1W1	#404040	Fail	50564118c70b11ea8fb942010a19c80f	AAAGGGCAGGCTTAAA-1	2544	1835	0.0626702997275204	0.149318801089918	0.44850136239782	0.35377358490566
Nuclei: Unsorted	X041-AP0C1W1	#404040	Fail	5056415ec70b11ea8fb942010a19c80f	AAAGGGCAGGGAAATG-1	9180	6533	0.119546915658962	0.253788458594826	0.510179090769937	0.14161220043573
Nuclei: Unsorted	X041-AP0C1W1	#404040	Fail	505641a4c70b11ea8fb942010a19c80f	AAAGGGCAGGGTTCTT-1	2257	1622	0.0665844636251541	0.189889025893958	0.446979038224414	0.221533008418254
Nuclei: Unsorted	X041-AP0C1W1	#404040	Fail	505641eac70b11ea8fb942010a19c80f	AAAGGGCAGTCCGTGC-1	2132	1506	0.0683930942895086	0.170650730411687	0.454847277556441	0.0469043151969981
Nuclei: Unsorted	X041-AP0C1W1	#404040	Fail	50564226c70b11ea8fb942010a19c80f	AAAGGGCAGTCGCCTG-1	2695	1893	0.0681458003169572	0.178024300052826	0.460116217643951	0.0371057513914657
Nuclei: Unsorted	X041-AP0C1W1	#be1e2d	Pass	50564276c70b11ea8fb942010a19c80f	AAAGGGCAGTGAACCG-1	9096	6682	0.221340915893445	0.476504040706375	0.674199341514517	0.142919964819701
Nuclei: Unsorted	X041-AP0C1W1	#404040	Fail	505642bcc70b11ea8fb942010a19c80f	AAAGGGCAGTTCGTTG-1	2765	1989	0.0502765208647562	0.164404223227753	0.452488687782805	0.325497287522604
Nuclei: Unsorted	X041-AP0C1W1	#404040	Fail	5056430cc70b11ea8fb942010a19c80f	AAAGGGCAGTTGCTTG-1	2502	1789	0.0642817216321968	0.167691447736165	0.451648965902739	0.119904076738609
Nuclei: Unsorted	X041-AP0C1W1	#404040	Fail	50564352c70b11ea8fb942010a19c80f	AAAGGGCAGTTGGAAT-1	2267	1603	0.0567685589519651	0.173424828446663	0.464129756706176	0.0441111601235112
Nuclei: Unsorted	X041-AP0C1W1	#404040	Fail	505643a2c70b11ea8fb942010a19c80f	AAAGGGCCAAACCCTA-1	2030	1479	0.0513860716700473	0.158891142663962	0.449628127112914	0
Nuclei: Unsorted	X041-AP0C1W1	#404040	Fail	505643e8c70b11ea8fb942010a19c80f	AAAGGGCCAAAGCATA-1	1862	1340	0.05	0.149253731343284	0.441791044776119	0
Nuclei: Unsorted	X041-AP0C1W1	#404040	Fail	5056442ec70b11ea8fb942010a19c80f	AAAGGGCCAAATGCTC-1	3184	2225	0.0642696629213483	0.175280898876405	0.459325842696629	0.0314070351758794
Nuclei: Unsorted	X041-AP0C1W1	#404040	Fail	50564488c70b11ea8fb942010a19c80f	AAAGGGCCAACATAAG-1	2342	1685	0.057566765578635	0.160237388724036	0.438575667655786	0.085397096498719
Nuclei: Unsorted	X041-AP0C1W1	#404040	Fail	505644cec70b11ea8fb942010a19c80f	AAAGGGCCAACTCGAT-1	1904	1382	0.0745296671490593	0.164254703328509	0.470332850940666	0
Nuclei: Unsorted	X041-AP0C1W1	#404040	Fail	5056451ec70b11ea8fb942010a19c80f	AAAGGGCCAAGACTTC-1	2996	2114	0.0577105014191107	0.158940397350993	0.442289498580889	0.0333778371161549
Nuclei: Unsorted	X041-AP0C1W1	#404040	Fail	5056456ec70b11ea8fb942010a19c80f	AAAGGGCCAAGCAATA-1	3506	2442	0.0556920556920557	0.16994266994267	0.458640458640459	0.285225328009127
Nuclei: Unsorted	X041-AP0C1W1	#404040	Fail	505645bec70b11ea8fb942010a19c80f	AAAGGGCCAAGCAGGT-1	2014	1368	0.0694444444444445	0.174707602339181	0.453947368421053	0.248262164846078
Nuclei: Unsorted	X041-AP0C1W1	#404040	Fail	5056460ec70b11ea8fb942010a19c80f	AAAGGGCCAAGCGGTA-1	3061	2151	0.0613668061366806	0.158066015806602	0.460251046025105	0.163345311989546
Nuclei: Unsorted	X041-AP0C1W1	#404040	Fail	50564668c70b11ea8fb942010a19c80f	AAAGGGCCAATCAGGG-1	2276	1611	0.0465549348230913	0.173805090006207	0.471756672873991	0.0439367311072056
Nuclei: Unsorted	X041-AP0C1W1	#404040	Fail	505646b8c70b11ea8fb942010a19c80f	AAAGGGCCAATGACTC-1	2213	1609	0.0478558110627719	0.137352392790553	0.409571162212554	0.0903750564844103
Nuclei: Unsorted	X041-AP0C1W1	#404040	Fail	505646fec70b11ea8fb942010a19c80f	AAAGGGCCAATGCACT-1	3647	2584	0.0646284829721362	0.18343653250774	0.462848297213622	0.329037565122018
Nuclei: Unsorted	X041-AP0C1W1	#404040	Fail	5056474ec70b11ea8fb942010a19c80f	AAAGGGCCAATTCTCT-1	4612	3316	0.0639324487334138	0.166767189384801	0.464414957780458	0.0433651344319167
Nuclei: Unsorted	X041-AP0C1W1	#404040	Fail	50564794c70b11ea8fb942010a19c80f	AAAGGGCCACAAGGGT-1	2290	1631	0.0582464745554874	0.177805027590435	0.469037400367872	0.0873362445414847
Nuclei: Unsorted	X041-AP0C1W1	#404040	Fail	505647e4c70b11ea8fb942010a19c80f	AAAGGGCCACAATAAG-1	2938	2116	0.0463137996219282	0.168714555765595	0.460775047258979	0.306330837304289
Nuclei: Unsorted	X041-AP0C1W1	#be1e2d	Pass	5056482ac70b11ea8fb942010a19c80f	AAAGGGCCACACACAT-1	8844	5988	0.267368069472278	0.450734802939212	0.665664662658651	2.93984622342831
Nuclei: Unsorted	X041-AP0C1W1	#404040	Fail	50564870c70b11ea8fb942010a19c80f	AAAGGGCCACAGCTTA-1	2265	1648	0.0570388349514563	0.155946601941748	0.441747572815534	0.0883002207505519
Nuclei: Unsorted	X041-AP0C1W1	#404040	Fail	505648c0c70b11ea8fb942010a19c80f	AAAGGGCCACCACCAG-1	1856	1326	0.0671191553544495	0.181749622926094	0.444947209653092	0.161637931034483
Nuclei: Unsorted	X041-AP0C1W1	#404040	Fail	50564910c70b11ea8fb942010a19c80f	AAAGGGCCACGAACGA-1	3211	2225	0.0476404494382023	0.169438202247191	0.435056179775281	0.155714730613516
Nuclei: Unsorted	X041-AP0C1W1	#404040	Fail	50564956c70b11ea8fb942010a19c80f	AAAGGGCCACGCGATC-1	2667	1903	0.0578034682080925	0.147136100893326	0.448765107724645	0.112485939257593
Nuclei: Unsorted	X041-AP0C1W1	#404040	Fail	505649a6c70b11ea8fb942010a19c80f	AAAGGGCCACGTGAAG-1	2744	1961	0.055583885772565	0.17389087200408	0.448240693523712	0.21865889212828
Nuclei: Unsorted	X041-AP0C1W1	#404040	Fail	505649ecc70b11ea8fb942010a19c80f	AAAGGGCCACTGATTG-1	1729	1220	0.0573770491803279	0.148360655737705	0.438524590163934	0.0578368999421631
Nuclei: Unsorted	X041-AP0C1W1	#404040	Fail	50564a46c70b11ea8fb942010a19c80f	AAAGGGCCACTGTAAC-1	1993	1401	0.0599571734475375	0.165596002855104	0.436117059243398	0.100351229302559
Nuclei: Unsorted	X041-AP0C1W1	#be1e2d	Pass	50564aa0c70b11ea8fb942010a19c80f	AAAGGGCCACTTTGGA-1	7188	5194	0.26357335386985	0.477859068155564	0.6817481709665	0.208681135225376
Nuclei: Unsorted	X041-AP0C1W1	#404040	Fail	50564ae6c70b11ea8fb942010a19c80f	AAAGGGCCAGAAAGAG-1	2660	1880	0.0622340425531915	0.165425531914894	0.459574468085106	0.075187969924812
Nuclei: Unsorted	X041-AP0C1W1	#404040	Fail	50564b40c70b11ea8fb942010a19c80f	AAAGGGCCAGCAAACG-1	1663	1200	0.0641666666666667	0.175833333333333	0.445833333333333	0.541190619362598
Nuclei: Unsorted	X041-AP0C1W1	#404040	Fail	50564b9ac70b11ea8fb942010a19c80f	AAAGGGCCAGCGTAGA-1	15522	11183	0.179915943843334	0.34498792810516	0.593043011714209	0.715114031696946
Nuclei: Unsorted	X041-AP0C1W1	#404040	Fail	50564bfec70b11ea8fb942010a19c80f	AAAGGGCCAGCTATAC-1	2380	1688	0.0533175355450237	0.171208530805687	0.452014218009479	0.0840336134453782
Nuclei: Unsorted	X041-AP0C1W1	#404040	Fail	50564c44c70b11ea8fb942010a19c80f	AAAGGGCCAGGACCTC-1	1544	1052	0.0475285171102662	0.173003802281369	0.486692015209126	0.0647668393782384
Nuclei: Unsorted	X041-AP0C1W1	#404040	Fail	50564c8ac70b11ea8fb942010a19c80f	AAAGGGCCAGGATGTG-1	4358	3086	0.0528191834089436	0.158781594296824	0.440375891121192	0.504818724185406
Nuclei: Unsorted	X041-AP0C1W1	#404040	Fail	50564cd0c70b11ea8fb942010a19c80f	AAAGGGCCAGGCATTT-1	3423	2414	0.0604805302402651	0.166114333057167	0.461888980944491	0.175284837861525
Nuclei: Unsorted	X041-AP0C1W1	#404040	Fail	50564d2ac70b11ea8fb942010a19c80f	AAAGGGCCAGGTAGCA-1	2866	2076	0.0563583815028902	0.171001926782274	0.448940269749518	0.279134682484299
Nuclei: Unsorted	X041-AP0C1W1	#404040	Fail	50564d70c70b11ea8fb942010a19c80f	AAAGGGCCAGGTAGGT-1	2754	1887	0.0662427133015368	0.180710121886592	0.450980392156863	0.108932461873638
Nuclei: Unsorted	X041-AP0C1W1	#404040	Fail	50564db6c70b11ea8fb942010a19c80f	AAAGGGCCAGGTTATC-1	5020	3539	0.0508618253743996	0.135914100028257	0.404634077423001	0.0199203187250996
Nuclei: Unsorted	X041-AP0C1W1	#404040	Fail	50564e06c70b11ea8fb942010a19c80f	AAAGGGCCAGTAACCT-1	5328	3688	0.0612798264642083	0.16648590021692	0.454175704989154	0.0563063063063063
Nuclei: Unsorted	X041-AP0C1W1	#be1e2d	Pass	50564e4cc70b11ea8fb942010a19c80f	AAAGGGCCAGTGCGAA-1	20599	14618	0.211451634970584	0.407648105075934	0.647763031878506	0.655371619981553
Nuclei: Unsorted	X041-AP0C1W1	#404040	Fail	50564e92c70b11ea8fb942010a19c80f	AAAGGGCCATAGACGG-1	2157	1550	0.052258064516129	0.15741935483871	0.439354838709677	0.139082058414465
Nuclei: Unsorted	X041-AP0C1W1	#404040	Fail	50564ed8c70b11ea8fb942010a19c80f	AAAGGGCCATCAGAAA-1	2423	1747	0.0601030337721809	0.179736691471093	0.459072696050372	0
Nuclei: Unsorted	X041-AP0C1W1	#404040	Fail	50564f28c70b11ea8fb942010a19c80f	AAAGGGCCATCAGCTA-1	1895	1346	0.0609212481426449	0.150074294205052	0.461367013372957	0.580474934036939
Nuclei: Unsorted	X041-AP0C1W1	#404040	Fail	50564f78c70b11ea8fb942010a19c80f	AAAGGGCCATCATCGA-1	2224	1546	0.0627425614489004	0.160413971539457	0.456662354463131	0.0449640287769784
Nuclei: Unsorted	X041-AP0C1W1	#404040	Fail	50564fbec70b11ea8fb942010a19c80f	AAAGGGCCATCCTGGG-1	2175	1578	0.0608365019011407	0.165399239543726	0.460709759188847	0.0919540229885057
Nuclei: Unsorted	X041-AP0C1W1	#404040	Fail	5056500ec70b11ea8fb942010a19c80f	AAAGGGCCATCGCTAA-1	1888	1412	0.0679886685552408	0.193342776203966	0.465297450424929	0.0529661016949153
Nuclei: Unsorted	X041-AP0C1W1	#404040	Fail	5056505ec70b11ea8fb942010a19c80f	AAAGGGCCATCGTACA-1	1985	1463	0.0512645249487355	0.172932330827068	0.451811346548189	0.0503778337531486
Nuclei: Unsorted	X041-AP0C1W1	#404040	Fail	505650aec70b11ea8fb942010a19c80f	AAAGGGCCATTCACGA-1	2273	1597	0.0613650594865373	0.164057608015028	0.467752035065748	0.175978882534096
Nuclei: Unsorted	X041-AP0C1W1	#404040	Fail	505650fec70b11ea8fb942010a19c80f	AAAGGGCCATTCTCGC-1	4390	3061	0.0633779810519438	0.162365240117609	0.448219536099314	0.0455580865603645
Nuclei: Unsorted	X041-AP0C1W1	#404040	Fail	5056514ec70b11ea8fb942010a19c80f	AAAGGGCCATTGATGC-1	2685	1929	0.0668740279937792	0.155002592016589	0.452047693105236	0.223463687150838
Nuclei: Unsorted	X041-AP0C1W1	#404040	Fail	505651a8c70b11ea8fb942010a19c80f	AAAGGGCGTACGCCCA-1	1547	1089	0.0550964187327824	0.172635445362718	0.442607897153352	0.323206205559147
Nuclei: Unsorted	X041-AP0C1W1	#404040	Fail	505651eec70b11ea8fb942010a19c80f	AAAGGGCGTAGAGAGA-1	2750	1974	0.058257345491388	0.17274569402229	0.452887537993921	0.145454545454545
Nuclei: Unsorted	X041-AP0C1W1	#404040	Fail	505652e8c70b11ea8fb942010a19c80f	AAAGGGCGTAGTACAA-1	2516	1779	0.0578976953344576	0.170320404721754	0.459808881394042	0.437201907790143
Nuclei: Unsorted	X041-AP0C1W1	#be1e2d	Pass	5056532ec70b11ea8fb942010a19c80f	AAAGGGCGTATCATGC-1	7466	5107	0.305854709222636	0.460544350890934	0.680634423340513	0.308063219930351
Nuclei: Unsorted	X041-AP0C1W1	#404040	Fail	5056537ec70b11ea8fb942010a19c80f	AAAGGGCGTATTCGCA-1	1709	1205	0.0572614107883817	0.162655601659751	0.471369294605809	0.0585137507314219
Nuclei: Unsorted	X041-AP0C1W1	#404040	Fail	505653cec70b11ea8fb942010a19c80f	AAAGGGCGTATTGTCG-1	2382	1743	0.0642570281124498	0.156052782558807	0.458405048766495	0.209907640638119
Nuclei: Unsorted	X041-AP0C1W1	#404040	Fail	5056541ec70b11ea8fb942010a19c80f	AAAGGGCGTCAATCCA-1	2350	1709	0.0655354008191925	0.193095377413692	0.459332943241662	0.127659574468085
Nuclei: Unsorted	X041-AP0C1W1	#404040	Fail	50565464c70b11ea8fb942010a19c80f	AAAGGGCGTCCAAGTT-1	2938	2056	0.0622568093385214	0.188229571984436	0.464494163424125	0.10211027910143
Nuclei: Unsorted	X041-AP0C1W1	#404040	Fail	505654b4c70b11ea8fb942010a19c80f	AAAGGGCGTCCGTGCA-1	6016	4356	0.17860422405877	0.377869605142332	0.592056932966024	0.199468085106383
Nuclei: Unsorted	X041-AP0C1W1	#404040	Fail	50565504c70b11ea8fb942010a19c80f	AAAGGGCGTCCTATTT-1	2066	1446	0.0733056708160443	0.206085753803596	0.487551867219917	0.5324298160697
Nuclei: Unsorted	X041-AP0C1W1	#404040	Fail	5056554ac70b11ea8fb942010a19c80f	AAAGGGCGTCTCTGCT-1	2317	1685	0.0551928783382789	0.158456973293769	0.441543026706231	0.129477772982305
Nuclei: Unsorted	X041-AP0C1W1	#404040	Fail	5056559ac70b11ea8fb942010a19c80f	AAAGGGCGTGAGAGTC-1	1697	1248	0.0480769230769231	0.165865384615385	0.431089743589744	0.0589275191514437
Nuclei: Unsorted	X041-AP0C1W1	#404040	Fail	505655e0c70b11ea8fb942010a19c80f	AAAGGGCGTGATGCGA-1	1736	1256	0.0644904458598726	0.169585987261146	0.472929936305733	0.172811059907834
Nuclei: Unsorted	X041-AP0C1W1	#404040	Fail	5056563ac70b11ea8fb942010a19c80f	AAAGGGCGTGATGTGG-1	1575	1113	0.0835579514824798	0.164420485175202	0.443845462713387	0.19047619047619
Nuclei: Unsorted	X041-AP0C1W1	#404040	Fail	50565680c70b11ea8fb942010a19c80f	AAAGGGCGTGGAAGCT-1	2849	2000	0.06	0.171	0.4645	0.0702000702000702
Nuclei: Unsorted	X041-AP0C1W1	#404040	Fail	505656d0c70b11ea8fb942010a19c80f	AAAGGGCGTGGACCAA-1	1857	1338	0.0635276532137519	0.175635276532138	0.452914798206278	0
Nuclei: Unsorted	X041-AP0C1W1	#404040	Fail	50565720c70b11ea8fb942010a19c80f	AAAGGGCGTGGCATAG-1	1919	1388	0.0662824207492795	0.165706051873199	0.45028818443804	0.156331422615946
Nuclei: Unsorted	X041-AP0C1W1	#404040	Fail	50565766c70b11ea8fb942010a19c80f	AAAGGGCGTGTGAGGT-1	2649	1816	0.0572687224669604	0.177863436123348	0.450991189427313	0
Nuclei: Unsorted	X041-AP0C1W1	#404040	Fail	505657acc70b11ea8fb942010a19c80f	AAAGGGCGTTAACCGT-1	1551	1075	0.0567441860465116	0.154418604651163	0.448372093023256	0.257898130238556
Nuclei: Unsorted	X041-AP0C1W1	#404040	Fail	505657f2c70b11ea8fb942010a19c80f	AAAGGGCGTTACTTTC-1	3738	2630	0.0604562737642586	0.16958174904943	0.466159695817491	0.0267522739432852
Nuclei: Unsorted	X041-AP0C1W1	#404040	Fail	5056587ec70b11ea8fb942010a19c80f	AAAGGGCGTTAGCTCA-1	2375	1669	0.0623127621330138	0.179149191132415	0.456560814859197	0.294736842105263
Nuclei: Unsorted	X041-AP0C1W1	#404040	Fail	505658cec70b11ea8fb942010a19c80f	AAAGGGCGTTCATTTC-1	2285	1666	0.0702280912364946	0.1968787515006	0.448979591836735	0.262582056892779
Nuclei: Unsorted	X041-AP0C1W1	#404040	Fail	5056591ec70b11ea8fb942010a19c80f	AAAGGGCGTTTGATCG-1	9917	7304	0.135405257393209	0.33447426067908	0.582831325301205	0.181506503983059
Nuclei: Unsorted	X041-AP0C1W1	#404040	Fail	50565964c70b11ea8fb942010a19c80f	AAAGGGCTCAAGTTGC-1	3156	2244	0.0628342245989305	0.170231729055258	0.46969696969697	0.126742712294043
Nuclei: Unsorted	X041-AP0C1W1	#404040	Fail	505659bec70b11ea8fb942010a19c80f	AAAGGGCTCAATTGGC-1	2093	1490	0.076510067114094	0.189261744966443	0.473154362416107	0
Nuclei: Unsorted	X041-AP0C1W1	#404040	Fail	50565a0ec70b11ea8fb942010a19c80f	AAAGGGCTCAGAGTGG-1	1373	1029	0.0563654033041788	0.177842565597668	0.451895043731778	0
Nuclei: Unsorted	X041-AP0C1W1	#404040	Fail	50565a5ec70b11ea8fb942010a19c80f	AAAGGGCTCAGTAGTC-1	1838	1294	0.0502318392581144	0.180061823802164	0.441267387944359	0.0544069640914037
Nuclei: Unsorted	X041-AP0C1W1	#404040	Fail	50565aa4c70b11ea8fb942010a19c80f	AAAGGGCTCAGTCAAC-1	1907	1349	0.0630096367679763	0.194959229058562	0.471460340993328	0.209753539590981
Nuclei: Unsorted	X041-AP0C1W1	#404040	Fail	50565afec70b11ea8fb942010a19c80f	AAAGGGCTCAGTGGTT-1	5708	3826	0.0648196549921589	0.167537898588604	0.464976476738108	0.0875963559915907
Nuclei: Unsorted	X041-AP0C1W1	#404040	Fail	50565b44c70b11ea8fb942010a19c80f	AAAGGGCTCATACTTC-1	6098	4091	0.0567098508922024	0.165240772427279	0.437790271327304	0.0163988192850115
Nuclei: Unsorted	X041-AP0C1W1	#404040	Fail	50565b94c70b11ea8fb942010a19c80f	AAAGGGCTCATCGCCT-1	4933	3458	0.0558126084441874	0.165124349334876	0.452573742047426	0.182444759781066
Nuclei: Unsorted	X041-AP0C1W1	#404040	Fail	50565beec70b11ea8fb942010a19c80f	AAAGGGCTCATGTTCT-1	1662	1181	0.0499576629974598	0.157493649449619	0.444538526672312	0
Nuclei: Unsorted	X041-AP0C1W1	#be1e2d	Pass	50565c2ac70b11ea8fb942010a19c80f	AAAGGGCTCATTCTTG-1	7689	5713	0.26851041484334	0.480483108699457	0.682653597059338	0.325139810118351
Nuclei: Unsorted	X041-AP0C1W1	#404040	Fail	50565c7ac70b11ea8fb942010a19c80f	AAAGGGCTCCAGTTAG-1	4283	3002	0.052964690206529	0.172218520986009	0.442038640906063	0.42026616857343
Nuclei: Unsorted	X041-AP0C1W1	#404040	Fail	50565cd4c70b11ea8fb942010a19c80f	AAAGGGCTCCCGAAGC-1	1840	1333	0.0577644411102776	0.173293323330833	0.40510127531883	0.0543478260869565
Nuclei: Unsorted	X041-AP0C1W1	#404040	Fail	50565d1ac70b11ea8fb942010a19c80f	AAAGGGCTCCGTACGG-1	3519	2492	0.0638041733547352	0.179775280898876	0.473916532905297	0.113668655868144
Nuclei: Unsorted	X041-AP0C1W1	#404040	Fail	50565d60c70b11ea8fb942010a19c80f	AAAGGGCTCCGTGCAG-1	16821	11956	0.0998661759785882	0.217213114754098	0.492806958849113	0.564770227691576
Nuclei: Unsorted	X041-AP0C1W1	#be1e2d	Pass	50565da6c70b11ea8fb942010a19c80f	AAAGGGCTCCTATCAT-1	9260	6713	0.243259347534634	0.433040369432445	0.643229554595561	0.50755939524838
Nuclei: Unsorted	X041-AP0C1W1	#404040	Fail	50565decc70b11ea8fb942010a19c80f	AAAGGGCTCCTCAAGA-1	1949	1388	0.0677233429394813	0.1664265129683	0.471902017291066	0.205233453052848
Nuclei: Unsorted	X041-AP0C1W1	#404040	Fail	50565e32c70b11ea8fb942010a19c80f	AAAGGGCTCCTCATTA-1	1653	1173	0.061381074168798	0.168797953964194	0.454390451832907	0
Nuclei: Unsorted	X041-AP0C1W1	#404040	Fail	50565e82c70b11ea8fb942010a19c80f	AAAGGGCTCCTTTGAT-1	2427	1777	0.0709060213843557	0.178390545863815	0.451322453573438	0.164812525751957
Nuclei: Unsorted	X041-AP0C1W1	#404040	Fail	50565ed2c70b11ea8fb942010a19c80f	AAAGGGCTCGAGAAGC-1	2135	1537	0.0728692257644763	0.185426154847105	0.460637605725439	0.421545667447307
Nuclei: Unsorted	X041-AP0C1W1	#404040	Fail	50565f18c70b11ea8fb942010a19c80f	AAAGGGCTCGCTAGTA-1	2230	1590	0.0591194968553459	0.177987421383648	0.474842767295598	0
Nuclei: Unsorted	X041-AP0C1W1	#404040	Fail	50565f5ec70b11ea8fb942010a19c80f	AAAGGGCTCGTCCCTA-1	3936	2732	0.058199121522694	0.151537335285505	0.456808199121523	0.127032520325203
Nuclei: Unsorted	X041-AP0C1W1	#404040	Fail	50565fa4c70b11ea8fb942010a19c80f	AAAGGGCTCTAGCAAC-1	2374	1732	0.0710161662817552	0.166859122401848	0.445150115473441	0.25273799494524
Nuclei: Unsorted	X041-AP0C1W1	#be1e2d	Pass	50565ff4c70b11ea8fb942010a19c80f	AAAGGGCTCTATTGTC-1	5443	3535	0.215558698727016	0.394625176803395	0.637906647807638	0.293955539224692
Nuclei: Unsorted	X041-AP0C1W1	#404040	Fail	5056603ac70b11ea8fb942010a19c80f	AAAGGGCTCTCTTCCT-1	2737	1905	0.0761154855643045	0.18005249343832	0.485564304461942	0.255754475703325
Nuclei: Unsorted	X041-AP0C1W1	#be1e2d	Pass	50566094c70b11ea8fb942010a19c80f	AAAGGGCTCTGAACGT-1	9131	6488	0.250924784217016	0.468249075215783	0.68403205918619	0.405213010623152
Nuclei: Unsorted	X041-AP0C1W1	#404040	Fail	505660dac70b11ea8fb942010a19c80f	AAAGGGCTCTGACATG-1	2540	1859	0.0537923614846692	0.181280258203335	0.457772996234535	0
Nuclei: Unsorted	X041-AP0C1W1	#404040	Fail	5056612ac70b11ea8fb942010a19c80f	AAAGGGCTCTGGAAGG-1	2306	1587	0.0693131695022054	0.179584120982987	0.461877756773787	0.13009540329575
Nuclei: Unsorted	X041-AP0C1W1	#404040	Fail	5056617ac70b11ea8fb942010a19c80f	AAAGGGCTCTGGACAT-1	4486	3174	0.0671077504725898	0.16698172652804	0.459357277882798	0.0668747213553277
Nuclei: Unsorted	X041-AP0C1W1	#404040	Fail	505661cac70b11ea8fb942010a19c80f	AAAGGGCTCTTACCTA-1	1599	1170	0.0632478632478633	0.145299145299145	0.432478632478633	0
Nuclei: Unsorted	X041-AP0C1W1	#404040	Fail	50566210c70b11ea8fb942010a19c80f	AAAGGGCTCTTTCGAT-1	2023	1454	0.0598349381017882	0.150618982118294	0.491746905089409	0.346020761245675
Nuclei: Unsorted	X041-AP0C1W1	#404040	Fail	50566256c70b11ea8fb942010a19c80f	AAATGAGAGAAGACTT-1	3224	2312	0.0774221453287197	0.166089965397924	0.458477508650519	0.155086848635236
Nuclei: Unsorted	X041-AP0C1W1	#404040	Fail	505662b0c70b11ea8fb942010a19c80f	AAATGAGAGACACAAT-1	2030	1454	0.0591471801925722	0.167125171939477	0.450481430536451	0
Nuclei: Unsorted	X041-AP0C1W1	#404040	Fail	505662f6c70b11ea8fb942010a19c80f	AAATGAGAGACCCATT-1	4401	3194	0.0601127113337508	0.167814652473388	0.464621164683782	0.0454442172233583
Nuclei: Unsorted	X041-AP0C1W1	#404040	Fail	5056633cc70b11ea8fb942010a19c80f	AAATGAGAGACGACTG-1	8346	5800	0.188448275862069	0.351206896551724	0.594310344827586	1.55763239875389
Nuclei: Unsorted	X041-AP0C1W1	#404040	Fail	50566382c70b11ea8fb942010a19c80f	AAATGAGAGACTAATG-1	4251	2944	0.0584239130434783	0.161005434782609	0.447350543478261	0.329334274288403
Nuclei: Unsorted	X041-AP0C1W1	#404040	Fail	505663d2c70b11ea8fb942010a19c80f	AAATGAGAGAGAGTAG-1	2397	1667	0.0605878824235153	0.184163167366527	0.452309538092382	0.0834376303712975
Nuclei: Unsorted	X041-AP0C1W1	#404040	Fail	50566418c70b11ea8fb942010a19c80f	AAATGAGAGAGCCACA-1	2337	1681	0.0737656157049375	0.189173111243308	0.457465794170137	0.385109114249037
Nuclei: Unsorted	X041-AP0C1W1	#404040	Fail	5056645ec70b11ea8fb942010a19c80f	AAATGAGAGAGCGGTT-1	2114	1478	0.0588633288227334	0.157645466847091	0.449932341001353	0.236518448438978
Nuclei: Unsorted	X041-AP0C1W1	#404040	Fail	505664aec70b11ea8fb942010a19c80f	AAATGAGAGAGCTGTG-1	1802	1282	0.0538221528861154	0.171606864274571	0.438377535101404	0.277469478357381
Nuclei: Unsorted	X041-AP0C1W1	#404040	Fail	5056656cc70b11ea8fb942010a19c80f	AAATGAGAGAGGAATG-1	2284	1639	0.0646735814521049	0.176327028676022	0.472239170225747	0.262697022767075
Nuclei: Unsorted	X041-AP0C1W1	#be1e2d	Pass	505665bcc70b11ea8fb942010a19c80f	AAATGAGAGATGGCAC-1	8544	6070	0.246457990115321	0.445140032948929	0.658484349258649	1.24063670411985
Nuclei: Unsorted	X041-AP0C1W1	#be1e2d	Pass	50566602c70b11ea8fb942010a19c80f	AAATGAGAGCAACTGG-1	16717	11559	0.213945843066009	0.373821264815295	0.60896271303746	0.711850212358677
Nuclei: Unsorted	X041-AP0C1W1	#404040	Fail	5056665cc70b11ea8fb942010a19c80f	AAATGAGAGCAAGGTC-1	1600	1090	0.0532110091743119	0.160550458715596	0.457798165137615	0.1875
Nuclei: Unsorted	X041-AP0C1W1	#404040	Fail	505666a2c70b11ea8fb942010a19c80f	AAATGAGAGCAATGTA-1	1949	1419	0.0718816067653277	0.195912614517266	0.469344608879493	0
Nuclei: Unsorted	X041-AP0C1W1	#be1e2d	Pass	505666f2c70b11ea8fb942010a19c80f	AAATGAGAGCATTGGG-1	9633	6970	0.246915351506456	0.383357245337159	0.632998565279771	0.77857365306758
Nuclei: Unsorted	X041-AP0C1W1	#404040	Fail	50566738c70b11ea8fb942010a19c80f	AAATGAGAGCCATCAT-1	16489	11707	0.161100196463654	0.306397881609294	0.557188007175194	0.7762750924859
Nuclei: Unsorted	X041-AP0C1W1	#404040	Fail	50566788c70b11ea8fb942010a19c80f	AAATGAGAGCGAGCTA-1	4692	3272	0.108190709046455	0.21179706601467	0.488997555012225	0.447570332480818
Nuclei: Unsorted	X041-AP0C1W1	#404040	Fail	505667cec70b11ea8fb942010a19c80f	AAATGAGAGGAGGCGA-1	2478	1743	0.0464716006884682	0.16982214572576	0.471600688468158	0.0403551251008878
Nuclei: Unsorted	X041-AP0C1W1	#404040	Fail	5056681ec70b11ea8fb942010a19c80f	AAATGAGAGGCACTAG-1	1897	1352	0.0636094674556213	0.156065088757396	0.453402366863905	0.210859251449657
Nuclei: Unsorted	X041-AP0C1W1	#404040	Fail	5056686ec70b11ea8fb942010a19c80f	AAATGAGAGGCAGATC-1	3231	2247	0.0609701824655096	0.16243880729862	0.454828660436137	0.526152893840916
Nuclei: Unsorted	X041-AP0C1W1	#404040	Fail	505668b4c70b11ea8fb942010a19c80f	AAATGAGAGGCCTCGT-1	2856	1993	0.0627195183140993	0.170095333667837	0.471650777722027	0.105042016806723
Nuclei: Unsorted	X041-AP0C1W1	#404040	Fail	505668fac70b11ea8fb942010a19c80f	AAATGAGAGGCTCAGA-1	1445	1047	0.0706781279847183	0.171919770773639	0.446991404011461	0
Nuclei: Unsorted	X041-AP0C1W1	#404040	Fail	5056694ac70b11ea8fb942010a19c80f	AAATGAGAGGGCGAAG-1	1462	1056	0.0795454545454545	0.196969696969697	0.5	0.615595075239398
Nuclei: Unsorted	X041-AP0C1W1	#404040	Fail	50566986c70b11ea8fb942010a19c80f	AAATGAGAGGTGAACC-1	1763	1275	0.0549019607843137	0.182745098039216	0.461176470588235	0
Nuclei: Unsorted	X041-AP0C1W1	#404040	Fail	505669d6c70b11ea8fb942010a19c80f	AAATGAGAGGTTCGAG-1	1659	1182	0.0659898477157361	0.17005076142132	0.453468697123519	0.180831826401447
Nuclei: Unsorted	X041-AP0C1W1	#404040	Fail	50566a26c70b11ea8fb942010a19c80f	AAATGAGAGTAACACA-1	3480	2510	0.0653386454183267	0.17609561752988	0.453386454183267	0.0862068965517242
Nuclei: Unsorted	X041-AP0C1W1	#404040	Fail	50566a62c70b11ea8fb942010a19c80f	AAATGAGAGTAATGTG-1	2186	1552	0.0412371134020619	0.170747422680412	0.461340206185567	0
Nuclei: Unsorted	X041-AP0C1W1	#404040	Fail	50566ab2c70b11ea8fb942010a19c80f	AAATGAGAGTCGATAA-1	1913	1404	0.0591168091168091	0.164529914529915	0.473646723646724	0.0522739153162572
Nuclei: Unsorted	X041-AP0C1W1	#404040	Fail	50566af8c70b11ea8fb942010a19c80f	AAATGAGAGTCGGGAT-1	2663	1912	0.0523012552301255	0.164748953974895	0.440376569037657	0
Nuclei: Unsorted	X041-AP0C1W1	#404040	Fail	50566b48c70b11ea8fb942010a19c80f	AAATGAGAGTCGTGAG-1	2795	1962	0.0693170234454638	0.173802242609582	0.442915392456677	0.393559928443649
Nuclei: Unsorted	X041-AP0C1W1	#404040	Fail	50566b8ec70b11ea8fb942010a19c80f	AAATGAGAGTCTCTAG-1	2464	1761	0.053946621237933	0.166950596252129	0.419647927314026	0.243506493506494
Nuclei: Unsorted	X041-AP0C1W1	#404040	Fail	50566bdec70b11ea8fb942010a19c80f	AAATGAGAGTCTGGGA-1	1612	1184	0.0506756756756757	0.179054054054054	0.482263513513514	0.310173697270472
Nuclei: Unsorted	X041-AP0C1W1	#404040	Fail	50566c38c70b11ea8fb942010a19c80f	AAATGAGAGTGTCCCG-1	2655	1866	0.0439442658092176	0.15112540192926	0.434619506966774	0.188323917137476
Nuclei: Unsorted	X041-AP0C1W1	#404040	Fail	50566c7ec70b11ea8fb942010a19c80f	AAATGAGAGTTCTCCC-1	1890	1379	0.0594633792603336	0.163161711385062	0.458303118201595	0.687830687830688
Nuclei: Unsorted	X041-AP0C1W1	#404040	Fail	50566cc4c70b11ea8fb942010a19c80f	AAATGAGAGTTGCTTG-1	2991	2130	0.0732394366197183	0.17887323943662	0.479342723004695	0.401203610832498
Nuclei: Unsorted	X041-AP0C1W1	#404040	Fail	50566d0ac70b11ea8fb942010a19c80f	AAATGAGCAAAGCATA-1	4397	3034	0.0573500329597891	0.176005273566249	0.451549110085695	0.0682283375028429
Nuclei: Unsorted	X041-AP0C1W1	#404040	Fail	50566d5ac70b11ea8fb942010a19c80f	AAATGAGCAAAGCTGG-1	1454	1051	0.0561370123691722	0.190294957183635	0.433872502378687	0
Nuclei: Unsorted	X041-AP0C1W1	#404040	Fail	50566daac70b11ea8fb942010a19c80f	AAATGAGCAACCTCCT-1	2148	1538	0.0676202860858258	0.163849154746424	0.47334200260078	0.232774674115456
Nuclei: Unsorted	X041-AP0C1W1	#404040	Fail	50566dfac70b11ea8fb942010a19c80f	AAATGAGCAACGAGGT-1	3100	2153	0.0548072457036693	0.174175568973525	0.44170924291686	0
Nuclei: Unsorted	X041-AP0C1W1	#404040	Fail	50566e36c70b11ea8fb942010a19c80f	AAATGAGCAACGGGTA-1	2533	1711	0.0561075394506137	0.181180596142607	0.479251899473992	0.157915515199368
Nuclei: Unsorted	X041-AP0C1W1	#404040	Fail	50566e86c70b11ea8fb942010a19c80f	AAATGAGCAAGATGCG-1	2317	1657	0.0555220277610139	0.162341581170791	0.456246228123114	0.0863185153215365
Nuclei: Unsorted	X041-AP0C1W1	#404040	Fail	50566ed6c70b11ea8fb942010a19c80f	AAATGAGCAAGCCAGA-1	2481	1731	0.0612362796071635	0.16580011554015	0.452917388792606	0
Nuclei: Unsorted	X041-AP0C1W1	#404040	Fail	50566f1cc70b11ea8fb942010a19c80f	AAATGAGCAAGCGTCC-1	1737	1241	0.0676873489121676	0.172441579371475	0.458501208702659	0.115141047783535
Nuclei: Unsorted	X041-AP0C1W1	#404040	Fail	50566f6cc70b11ea8fb942010a19c80f	AAATGAGCAAGTCCTA-1	2316	1649	0.0533656761673742	0.1728320194057	0.441479684657368	0.129533678756477
Nuclei: Unsorted	X041-AP0C1W1	#404040	Fail	50566fbcc70b11ea8fb942010a19c80f	AAATGAGCAAGTCTCA-1	1602	1151	0.0695047784535187	0.163336229365769	0.479582971329279	0
Nuclei: Unsorted	X041-AP0C1W1	#404040	Fail	5056700cc70b11ea8fb942010a19c80f	AAATGAGCAAGTTGCT-1	1616	1142	0.0490367775831874	0.169001751313485	0.433450087565674	0
Nuclei: Unsorted	X041-AP0C1W1	#404040	Fail	5056705cc70b11ea8fb942010a19c80f	AAATGAGCAATCACTG-1	1929	1321	0.0582891748675246	0.199848599545799	0.46328538985617	0.207361327112494
Nuclei: Unsorted	X041-AP0C1W1	#404040	Fail	505670acc70b11ea8fb942010a19c80f	AAATGAGCAATGCACT-1	1940	1392	0.0682471264367816	0.172413793103448	0.439655172413793	0
Nuclei: Unsorted	X041-AP0C1W1	#404040	Fail	505670fcc70b11ea8fb942010a19c80f	AAATGAGCAATTCGTG-1	2397	1758	0.0540386803185438	0.158134243458476	0.445961319681456	0.292031706299541
Nuclei: Unsorted	X041-AP0C1W1	#404040	Fail	50567142c70b11ea8fb942010a19c80f	AAATGAGCACAAACAA-1	3687	2586	0.0576179427687548	0.175174013921114	0.474091260634184	0.135611608353675
Nuclei: Unsorted	X041-AP0C1W1	#404040	Fail	50567192c70b11ea8fb942010a19c80f	AAATGAGCACCCTTTG-1	1968	1438	0.0611961057023644	0.173157162726008	0.445757997218359	0.203252032520325
Nuclei: Unsorted	X041-AP0C1W1	#404040	Fail	505671d8c70b11ea8fb942010a19c80f	AAATGAGCACGGTTAT-1	3049	2142	0.0737628384687208	0.175536881419234	0.452847805788982	0.229583469990161
Nuclei: Unsorted	X041-AP0C1W1	#404040	Fail	5056721ec70b11ea8fb942010a19c80f	AAATGAGCACTAGGAG-1	2109	1503	0.0585495675316035	0.156353958749168	0.4604125083167	0.0474158368895211
Nuclei: Unsorted	X041-AP0C1W1	#404040	Fail	50567264c70b11ea8fb942010a19c80f	AAATGAGCACTCGGAC-1	2045	1378	0.0507982583454282	0.161103047895501	0.456458635703919	0.097799511002445
Nuclei: Unsorted	X041-AP0C1W1	#404040	Fail	505672aac70b11ea8fb942010a19c80f	AAATGAGCAGACCTGC-1	1682	1236	0.0598705501618123	0.172330097087379	0.450647249190939	0.0594530321046373
Nuclei: Unsorted	X041-AP0C1W1	#404040	Fail	505672f0c70b11ea8fb942010a19c80f	AAATGAGCAGAGATGC-1	1510	1096	0.0492700729927007	0.182481751824818	0.470802919708029	0.0662251655629139
Nuclei: Unsorted	X041-AP0C1W1	#404040	Fail	50567340c70b11ea8fb942010a19c80f	AAATGAGCAGAGTCGA-1	2049	1530	0.0686274509803922	0.199346405228758	0.47124183006536	0.0976085895558809
Nuclei: Unsorted	X041-AP0C1W1	#404040	Fail	50567386c70b11ea8fb942010a19c80f	AAATGAGCAGCTATAC-1	2211	1623	0.0536044362292052	0.176216882316697	0.457794208256316	0.135685210312076
Nuclei: Unsorted	X041-AP0C1W1	#404040	Fail	505673e0c70b11ea8fb942010a19c80f	AAATGAGCAGCTTACA-1	1812	1270	0.052755905511811	0.166141732283465	0.447244094488189	0.662251655629139
Nuclei: Unsorted	X041-AP0C1W1	#be1e2d	Pass	50567426c70b11ea8fb942010a19c80f	AAATGAGCAGGCACAA-1	14975	10594	0.216443269775345	0.39088163111195	0.622144610156692	0.514190317195325
Nuclei: Unsorted	X041-AP0C1W1	#404040	Fail	5056746cc70b11ea8fb942010a19c80f	AAATGAGCAGGTAGGT-1	2538	1782	0.0667789001122335	0.152637485970819	0.461279461279461	0.315208825847124
Nuclei: Unsorted	X041-AP0C1W1	#404040	Fail	505674a8c70b11ea8fb942010a19c80f	AAATGAGCAGTAACGG-1	2701	1931	0.048161574313827	0.16468151216986	0.461936820300363	0.14809329877823
Nuclei: Unsorted	X041-AP0C1W1	#404040	Fail	505674f8c70b11ea8fb942010a19c80f	AAATGAGCAGTATCTG-1	1884	1320	0.0606060606060606	0.156818181818182	0.43030303030303	0
Nuclei: Unsorted	X041-AP0C1W1	#404040	Fail	50567548c70b11ea8fb942010a19c80f	AAATGAGCATACAACC-1	2736	1995	0.0606516290726817	0.183959899749373	0.476190476190476	0.182748538011696
Nuclei: Unsorted	X041-AP0C1W1	#404040	Fail	50567598c70b11ea8fb942010a19c80f	AAATGAGCATGCGACC-1	2200	1585	0.0586750788643533	0.172870662460568	0.476971608832808	0.0909090909090909
Nuclei: Unsorted	X041-AP0C1W1	#404040	Fail	505675e8c70b11ea8fb942010a19c80f	AAATGAGCATGTAGAA-1	1904	1363	0.0601614086573734	0.172413793103448	0.451944240645635	0.105042016806723
Nuclei: Unsorted	X041-AP0C1W1	#404040	Fail	5056762ec70b11ea8fb942010a19c80f	AAATGAGCATTACCTT-1	2803	1988	0.0689134808853119	0.175050301810865	0.448189134808853	0
Nuclei: Unsorted	X041-AP0C1W1	#404040	Fail	50567674c70b11ea8fb942010a19c80f	AAATGAGGTAAACGTA-1	2622	1907	0.0597797587834295	0.165180912427897	0.459360251704248	0.22883295194508
Nuclei: Unsorted	X041-AP0C1W1	#404040	Fail	505676c4c70b11ea8fb942010a19c80f	AAATGAGGTAACTGAA-1	13812	9836	0.181781211874746	0.343635624237495	0.598108987393249	0.651607298001738
Nuclei: Unsorted	X041-AP0C1W1	#404040	Fail	5056770ac70b11ea8fb942010a19c80f	AAATGAGGTACTTGAC-1	2465	1749	0.0571755288736421	0.171526586620926	0.446540880503145	0.162271805273834
Nuclei: Unsorted	X041-AP0C1W1	#404040	Fail	5056775ac70b11ea8fb942010a19c80f	AAATGAGGTAGATGAT-1	1855	1346	0.0601783060921248	0.173105497771174	0.460624071322437	0.0539083557951483
Nuclei: Unsorted	X041-AP0C1W1	#404040	Fail	505677a0c70b11ea8fb942010a19c80f	AAATGAGGTAGTATCC-1	1789	1243	0.0490748189863234	0.180209171359614	0.444891391794047	0.223588596981554
Nuclei: Unsorted	X041-AP0C1W1	#404040	Fail	505677e6c70b11ea8fb942010a19c80f	AAATGAGGTATCTAGC-1	2910	2014	0.0516385302879841	0.167825223435948	0.472691161866932	0.103092783505155
Nuclei: Unsorted	X041-AP0C1W1	#404040	Fail	50567836c70b11ea8fb942010a19c80f	AAATGAGGTCACAGGA-1	2588	1737	0.0610247553252735	0.170408750719632	0.459988485895222	0.463678516228748
Nuclei: Unsorted	X041-AP0C1W1	#404040	Fail	50567886c70b11ea8fb942010a19c80f	AAATGAGGTCAGAAGC-1	2204	1572	0.061704834605598	0.193384223918575	0.48027989821883	0.635208711433757
Nuclei: Unsorted	X041-AP0C1W1	#404040	Fail	505678ccc70b11ea8fb942010a19c80f	AAATGAGGTCCAACCG-1	2187	1591	0.0603394091766185	0.177247014456317	0.444374607165305	0.365797896662094
Nuclei: Unsorted	X041-AP0C1W1	#404040	Fail	50567912c70b11ea8fb942010a19c80f	AAATGAGGTCCATTGA-1	1999	1412	0.0545325779036827	0.165014164305949	0.451841359773371	0.150075037518759
Nuclei: Unsorted	X041-AP0C1W1	#404040	Fail	50567958c70b11ea8fb942010a19c80f	AAATGAGGTCCGCTTT-1	2324	1654	0.06590084643289	0.163845223700121	0.433494558645707	0
Nuclei: Unsorted	X041-AP0C1W1	#404040	Fail	505679a8c70b11ea8fb942010a19c80f	AAATGAGGTCCGTAGC-1	2375	1674	0.0651135005973716	0.166069295101553	0.443249701314217	0.252631578947368
Nuclei: Unsorted	X041-AP0C1W1	#404040	Fail	505679eec70b11ea8fb942010a19c80f	AAATGAGGTCCTATTT-1	1765	1337	0.0516080777860883	0.152580403889304	0.431563201196709	0
Nuclei: Unsorted	X041-AP0C1W1	#404040	Fail	50567a3ec70b11ea8fb942010a19c80f	AAATGAGGTCGCTAGC-1	2461	1785	0.0700280112044818	0.171428571428571	0.468347338935574	0.0812677773262901
Nuclei: Unsorted	X041-AP0C1W1	#404040	Fail	50567a84c70b11ea8fb942010a19c80f	AAATGAGGTCTCGGGT-1	1764	1272	0.0558176100628931	0.169025157232704	0.449685534591195	0.0566893424036281
Nuclei: Unsorted	X041-AP0C1W1	#404040	Fail	50567acac70b11ea8fb942010a19c80f	AAATGAGGTCTCTGGG-1	3889	2720	0.0595588235294118	0.1625	0.452941176470588	0.128567755206994
Nuclei: Unsorted	X041-AP0C1W1	#404040	Fail	50567b10c70b11ea8fb942010a19c80f	AAATGAGGTCTGGTCG-1	1860	1327	0.0572720422004522	0.174076865109269	0.462697814619442	0.43010752688172
Nuclei: Unsorted	X041-AP0C1W1	#404040	Fail	50567b60c70b11ea8fb942010a19c80f	AAATGAGGTGAGAGTC-1	1395	1042	0.0527831094049904	0.152591170825336	0.430902111324376	0.21505376344086
Nuclei: Unsorted	X041-AP0C1W1	#404040	Fail	50567ba6c70b11ea8fb942010a19c80f	AAATGAGGTGCCAAGA-1	2668	1884	0.0525477707006369	0.171974522292994	0.458067940552017	0.262368815592204
Nuclei: Unsorted	X041-AP0C1W1	#404040	Fail	50567c78c70b11ea8fb942010a19c80f	AAATGAGGTGCGACCT-1	1973	1400	0.0657142857142857	0.158571428571429	0.462857142857143	0.20273694880892
Nuclei: Unsorted	X041-AP0C1W1	#404040	Fail	50567cc8c70b11ea8fb942010a19c80f	AAATGAGGTGCGTCCA-1	3043	2176	0.0574448529411765	0.170496323529412	0.442555147058824	0.0657246138678935
Nuclei: Unsorted	X041-AP0C1W1	#404040	Fail	50567d0ec70b11ea8fb942010a19c80f	AAATGAGGTGGATTCT-1	2647	1903	0.0641093011035208	0.15081450341566	0.448765107724645	0.0377786173026067
Nuclei: Unsorted	X041-AP0C1W1	#404040	Fail	50567d54c70b11ea8fb942010a19c80f	AAATGAGGTGGATTTC-1	1557	1111	0.0495049504950495	0.169216921692169	0.463546354635464	0
Nuclei: Unsorted	X041-AP0C1W1	#404040	Fail	50567d9ac70b11ea8fb942010a19c80f	AAATGAGGTTAACCAC-1	1840	1317	0.0577069096431283	0.167046317388003	0.476841305998481	0.0543478260869565
Nuclei: Unsorted	X041-AP0C1W1	#404040	Fail	50567deac70b11ea8fb942010a19c80f	AAATGAGGTTAACTCG-1	1803	1317	0.0637813211845103	0.172361427486712	0.457858769931663	0.221852468108708
Nuclei: Unsorted	X041-AP0C1W1	#404040	Fail	50567e26c70b11ea8fb942010a19c80f	AAATGAGGTTACTTTC-1	2093	1495	0.0548494983277592	0.164548494983278	0.450836120401338	0.191113234591495
Nuclei: Unsorted	X041-AP0C1W1	#404040	Fail	50567e6cc70b11ea8fb942010a19c80f	AAATGAGGTTGTATCG-1	1651	1180	0.05	0.155084745762712	0.460169491525424	0.121138703815869
Nuclei: Unsorted	X041-AP0C1W1	#404040	Fail	50567ea8c70b11ea8fb942010a19c80f	AAATGAGGTTGTCGGC-1	2130	1563	0.0518234165067179	0.160588611644274	0.432501599488164	0.0938967136150235
Nuclei: Unsorted	X041-AP0C1W1	#404040	Fail	50567eeec70b11ea8fb942010a19c80f	AAATGAGGTTTAAGGA-1	2149	1537	0.0513988288874431	0.156148340923878	0.425504229017567	0.0465332712889716
Nuclei: Unsorted	X041-AP0C1W1	#404040	Fail	50567f70c70b11ea8fb942010a19c80f	AAATGAGGTTTCGATG-1	3175	2233	0.0649350649350649	0.172413793103448	0.463949843260188	0.125984251968504
Nuclei: Unsorted	X041-AP0C1W1	#404040	Fail	50567fc0c70b11ea8fb942010a19c80f	AAATGAGGTTTGTGAC-1	2351	1677	0.0679785330948122	0.175909361955874	0.462134764460346	0
Nuclei: Unsorted	X041-AP0C1W1	#404040	Fail	50568006c70b11ea8fb942010a19c80f	AAATGAGTCAAACCAC-1	2948	2164	0.0633086876155268	0.181146025878004	0.469500924214418	0.067842605156038
Nuclei: Unsorted	X041-AP0C1W1	#404040	Fail	5056804cc70b11ea8fb942010a19c80f	AAATGAGTCAAGAGAT-1	3967	2769	0.0610328638497653	0.176236908631275	0.457565908270134	0.176455760020166
Nuclei: Unsorted	X041-AP0C1W1	#404040	Fail	50568092c70b11ea8fb942010a19c80f	AAATGAGTCACTGGTA-1	2506	1734	0.0559400230680508	0.164359861591696	0.444059976931949	0.119712689545092
Nuclei: Unsorted	X041-AP0C1W1	#404040	Fail	50568182c70b11ea8fb942010a19c80f	AAATGAGTCAGTGTAC-1	1604	1172	0.0571672354948805	0.174914675767918	0.453071672354949	0.0623441396508728
Nuclei: Unsorted	X041-AP0C1W1	#404040	Fail	505681c8c70b11ea8fb942010a19c80f	AAATGAGTCATCGCAA-1	2163	1537	0.0624593363695511	0.173715029277814	0.456083279115159	0.092464170134073
Nuclei: Unsorted	X041-AP0C1W1	#404040	Fail	5056820ec70b11ea8fb942010a19c80f	AAATGAGTCATGTTCT-1	4048	2832	0.0621468926553672	0.170550847457627	0.448093220338983	0.444664031620553
Nuclei: Unsorted	X041-AP0C1W1	#404040	Fail	5056825ec70b11ea8fb942010a19c80f	AAATGAGTCCACGGCA-1	1707	1226	0.0717781402936378	0.182707993474715	0.500815660685155	0.351493848857645
Nuclei: Unsorted	X041-AP0C1W1	#404040	Fail	505682a4c70b11ea8fb942010a19c80f	AAATGAGTCCATCTAT-1	1443	1033	0.0648596321393998	0.187802516940949	0.468538238141336	0.0693000693000693
Nuclei: Unsorted	X041-AP0C1W1	#be1e2d	Pass	505682fec70b11ea8fb942010a19c80f	AAATGAGTCCCTACCA-1	8328	5775	0.224242424242424	0.385108225108225	0.6204329004329	0.348222862632085
Nuclei: Unsorted	X041-AP0C1W1	#404040	Fail	5056834ec70b11ea8fb942010a19c80f	AAATGAGTCCGGCGAT-1	1861	1324	0.061178247734139	0.172960725075529	0.420694864048338	0.214938205265986
Nuclei: Unsorted	X041-AP0C1W1	#404040	Fail	50568394c70b11ea8fb942010a19c80f	AAATGAGTCCGTCAAA-1	1529	1134	0.0511463844797178	0.173721340388007	0.482363315696649	0
Nuclei: Unsorted	X041-AP0C1W1	#404040	Fail	505683eec70b11ea8fb942010a19c80f	AAATGAGTCGAGCGCT-1	2145	1560	0.0544871794871795	0.167307692307692	0.457692307692308	0.27972027972028
Nuclei: Unsorted	X041-AP0C1W1	#404040	Fail	50568448c70b11ea8fb942010a19c80f	AAATGAGTCGCTGATA-1	2151	1559	0.0692751763951251	0.174470814624759	0.468248877485568	0.0464900046490005
Nuclei: Unsorted	X041-AP0C1W1	#404040	Fail	5056848ec70b11ea8fb942010a19c80f	AAATGAGTCGGAGTTT-1	1943	1398	0.0550786838340486	0.17238912732475	0.449928469241774	0.257334019557386
Nuclei: Unsorted	X041-AP0C1W1	#404040	Fail	505684d4c70b11ea8fb942010a19c80f	AAATGAGTCGGTCGAC-1	3282	2349	0.0570455512984249	0.176670923797361	0.455512984248616	0
Nuclei: Unsorted	X041-AP0C1W1	#404040	Fail	50568524c70b11ea8fb942010a19c80f	AAATGAGTCGGTTGTA-1	3957	2875	0.0852173913043478	0.2	0.468869565217391	0.0252716704574172
Nuclei: Unsorted	X041-AP0C1W1	#404040	Fail	50568574c70b11ea8fb942010a19c80f	AAATGAGTCGTATAGC-1	2254	1581	0.0721062618595826	0.159392789373814	0.455407969639469	0.266193433895297
Nuclei: Unsorted	X041-AP0C1W1	#404040	Fail	505685bac70b11ea8fb942010a19c80f	AAATGAGTCGTCTTAT-1	2567	1872	0.0673076923076923	0.167200854700855	0.443376068376068	0.155823918971562
Nuclei: Unsorted	X041-AP0C1W1	#404040	Fail	50568600c70b11ea8fb942010a19c80f	AAATGAGTCGTGATAC-1	1442	1078	0.0677179962894249	0.161410018552876	0.472170686456401	0.13869625520111
Nuclei: Unsorted	X041-AP0C1W1	#be1e2d	Pass	505686a0c70b11ea8fb942010a19c80f	AAATGAGTCGTGGAAG-1	6564	4623	0.304347826086957	0.472204196409258	0.674886437378326	0.578915295551493
Nuclei: Unsorted	X041-AP0C1W1	#404040	Fail	505686f0c70b11ea8fb942010a19c80f	AAATGAGTCTAGCAGT-1	1640	1151	0.0599478714161599	0.168549087749783	0.466550825369244	0.24390243902439
Nuclei: Unsorted	X041-AP0C1W1	#404040	Fail	50568736c70b11ea8fb942010a19c80f	AAATGAGTCTCGCGGA-1	1797	1346	0.0601783060921248	0.156017830609212	0.442793462109955	0.0556483027267668
Nuclei: Unsorted	X041-AP0C1W1	#404040	Fail	50568844c70b11ea8fb942010a19c80f	AAATGAGTCTGACTTT-1	2537	1794	0.0579710144927536	0.174470457079153	0.435340022296544	0.0394166338194718
Nuclei: Unsorted	X041-AP0C1W1	#404040	Fail	50568894c70b11ea8fb942010a19c80f	AAATGAGTCTGGACAT-1	3144	2250	0.0422222222222222	0.140444444444444	0.386666666666667	0.0954198473282443
Nuclei: Unsorted	X041-AP0C1W1	#404040	Fail	505688e4c70b11ea8fb942010a19c80f	AAATGAGTCTGTCGTC-1	1769	1283	0.0654715510522214	0.177708495713172	0.438815276695246	0.113058224985868
Nuclei: Unsorted	X041-AP0C1W1	#404040	Fail	5056893ec70b11ea8fb942010a19c80f	AAATGAGTCTTCCAGC-1	3005	2147	0.0586865393572427	0.155565905915231	0.460642757335817	0.199667221297837
Nuclei: Unsorted	X041-AP0C1W1	#404040	Fail	50568a42c70b11ea8fb942010a19c80f	AAATGAGTCTTGCGCT-1	2432	1721	0.062754212667054	0.182452062754213	0.46891342242882	0.0822368421052632
Nuclei: Unsorted	X041-AP0C1W1	#404040	Fail	50568a9cc70b11ea8fb942010a19c80f	AAATGAGTCTTTATCG-1	1537	1133	0.0661959399823478	0.172109443954104	0.446601941747573	0.130123617436565
Nuclei: Unsorted	X041-AP0C1W1	#404040	Fail	50568b00c70b11ea8fb942010a19c80f	AAATGCCAGACACGGT-1	4366	3138	0.0544933078393882	0.158062460165711	0.453792224346718	0.0687127805771874
Nuclei: Unsorted	X041-AP0C1W1	#404040	Fail	50568b5ac70b11ea8fb942010a19c80f	AAATGCCAGACCTATC-1	1918	1358	0.053019145802651	0.167893961708395	0.455817378497791	0.156412930135558
Nuclei: Unsorted	X041-AP0C1W1	#404040	Fail	50568bbec70b11ea8fb942010a19c80f	AAATGCCAGAGCGAAA-1	1783	1238	0.0702746365105008	0.178513731825525	0.466882067851373	0.280426247896803
Nuclei: Unsorted	X041-AP0C1W1	#404040	Fail	50568c22c70b11ea8fb942010a19c80f	AAATGCCAGAGGAACA-1	3241	2280	0.062719298245614	0.168859649122807	0.462719298245614	0.185128046899105
Nuclei: Unsorted	X041-AP0C1W1	#404040	Fail	50568c86c70b11ea8fb942010a19c80f	AAATGCCAGAGTGGAA-1	3975	2897	0.0559199171556783	0.162236796686227	0.461857093545047	0
Nuclei: Unsorted	X041-AP0C1W1	#404040	Fail	50568ce0c70b11ea8fb942010a19c80f	AAATGCCAGATATGAC-1	2058	1431	0.0740740740740741	0.176799440950384	0.46261355695318	0.0971817298347911
Nuclei: Unsorted	X041-AP0C1W1	#404040	Fail	50568d3ac70b11ea8fb942010a19c80f	AAATGCCAGATTGACA-1	1700	1226	0.0758564437194127	0.181076672104405	0.443719412724307	0.294117647058824
Nuclei: Unsorted	X041-AP0C1W1	#404040	Fail	50568d8ac70b11ea8fb942010a19c80f	AAATGCCAGCAGGACT-1	3075	2209	0.0588501584427343	0.173834314169307	0.458125848800362	0.0650406504065041
Nuclei: Unsorted	X041-AP0C1W1	#404040	Fail	50568ddac70b11ea8fb942010a19c80f	AAATGCCAGCAGGAGG-1	13214	9410	0.0873538788522848	0.208289054197662	0.469181721572795	0.287573785379143
Nuclei: Unsorted	X041-AP0C1W1	#404040	Fail	50568e2ac70b11ea8fb942010a19c80f	AAATGCCAGCTAGCAG-1	2190	1579	0.051931602279924	0.160227992400253	0.464851171627612	0.091324200913242
Nuclei: Unsorted	X041-AP0C1W1	#404040	Fail	50568e84c70b11ea8fb942010a19c80f	AAATGCCAGCTTTCCC-1	1841	1349	0.055596738324685	0.157153446997776	0.431430689399555	0
Nuclei: Unsorted	X041-AP0C1W1	#404040	Fail	50568ee8c70b11ea8fb942010a19c80f	AAATGCCAGGACTAGC-1	2181	1498	0.0587449933244326	0.169559412550067	0.46128170894526	0.36680421824851
Nuclei: Unsorted	X041-AP0C1W1	#404040	Fail	50568f38c70b11ea8fb942010a19c80f	AAATGCCAGGGACGTT-1	2377	1659	0.0681133212778782	0.179626280892104	0.471368294153104	0.210349179638199
Nuclei: Unsorted	X041-AP0C1W1	#404040	Fail	50568f92c70b11ea8fb942010a19c80f	AAATGCCAGGGTCTGA-1	2913	2088	0.0613026819923372	0.16044061302682	0.440134099616858	0.0686577411603158
Nuclei: Unsorted	X041-AP0C1W1	#404040	Fail	50568fe2c70b11ea8fb942010a19c80f	AAATGCCAGGTAAGCC-1	1617	1198	0.0601001669449082	0.161936560934891	0.465776293823038	0
Nuclei: Unsorted	X041-AP0C1W1	#404040	Fail	5056903cc70b11ea8fb942010a19c80f	AAATGCCAGGTCACTT-1	1672	1173	0.0630861040068201	0.179880647911338	0.446717817561807	0.0598086124401914
Nuclei: Unsorted	X041-AP0C1W1	#404040	Fail	5056908cc70b11ea8fb942010a19c80f	AAATGCCAGTAGAAGG-1	2415	1689	0.0627590290112493	0.180580224985198	0.466548253404381	0
Nuclei: Unsorted	X041-AP0C1W1	#404040	Fail	505690e6c70b11ea8fb942010a19c80f	AAATGCCAGTAGTCGG-1	1701	1242	0.0523349436392915	0.161030595813205	0.446054750402577	0.411522633744856
Nuclei: Unsorted	X041-AP0C1W1	#404040	Fail	50569140c70b11ea8fb942010a19c80f	AAATGCCAGTATCTGC-1	3543	2529	0.0652431791221827	0.172400158165283	0.463819691577699	0.451594693762348
Nuclei: Unsorted	X041-AP0C1W1	#404040	Fail	5056919ac70b11ea8fb942010a19c80f	AAATGCCAGTCACGCC-1	1536	1084	0.0710332103321033	0.166051660516605	0.464944649446495	0.130208333333333
Nuclei: Unsorted	X041-AP0C1W1	#404040	Fail	505691eac70b11ea8fb942010a19c80f	AAATGCCAGTCTCCAA-1	1935	1392	0.048132183908046	0.158764367816092	0.453304597701149	0.20671834625323
Nuclei: Unsorted	X041-AP0C1W1	#404040	Fail	5056923ac70b11ea8fb942010a19c80f	AAATGCCAGTGATATG-1	2465	1721	0.0546194073213248	0.15630447414294	0.469494479953515	0.0405679513184584
Nuclei: Unsorted	X041-AP0C1W1	#404040	Fail	505692a8c70b11ea8fb942010a19c80f	AAATGCCAGTTCAAGA-1	1813	1332	0.0570570570570571	0.17042042042042	0.457957957957958	0.110314396028682
Nuclei: Unsorted	X041-AP0C1W1	#be1e2d	Pass	5056930cc70b11ea8fb942010a19c80f	AAATGCCAGTTCGTTG-1	7737	5472	0.255665204678363	0.453033625730994	0.67891081871345	0.581620783249321
Nuclei: Unsorted	X041-AP0C1W1	#404040	Fail	5056935cc70b11ea8fb942010a19c80f	AAATGCCCAACAACTC-1	2972	2075	0.0616867469879518	0.173493975903614	0.456385542168675	0.100942126514132
Nuclei: Unsorted	X041-AP0C1W1	#404040	Fail	505693b6c70b11ea8fb942010a19c80f	AAATGCCCAACTAGAA-1	2607	1850	0.0551351351351351	0.167027027027027	0.465405405405405	0
Nuclei: Unsorted	X041-AP0C1W1	#404040	Fail	50569424c70b11ea8fb942010a19c80f	AAATGCCCAAGCCTTA-1	2355	1708	0.0614754098360656	0.175058548009368	0.454332552693208	0.0424628450106157
Nuclei: Unsorted	X041-AP0C1W1	#404040	Fail	50569474c70b11ea8fb942010a19c80f	AAATGCCCAAGGAGGG-1	3789	2762	0.056842867487328	0.162925416364953	0.442070963070239	0.13196093956189
Nuclei: Unsorted	X041-AP0C1W1	#404040	Fail	505694c4c70b11ea8fb942010a19c80f	AAATGCCCAAGTTGCT-1	2286	1648	0.0776699029126214	0.180825242718447	0.481796116504854	0
Nuclei: Unsorted	X041-AP0C1W1	#404040	Fail	5056951ec70b11ea8fb942010a19c80f	AAATGCCCAATGACTC-1	2362	1671	0.0574506283662478	0.169359664871335	0.457809694793537	0.0846740050804403
Nuclei: Unsorted	X041-AP0C1W1	#404040	Fail	50569582c70b11ea8fb942010a19c80f	AAATGCCCAATGCACT-1	2299	1648	0.0546116504854369	0.160194174757282	0.454490291262136	0.217485863418878
Nuclei: Unsorted	X041-AP0C1W1	#404040	Fail	505695d2c70b11ea8fb942010a19c80f	AAATGCCCAATGCCAT-1	2314	1698	0.0636042402826855	0.16489988221437	0.464664310954064	0.388936905790838
Nuclei: Unsorted	X041-AP0C1W1	#404040	Fail	5056962cc70b11ea8fb942010a19c80f	AAATGCCCAATGGTAA-1	1773	1280	0.04453125	0.1625	0.428125	0.338409475465313
Nuclei: Unsorted	X041-AP0C1W1	#404040	Fail	50569690c70b11ea8fb942010a19c80f	AAATGCCCACAGGAAC-1	2078	1465	0.0566552901023891	0.148122866894198	0.450511945392491	0.577478344562079
Nuclei: Unsorted	X041-AP0C1W1	#404040	Fail	505696eac70b11ea8fb942010a19c80f	AAATGCCCACCGTTGG-1	2070	1480	0.052027027027027	0.153378378378378	0.425675675675676	0
Nuclei: Unsorted	X041-AP0C1W1	#be1e2d	Pass	50569744c70b11ea8fb942010a19c80f	AAATGCCCACGATTAC-1	9583	6998	0.239496999142612	0.403258073735353	0.641754787082023	0.678284462068246
Nuclei: Unsorted	X041-AP0C1W1	#404040	Fail	505697a8c70b11ea8fb942010a19c80f	AAATGCCCACTAGGAG-1	3475	2496	0.0645032051282051	0.180689102564103	0.461939102564103	0.345323741007194
Nuclei: Unsorted	X041-AP0C1W1	#404040	Fail	505697f8c70b11ea8fb942010a19c80f	AAATGCCCACTCGGAC-1	2364	1729	0.0636205899363794	0.174089068825911	0.430306535569693	0.0423011844331641
Nuclei: Unsorted	X041-AP0C1W1	#404040	Fail	50569852c70b11ea8fb942010a19c80f	AAATGCCCACTGTTAG-1	1506	1068	0.049625468164794	0.182584269662921	0.439138576779026	0
Nuclei: Unsorted	X041-AP0C1W1	#404040	Fail	505698acc70b11ea8fb942010a19c80f	AAATGCCCAGAACGAC-1	2342	1608	0.0615671641791045	0.174129353233831	0.486318407960199	0.128095644748079
Nuclei: Unsorted	X041-AP0C1W1	#be1e2d	Pass	50569910c70b11ea8fb942010a19c80f	AAATGCCCAGAGTCGA-1	6201	4385	0.312428734321551	0.490992018244014	0.711972633979476	0.774068698597
Nuclei: Unsorted	X041-AP0C1W1	#404040	Fail	50569960c70b11ea8fb942010a19c80f	AAATGCCCAGATTTGC-1	3182	2289	0.0589777195281782	0.165137614678899	0.445609436435125	0.0314267756128221
Nuclei: Unsorted	X041-AP0C1W1	#404040	Fail	505699bac70b11ea8fb942010a19c80f	AAATGCCCAGCCACGT-1	2114	1536	0.0494791666666667	0.1796875	0.462890625	0.0946073793755913
Nuclei: Unsorted	X041-AP0C1W1	#404040	Fail	50569a0ac70b11ea8fb942010a19c80f	AAATGCCCAGCTGATT-1	1627	1127	0.0638864241348713	0.150842945874002	0.433007985803017	0.307314074984634
Nuclei: Unsorted	X041-AP0C1W1	#404040	Fail	50569a5ac70b11ea8fb942010a19c80f	AAATGCCCAGGCACAA-1	1960	1416	0.0586158192090396	0.163841807909605	0.445621468926554	0.153061224489796
Nuclei: Unsorted	X041-AP0C1W1	#404040	Fail	50569aaac70b11ea8fb942010a19c80f	AAATGCCCAGGTTATC-1	2491	1781	0.0589556428972487	0.156092083099382	0.436271757439641	0.120433560818948
Nuclei: Unsorted	X041-AP0C1W1	#404040	Fail	50569b04c70b11ea8fb942010a19c80f	AAATGCCCAGTTAAAG-1	1863	1339	0.058252427184466	0.149365197908887	0.426437640029873	0.107353730542136
Nuclei: Unsorted	X041-AP0C1W1	#404040	Fail	50569b5ec70b11ea8fb942010a19c80f	AAATGCCCATCCGTAA-1	2895	2107	0.0564784053156146	0.156620787850024	0.446131941148552	0.138169257340242
Nuclei: Unsorted	X041-AP0C1W1	#404040	Fail	50569ba4c70b11ea8fb942010a19c80f	AAATGCCCATGCGCTG-1	1511	1106	0.054249547920434	0.166365280289331	0.437613019891501	0
Nuclei: Unsorted	X041-AP0C1W1	#404040	Fail	50569bfec70b11ea8fb942010a19c80f	AAATGCCCATGCGTTA-1	1432	1032	0.0736434108527132	0.165697674418605	0.456395348837209	0.488826815642458
Nuclei: Unsorted	X041-AP0C1W1	#404040	Fail	50569c58c70b11ea8fb942010a19c80f	AAATGCCCATGTCCCT-1	1652	1206	0.0630182421227197	0.148424543946932	0.45273631840796	0.0605326876513317
Nuclei: Unsorted	X041-AP0C1W1	#404040	Fail	50569cb2c70b11ea8fb942010a19c80f	AAATGCCCATTGTTCT-1	1709	1234	0.0688816855753647	0.16936790923825	0.477309562398703	0.117027501462844
Nuclei: Unsorted	X041-AP0C1W1	#404040	Fail	50569d16c70b11ea8fb942010a19c80f	AAATGCCGTAAACCCT-1	2106	1463	0.0553656869446343	0.166780587833219	0.444292549555707	0
Nuclei: Unsorted	X041-AP0C1W1	#404040	Fail	50569d70c70b11ea8fb942010a19c80f	AAATGCCGTAACAATG-1	1804	1294	0.0618238021638331	0.167697063369397	0.439721792890263	0.221729490022173
Nuclei: Unsorted	X041-AP0C1W1	#404040	Fail	50569dcac70b11ea8fb942010a19c80f	AAATGCCGTAACACTC-1	2344	1648	0.0643203883495146	0.148058252427184	0.43628640776699	0.213310580204778
Nuclei: Unsorted	X041-AP0C1W1	#404040	Fail	50569e1ac70b11ea8fb942010a19c80f	AAATGCCGTAACATAG-1	12176	8593	0.133713487722565	0.271150936809031	0.509018968928197	0.279237844940867
Nuclei: Unsorted	X041-AP0C1W1	#404040	Fail	50569e7ec70b11ea8fb942010a19c80f	AAATGCCGTAACCCAT-1	1686	1192	0.0545302013422819	0.172818791946309	0.461409395973154	0
Nuclei: Unsorted	X041-AP0C1W1	#404040	Fail	50569ecec70b11ea8fb942010a19c80f	AAATGCCGTACCCACG-1	1662	1211	0.0668868703550785	0.179190751445087	0.478117258464079	0.240673886883273
Nuclei: Unsorted	X041-AP0C1W1	#404040	Fail	50569f28c70b11ea8fb942010a19c80f	AAATGCCGTAGTCCAT-1	8658	5868	0.059986366734833	0.171438309475119	0.435412406271302	0.138600138600139
Nuclei: Unsorted	X041-AP0C1W1	#404040	Fail	50569f78c70b11ea8fb942010a19c80f	AAATGCCGTATCAGCT-1	1536	1099	0.0473157415832575	0.153776160145587	0.45950864422202	0.0651041666666667
Nuclei: Unsorted	X041-AP0C1W1	#404040	Fail	50569fd2c70b11ea8fb942010a19c80f	AAATGCCGTATGTCCA-1	2656	1888	0.0545550847457627	0.167902542372881	0.459216101694915	0.0753012048192771
Nuclei: Unsorted	X041-AP0C1W1	#404040	Fail	5056a02cc70b11ea8fb942010a19c80f	AAATGCCGTCACCCGA-1	1970	1443	0.06999306999307	0.177408177408177	0.486486486486487	0
Nuclei: Unsorted	X041-AP0C1W1	#404040	Fail	5056a086c70b11ea8fb942010a19c80f	AAATGCCGTCAGACGA-1	2247	1547	0.0491273432449903	0.159663865546218	0.447963800904977	0.445037828215398
Nuclei: Unsorted	X041-AP0C1W1	#404040	Fail	5056a0eac70b11ea8fb942010a19c80f	AAATGCCGTCAGGTGA-1	1871	1315	0.0555133079847909	0.151330798479087	0.432699619771863	0
Nuclei: Unsorted	X041-AP0C1W1	#404040	Fail	5056a14ec70b11ea8fb942010a19c80f	AAATGCCGTCAGTGTT-1	1957	1402	0.0584878744650499	0.174750356633381	0.460057061340942	0
Nuclei: Unsorted	X041-AP0C1W1	#404040	Fail	5056a1a8c70b11ea8fb942010a19c80f	AAATGCCGTCATAGCT-1	2866	2105	0.0631828978622328	0.150118764845606	0.413301662707838	0.244242847173761
Nuclei: Unsorted	X041-AP0C1W1	#404040	Fail	5056a20cc70b11ea8fb942010a19c80f	AAATGCCGTCCACCAG-1	6046	4196	0.159914204003813	0.305767397521449	0.55767397521449	0.215018193847172
Nuclei: Unsorted	X041-AP0C1W1	#404040	Fail	5056a266c70b11ea8fb942010a19c80f	AAATGCCGTCTAAGAA-1	2235	1592	0.0596733668341709	0.166457286432161	0.457286432160804	0
Nuclei: Unsorted	X041-AP0C1W1	#404040	Fail	5056a2c0c70b11ea8fb942010a19c80f	AAATGCCGTCTCGGGT-1	1467	1046	0.0554493307839388	0.174952198852772	0.492351816443595	0.27266530334015
Nuclei: Unsorted	X041-AP0C1W1	#404040	Fail	5056a31ac70b11ea8fb942010a19c80f	AAATGCCGTCTGGATT-1	3657	2635	0.0599620493358634	0.162049335863378	0.459203036053131	0.0820344544708778
Nuclei: Unsorted	X041-AP0C1W1	#404040	Fail	5056a374c70b11ea8fb942010a19c80f	AAATGCCGTCTGTCCT-1	1412	1040	0.0519230769230769	0.181730769230769	0.479807692307692	0
Nuclei: Unsorted	X041-AP0C1W1	#404040	Fail	5056a3c4c70b11ea8fb942010a19c80f	AAATGCCGTGAATGGC-1	9626	6805	0.182512858192506	0.33842762674504	0.583982365907421	0.509038022023686
Nuclei: Unsorted	X041-AP0C1W1	#404040	Fail	5056a41ec70b11ea8fb942010a19c80f	AAATGCCGTGACGCAA-1	2010	1407	0.0540156361051883	0.148542999289268	0.415067519545132	0.248756218905473
Nuclei: Unsorted	X041-AP0C1W1	#404040	Fail	5056a46ec70b11ea8fb942010a19c80f	AAATGCCGTGATCAGG-1	1451	1052	0.0427756653992395	0.167300380228137	0.453422053231939	0.0689179875947622
Nuclei: Unsorted	X041-AP0C1W1	#be1e2d	Pass	5056a4bec70b11ea8fb942010a19c80f	AAATGCCGTGCATCAT-1	9580	6820	0.216422287390029	0.379765395894428	0.621407624633431	1.39874739039666
Nuclei: Unsorted	X041-AP0C1W1	#404040	Fail	5056a518c70b11ea8fb942010a19c80f	AAATGCCGTGCCCTAG-1	1522	1095	0.0529680365296804	0.164383561643836	0.425570776255708	0.131406044678055
Nuclei: Unsorted	X041-AP0C1W1	#404040	Fail	5056a57cc70b11ea8fb942010a19c80f	AAATGCCGTGGACCAA-1	2038	1457	0.0494166094715168	0.15442690459849	0.447494852436513	0
Nuclei: Unsorted	X041-AP0C1W1	#404040	Fail	5056a5d6c70b11ea8fb942010a19c80f	AAATGCCGTGTACGCC-1	2820	2049	0.0693020985846755	0.181551976573939	0.474377745241581	0.106382978723404
Nuclei: Unsorted	X041-AP0C1W1	#404040	Fail	5056a630c70b11ea8fb942010a19c80f	AAATGCCGTGTTGTTG-1	1621	1171	0.0623398804440649	0.154568744662681	0.438087105038429	0.308451573103023
Nuclei: Unsorted	X041-AP0C1W1	#be1e2d	Pass	5056a6c6c70b11ea8fb942010a19c80f	AAATGCCGTTCGGGAA-1	3742	2529	0.268485567417952	0.418347172795571	0.648873072360617	0.481026189203634
Nuclei: Unsorted	X041-AP0C1W1	#404040	Fail	5056a720c70b11ea8fb942010a19c80f	AAATGCCGTTCTGAGT-1	1415	1050	0.040952380952381	0.165714285714286	0.453333333333333	0.706713780918728
Nuclei: Unsorted	X041-AP0C1W1	#404040	Fail	5056a77ac70b11ea8fb942010a19c80f	AAATGCCGTTCTTATC-1	3313	2383	0.0872849349559379	0.206042803189257	0.489718841796055	0.150920615756112
Nuclei: Unsorted	X041-AP0C1W1	#404040	Fail	5056a7dec70b11ea8fb942010a19c80f	AAATGCCGTTGGCTTA-1	2385	1699	0.0606238964096527	0.151854031783402	0.440258975868158	0.545073375262055
Nuclei: Unsorted	X041-AP0C1W1	#404040	Fail	5056a838c70b11ea8fb942010a19c80f	AAATGCCGTTGTCGGC-1	1482	1059	0.0491029272898961	0.159584513692162	0.414542020774315	0.134952766531714
Nuclei: Unsorted	X041-AP0C1W1	#404040	Fail	5056a888c70b11ea8fb942010a19c80f	AAATGCCGTTTAGACC-1	2840	2048	0.0595703125	0.1796875	0.4453125	0.176056338028169
Nuclei: Unsorted	X041-AP0C1W1	#404040	Fail	5056a8e2c70b11ea8fb942010a19c80f	AAATGCCGTTTCGTTT-1	2136	1556	0.0661953727506427	0.173521850899743	0.461439588688946	0.0936329588014981
Nuclei: Unsorted	X041-AP0C1W1	#404040	Fail	5056a93cc70b11ea8fb942010a19c80f	AAATGCCTCAAGGCAG-1	2109	1515	0.0653465346534654	0.166996699669967	0.465346534653465	0.0948316737790422
Nuclei: Unsorted	X041-AP0C1W1	#404040	Fail	5056a98cc70b11ea8fb942010a19c80f	AAATGCCTCAATCGTG-1	2422	1771	0.057029926595144	0.167701863354037	0.459627329192547	0.165152766308836
Nuclei: Unsorted	X041-AP0C1W1	#404040	Fail	5056a9e6c70b11ea8fb942010a19c80f	AAATGCCTCAATTCCT-1	2612	1876	0.0597014925373134	0.159381663113006	0.420042643923241	0.689127105666156
Nuclei: Unsorted	X041-AP0C1W1	#404040	Fail	5056aa36c70b11ea8fb942010a19c80f	AAATGCCTCACCGCGA-1	2628	1938	0.0768833849329205	0.168214654282766	0.458204334365325	0.076103500761035
Nuclei: Unsorted	X041-AP0C1W1	#404040	Fail	5056aa9ac70b11ea8fb942010a19c80f	AAATGCCTCAGGATCT-1	2708	1863	0.0660225442834139	0.159957058507783	0.477187332259796	0.332348596750369
Nuclei: Unsorted	X041-AP0C1W1	#404040	Fail	5056aaf4c70b11ea8fb942010a19c80f	AAATGCCTCAGTAGTC-1	1355	1003	0.061814556331007	0.17048853439681	0.458624127617149	0.0738007380073801
Nuclei: Unsorted	X041-AP0C1W1	#404040	Fail	5056ab44c70b11ea8fb942010a19c80f	AAATGCCTCATCATGG-1	2694	1929	0.0679108346293416	0.173146708138932	0.454121306376361	0.148478099480327
Nuclei: Unsorted	X041-AP0C1W1	#404040	Fail	5056ab9ec70b11ea8fb942010a19c80f	AAATGCCTCATTCTTG-1	1912	1398	0.0572246065808298	0.174535050071531	0.452789699570815	0.0523012552301255
Nuclei: Unsorted	X041-AP0C1W1	#404040	Fail	5056abeec70b11ea8fb942010a19c80f	AAATGCCTCCAAACCA-1	2299	1641	0.0511882998171847	0.173674588665448	0.453991468616697	0.217485863418878
Nuclei: Unsorted	X041-AP0C1W1	#404040	Fail	5056ad24c70b11ea8fb942010a19c80f	AAATGCCTCCGTGCAG-1	14543	10351	0.187711332238431	0.34122307023476	0.59714037291083	0.556968988516812
Nuclei: Unsorted	X041-AP0C1W1	#be1e2d	Pass	5056ad88c70b11ea8fb942010a19c80f	AAATGCCTCCTGGAAT-1	8141	5758	0.229767280305662	0.388155609586662	0.633553317124001	0.294804078123081
Nuclei: Unsorted	X041-AP0C1W1	#404040	Fail	5056ade2c70b11ea8fb942010a19c80f	AAATGCCTCCTGTGGG-1	2106	1509	0.0642809807819748	0.167660702451955	0.433399602385686	0.142450142450142
Nuclei: Unsorted	X041-AP0C1W1	#404040	Fail	5056ae46c70b11ea8fb942010a19c80f	AAATGCCTCCTTTGCG-1	1391	1011	0.0712166172106825	0.179030662710188	0.440158259149357	0
Nuclei: Unsorted	X041-AP0C1W1	#be1e2d	Pass	5056aeb4c70b11ea8fb942010a19c80f	AAATGCCTCGACTGGC-1	4077	2784	0.24389367816092	0.395114942528736	0.642241379310345	0.466028942850135
Nuclei: Unsorted	X041-AP0C1W1	#404040	Fail	5056af18c70b11ea8fb942010a19c80f	AAATGCCTCGAGAACG-1	3001	2083	0.057609217474796	0.161785885741719	0.435909745559289	0.966344551816061
Nuclei: Unsorted	X041-AP0C1W1	#404040	Fail	5056af72c70b11ea8fb942010a19c80f	AAATGCCTCGATATGC-1	3127	2237	0.0616897630755476	0.171658471166741	0.4590970049173	0.127918132395267
Nuclei: Unsorted	X041-AP0C1W1	#404040	Fail	5056afd6c70b11ea8fb942010a19c80f	AAATGCCTCGCATACA-1	4282	3022	0.0612177365982793	0.166115155526142	0.456982131039047	0.0233535730966838
Nuclei: Unsorted	X041-AP0C1W1	#404040	Fail	5056b030c70b11ea8fb942010a19c80f	AAATGCCTCGGAAAGC-1	1730	1277	0.0469851213782302	0.168363351605325	0.436961628817541	0.404624277456647
Nuclei: Unsorted	X041-AP0C1W1	#404040	Fail	5056b08ac70b11ea8fb942010a19c80f	AAATGCCTCGGTCCGA-1	2765	1980	0.0545454545454545	0.153535353535354	0.454545454545455	0.108499095840868
Nuclei: Unsorted	X041-AP0C1W1	#404040	Fail	5056b0eec70b11ea8fb942010a19c80f	AAATGCCTCGTCTTAT-1	1566	1175	0.0663829787234042	0.203404255319149	0.472340425531915	0.191570881226054
Nuclei: Unsorted	X041-AP0C1W1	#404040	Fail	5056b148c70b11ea8fb942010a19c80f	AAATGCCTCTCTATCA-1	2806	2029	0.0606209955643174	0.173484475110892	0.443568260226713	0.0712758374910905
Nuclei: Unsorted	X041-AP0C1W1	#404040	Fail	5056b1a2c70b11ea8fb942010a19c80f	AAATGCCTCTGAAAGA-1	1497	1066	0.0515947467166979	0.164165103189493	0.440900562851782	0.267201068804275
Nuclei: Unsorted	X041-AP0C1W1	#404040	Fail	5056b1fcc70b11ea8fb942010a19c80f	AAATGCCTCTTAATCC-1	2127	1547	0.0536522301228184	0.16677440206852	0.455074337427279	0.0940291490362012
Nuclei: Unsorted	X041-AP0C1W1	#404040	Fail	5056b256c70b11ea8fb942010a19c80f	AAATGCCTCTTAGTGG-1	1876	1367	0.0731528895391368	0.183613752743233	0.46525237746891	0.319829424307036
Nuclei: Unsorted	X041-AP0C1W1	#404040	Fail	5056b2b0c70b11ea8fb942010a19c80f	AAATGCCTCTTCAGAG-1	2723	1980	0.0575757575757576	0.165656565656566	0.448484848484848	0
Nuclei: Unsorted	X041-AP0C1W1	#404040	Fail	5056b378c70b11ea8fb942010a19c80f	AAATGCCTCTTCTTCC-1	2738	1952	0.0619877049180328	0.164959016393443	0.457479508196721	0
Nuclei: Unsorted	X041-AP0C1W1	#404040	Fail	5056b3c8c70b11ea8fb942010a19c80f	AACAAAGAGAAATACC-1	2458	1708	0.0667447306791569	0.173302107728337	0.450234192037471	0.528885272579333
Nuclei: Unsorted	X041-AP0C1W1	#404040	Fail	5056b40ec70b11ea8fb942010a19c80f	AACAAAGAGAACGACC-1	3213	2245	0.0596881959910913	0.171492204899777	0.448997772828508	0.0622471210706505
Nuclei: Unsorted	X041-AP0C1W1	#404040	Fail	5056b45ec70b11ea8fb942010a19c80f	AACAAAGAGACACGGT-1	1890	1355	0.0560885608856089	0.166789667896679	0.476752767527675	0.0529100529100529
Nuclei: Unsorted	X041-AP0C1W1	#404040	Fail	5056b4b8c70b11ea8fb942010a19c80f	AACAAAGAGACCATAA-1	2001	1430	0.0468531468531469	0.166433566433566	0.442657342657343	0.0499750124937531
Nuclei: Unsorted	X041-AP0C1W1	#404040	Fail	5056b4fec70b11ea8fb942010a19c80f	AACAAAGAGACCGCAA-1	3071	2161	0.054141601110597	0.145303100416474	0.449329014345211	0.260501465320742
Nuclei: Unsorted	X041-AP0C1W1	#404040	Fail	5056b544c70b11ea8fb942010a19c80f	AACAAAGAGACGCCAA-1	1851	1329	0.0594431903686983	0.194883370955606	0.462001504890895	0.108049702863317
Nuclei: Unsorted	X041-AP0C1W1	#404040	Fail	5056b594c70b11ea8fb942010a19c80f	AACAAAGAGACTTCCA-1	1390	1035	0.0608695652173913	0.168115942028986	0.457004830917874	0.0719424460431655
Nuclei: Unsorted	X041-AP0C1W1	#404040	Fail	5056b5e4c70b11ea8fb942010a19c80f	AACAAAGAGATAGGTT-1	2905	2022	0.0682492581602374	0.179030662710188	0.452027695351138	0.0688468158347677
Nuclei: Unsorted	X041-AP0C1W1	#404040	Fail	5056b62ac70b11ea8fb942010a19c80f	AACAAAGAGATGGGAA-1	3509	2536	0.0536277602523659	0.157728706624606	0.438880126182965	0.142490738102023
Nuclei: Unsorted	X041-AP0C1W1	#404040	Fail	5056b67ac70b11ea8fb942010a19c80f	AACAAAGAGATGGGTC-1	2441	1564	0.0473145780051151	0.168797953964194	0.453964194373402	0
Nuclei: Unsorted	X041-AP0C1W1	#404040	Fail	5056b6cac70b11ea8fb942010a19c80f	AACAAAGAGCAATGTA-1	2912	2059	0.0558523555123847	0.177756192326372	0.443904808159301	0
Nuclei: Unsorted	X041-AP0C1W1	#404040	Fail	5056b788c70b11ea8fb942010a19c80f	AACAAAGAGCGATACG-1	1904	1386	0.0548340548340548	0.163059163059163	0.429292929292929	0.0525210084033613
Nuclei: Unsorted	X041-AP0C1W1	#404040	Fail	5056b7cec70b11ea8fb942010a19c80f	AACAAAGAGCGCCTAC-1	2718	1963	0.0596026490066225	0.19205298013245	0.481406011207336	0.147167034584253
Nuclei: Unsorted	X041-AP0C1W1	#404040	Fail	5056b814c70b11ea8fb942010a19c80f	AACAAAGAGGAAGGTA-1	2303	1634	0.0556915544675643	0.166462668298654	0.451652386780906	0
Nuclei: Unsorted	X041-AP0C1W1	#404040	Fail	5056b864c70b11ea8fb942010a19c80f	AACAAAGAGGATGTCG-1	3080	2220	0.0612612612612613	0.169369369369369	0.437387387387387	0.0649350649350649
Nuclei: Unsorted	X041-AP0C1W1	#404040	Fail	5056b8a0c70b11ea8fb942010a19c80f	AACAAAGAGGATTGAT-1	1712	1238	0.0694668820678514	0.164781906300485	0.436187399030695	0.116822429906542
Nuclei: Unsorted	X041-AP0C1W1	#404040	Fail	5056b8f0c70b11ea8fb942010a19c80f	AACAAAGAGGCAAGCT-1	2873	2032	0.0639763779527559	0.178149606299213	0.440944881889764	0.104420466411417
Nuclei: Unsorted	X041-AP0C1W1	#404040	Fail	5056b940c70b11ea8fb942010a19c80f	AACAAAGAGGCAATTA-1	2274	1638	0.0641025641025641	0.175213675213675	0.467643467643468	0.219876868953386
Nuclei: Unsorted	X041-AP0C1W1	#404040	Fail	5056b986c70b11ea8fb942010a19c80f	AACAAAGAGGCAGATC-1	1858	1354	0.051698670605613	0.151403249630724	0.426144756277696	0.0538213132400431
Nuclei: Unsorted	X041-AP0C1W1	#404040	Fail	5056b9d6c70b11ea8fb942010a19c80f	AACAAAGAGGCATGCA-1	1601	1083	0.0683287165281625	0.176361957525392	0.440443213296399	0.18738288569644
Nuclei: Unsorted	X041-AP0C1W1	#404040	Fail	5056ba1cc70b11ea8fb942010a19c80f	AACAAAGAGGCTAAAT-1	2771	1968	0.0685975609756098	0.176829268292683	0.477134146341463	0.0721761097076868
Nuclei: Unsorted	X041-AP0C1W1	#404040	Fail	5056ba6cc70b11ea8fb942010a19c80f	AACAAAGAGGGAGTTC-1	1876	1319	0.0583775587566338	0.163002274450341	0.458680818802123	0.266524520255864
Nuclei: Unsorted	X041-AP0C1W1	#404040	Fail	5056babcc70b11ea8fb942010a19c80f	AACAAAGAGGGCGAAG-1	1773	1273	0.0573448546739984	0.172820109976434	0.447761194029851	0.112803158488438
Nuclei: Unsorted	X041-AP0C1W1	#404040	Fail	5056bb02c70b11ea8fb942010a19c80f	AACAAAGAGGGCTCTC-1	1597	1149	0.0600522193211488	0.176675369886858	0.475195822454308	0.0626174076393237
Nuclei: Unsorted	X041-AP0C1W1	#404040	Fail	5056bb52c70b11ea8fb942010a19c80f	AACAAAGAGGGTTCCC-1	2227	1625	0.0652307692307692	0.186461538461538	0.470153846153846	0
Nuclei: Unsorted	X041-AP0C1W1	#404040	Fail	5056bb98c70b11ea8fb942010a19c80f	AACAAAGAGGTTCGAG-1	2054	1496	0.0581550802139037	0.154411764705882	0.443850267379679	0.0973709834469328
Nuclei: Unsorted	X041-AP0C1W1	#be1e2d	Pass	5056bbdec70b11ea8fb942010a19c80f	AACAAAGAGTAACTCC-1	8421	5800	0.284827586206897	0.460344827586207	0.663620689655172	0.261251632822705
Nuclei: Unsorted	X041-AP0C1W1	#404040	Fail	5056bc24c70b11ea8fb942010a19c80f	AACAAAGAGTACCCAT-1	4197	2938	0.0643294758339006	0.168822328114364	0.447923757658271	0.0714796283059328
Nuclei: Unsorted	X041-AP0C1W1	#404040	Fail	5056bc6ac70b11ea8fb942010a19c80f	AACAAAGAGTCCCTCT-1	2573	1808	0.0530973451327434	0.183628318584071	0.45962389380531	0.0388651379712398
Nuclei: Unsorted	X041-AP0C1W1	#404040	Fail	5056bcb0c70b11ea8fb942010a19c80f	AACAAAGAGTGAGCAC-1	1782	1277	0.0548159749412686	0.162098668754894	0.444009397024276	0.224466891133558
Nuclei: Unsorted	X041-AP0C1W1	#404040	Fail	5056bcf6c70b11ea8fb942010a19c80f	AACAAAGAGTGTCGCC-1	2467	1742	0.060849598163031	0.166475315729047	0.455797933409874	0.0810701256586948
Nuclei: Unsorted	X041-AP0C1W1	#404040	Fail	5056bd46c70b11ea8fb942010a19c80f	AACAAAGAGTTCTCCC-1	2746	1944	0.065843621399177	0.183641975308642	0.462962962962963	0.0728332119446468
Nuclei: Unsorted	X041-AP0C1W1	#404040	Fail	5056bd8cc70b11ea8fb942010a19c80f	AACAAAGAGTTTACGC-1	2425	1740	0.0545977011494253	0.172413793103448	0.445977011494253	0.0824742268041237
Nuclei: Unsorted	X041-AP0C1W1	#404040	Fail	5056bddcc70b11ea8fb942010a19c80f	AACAAAGCAAAGCTTC-1	5206	3672	0.062636165577342	0.173747276688453	0.471949891067538	0.576258163657319
Nuclei: Unsorted	X041-AP0C1W1	#404040	Fail	5056be2cc70b11ea8fb942010a19c80f	AACAAAGCAAAGGTCG-1	2361	1710	0.0555555555555556	0.146783625730994	0.440350877192982	0.254129606099111
Nuclei: Unsorted	X041-AP0C1W1	#404040	Fail	5056be68c70b11ea8fb942010a19c80f	AACAAAGCAACGGACA-1	2771	1973	0.067410035478966	0.169792194627471	0.47136340598074	0.0721761097076868
Nuclei: Unsorted	X041-AP0C1W1	#404040	Fail	5056beb8c70b11ea8fb942010a19c80f	AACAAAGCAACGTCGC-1	2711	1964	0.0585539714867617	0.169042769857434	0.461812627291242	0
Nuclei: Unsorted	X041-AP0C1W1	#404040	Fail	5056befec70b11ea8fb942010a19c80f	AACAAAGCAACTCAAC-1	2174	1537	0.0644111906310995	0.16590761223162	0.439167208848406	0.0459981600735971
Nuclei: Unsorted	X041-AP0C1W1	#404040	Fail	5056bf4ec70b11ea8fb942010a19c80f	AACAAAGCAAGTCCTA-1	2590	1829	0.071077091306725	0.190267905959541	0.45981410606889	0
Nuclei: Unsorted	X041-AP0C1W1	#404040	Fail	5056bf9ec70b11ea8fb942010a19c80f	AACAAAGCAATGGTCT-1	2393	1724	0.058584686774942	0.18677494199536	0.483178654292343	0.125365649811952
Nuclei: Unsorted	X041-AP0C1W1	#404040	Fail	5056bfe4c70b11ea8fb942010a19c80f	AACAAAGCACAGATGG-1	1465	1080	0.0490740740740741	0.161111111111111	0.439814814814815	0.136518771331058
Nuclei: Unsorted	X041-AP0C1W1	#404040	Fail	5056c034c70b11ea8fb942010a19c80f	AACAAAGCACAGTTAC-1	2246	1624	0.0603448275862069	0.17179802955665	0.45935960591133	0
Nuclei: Unsorted	X041-AP0C1W1	#404040	Fail	5056c07ac70b11ea8fb942010a19c80f	AACAAAGCACATTGCA-1	3935	2740	0.0784671532846715	0.195255474452555	0.491605839416058	0.177890724269377
Nuclei: Unsorted	X041-AP0C1W1	#404040	Fail	5056c0cac70b11ea8fb942010a19c80f	AACAAAGCACCATTCC-1	2116	1477	0.0609343263371699	0.156398104265403	0.452268111035884	0
Nuclei: Unsorted	X041-AP0C1W1	#404040	Fail	5056c110c70b11ea8fb942010a19c80f	AACAAAGCACGCTCAG-1	2322	1690	0.0692307692307692	0.201775147928994	0.48698224852071	0.129198966408269
Nuclei: Unsorted	X041-AP0C1W1	#404040	Fail	5056c156c70b11ea8fb942010a19c80f	AACAAAGCACGGCCAT-1	1732	1261	0.0555114988104679	0.177636796193497	0.43298969072165	0
Nuclei: Unsorted	X041-AP0C1W1	#404040	Fail	5056c1a6c70b11ea8fb942010a19c80f	AACAAAGCACTCAGCG-1	2015	1467	0.0531697341513292	0.16359918200409	0.43626448534424	0.0992555831265509
Nuclei: Unsorted	X041-AP0C1W1	#404040	Fail	5056c1ecc70b11ea8fb942010a19c80f	AACAAAGCACTGTTAG-1	1582	1138	0.0667838312829526	0.160808435852373	0.442003514938489	0.0632111251580278
Nuclei: Unsorted	X041-AP0C1W1	#404040	Fail	5056c232c70b11ea8fb942010a19c80f	AACAAAGCAGAACAGC-1	7680	5385	0.0367688022284123	0.138161559888579	0.407242339832869	0.703125
Nuclei: Unsorted	X041-AP0C1W1	#404040	Fail	5056c28cc70b11ea8fb942010a19c80f	AACAAAGCAGAGATGC-1	2943	2130	0.0586854460093897	0.149765258215962	0.447417840375587	0
Nuclei: Unsorted	X041-AP0C1W1	#404040	Fail	5056c2dcc70b11ea8fb942010a19c80f	AACAAAGCAGGATGTG-1	1389	1002	0.0608782435129741	0.145708582834331	0.420159680638723	0.719942404607631
Nuclei: Unsorted	X041-AP0C1W1	#404040	Fail	5056c322c70b11ea8fb942010a19c80f	AACAAAGCAGGTAACG-1	1958	1417	0.0599858856739591	0.170077628793225	0.460127028934369	0.0510725229826354
Nuclei: Unsorted	X041-AP0C1W1	#404040	Fail	5056c372c70b11ea8fb942010a19c80f	AACAAAGCAGGTTATC-1	3703	2621	0.0599008012209081	0.169400991987791	0.45593285005723	0.0270051309748852
Nuclei: Unsorted	X041-AP0C1W1	#404040	Fail	5056c3ccc70b11ea8fb942010a19c80f	AACAAAGCAGTAACCT-1	2172	1545	0.0647249190938511	0.159223300970874	0.46084142394822	0.184162062615101
Nuclei: Unsorted	X041-AP0C1W1	#404040	Fail	5056c412c70b11ea8fb942010a19c80f	AACAAAGCATAGACGG-1	1514	1117	0.071620411817368	0.153088630259624	0.461951656222023	0
Nuclei: Unsorted	X041-AP0C1W1	#404040	Fail	5056c44ec70b11ea8fb942010a19c80f	AACAAAGCATATAGAG-1	2570	1835	0.0686648501362398	0.175476839237057	0.461035422343324	0.155642023346304
Nuclei: Unsorted	X041-AP0C1W1	#404040	Fail	5056c49ec70b11ea8fb942010a19c80f	AACAAAGCATCCCGGA-1	2917	1995	0.0586466165413534	0.140852130325815	0.457142857142857	0
Nuclei: Unsorted	X041-AP0C1W1	#404040	Fail	5056c4f8c70b11ea8fb942010a19c80f	AACAAAGCATCCTGGG-1	1919	1392	0.0682471264367816	0.171695402298851	0.480603448275862	0.104220948410631
Nuclei: Unsorted	X041-AP0C1W1	#404040	Fail	5056c53ec70b11ea8fb942010a19c80f	AACAAAGCATCTCTCG-1	1931	1401	0.0585296216987866	0.181299072091363	0.449678800856531	0.0517866390471258
Nuclei: Unsorted	X041-AP0C1W1	#404040	Fail	5056c58ec70b11ea8fb942010a19c80f	AACAAAGCATGTGAGG-1	1829	1281	0.0624512099921936	0.153786104605777	0.430132708821233	0
Nuclei: Unsorted	X041-AP0C1W1	#404040	Fail	5056c5dec70b11ea8fb942010a19c80f	AACAAAGCATTAACGC-1	3630	2532	0.065955766192733	0.16824644549763	0.434439178515008	0.165289256198347
Nuclei: Unsorted	X041-AP0C1W1	#be1e2d	Pass	5056c624c70b11ea8fb942010a19c80f	AACAAAGCATTCACCC-1	8101	5697	0.273126206775496	0.455327365279972	0.679831490258031	1.60474015553635
Nuclei: Unsorted	X041-AP0C1W1	#404040	Fail	5056c66ac70b11ea8fb942010a19c80f	AACAAAGCATTGCGAT-1	1687	1202	0.0582362728785358	0.189683860232945	0.452579034941764	0.1185536455246
Nuclei: Unsorted	X041-AP0C1W1	#404040	Fail	5056c6bac70b11ea8fb942010a19c80f	AACAAAGCATTTCACT-1	5817	4206	0.190442225392297	0.369234427009035	0.604612458392772	0.120336943441637
Nuclei: Unsorted	X041-AP0C1W1	#404040	Fail	5056c714c70b11ea8fb942010a19c80f	AACAAAGGTACCCACG-1	1594	1157	0.0717372515125324	0.173725151253241	0.464131374243734	0.0627352572145546
Nuclei: Unsorted	X041-AP0C1W1	#404040	Fail	5056c75ac70b11ea8fb942010a19c80f	AACAAAGGTACGGAGT-1	2394	1743	0.0464716006884682	0.157200229489386	0.442914515203672	0.208855472013367
Nuclei: Unsorted	X041-AP0C1W1	#404040	Fail	5056c7aac70b11ea8fb942010a19c80f	AACAAAGGTACTAGAA-1	7026	4644	0.0553402239448751	0.169681309216193	0.450473729543497	0.0426985482493595
Nuclei: Unsorted	X041-AP0C1W1	#404040	Fail	5056c804c70b11ea8fb942010a19c80f	AACAAAGGTACTATGC-1	2518	1775	0.0664788732394366	0.180845070422535	0.487323943661972	0.119142176330421
Nuclei: Unsorted	X041-AP0C1W1	#404040	Fail	5056c84ac70b11ea8fb942010a19c80f	AACAAAGGTAGGTCTT-1	2990	2139	0.0579710144927536	0.179990649836372	0.445535296867695	0.133779264214047
Nuclei: Unsorted	X041-AP0C1W1	#404040	Fail	5056c89ac70b11ea8fb942010a19c80f	AACAAAGGTATATGGA-1	2702	1949	0.0610569522832222	0.162647511544382	0.426372498717291	0.0370096225018505
Nuclei: Unsorted	X041-AP0C1W1	#404040	Fail	5056c8eac70b11ea8fb942010a19c80f	AACAAAGGTATCTCAG-1	1730	1266	0.0647709320695103	0.180094786729858	0.458925750394945	0.0578034682080925
Nuclei: Unsorted	X041-AP0C1W1	#404040	Fail	5056c93ac70b11ea8fb942010a19c80f	AACAAAGGTCAGCAAG-1	1902	1385	0.0635379061371841	0.156678700361011	0.457761732851986	0
Nuclei: Unsorted	X041-AP0C1W1	#be1e2d	Pass	5056c980c70b11ea8fb942010a19c80f	AACAAAGGTCAGTGTT-1	5622	4016	0.289093625498008	0.449203187250996	0.664591633466135	0.249021700462469
Nuclei: Unsorted	X041-AP0C1W1	#404040	Fail	5056c9c6c70b11ea8fb942010a19c80f	AACAAAGGTCCAACCG-1	1678	1245	0.0642570281124498	0.15421686746988	0.473092369477912	0
Nuclei: Unsorted	X041-AP0C1W1	#404040	Fail	5056ca16c70b11ea8fb942010a19c80f	AACAAAGGTCCAAGAG-1	2990	2070	0.0666666666666667	0.182125603864734	0.461352657004831	0.133779264214047
Nuclei: Unsorted	X041-AP0C1W1	#404040	Fail	5056ca66c70b11ea8fb942010a19c80f	AACAAAGGTCGATAGG-1	4286	3080	0.0577922077922078	0.166883116883117	0.464285714285714	0.139990667288847
Nuclei: Unsorted	X041-AP0C1W1	#404040	Fail	5056cab6c70b11ea8fb942010a19c80f	AACAAAGGTCTGAGCC-1	2170	1526	0.0681520314547838	0.184796854521625	0.469200524246396	0.184331797235023
Nuclei: Unsorted	X041-AP0C1W1	#be1e2d	Pass	5056cb06c70b11ea8fb942010a19c80f	AACAAAGGTGAATCGG-1	6116	4264	0.24577861163227	0.371013133208255	0.623358348968105	0.343361674296926
Nuclei: Unsorted	X041-AP0C1W1	#404040	Fail	5056cb4cc70b11ea8fb942010a19c80f	AACAAAGGTGCAAAGC-1	2030	1463	0.062200956937799	0.168147641831852	0.461380724538619	0.197044334975369
Nuclei: Unsorted	X041-AP0C1W1	#404040	Fail	5056cb92c70b11ea8fb942010a19c80f	AACAAAGGTGCCCGAT-1	4062	2886	0.0564795564795565	0.173943173943174	0.465003465003465	0.320039389463319
Nuclei: Unsorted	X041-AP0C1W1	#404040	Fail	5056cbd8c70b11ea8fb942010a19c80f	AACAAAGGTGCTTTGA-1	3161	2275	0.0654945054945055	0.17010989010989	0.467692307692308	0.0316355583676052
Nuclei: Unsorted	X041-AP0C1W1	#404040	Fail	5056cc1ec70b11ea8fb942010a19c80f	AACAAAGGTGGAAAGA-1	2728	1926	0.053478712357217	0.163032191069574	0.44392523364486	0.146627565982405
Nuclei: Unsorted	X041-AP0C1W1	#404040	Fail	5056cc64c70b11ea8fb942010a19c80f	AACAAAGGTGTGTGTT-1	2053	1477	0.0629654705484089	0.185511171293162	0.483412322274882	0.0974184120798831
Nuclei: Unsorted	X041-AP0C1W1	#404040	Fail	5056ccaac70b11ea8fb942010a19c80f	AACAAAGGTTACGGAG-1	2991	2103	0.0627674750356633	0.1773656680932	0.485021398002853	0.200601805416249
Nuclei: Unsorted	X041-AP0C1W1	#be1e2d	Pass	5056ccfac70b11ea8fb942010a19c80f	AACAAAGGTTAGGAGC-1	6388	4834	0.260446834919321	0.539511791477038	0.730450972279686	0.203506574827802
Nuclei: Unsorted	X041-AP0C1W1	#404040	Fail	5056cd40c70b11ea8fb942010a19c80f	AACAAAGGTTAGTAGA-1	1690	1187	0.0564448188711036	0.155855096882898	0.439764111204718	0.0591715976331361
Nuclei: Unsorted	X041-AP0C1W1	#404040	Fail	5056cdeac70b11ea8fb942010a19c80f	AACAAAGGTTATGCAC-1	2101	1492	0.0730563002680965	0.172252010723861	0.446380697050938	0.0951927653498334
Nuclei: Unsorted	X041-AP0C1W1	#404040	Fail	5056ce3ac70b11ea8fb942010a19c80f	AACAAAGGTTCAGAAA-1	1689	1176	0.0629251700680272	0.198979591836735	0.452380952380952	0.355239786856128
Nuclei: Unsorted	X041-AP0C1W1	#be1e2d	Pass	5056ce80c70b11ea8fb942010a19c80f	AACAAAGGTTCTCGAA-1	7711	5491	0.21671826625387	0.378073210708432	0.614277909306137	0.609518869147971
Nuclei: Unsorted	X041-AP0C1W1	#404040	Fail	5056ced0c70b11ea8fb942010a19c80f	AACAAAGGTTTGTGAC-1	1995	1417	0.0543401552575865	0.15878616796048	0.438955539872971	0.050125313283208
Nuclei: Unsorted	X041-AP0C1W1	#404040	Fail	5056cfc0c70b11ea8fb942010a19c80f	AACAAAGTCAAGGCCC-1	2356	1703	0.0516735173223723	0.147386964180857	0.470346447445684	0.424448217317487
Nuclei: Unsorted	X041-AP0C1W1	#404040	Fail	5056d006c70b11ea8fb942010a19c80f	AACAAAGTCACGATTG-1	2095	1473	0.0570264765784114	0.173116089613035	0.443312966734555	0.143198090692124
Nuclei: Unsorted	X041-AP0C1W1	#404040	Fail	5056d04cc70b11ea8fb942010a19c80f	AACAAAGTCACGTCAA-1	5297	3856	0.0635373443983403	0.175311203319502	0.465248962655602	0.28317915801397
Nuclei: Unsorted	X041-AP0C1W1	#404040	Fail	5056d09cc70b11ea8fb942010a19c80f	AACAAAGTCAGAGTGG-1	1542	1133	0.0432480141218005	0.175639894086496	0.444836716681377	0.12970168612192
Nuclei: Unsorted	X041-AP0C1W1	#404040	Fail	5056d0ecc70b11ea8fb942010a19c80f	AACAAAGTCAGATACC-1	2006	1453	0.0619408121128699	0.154852030282175	0.442532690984171	0.0997008973080758
Nuclei: Unsorted	X041-AP0C1W1	#404040	Fail	5056d13cc70b11ea8fb942010a19c80f	AACAAAGTCAGCACGC-1	2593	1902	0.0515247108307045	0.161934805467929	0.444794952681388	0.0771307365985345
Nuclei: Unsorted	X041-AP0C1W1	#404040	Fail	5056d18cc70b11ea8fb942010a19c80f	AACAAAGTCCAAGAGG-1	4296	3140	0.0624203821656051	0.169426751592357	0.444585987261147	0.0931098696461825
Nuclei: Unsorted	X041-AP0C1W1	#404040	Fail	5056d1dcc70b11ea8fb942010a19c80f	AACAAAGTCCAATCCC-1	7952	5616	0.131232193732194	0.263354700854701	0.522079772079772	0.892857142857143
Nuclei: Unsorted	X041-AP0C1W1	#404040	Fail	5056d22cc70b11ea8fb942010a19c80f	AACAAAGTCCACACCT-1	2234	1564	0.0562659846547315	0.168797953964194	0.466112531969309	0.044762757385855
Nuclei: Unsorted	X041-AP0C1W1	#404040	Fail	5056d27cc70b11ea8fb942010a19c80f	AACAAAGTCCTAGAGT-1	1708	1229	0.0748576078112287	0.185516680227828	0.464605370219691	0.234192037470726
Nuclei: Unsorted	X041-AP0C1W1	#404040	Fail	5056d2ccc70b11ea8fb942010a19c80f	AACAAAGTCCTCATTA-1	1897	1325	0.0588679245283019	0.16	0.454339622641509	0.0527148128624143
Nuclei: Unsorted	X041-AP0C1W1	#404040	Fail	5056d31cc70b11ea8fb942010a19c80f	AACAAAGTCGACTTAG-1	1713	1199	0.0650542118432027	0.155129274395329	0.486238532110092	0.175131348511384
Nuclei: Unsorted	X041-AP0C1W1	#404040	Fail	5056d36cc70b11ea8fb942010a19c80f	AACAAAGTCGGTCTAA-1	2138	1549	0.0516462233699161	0.168495803744351	0.447385409941898	0.0467726847521048
Nuclei: Unsorted	X041-AP0C1W1	#404040	Fail	5056d3bcc70b11ea8fb942010a19c80f	AACAAAGTCGGTTAGT-1	2051	1480	0.0587837837837838	0.156756756756757	0.451351351351351	0
Nuclei: Unsorted	X041-AP0C1W1	#be1e2d	Pass	5056d40cc70b11ea8fb942010a19c80f	AACAAAGTCGTGGTAT-1	4428	3153	0.283539486203616	0.452267681573105	0.66825245797653	0.813008130081301
Nuclei: Unsorted	X041-AP0C1W1	#404040	Fail	5056d452c70b11ea8fb942010a19c80f	AACAAAGTCTATAGGC-1	2875	2073	0.0520984081041968	0.16594307766522	0.438012542209358	0
Nuclei: Unsorted	X041-AP0C1W1	#404040	Fail	5056d498c70b11ea8fb942010a19c80f	AACAAAGTCTCAGATG-1	1470	1083	0.0646352723915051	0.184672206832872	0.461680517082179	0.136054421768707
Nuclei: Unsorted	X041-AP0C1W1	#404040	Fail	5056d4e8c70b11ea8fb942010a19c80f	AACAAAGTCTCGCGTT-1	4123	2984	0.0499329758713137	0.160187667560322	0.457104557640751	0.218287654620422
Nuclei: Unsorted	X041-AP0C1W1	#404040	Fail	5056d52ec70b11ea8fb942010a19c80f	AACAAAGTCTGAACGT-1	2279	1667	0.0539892021595681	0.169766046790642	0.442711457708458	0.0438788942518649
Nuclei: Unsorted	X041-AP0C1W1	#404040	Fail	5056d57ec70b11ea8fb942010a19c80f	AACAAAGTCTGAGTCA-1	1788	1290	0.0449612403100775	0.172093023255814	0.46046511627907	0
Nuclei: Unsorted	X041-AP0C1W1	#be1e2d	Pass	5056d5c4c70b11ea8fb942010a19c80f	AACAAAGTCTTACCTA-1	3854	2638	0.265352539802881	0.425322213798332	0.645564821834723	1.89413596263622
Nuclei: Unsorted	X041-AP0C1W1	#404040	Fail	5056d60ac70b11ea8fb942010a19c80f	AACAAAGTCTTGTACT-1	1390	1006	0.0487077534791253	0.170974155069583	0.444333996023857	0.503597122302158
Nuclei: Unsorted	X041-AP0C1W1	#404040	Fail	5056d65ac70b11ea8fb942010a19c80f	AACAAAGTCTTTATCG-1	2258	1556	0.0661953727506427	0.177377892030848	0.466580976863753	0.0885739592559787
Nuclei: Unsorted	X041-AP0C1W1	#404040	Fail	5056d6a0c70b11ea8fb942010a19c80f	AACAGTCAGAAATACC-1	1814	1276	0.0509404388714734	0.157523510971787	0.452194357366771	0.385887541345094
Nuclei: Unsorted	X041-AP0C1W1	#404040	Fail	5056d6e6c70b11ea8fb942010a19c80f	AACAGTCAGAAATGGG-1	1680	1221	0.0655200655200655	0.174447174447174	0.445536445536446	0
Nuclei: Unsorted	X041-AP0C1W1	#404040	Fail	5056d736c70b11ea8fb942010a19c80f	AACAGTCAGAACGACC-1	1532	1145	0.0655021834061135	0.178165938864629	0.456768558951965	0.195822454308094
Nuclei: Unsorted	X041-AP0C1W1	#404040	Fail	5056d7eac70b11ea8fb942010a19c80f	AACAGTCAGAAGCCTG-1	2491	1760	0.0551136363636364	0.184659090909091	0.467613636363636	0.240867121637896
Nuclei: Unsorted	X041-AP0C1W1	#404040	Fail	5056d830c70b11ea8fb942010a19c80f	AACAGTCAGAGAAGCA-1	3530	2232	0.0456989247311828	0.150985663082437	0.420698924731183	0.028328611898017
Nuclei: Unsorted	X041-AP0C1W1	#404040	Fail	5056d876c70b11ea8fb942010a19c80f	AACAGTCAGAGACTCG-1	8954	6314	0.109914475768134	0.227747861894203	0.502692429521698	0.524905070359616
Nuclei: Unsorted	X041-AP0C1W1	#404040	Fail	5056d8d0c70b11ea8fb942010a19c80f	AACAGTCAGAGGAAGT-1	2489	1786	0.0627099664053751	0.154535274356103	0.440089585666293	0.120530333467256
Nuclei: Unsorted	X041-AP0C1W1	#404040	Fail	5056d916c70b11ea8fb942010a19c80f	AACAGTCAGCCAGAAC-1	2433	1734	0.0605536332179931	0.172433679354095	0.453863898500577	0.328812166050144
Nuclei: Unsorted	X041-AP0C1W1	#404040	Fail	5056d966c70b11ea8fb942010a19c80f	AACAGTCAGCGCGTTC-1	1911	1366	0.0644216691068814	0.191800878477306	0.47510980966325	0.156985871271586
Nuclei: Unsorted	X041-AP0C1W1	#404040	Fail	5056d9b6c70b11ea8fb942010a19c80f	AACAGTCAGCGTGTTT-1	1972	1408	0.046875	0.164772727272727	0.479403409090909	0.050709939148073
Nuclei: Unsorted	X041-AP0C1W1	#404040	Fail	5056da06c70b11ea8fb942010a19c80f	AACAGTCAGCTTACCA-1	2872	2060	0.0470873786407767	0.150970873786408	0.460194174757282	0
Nuclei: Unsorted	X041-AP0C1W1	#404040	Fail	5056da4cc70b11ea8fb942010a19c80f	AACAGTCAGCTTCAAC-1	2250	1641	0.0621572212065814	0.159049360146252	0.443022547227301	0.4
Nuclei: Unsorted	X041-AP0C1W1	#404040	Fail	5056da9cc70b11ea8fb942010a19c80f	AACAGTCAGGAGACTC-1	3408	2410	0.0601659751037344	0.191701244813278	0.460995850622407	0.234741784037559
Nuclei: Unsorted	X041-AP0C1W1	#404040	Fail	5056daecc70b11ea8fb942010a19c80f	AACAGTCAGGCAAGGG-1	1457	1026	0.0594541910331384	0.176413255360624	0.449317738791423	0
Nuclei: Unsorted	X041-AP0C1W1	#404040	Fail	5056db3cc70b11ea8fb942010a19c80f	AACAGTCAGGCCTCTG-1	10555	7007	0.0639360639360639	0.169544740973312	0.448979591836735	0.132638559924207
Nuclei: Unsorted	X041-AP0C1W1	#404040	Fail	5056db82c70b11ea8fb942010a19c80f	AACAGTCAGGCTAAAT-1	4435	3092	0.055627425614489	0.171410090556274	0.475743855109961	0.0225479143179256
Nuclei: Unsorted	X041-AP0C1W1	#404040	Fail	5056dbd2c70b11ea8fb942010a19c80f	AACAGTCAGGGAAGCG-1	2069	1521	0.05456936226167	0.193951347797502	0.465483234714004	0
Nuclei: Unsorted	X041-AP0C1W1	#404040	Fail	5056dc0ec70b11ea8fb942010a19c80f	AACAGTCAGGGCTTCC-1	3517	2566	0.0650818394388153	0.171862821512081	0.471551052221356	0.170599943133352
Nuclei: Unsorted	X041-AP0C1W1	#404040	Fail	5056dc5ec70b11ea8fb942010a19c80f	AACAGTCAGGTAGGCT-1	1435	1014	0.0611439842209073	0.169625246548323	0.473372781065089	0.278745644599303
Nuclei: Unsorted	X041-AP0C1W1	#404040	Fail	5056dcaec70b11ea8fb942010a19c80f	AACAGTCAGGTCACTT-1	2720	1890	0.0619047619047619	0.158730158730159	0.448677248677249	0.257352941176471
Nuclei: Unsorted	X041-AP0C1W1	#404040	Fail	5056dcf4c70b11ea8fb942010a19c80f	AACAGTCAGGTTACAA-1	1834	1309	0.0488922841864018	0.189457601222307	0.443850267379679	0.272628135223555
Nuclei: Unsorted	X041-AP0C1W1	#404040	Fail	5056dd30c70b11ea8fb942010a19c80f	AACAGTCAGGTTGTTC-1	2252	1615	0.0637770897832817	0.169040247678019	0.453869969040248	0.133214920071048
Nuclei: Unsorted	X041-AP0C1W1	#404040	Fail	5056dd76c70b11ea8fb942010a19c80f	AACAGTCAGTAATGTG-1	1923	1364	0.0535190615835777	0.149560117302053	0.43841642228739	0.104004160166407
Nuclei: Unsorted	X041-AP0C1W1	#404040	Fail	5056ddc6c70b11ea8fb942010a19c80f	AACAGTCAGTAGGAAG-1	3666	2475	0.0707070707070707	0.176565656565657	0.451717171717172	0.354609929078014
Nuclei: Unsorted	X041-AP0C1W1	#404040	Fail	5056de16c70b11ea8fb942010a19c80f	AACAGTCAGTATACGA-1	2085	1457	0.0816746739876458	0.175017158544955	0.442004118050789	0.0479616306954437
Nuclei: Unsorted	X041-AP0C1W1	#404040	Fail	5056de5cc70b11ea8fb942010a19c80f	AACAGTCAGTCACACT-1	2278	1608	0.0628109452736319	0.182835820895522	0.455223880597015	0.175592625109745
Nuclei: Unsorted	X041-AP0C1W1	#be1e2d	Pass	5056deacc70b11ea8fb942010a19c80f	AACAGTCAGTGAGCTG-1	8874	6205	0.273972602739726	0.485737308622079	0.69798549556809	1.27338291638494
Nuclei: Unsorted	X041-AP0C1W1	#404040	Fail	5056def2c70b11ea8fb942010a19c80f	AACAGTCAGTGTCACT-1	6203	4364	0.0648487626031164	0.169798350137489	0.4525664527956	0.0644849266483959
Nuclei: Unsorted	X041-AP0C1W1	#404040	Fail	5056df42c70b11ea8fb942010a19c80f	AACAGTCAGTTAGAGT-1	1672	1180	0.0559322033898305	0.177966101694915	0.484745762711864	0.119617224880383
Nuclei: Unsorted	X041-AP0C1W1	#404040	Fail	5056df92c70b11ea8fb942010a19c80f	AACAGTCAGTTCAAGA-1	3098	2221	0.0490769923457902	0.138676271949572	0.425033768572715	0.936087798579729
Nuclei: Unsorted	X041-AP0C1W1	#404040	Fail	5056dfd8c70b11ea8fb942010a19c80f	AACAGTCAGTTTACGC-1	1756	1252	0.042332268370607	0.174121405750799	0.440095846645367	0.227790432801822
Nuclei: Unsorted	X041-AP0C1W1	#404040	Fail	5056e014c70b11ea8fb942010a19c80f	AACAGTCCAAAGGTCG-1	2208	1627	0.0583896742470805	0.175783650891211	0.45421020282729	0.135869565217391
Nuclei: Unsorted	X041-AP0C1W1	#404040	Fail	5056e06ec70b11ea8fb942010a19c80f	AACAGTCCAAGCCAGA-1	2113	1479	0.0574712643678161	0.1710615280595	0.478025693035835	0.0946521533364884
Nuclei: Unsorted	X041-AP0C1W1	#404040	Fail	5056e0b4c70b11ea8fb942010a19c80f	AACAGTCCAAGCCCTG-1	2044	1457	0.0514756348661634	0.157172271791352	0.465339739190117	0
Nuclei: Unsorted	X041-AP0C1W1	#404040	Fail	5056e104c70b11ea8fb942010a19c80f	AACAGTCCAAGGTCGA-1	2347	1730	0.0664739884393064	0.170520231213873	0.447976878612717	0.0426075841499787
Nuclei: Unsorted	X041-AP0C1W1	#404040	Fail	5056e140c70b11ea8fb942010a19c80f	AACAGTCCAAGTAACA-1	2203	1540	0.0720779220779221	0.183116883116883	0.464285714285714	0.680889695869269
Nuclei: Unsorted	X041-AP0C1W1	#404040	Fail	5056e186c70b11ea8fb942010a19c80f	AACAGTCCAAGTAATG-1	2111	1558	0.0609756097560976	0.163029525032092	0.455712451861361	0
Nuclei: Unsorted	X041-AP0C1W1	#404040	Fail	5056e1d6c70b11ea8fb942010a19c80f	AACAGTCCAATAGCGG-1	1971	1413	0.0651096956829441	0.165605095541401	0.437367303609342	0.15220700152207
Nuclei: Unsorted	X041-AP0C1W1	#404040	Fail	5056e212c70b11ea8fb942010a19c80f	AACAGTCCAATTCAGC-1	1707	1242	0.0611916264090177	0.166666666666667	0.463768115942029	0.117164616285882
Nuclei: Unsorted	X041-AP0C1W1	#be1e2d	Pass	5056e262c70b11ea8fb942010a19c80f	AACAGTCCAATTCGTG-1	5121	3742	0.286745056119722	0.453233564938536	0.675574559059327	0.331966412809998
Nuclei: Unsorted	X041-AP0C1W1	#404040	Fail	5056e2b2c70b11ea8fb942010a19c80f	AACAGTCCACATTGCA-1	2231	1594	0.0545796737766625	0.170012547051443	0.434127979924718	0
Nuclei: Unsorted	X041-AP0C1W1	#404040	Fail	5056e2f8c70b11ea8fb942010a19c80f	AACAGTCCACCACCAG-1	1461	1047	0.0487106017191977	0.163323782234957	0.454632282712512	0
Nuclei: Unsorted	X041-AP0C1W1	#404040	Fail	5056e33ec70b11ea8fb942010a19c80f	AACAGTCCACCACGAC-1	2591	1813	0.0490899062327634	0.175399889685604	0.477109762824049	0.115785411038209
Nuclei: Unsorted	X041-AP0C1W1	#404040	Fail	5056e38ec70b11ea8fb942010a19c80f	AACAGTCCACGCGACT-1	1754	1246	0.0593900481540931	0.164526484751204	0.451845906902087	0.342075256556442
Nuclei: Unsorted	X041-AP0C1W1	#404040	Fail	5056e3dec70b11ea8fb942010a19c80f	AACAGTCCACGGCCAT-1	1968	1425	0.0743859649122807	0.188771929824561	0.458245614035088	0.152439024390244
Nuclei: Unsorted	X041-AP0C1W1	#404040	Fail	5056e424c70b11ea8fb942010a19c80f	AACAGTCCACGTGAAG-1	1735	1290	0.0558139534883721	0.16046511627907	0.451937984496124	0.345821325648415
Nuclei: Unsorted	X041-AP0C1W1	#404040	Fail	5056e474c70b11ea8fb942010a19c80f	AACAGTCCAGAGAGAA-1	6844	4891	0.198118994070742	0.386424044162748	0.612962584338581	0.496785505552309
Nuclei: Unsorted	X041-AP0C1W1	#404040	Fail	5056e4c4c70b11ea8fb942010a19c80f	AACAGTCCAGATAAGT-1	2506	1755	0.0586894586894587	0.163532763532764	0.442735042735043	0.159616919393456
Nuclei: Unsorted	X041-AP0C1W1	#404040	Fail	5056e50ac70b11ea8fb942010a19c80f	AACAGTCCAGGCATTT-1	1680	1199	0.0708924103419516	0.19349457881568	0.487072560467056	0.416666666666667
Nuclei: Unsorted	X041-AP0C1W1	#404040	Fail	5056e55ac70b11ea8fb942010a19c80f	AACAGTCCAGGTAGCA-1	1701	1222	0.0638297872340426	0.169394435351882	0.443535188216039	0.17636684303351
Nuclei: Unsorted	X041-AP0C1W1	#404040	Fail	5056e5aac70b11ea8fb942010a19c80f	AACAGTCCAGGTCCTG-1	4852	3388	0.0599173553719008	0.172963400236128	0.453955135773318	0.0206100577081616
Nuclei: Unsorted	X041-AP0C1W1	#404040	Fail	5056e5f0c70b11ea8fb942010a19c80f	AACAGTCCAGTAACTC-1	2026	1403	0.0584461867426942	0.168923734853885	0.466856735566643	0.197433366238894
Nuclei: Unsorted	X041-AP0C1W1	#404040	Fail	5056e636c70b11ea8fb942010a19c80f	AACAGTCCAGTCAGCC-1	12504	8783	0.18797677331208	0.343276784697712	0.596151656609359	0.759756877799104
Nuclei: Unsorted	X041-AP0C1W1	#404040	Fail	5056e686c70b11ea8fb942010a19c80f	AACAGTCCATAGATAG-1	1561	1113	0.0467205750224618	0.15633423180593	0.454627133872417	0.128122998078155
Nuclei: Unsorted	X041-AP0C1W1	#404040	Fail	5056e6ccc70b11ea8fb942010a19c80f	AACAGTCCATAGTCCA-1	1738	1275	0.0580392156862745	0.162352941176471	0.467450980392157	0
Nuclei: Unsorted	X041-AP0C1W1	#404040	Fail	5056e712c70b11ea8fb942010a19c80f	AACAGTCCATATACGC-1	2114	1537	0.0468445022771633	0.169160702667534	0.445022771633051	0.0946073793755913
Nuclei: Unsorted	X041-AP0C1W1	#404040	Fail	5056e762c70b11ea8fb942010a19c80f	AACAGTCCATGCCTTC-1	3077	2096	0.0605916030534351	0.181774809160305	0.448950381679389	0.064998375040624
Nuclei: Unsorted	X041-AP0C1W1	#be1e2d	Pass	5056e7b2c70b11ea8fb942010a19c80f	AACAGTCCATTCACGA-1	7297	5377	0.267621350195276	0.512925423098382	0.70652780360796	0.356310812662738
Nuclei: Unsorted	X041-AP0C1W1	#404040	Fail	5056e802c70b11ea8fb942010a19c80f	AACAGTCCATTCTTTG-1	1724	1222	0.0687397708674304	0.160392798690671	0.424713584288052	0.0580046403712297
Nuclei: Unsorted	X041-AP0C1W1	#404040	Fail	5056e852c70b11ea8fb942010a19c80f	AACAGTCCATTGAACC-1	1856	1375	0.0654545454545455	0.184727272727273	0.470545454545455	0
Nuclei: Unsorted	X041-AP0C1W1	#404040	Fail	5056e8a2c70b11ea8fb942010a19c80f	AACAGTCCATTTAGGC-1	1786	1291	0.0580945003872967	0.153369481022463	0.436096049573974	0.167973124300112
Nuclei: Unsorted	X041-AP0C1W1	#404040	Fail	5056e8e8c70b11ea8fb942010a19c80f	AACAGTCGTAACTCCA-1	1476	1081	0.0841813135985199	0.169287696577243	0.495837187789084	1.3550135501355
Nuclei: Unsorted	X041-AP0C1W1	#404040	Fail	5056e92ec70b11ea8fb942010a19c80f	AACAGTCGTACCCACG-1	2214	1529	0.0562459123610203	0.172007848266841	0.447351209941138	0.31616982836495
Nuclei: Unsorted	X041-AP0C1W1	#404040	Fail	5056e97ec70b11ea8fb942010a19c80f	AACAGTCGTAGAACGC-1	2172	1543	0.0615683732987686	0.163966299416721	0.430330524951393	0
Nuclei: Unsorted	X041-AP0C1W1	#404040	Fail	5056e9c4c70b11ea8fb942010a19c80f	AACAGTCGTAGTACAA-1	2944	2111	0.0525817148270962	0.174798673614401	0.457603031738513	0.0679347826086957
Nuclei: Unsorted	X041-AP0C1W1	#404040	Fail	5056ea0ac70b11ea8fb942010a19c80f	AACAGTCGTAGTCCAT-1	2060	1453	0.0578114246386786	0.169304886441844	0.472126634549209	0.29126213592233
Nuclei: Unsorted	X041-AP0C1W1	#be1e2d	Pass	5056ea64c70b11ea8fb942010a19c80f	AACAGTCGTATCAGCT-1	11401	8256	0.216206395348837	0.398619186046512	0.627543604651163	0.798175598631699
Nuclei: Unsorted	X041-AP0C1W1	#404040	Fail	5056eaaac70b11ea8fb942010a19c80f	AACAGTCGTATGTCCA-1	2072	1522	0.0558475689881735	0.174113009198423	0.471747700394218	0
Nuclei: Unsorted	X041-AP0C1W1	#404040	Fail	5056eaf0c70b11ea8fb942010a19c80f	AACAGTCGTATTGTCG-1	1762	1292	0.0472136222910217	0.16640866873065	0.473684210526316	0
Nuclei: Unsorted	X041-AP0C1W1	#404040	Fail	5056eb4ac70b11ea8fb942010a19c80f	AACAGTCGTCACAGTT-1	2468	1817	0.0632911392405063	0.143093010456797	0.449642267473858	0.162074554294976
Nuclei: Unsorted	X041-AP0C1W1	#404040	Fail	5056eba4c70b11ea8fb942010a19c80f	AACAGTCGTCACCGCA-1	1507	1133	0.0520741394527802	0.154457193292145	0.444836716681377	0.13271400132714
Nuclei: Unsorted	X041-AP0C1W1	#404040	Fail	5056ebeac70b11ea8fb942010a19c80f	AACAGTCGTCAGAAAT-1	2323	1614	0.0718711276332094	0.186493184634449	0.473977695167286	0.172191132156694
Nuclei: Unsorted	X041-AP0C1W1	#404040	Fail	5056ec3ac70b11ea8fb942010a19c80f	AACAGTCGTCCGAGCT-1	2135	1484	0.0721024258760108	0.165094339622642	0.461590296495957	0.187353629976581
Nuclei: Unsorted	X041-AP0C1W1	#404040	Fail	5056ec80c70b11ea8fb942010a19c80f	AACAGTCGTCGATAGG-1	2759	1935	0.0594315245478036	0.164341085271318	0.455297157622739	0.434940195723088
Nuclei: Unsorted	X041-AP0C1W1	#404040	Fail	5056ecc6c70b11ea8fb942010a19c80f	AACAGTCGTCTCTGGG-1	11094	8018	0.157770017460713	0.287228735345473	0.54340234472437	0.25238867856499
Nuclei: Unsorted	X041-AP0C1W1	#404040	Fail	5056ed16c70b11ea8fb942010a19c80f	AACAGTCGTCTGCACG-1	1792	1312	0.0647865853658537	0.183689024390244	0.435975609756098	0.446428571428571
Nuclei: Unsorted	X041-AP0C1W1	#404040	Fail	5056ed66c70b11ea8fb942010a19c80f	AACAGTCGTCTGGTTA-1	2222	1585	0.0599369085173502	0.176656151419558	0.446687697160883	0
Nuclei: Unsorted	X041-AP0C1W1	#404040	Fail	5056edb6c70b11ea8fb942010a19c80f	AACAGTCGTGAATACA-1	1855	1304	0.0621165644171779	0.173312883435583	0.465490797546012	0.269541778975741
Nuclei: Unsorted	X041-AP0C1W1	#be1e2d	Pass	5056edfcc70b11ea8fb942010a19c80f	AACAGTCGTGAATCAA-1	6422	4557	0.255431204739961	0.414746543778802	0.642747421549265	0.311429461227032
Nuclei: Unsorted	X041-AP0C1W1	#404040	Fail	5056eef6c70b11ea8fb942010a19c80f	AACAGTCGTGCTTACA-1	1554	1086	0.0699815837937385	0.176795580110497	0.460405156537753	0.257400257400257
Nuclei: Unsorted	X041-AP0C1W1	#404040	Fail	5056ef46c70b11ea8fb942010a19c80f	AACAGTCGTGGATTCT-1	2320	1661	0.0463576158940397	0.154124021673691	0.435279951836243	0.0431034482758621
Nuclei: Unsorted	X041-AP0C1W1	#404040	Fail	5056ef96c70b11ea8fb942010a19c80f	AACAGTCGTGGTCGAA-1	2672	1897	0.0516605166051661	0.171323141802847	0.472851871375857	0.149700598802395
Nuclei: Unsorted	X041-AP0C1W1	#404040	Fail	5056efdcc70b11ea8fb942010a19c80f	AACAGTCGTGGTTCTA-1	2779	1969	0.0563737938039614	0.169629253428136	0.459624174707974	0.0359841669665347
Nuclei: Unsorted	X041-AP0C1W1	#404040	Fail	5056f02cc70b11ea8fb942010a19c80f	AACAGTCGTGTCGTGC-1	2995	2168	0.0571955719557196	0.165129151291513	0.433118081180812	0.0667779632721202
Nuclei: Unsorted	X041-AP0C1W1	#404040	Fail	5056f07cc70b11ea8fb942010a19c80f	AACAGTCGTGTGACCC-1	1531	1129	0.0611160318866253	0.171833480956599	0.477413640389726	0.0653167864141084
Nuclei: Unsorted	X041-AP0C1W1	#404040	Fail	5056f0ccc70b11ea8fb942010a19c80f	AACAGTCGTGTTAGAA-1	3421	2421	0.0586534489880215	0.16935150764147	0.42792234613796	0
Nuclei: Unsorted	X041-AP0C1W1	#404040	Fail	5056f112c70b11ea8fb942010a19c80f	AACAGTCGTGTTGTTG-1	1962	1408	0.0553977272727273	0.163352272727273	0.451704545454546	0
Nuclei: Unsorted	X041-AP0C1W1	#be1e2d	Pass	5056f16cc70b11ea8fb942010a19c80f	AACAGTCGTTAAGGGC-1	7434	5424	0.242809734513274	0.419985250737463	0.64915191740413	0.282485875706215
Nuclei: Unsorted	X041-AP0C1W1	#404040	Fail	5056f22ac70b11ea8fb942010a19c80f	AACAGTCGTTACCACA-1	1643	1193	0.0637049455155071	0.170997485331098	0.449287510477787	0.0608642726719416
Nuclei: Unsorted	X041-AP0C1W1	#be1e2d	Pass	5056f27ac70b11ea8fb942010a19c80f	AACAGTCGTTAGAGAT-1	9946	7306	0.319600328497126	0.519436079934301	0.734191075828087	0.372008847778001
Nuclei: Unsorted	X041-AP0C1W1	#404040	Fail	5056f2cac70b11ea8fb942010a19c80f	AACAGTCGTTCACGTA-1	1796	1271	0.0590086546026751	0.172305271439811	0.468135326514556	0.278396436525612
Nuclei: Unsorted	X041-AP0C1W1	#404040	Fail	5056f310c70b11ea8fb942010a19c80f	AACAGTCGTTCCAGTA-1	2410	1720	0.0581395348837209	0.172674418604651	0.442441860465116	0
Nuclei: Unsorted	X041-AP0C1W1	#404040	Fail	5056f360c70b11ea8fb942010a19c80f	AACAGTCGTTGAATAG-1	1570	1137	0.0624450307827617	0.189973614775726	0.462620932277924	0.127388535031847
Nuclei: Unsorted	X041-AP0C1W1	#404040	Fail	5056f3b0c70b11ea8fb942010a19c80f	AACAGTCGTTGGAGGT-1	2926	2022	0.0519287833827893	0.166666666666667	0.455489614243323	0.0683526999316473
Nuclei: Unsorted	X041-AP0C1W1	#404040	Fail	5056f3ecc70b11ea8fb942010a19c80f	AACAGTCGTTGTCGGC-1	1796	1320	0.0704545454545455	0.166666666666667	0.456060606060606	0.167037861915368
Nuclei: Unsorted	X041-AP0C1W1	#404040	Fail	5056f43cc70b11ea8fb942010a19c80f	AACAGTCGTTGTGACT-1	3268	2304	0.0646701388888889	0.188368055555556	0.4609375	0
Nuclei: Unsorted	X041-AP0C1W1	#404040	Fail	5056f4d2c70b11ea8fb942010a19c80f	AACAGTCGTTTAGGAA-1	3124	2249	0.0658070253445976	0.171631836371721	0.453090262338817	0.352112676056338
Nuclei: Unsorted	X041-AP0C1W1	#404040	Fail	5056f518c70b11ea8fb942010a19c80f	AACAGTCGTTTCTCTA-1	2971	2080	0.0802884615384616	0.192307692307692	0.483173076923077	0.370245708515651
Nuclei: Unsorted	X041-AP0C1W1	#404040	Fail	5056f568c70b11ea8fb942010a19c80f	AACAGTCGTTTGCCCT-1	2116	1519	0.0671494404213298	0.184990125082291	0.472021066491113	0.0945179584120983
Nuclei: Unsorted	X041-AP0C1W1	#404040	Fail	5056f5aec70b11ea8fb942010a19c80f	AACAGTCGTTTGTCTT-1	1593	1113	0.0548068283917341	0.16711590296496	0.462713387241689	0.188323917137476
Nuclei: Unsorted	X041-AP0C1W1	#404040	Fail	5056f5fec70b11ea8fb942010a19c80f	AACAGTCTCAGAATGA-1	1751	1271	0.0535011801730921	0.162863886703383	0.461054287962234	0.171330668189606
Nuclei: Unsorted	X041-AP0C1W1	#404040	Fail	5056f644c70b11ea8fb942010a19c80f	AACAGTCTCAGTGGTT-1	2003	1423	0.0604356992269852	0.189739985945186	0.460997891777934	0.199700449326011
Nuclei: Unsorted	X041-AP0C1W1	#404040	Fail	5056f694c70b11ea8fb942010a19c80f	AACAGTCTCCACACCT-1	2035	1472	0.0529891304347826	0.176630434782609	0.469429347826087	0.0491400491400491
Nuclei: Unsorted	X041-AP0C1W1	#404040	Fail	5056f6e4c70b11ea8fb942010a19c80f	AACAGTCTCCCAGCGA-1	2079	1510	0.0688741721854305	0.171523178807947	0.44635761589404	0
Nuclei: Unsorted	X041-AP0C1W1	#404040	Fail	5056f72ac70b11ea8fb942010a19c80f	AACAGTCTCCCTACCA-1	2901	2098	0.0514775977121068	0.164918970448046	0.453765490943756	0.448121337469838
Nuclei: Unsorted	X041-AP0C1W1	#404040	Fail	5056f770c70b11ea8fb942010a19c80f	AACAGTCTCCGCTATC-1	2621	1917	0.0745957224830464	0.197704747000522	0.488262910798122	0.0381533765738268
Nuclei: Unsorted	X041-AP0C1W1	#404040	Fail	5056f7c0c70b11ea8fb942010a19c80f	AACAGTCTCCGGGCAT-1	3583	2567	0.0580444098169069	0.168289832489287	0.444487728866381	0.641920178621267
Nuclei: Unsorted	X041-AP0C1W1	#404040	Fail	5056f810c70b11ea8fb942010a19c80f	AACAGTCTCGACTATG-1	5045	3601	0.0560955290197168	0.164121077478478	0.465148569841711	0.0198216055500496
Nuclei: Unsorted	X041-AP0C1W1	#404040	Fail	5056f860c70b11ea8fb942010a19c80f	AACAGTCTCGCAACTA-1	2189	1544	0.0667098445595855	0.161917098445596	0.454015544041451	0.182731841023298
Nuclei: Unsorted	X041-AP0C1W1	#404040	Fail	5056f8bac70b11ea8fb942010a19c80f	AACAGTCTCGCTTACC-1	2138	1538	0.0689206762028609	0.172301690507152	0.457737321196359	0.233863423760524
Nuclei: Unsorted	X041-AP0C1W1	#404040	Fail	5056f98cc70b11ea8fb942010a19c80f	AACAGTCTCGGTACTA-1	2034	1454	0.0674002751031637	0.178817056396149	0.462861072902338	0.0983284169124877
Nuclei: Unsorted	X041-AP0C1W1	#404040	Fail	5056f9d2c70b11ea8fb942010a19c80f	AACAGTCTCTAAACGC-1	1996	1442	0.0554785020804438	0.155339805825243	0.476421636615811	0.450901803607215
Nuclei: Unsorted	X041-AP0C1W1	#404040	Fail	5056fa2cc70b11ea8fb942010a19c80f	AACAGTCTCTCTGACC-1	1837	1266	0.0600315955766193	0.152448657187994	0.45260663507109	0.163309744148068
Nuclei: Unsorted	X041-AP0C1W1	#404040	Fail	5056fa72c70b11ea8fb942010a19c80f	AACAGTCTCTGGCCAG-1	2761	1986	0.0579053373615307	0.170191339375629	0.453675730110775	0.217312567910177
Nuclei: Unsorted	X041-AP0C1W1	#404040	Fail	5056fab8c70b11ea8fb942010a19c80f	AACAGTCTCTGTTGCC-1	1740	1233	0.0559610705596107	0.150851581508516	0.438767234387672	0.689655172413793
Nuclei: Unsorted	X041-AP0C1W1	#404040	Fail	5056fb08c70b11ea8fb942010a19c80f	AACAGTCTCTTACTCA-1	1670	1220	0.0549180327868853	0.19016393442623	0.458196721311475	0
Nuclei: Unsorted	X041-AP0C1W1	#404040	Fail	5056fb44c70b11ea8fb942010a19c80f	AACAGTCTCTTCCAGC-1	2285	1619	0.0716491661519457	0.170475602223595	0.46201358863496	0.218818380743982
Nuclei: Unsorted	X041-AP0C1W1	#404040	Fail	5056fb94c70b11ea8fb942010a19c80f	AACATCGAGAAATTCG-1	2114	1485	0.061952861952862	0.154208754208754	0.44040404040404	0.33112582781457
Nuclei: Unsorted	X041-AP0C1W1	#404040	Fail	5056fbdac70b11ea8fb942010a19c80f	AACATCGAGACACAAT-1	13062	9383	0.0921879995736971	0.208675263774912	0.457849301929021	0.16842749961721
Nuclei: Unsorted	X041-AP0C1W1	#404040	Fail	5056fc2ac70b11ea8fb942010a19c80f	AACATCGAGACAGTGC-1	2090	1489	0.0490261920752183	0.1645399597045	0.453995970449966	0.0478468899521531
Nuclei: Unsorted	X041-AP0C1W1	#404040	Fail	5056fc70c70b11ea8fb942010a19c80f	AACATCGAGACTAGCG-1	6060	4273	0.0624853732740463	0.180201263749122	0.442078165223496	0.181518151815182
Nuclei: Unsorted	X041-AP0C1W1	#be1e2d	Pass	5056fcb6c70b11ea8fb942010a19c80f	AACATCGAGACTCGGA-1	9018	6237	0.280583613916947	0.454385121051788	0.674523007856341	1.19760479041916
Nuclei: Unsorted	X041-AP0C1W1	#404040	Fail	5056fd06c70b11ea8fb942010a19c80f	AACATCGAGAGAATTC-1	2726	1923	0.0436817472698908	0.167446697867915	0.441497659906396	0.183418928833456
Nuclei: Unsorted	X041-AP0C1W1	#404040	Fail	5056fd56c70b11ea8fb942010a19c80f	AACATCGAGATTAGAC-1	1773	1247	0.0625501202886929	0.156375300721732	0.438652766639936	0.112803158488438
Nuclei: Unsorted	X041-AP0C1W1	#404040	Fail	5056fda6c70b11ea8fb942010a19c80f	AACATCGAGCAAGGTC-1	1603	1175	0.0553191489361702	0.157446808510638	0.451063829787234	0.0623830318153462
Nuclei: Unsorted	X041-AP0C1W1	#404040	Fail	5056fdf6c70b11ea8fb942010a19c80f	AACATCGAGCACGTAG-1	5320	3708	0.0569039913700108	0.168554476806904	0.446601941747573	0.093984962406015
Nuclei: Unsorted	X041-AP0C1W1	#404040	Fail	5056fe3cc70b11ea8fb942010a19c80f	AACATCGAGCAGGAGG-1	1597	1149	0.061792863359443	0.179286335944299	0.434290687554395	0
Nuclei: Unsorted	X041-AP0C1W1	#404040	Fail	5056fe96c70b11ea8fb942010a19c80f	AACATCGAGCCGCTGT-1	1576	1133	0.0556045895851721	0.1738746690203	0.451015004413063	0
Nuclei: Unsorted	X041-AP0C1W1	#404040	Fail	5056fedcc70b11ea8fb942010a19c80f	AACATCGAGCGAGCTA-1	1987	1440	0.0604166666666667	0.164583333333333	0.482638888888889	0.0503271263210871
Nuclei: Unsorted	X041-AP0C1W1	#404040	Fail	5056ff18c70b11ea8fb942010a19c80f	AACATCGAGCGCACAA-1	4754	3462	0.109185441941075	0.235413056036973	0.507510109763143	0.315523769457299
Nuclei: Unsorted	X041-AP0C1W1	#404040	Fail	5056ff5ec70b11ea8fb942010a19c80f	AACATCGAGCGCATTT-1	2235	1557	0.0655105973025048	0.162491971740527	0.448298008991651	0.536912751677852
Nuclei: Unsorted	X041-AP0C1W1	#404040	Fail	5056ff9ac70b11ea8fb942010a19c80f	AACATCGAGCGTCTGC-1	1759	1262	0.0610142630744849	0.19175911251981	0.469096671949287	0.341102899374645
Nuclei: Unsorted	X041-AP0C1W1	#404040	Fail	5056ffeac70b11ea8fb942010a19c80f	AACATCGAGCGTTGCC-1	5141	3498	0.0520297312750143	0.131789594053745	0.373356203544883	0.0194514685858782
Nuclei: Unsorted	X041-AP0C1W1	#404040	Fail	5057003ac70b11ea8fb942010a19c80f	AACATCGAGCTAGCAG-1	2756	1934	0.0563598759048604	0.185108583247156	0.444157187176836	0.0725689404934688
Nuclei: Unsorted	X041-AP0C1W1	#404040	Fail	50570076c70b11ea8fb942010a19c80f	AACATCGAGGAGTAGA-1	1531	1097	0.0711030082041933	0.191431175934366	0.474020054694622	0.195950359242325
Nuclei: Unsorted	X041-AP0C1W1	#404040	Fail	505700bcc70b11ea8fb942010a19c80f	AACATCGAGGATGTAT-1	2054	1497	0.0607882431529726	0.160988643954576	0.413493653974616	0.292112950340798
Nuclei: Unsorted	X041-AP0C1W1	#404040	Fail	50570102c70b11ea8fb942010a19c80f	AACATCGAGGATTTGA-1	2353	1716	0.0559440559440559	0.174242424242424	0.470862470862471	0.0849978750531237
Nuclei: Unsorted	X041-AP0C1W1	#404040	Fail	50570152c70b11ea8fb942010a19c80f	AACATCGAGGCAAGGG-1	2971	2145	0.0671328671328671	0.180885780885781	0.467599067599068	0.168293503870751
Nuclei: Unsorted	X041-AP0C1W1	#404040	Fail	5057018ec70b11ea8fb942010a19c80f	AACATCGAGGCAATTA-1	2371	1690	0.0656804733727811	0.153846153846154	0.441420118343195	0.0421762969211303
Nuclei: Unsorted	X041-AP0C1W1	#404040	Fail	505701d4c70b11ea8fb942010a19c80f	AACATCGAGGCATGCA-1	2536	1800	0.0677777777777778	0.178888888888889	0.448888888888889	0.354889589905363
Nuclei: Unsorted	X041-AP0C1W1	#404040	Fail	50570224c70b11ea8fb942010a19c80f	AACATCGAGGGAAATG-1	3529	2497	0.0636764116940328	0.181818181818182	0.459351221465759	0
Nuclei: Unsorted	X041-AP0C1W1	#404040	Fail	50570260c70b11ea8fb942010a19c80f	AACATCGAGGGATCCA-1	9390	6707	0.183837781422395	0.314596690025347	0.557924556433577	1.0010649627263
Nuclei: Unsorted	X041-AP0C1W1	#be1e2d	Pass	505702b0c70b11ea8fb942010a19c80f	AACATCGAGGGTTCTT-1	5616	4014	0.282511210762332	0.469606377678127	0.670154459392128	0.747863247863248
Nuclei: Unsorted	X041-AP0C1W1	#be1e2d	Pass	50570300c70b11ea8fb942010a19c80f	AACATCGAGGTCTTTG-1	9199	6466	0.291215589236004	0.549644293226106	0.739251469223631	2.56549624959235
Nuclei: Unsorted	X041-AP0C1W1	#404040	Fail	50570346c70b11ea8fb942010a19c80f	AACATCGAGTACCCAT-1	2207	1526	0.0576671035386632	0.165137614678899	0.454128440366972	0.6343452650657
Nuclei: Unsorted	X041-AP0C1W1	#404040	Fail	5057038cc70b11ea8fb942010a19c80f	AACATCGAGTACGCGA-1	1878	1347	0.0497401633259094	0.164810690423163	0.437268002969562	0.159744408945687
Nuclei: Unsorted	X041-AP0C1W1	#404040	Fail	505703c8c70b11ea8fb942010a19c80f	AACATCGAGTCCGATT-1	1654	1219	0.0508613617719442	0.176374077112387	0.438063986874487	0
Nuclei: Unsorted	X041-AP0C1W1	#404040	Fail	50570418c70b11ea8fb942010a19c80f	AACATCGAGTCGAGCA-1	1856	1360	0.0580882352941176	0.176470588235294	0.451470588235294	0.0538793103448276
Nuclei: Unsorted	X041-AP0C1W1	#404040	Fail	5057045ec70b11ea8fb942010a19c80f	AACATCGAGTCTCTAG-1	1933	1380	0.0601449275362319	0.164492753623188	0.459420289855073	0.206932229694775
Nuclei: Unsorted	X041-AP0C1W1	#404040	Fail	505704a4c70b11ea8fb942010a19c80f	AACATCGAGTGCTGAG-1	2986	2073	0.0689821514712976	0.179932465026532	0.457308248914617	0.100468854655057
Nuclei: Unsorted	X041-AP0C1W1	#be1e2d	Pass	505704f4c70b11ea8fb942010a19c80f	AACATCGAGTGGGACT-1	7308	5258	0.273678204640548	0.44903004944846	0.669646253328262	0.28735632183908
Nuclei: Unsorted	X041-AP0C1W1	#404040	Fail	5057053ac70b11ea8fb942010a19c80f	AACATCGAGTTCGTTG-1	1942	1390	0.0647482014388489	0.159712230215827	0.419424460431655	0.154479917610711
Nuclei: Unsorted	X041-AP0C1W1	#404040	Fail	5057058ac70b11ea8fb942010a19c80f	AACATCGCAAACGTTC-1	2856	1969	0.0619603859827324	0.177247333671915	0.451498222447943	0.210084033613445
Nuclei: Unsorted	X041-AP0C1W1	#404040	Fail	505705c6c70b11ea8fb942010a19c80f	AACATCGCAAAGAAGG-1	5625	3911	0.0565072871388392	0.155970340066479	0.448734339043723	0.0533333333333333
Nuclei: Unsorted	X041-AP0C1W1	#404040	Fail	5057060cc70b11ea8fb942010a19c80f	AACATCGCAAAGAGAG-1	15608	11236	0.0377358490566038	0.125845496618014	0.424172303310787	0.102511532547412
Nuclei: Unsorted	X041-AP0C1W1	#404040	Fail	50570648c70b11ea8fb942010a19c80f	AACATCGCAAATGTCC-1	1867	1304	0.0544478527607362	0.164877300613497	0.458588957055215	0.107123727905731
Nuclei: Unsorted	X041-AP0C1W1	#404040	Fail	50570698c70b11ea8fb942010a19c80f	AACATCGCAACTAGAA-1	11804	8255	0.0391278013325257	0.143428225317989	0.406178073894609	0.0338868180277872
Nuclei: Unsorted	X041-AP0C1W1	#404040	Fail	505706dec70b11ea8fb942010a19c80f	AACATCGCAACTTGGT-1	3596	2444	0.072013093289689	0.170621931260229	0.472995090016367	0.166852057842047
Nuclei: Unsorted	X041-AP0C1W1	#404040	Fail	50570724c70b11ea8fb942010a19c80f	AACATCGCAAGATGCG-1	1590	1109	0.0577096483318305	0.156898106402164	0.454463480613165	0.125786163522013
Nuclei: Unsorted	X041-AP0C1W1	#404040	Fail	5057076ac70b11ea8fb942010a19c80f	AACATCGCAAGTTGCT-1	2177	1572	0.0636132315521629	0.180661577608143	0.456743002544529	0.091869545245751
Nuclei: Unsorted	X041-AP0C1W1	#404040	Fail	505707b0c70b11ea8fb942010a19c80f	AACATCGCAATGGTCT-1	2276	1657	0.076041038020519	0.185274592637296	0.456849728424864	0.263620386643234
Nuclei: Unsorted	X041-AP0C1W1	#404040	Fail	505707f6c70b11ea8fb942010a19c80f	AACATCGCAATTAGGA-1	1759	1280	0.06328125	0.16640625	0.45625	0.45480386583286
Nuclei: Unsorted	X041-AP0C1W1	#404040	Fail	50570846c70b11ea8fb942010a19c80f	AACATCGCACAGCCAC-1	1550	1089	0.0505050505050505	0.176308539944904	0.462809917355372	0
Nuclei: Unsorted	X041-AP0C1W1	#404040	Fail	5057088cc70b11ea8fb942010a19c80f	AACATCGCACAGTTAC-1	2618	1881	0.0595427963849016	0.179691653375864	0.447102604997342	0
Nuclei: Unsorted	X041-AP0C1W1	#404040	Fail	505708c8c70b11ea8fb942010a19c80f	AACATCGCACCTGGTG-1	5372	3853	0.0812354009862445	0.212821178302621	0.487671943939787	0.148920327624721
Nuclei: Unsorted	X041-AP0C1W1	#404040	Fail	50570918c70b11ea8fb942010a19c80f	AACATCGCACTGATAC-1	2517	1796	0.0634743875278396	0.173719376391982	0.469376391982183	0.0397298371076679
Nuclei: Unsorted	X041-AP0C1W1	#404040	Fail	5057095ec70b11ea8fb942010a19c80f	AACATCGCAGCGTAGA-1	3445	2488	0.0526527331189711	0.161575562700965	0.452170418006431	0.058055152394775
Nuclei: Unsorted	X041-AP0C1W1	#404040	Fail	50570a58c70b11ea8fb942010a19c80f	AACATCGCAGGTAGGT-1	2187	1514	0.0521796565389696	0.165125495376486	0.466974900924703	0.228623685413809
Nuclei: Unsorted	X041-AP0C1W1	#404040	Fail	50570aa8c70b11ea8fb942010a19c80f	AACATCGCATCATGTG-1	2032	1501	0.0652898067954697	0.16655562958028	0.457694870086609	0.0492125984251968
Nuclei: Unsorted	X041-AP0C1W1	#404040	Fail	50570aeec70b11ea8fb942010a19c80f	AACATCGCATCCCGGA-1	1734	1220	0.0622950819672131	0.161475409836066	0.438524590163934	0.865051903114187
Nuclei: Unsorted	X041-AP0C1W1	#404040	Fail	50570b3ec70b11ea8fb942010a19c80f	AACATCGCATTCCCGT-1	2172	1528	0.0556282722513089	0.176047120418848	0.450261780104712	0.0920810313075506
Nuclei: Unsorted	X041-AP0C1W1	#404040	Fail	50570b8ec70b11ea8fb942010a19c80f	AACATCGGTAAAGGCC-1	1676	1196	0.0526755852842809	0.156354515050167	0.464046822742475	0.775656324582339
Nuclei: Unsorted	X041-AP0C1W1	#404040	Fail	50570bfcc70b11ea8fb942010a19c80f	AACATCGGTAACCATC-1	2435	1721	0.062754212667054	0.153399186519465	0.450319581638582	0
Nuclei: Unsorted	X041-AP0C1W1	#404040	Fail	50570c42c70b11ea8fb942010a19c80f	AACATCGGTAACGGTG-1	3303	2283	0.05562855891371	0.166447656592203	0.448532632501095	0
Nuclei: Unsorted	X041-AP0C1W1	#404040	Fail	50570c88c70b11ea8fb942010a19c80f	AACATCGGTAACTCCA-1	1524	1104	0.0661231884057971	0.181159420289855	0.478260869565217	0
Nuclei: Unsorted	X041-AP0C1W1	#404040	Fail	50570ccec70b11ea8fb942010a19c80f	AACATCGGTACAAATG-1	2653	1852	0.0556155507559395	0.180885529157667	0.470302375809935	0.527704485488127
Nuclei: Unsorted	X041-AP0C1W1	#404040	Fail	50570d1ec70b11ea8fb942010a19c80f	AACATCGGTACCCACG-1	2618	1872	0.0571581196581197	0.162393162393162	0.455662393162393	0.0381970970206264
Nuclei: Unsorted	X041-AP0C1W1	#404040	Fail	50570d64c70b11ea8fb942010a19c80f	AACATCGGTACGGATG-1	10463	7656	0.159743991640543	0.347439916405434	0.587251828631139	0.162477300965306
Nuclei: Unsorted	X041-AP0C1W1	#be1e2d	Pass	50570daac70b11ea8fb942010a19c80f	AACATCGGTACTATGC-1	11687	8154	0.312729948491538	0.515084621044886	0.722590139808683	1.3262599469496
Nuclei: Unsorted	X041-AP0C1W1	#404040	Fail	50570de6c70b11ea8fb942010a19c80f	AACATCGGTAGAATAC-1	2418	1668	0.0539568345323741	0.163069544364508	0.464028776978417	0.248138957816377
Nuclei: Unsorted	X041-AP0C1W1	#404040	Fail	50570e36c70b11ea8fb942010a19c80f	AACATCGGTAGCCATT-1	12368	8750	0.112914285714286	0.248685714285714	0.516457142857143	0.234476067270375
Nuclei: Unsorted	X041-AP0C1W1	#404040	Fail	50570e7cc70b11ea8fb942010a19c80f	AACATCGGTAGCGTTT-1	2315	1661	0.0529801324503311	0.151715833835039	0.450331125827815	0
Nuclei: Unsorted	X041-AP0C1W1	#404040	Fail	50570ec2c70b11ea8fb942010a19c80f	AACATCGGTATCTCAG-1	1994	1373	0.0662782228696285	0.161689730517116	0.459577567370721	0.0501504513540622
Nuclei: Unsorted	X041-AP0C1W1	#404040	Fail	50570f1cc70b11ea8fb942010a19c80f	AACATCGGTATCTGCA-1	1621	1104	0.0588768115942029	0.16304347826087	0.451992753623188	0.123380629241209
Nuclei: Unsorted	X041-AP0C1W1	#404040	Fail	50570f62c70b11ea8fb942010a19c80f	AACATCGGTCACAGGA-1	2225	1544	0.0595854922279793	0.180051813471503	0.450129533678757	0.179775280898876
Nuclei: Unsorted	X041-AP0C1W1	#404040	Fail	50570fb2c70b11ea8fb942010a19c80f	AACATCGGTCAGAAGC-1	1943	1406	0.0704125177809388	0.187055476529161	0.473684210526316	0
Nuclei: Unsorted	X041-AP0C1W1	#be1e2d	Pass	5057100cc70b11ea8fb942010a19c80f	AACATCGGTCATTGGT-1	4725	3393	0.20807544945476	0.424697907456528	0.650456822870616	0.105820105820106
Nuclei: Unsorted	X041-AP0C1W1	#404040	Fail	50571052c70b11ea8fb942010a19c80f	AACATCGGTCCGGTAC-1	4788	3289	0.0559440559440559	0.1699604743083	0.476740650653694	0.146198830409357
Nuclei: Unsorted	X041-AP0C1W1	#404040	Fail	50571098c70b11ea8fb942010a19c80f	AACATCGGTCCGTCGA-1	2083	1427	0.0581639803784163	0.167484232655922	0.437281009110021	0.192030724915987
Nuclei: Unsorted	X041-AP0C1W1	#404040	Fail	505710dec70b11ea8fb942010a19c80f	AACATCGGTCCTTCAC-1	2117	1486	0.0585464333781965	0.174966352624495	0.494616419919246	0.614076523382145
Nuclei: Unsorted	X041-AP0C1W1	#404040	Fail	50571124c70b11ea8fb942010a19c80f	AACATCGGTCGTAGTT-1	2413	1764	0.0595238095238095	0.174036281179138	0.454648526077098	0.0414421881475342
Nuclei: Unsorted	X041-AP0C1W1	#404040	Fail	5057117ec70b11ea8fb942010a19c80f	AACATCGGTCTAAGAA-1	2070	1496	0.0574866310160428	0.168449197860963	0.448529411764706	0.0483091787439614
Nuclei: Unsorted	X041-AP0C1W1	#404040	Fail	505711c4c70b11ea8fb942010a19c80f	AACATCGGTCTCAAAC-1	2062	1463	0.0690362269309638	0.170198222829802	0.481203007518797	0
Nuclei: Unsorted	X041-AP0C1W1	#404040	Fail	5057120ac70b11ea8fb942010a19c80f	AACATCGGTCTCTAAG-1	4354	3064	0.0538511749347259	0.175261096605744	0.462467362924282	0.321543408360129
Nuclei: Unsorted	X041-AP0C1W1	#404040	Fail	50571250c70b11ea8fb942010a19c80f	AACATCGGTCTGATTG-1	2706	1890	0.0597883597883598	0.161904761904762	0.467724867724868	0
Nuclei: Unsorted	X041-AP0C1W1	#be1e2d	Pass	505712aac70b11ea8fb942010a19c80f	AACATCGGTCTGTCCT-1	5864	4175	0.207425149700599	0.376287425149701	0.603592814371257	0.903819918144611
Nuclei: Unsorted	X041-AP0C1W1	#404040	Fail	505712fac70b11ea8fb942010a19c80f	AACATCGGTGAAACAT-1	5110	3486	0.065978198508319	0.169535283993115	0.474182444061962	0.136986301369863
Nuclei: Unsorted	X041-AP0C1W1	#404040	Fail	50571340c70b11ea8fb942010a19c80f	AACATCGGTGACCAGA-1	1865	1296	0.0617283950617284	0.193672839506173	0.48533950617284	0.160857908847185
Nuclei: Unsorted	X041-AP0C1W1	#404040	Fail	50571390c70b11ea8fb942010a19c80f	AACATCGGTGCGTAGA-1	5697	4069	0.137625952322438	0.279921356598673	0.527156549520767	0.737230121116377
Nuclei: Unsorted	X041-AP0C1W1	#404040	Fail	505713d6c70b11ea8fb942010a19c80f	AACATCGGTGGACTGA-1	2410	1663	0.0565243535778713	0.17919422730006	0.467227901383043	0.12448132780083
Nuclei: Unsorted	X041-AP0C1W1	#404040	Fail	50571426c70b11ea8fb942010a19c80f	AACATCGGTGGTCGAA-1	1904	1375	0.0749090909090909	0.162909090909091	0.502545454545455	0.0525210084033613
Nuclei: Unsorted	X041-AP0C1W1	#404040	Fail	50571476c70b11ea8fb942010a19c80f	AACATCGGTGTGTGCC-1	1587	1112	0.0647482014388489	0.164568345323741	0.459532374100719	0
Nuclei: Unsorted	X041-AP0C1W1	#404040	Fail	505714bcc70b11ea8fb942010a19c80f	AACATCGGTTACCCAA-1	1786	1301	0.0530361260568793	0.156033820138355	0.427363566487317	0.559910414333707
Nuclei: Unsorted	X041-AP0C1W1	#404040	Fail	50571516c70b11ea8fb942010a19c80f	AACATCGGTTATCGAC-1	1573	1067	0.0599812558575445	0.152764761012184	0.434864104967198	0.0635727908455181
Nuclei: Unsorted	X041-AP0C1W1	#404040	Fail	50571552c70b11ea8fb942010a19c80f	AACATCGGTTGTGACT-1	2709	1907	0.0519140010487677	0.159412690089145	0.455689564761405	0.110741971207087
Nuclei: Unsorted	X041-AP0C1W1	#404040	Fail	505715a2c70b11ea8fb942010a19c80f	AACATCGGTTTAGACC-1	5698	4020	0.0554726368159204	0.161940298507463	0.451243781094527	0.14040014040014
Nuclei: Unsorted	X041-AP0C1W1	#404040	Fail	505715e8c70b11ea8fb942010a19c80f	AACATCGGTTTCCGGG-1	2417	1757	0.0608992601024474	0.159362549800797	0.453614114968697	0.0827472072817542
Nuclei: Unsorted	X041-AP0C1W1	#be1e2d	Pass	50571638c70b11ea8fb942010a19c80f	AACATCGGTTTCGTTT-1	6661	4775	0.276649214659686	0.438115183246073	0.666806282722513	0.630535955562228
Nuclei: Unsorted	X041-AP0C1W1	#404040	Fail	50571688c70b11ea8fb942010a19c80f	AACATCGGTTTCTCTA-1	2213	1595	0.0639498432601881	0.188087774294671	0.46269592476489	0.0451875282422052
Nuclei: Unsorted	X041-AP0C1W1	#404040	Fail	505716cec70b11ea8fb942010a19c80f	AACATCGTCAAACCAC-1	2015	1448	0.0600828729281768	0.166436464088398	0.459254143646409	0
Nuclei: Unsorted	X041-AP0C1W1	#404040	Fail	50571714c70b11ea8fb942010a19c80f	AACATCGTCAACTTGG-1	2386	1697	0.0642309958750737	0.163229228049499	0.472598703594579	0.0838222967309304
Nuclei: Unsorted	X041-AP0C1W1	#404040	Fail	50571764c70b11ea8fb942010a19c80f	AACATCGTCAAGAGGC-1	1805	1304	0.0559815950920245	0.154907975460123	0.448619631901841	0.110803324099723
Nuclei: Unsorted	X041-AP0C1W1	#404040	Fail	505717b4c70b11ea8fb942010a19c80f	AACATCGTCACATTCT-1	4758	3394	0.0583382439599293	0.166764879198586	0.447849145550972	0.0840689365279529
Nuclei: Unsorted	X041-AP0C1W1	#be1e2d	Pass	505718aec70b11ea8fb942010a19c80f	AACATCGTCAGATACC-1	5889	4198	0.281800857551215	0.46522153406384	0.683897093854216	0.76413652572593
Nuclei: Unsorted	X041-AP0C1W1	#404040	Fail	505718fec70b11ea8fb942010a19c80f	AACATCGTCCAAGAGG-1	1648	1158	0.0595854922279793	0.16839378238342	0.470639032815199	0.0606796116504854
Nuclei: Unsorted	X041-AP0C1W1	#404040	Fail	505719dac70b11ea8fb942010a19c80f	AACATCGTCCATCTAT-1	1707	1207	0.0629660314830158	0.163214581607291	0.447390223695112	0.175746924428822
Nuclei: Unsorted	X041-AP0C1W1	#404040	Fail	50571a2ac70b11ea8fb942010a19c80f	AACATCGTCCCAATAG-1	1861	1327	0.0640542577241899	0.168801808590806	0.479276563677468	0.268672756582483
Nuclei: Unsorted	X041-AP0C1W1	#be1e2d	Pass	50571a70c70b11ea8fb942010a19c80f	AACATCGTCCCAATGA-1	7110	5024	0.314888535031847	0.49343152866242	0.694466560509554	0.745428973277075
Nuclei: Unsorted	X041-AP0C1W1	#404040	Fail	50571ac0c70b11ea8fb942010a19c80f	AACATCGTCCCTACCA-1	1735	1230	0.0691056910569106	0.179674796747968	0.470731707317073	0.345821325648415
Nuclei: Unsorted	X041-AP0C1W1	#404040	Fail	50571afcc70b11ea8fb942010a19c80f	AACATCGTCCGCCTAT-1	1483	1040	0.0673076923076923	0.178846153846154	0.465384615384615	0.0674308833445718
Nuclei: Unsorted	X041-AP0C1W1	#404040	Fail	50571b4cc70b11ea8fb942010a19c80f	AACATCGTCCGTACGG-1	2619	1894	0.0543822597676874	0.184794086589229	0.454593453009504	0.11454753722795
Nuclei: Unsorted	X041-AP0C1W1	#404040	Fail	50571c3cc70b11ea8fb942010a19c80f	AACATCGTCCTAAAGC-1	1888	1352	0.0502958579881657	0.150147928994083	0.447485207100592	0
Nuclei: Unsorted	X041-AP0C1W1	#404040	Fail	50571c82c70b11ea8fb942010a19c80f	AACATCGTCCTCCATG-1	3341	2380	0.0584033613445378	0.171428571428571	0.466806722689076	0.239449266686621
Nuclei: Unsorted	X041-AP0C1W1	#404040	Fail	50571d7cc70b11ea8fb942010a19c80f	AACATCGTCCTCCCAA-1	1985	1416	0.057909604519774	0.158898305084746	0.477401129943503	0
Nuclei: Unsorted	X041-AP0C1W1	#404040	Fail	50571dccc70b11ea8fb942010a19c80f	AACATCGTCCTGGGAC-1	1514	1103	0.0607434270172258	0.191296464188577	0.456935630099728	0.264200792602378
Nuclei: Unsorted	X041-AP0C1W1	#404040	Fail	50571e1cc70b11ea8fb942010a19c80f	AACATCGTCGATAGCT-1	3425	2456	0.0635179153094463	0.176302931596091	0.482899022801303	0.0291970802919708
Nuclei: Unsorted	X041-AP0C1W1	#404040	Fail	50571e62c70b11ea8fb942010a19c80f	AACATCGTCGATGCAT-1	2877	2089	0.0622307324078506	0.169459071325993	0.454763044518909	0.173792144595064
Nuclei: Unsorted	X041-AP0C1W1	#404040	Fail	50571eb2c70b11ea8fb942010a19c80f	AACATCGTCGATGTAC-1	3085	2252	0.0670515097690941	0.171847246891652	0.462699822380107	0.0972447325769854
Nuclei: Unsorted	X041-AP0C1W1	#404040	Fail	50571f02c70b11ea8fb942010a19c80f	AACATCGTCGCACCTT-1	2192	1569	0.0611854684512428	0.17080943275972	0.450605481198215	0.0912408759124088
Nuclei: Unsorted	X041-AP0C1W1	#404040	Fail	50571f48c70b11ea8fb942010a19c80f	AACATCGTCGCGATGC-1	1853	1341	0.0604026845637584	0.165548098434004	0.46234153616704	0.107933081489477
Nuclei: Unsorted	X041-AP0C1W1	#404040	Fail	50571f8ec70b11ea8fb942010a19c80f	AACATCGTCGCTAGTA-1	3038	2187	0.0704160951074531	0.161408321902149	0.470050297210791	0.131665569453588
Nuclei: Unsorted	X041-AP0C1W1	#404040	Fail	50571fdec70b11ea8fb942010a19c80f	AACATCGTCGCTTGAA-1	2719	1893	0.0581088219757	0.164817749603803	0.441098784997359	0.0735564545788893
Nuclei: Unsorted	X041-AP0C1W1	#404040	Fail	50572024c70b11ea8fb942010a19c80f	AACATCGTCGGCATAT-1	2550	1815	0.0611570247933884	0.179063360881543	0.459504132231405	0.0392156862745098
Nuclei: Unsorted	X041-AP0C1W1	#404040	Fail	50572074c70b11ea8fb942010a19c80f	AACATCGTCGGGATCC-1	1740	1281	0.053864168618267	0.185792349726776	0.46135831381733	0
Nuclei: Unsorted	X041-AP0C1W1	#404040	Fail	505720bac70b11ea8fb942010a19c80f	AACATCGTCGTCGCAG-1	2190	1547	0.0614091790562379	0.168713639301875	0.463477698771817	0.273972602739726
Nuclei: Unsorted	X041-AP0C1W1	#404040	Fail	5057210ac70b11ea8fb942010a19c80f	AACATCGTCGTGAACT-1	10823	7567	0.154750892031188	0.278049425135457	0.528082463327607	0.212510394530167
Nuclei: Unsorted	X041-AP0C1W1	#404040	Fail	5057215ac70b11ea8fb942010a19c80f	AACATCGTCGTTGTAG-1	7561	5512	0.196480406386067	0.388788098693759	0.60867198838897	0.74064277212009
Nuclei: Unsorted	X041-AP0C1W1	#be1e2d	Pass	505721aac70b11ea8fb942010a19c80f	AACATCGTCGTTGTTT-1	9359	6445	0.238634600465477	0.41955003878976	0.635686578743212	0.854792178651565
Nuclei: Unsorted	X041-AP0C1W1	#404040	Fail	505721f0c70b11ea8fb942010a19c80f	AACATCGTCTAAGGTC-1	2651	1768	0.0548642533936652	0.156674208144796	0.453054298642534	0.0377216144851
Nuclei: Unsorted	X041-AP0C1W1	#404040	Fail	50572236c70b11ea8fb942010a19c80f	AACATCGTCTAGCAGT-1	2593	1860	0.0580645161290323	0.166129032258065	0.437096774193548	0.0385653682992673
Nuclei: Unsorted	X041-AP0C1W1	#404040	Fail	50572286c70b11ea8fb942010a19c80f	AACATCGTCTCGTAGA-1	1785	1295	0.0633204633204633	0.18996138996139	0.461776061776062	0.112044817927171
Nuclei: Unsorted	X041-AP0C1W1	#404040	Fail	505722ccc70b11ea8fb942010a19c80f	AACATCGTCTGCTACC-1	4677	3353	0.0611392782582762	0.169400536832687	0.463465553235908	0.555911909343596
Nuclei: Unsorted	X041-AP0C1W1	#404040	Fail	50572312c70b11ea8fb942010a19c80f	AACATCGTCTGTGTCC-1	4064	2951	0.0674347678752965	0.159945781091156	0.454422229752626	0.246062992125984
Nuclei: Unsorted	X041-AP0C1W1	#404040	Fail	50572362c70b11ea8fb942010a19c80f	AACATCGTCTGTGTGA-1	3746	2764	0.0495658465991317	0.147612156295224	0.417510853835022	0.0800854244527496
Nuclei: Unsorted	X041-AP0C1W1	#404040	Fail	505723a8c70b11ea8fb942010a19c80f	AACATCGTCTTAACGG-1	1899	1399	0.052180128663331	0.183702644746247	0.458184417441029	0.315955766192733
Nuclei: Unsorted	X041-AP0C1W1	#404040	Fail	505723eec70b11ea8fb942010a19c80f	AACATCGTCTTATCAC-1	2533	1757	0.0597609561752988	0.154809334092203	0.459874786568014	0
Nuclei: Unsorted	X041-AP0C1W1	#404040	Fail	50572448c70b11ea8fb942010a19c80f	AACATCGTCTTCACTA-1	1618	1196	0.068561872909699	0.188963210702341	0.484113712374582	0.370828182941904
Nuclei: Unsorted	X041-AP0C1W1	#404040	Fail	50572498c70b11ea8fb942010a19c80f	AACATCGTCTTCCGTG-1	9440	6862	0.165403672398718	0.304867385601865	0.56761877003789	0.741525423728814
Nuclei: Unsorted	X041-AP0C1W1	#404040	Fail	505724dec70b11ea8fb942010a19c80f	AACCAACAGAAAGGGT-1	4622	3352	0.114260143198091	0.239260143198091	0.505369928400955	0.173085244482908
Nuclei: Unsorted	X041-AP0C1W1	#404040	Fail	50572524c70b11ea8fb942010a19c80f	AACCAACAGAACCATA-1	2314	1611	0.0608317815021726	0.175667287399131	0.449410304158908	0.432152117545376
Nuclei: Unsorted	X041-AP0C1W1	#404040	Fail	5057256ac70b11ea8fb942010a19c80f	AACCAACAGAACGTCG-1	2298	1622	0.061652281134402	0.160912453760789	0.44019728729963	0.609225413402959
Nuclei: Unsorted	X041-AP0C1W1	#404040	Fail	505725bac70b11ea8fb942010a19c80f	AACCAACAGAACTAAC-1	2278	1650	0.0587878787878788	0.175757575757576	0.438181818181818	0.0877963125548727
Nuclei: Unsorted	X041-AP0C1W1	#404040	Fail	5057260ac70b11ea8fb942010a19c80f	AACCAACAGAAGGGCG-1	4509	3183	0.05937794533459	0.167766258246937	0.420986490732014	0.377023730317144
Nuclei: Unsorted	X041-AP0C1W1	#be1e2d	Pass	5057265ac70b11ea8fb942010a19c80f	AACCAACAGAATATCG-1	5218	3870	0.324547803617571	0.500258397932817	0.692248062015504	0.114986584898429
Nuclei: Unsorted	X041-AP0C1W1	#404040	Fail	505726aac70b11ea8fb942010a19c80f	AACCAACAGAGGCCTA-1	11044	7890	0.15234474017744	0.298352344740177	0.54233206590621	0.968851865266208
Nuclei: Unsorted	X041-AP0C1W1	#404040	Fail	505726fac70b11ea8fb942010a19c80f	AACCAACAGAGGTACC-1	1924	1399	0.0586132952108649	0.167262330235883	0.441029306647605	0.051975051975052
Nuclei: Unsorted	X041-AP0C1W1	#404040	Fail	5057274ac70b11ea8fb942010a19c80f	AACCAACAGATTGACA-1	10536	7345	0.16283185840708	0.317494894486045	0.57072838665759	2.38230827638573
Nuclei: Unsorted	X041-AP0C1W1	#404040	Fail	5057279ac70b11ea8fb942010a19c80f	AACCAACAGCAATAAC-1	2404	1736	0.0673963133640553	0.178571428571429	0.455069124423963	0.0831946755407654
Nuclei: Unsorted	X041-AP0C1W1	#be1e2d	Pass	505727e0c70b11ea8fb942010a19c80f	AACCAACAGCAGGAGG-1	19925	14243	0.25577476655199	0.482271993259847	0.691989047251281	0.642409033877039
Nuclei: Unsorted	X041-AP0C1W1	#be1e2d	Pass	50572826c70b11ea8fb942010a19c80f	AACCAACAGCGTATCT-1	9125	6197	0.284492496369211	0.466193319348072	0.684202033241891	2.54246575342466
Nuclei: Unsorted	X041-AP0C1W1	#404040	Fail	50572880c70b11ea8fb942010a19c80f	AACCAACAGCTGAATA-1	2390	1731	0.049682264586944	0.17157712305026	0.466204506065858	0
Nuclei: Unsorted	X041-AP0C1W1	#404040	Fail	505728c6c70b11ea8fb942010a19c80f	AACCAACAGCTGATTC-1	2898	2005	0.058354114713217	0.174064837905237	0.480299251870324	0.10351966873706
Nuclei: Unsorted	X041-AP0C1W1	#404040	Fail	50572916c70b11ea8fb942010a19c80f	AACCAACAGCTTTCCC-1	2572	1851	0.053484602917342	0.150729335494327	0.449486763911399	0.116640746500778
Nuclei: Unsorted	X041-AP0C1W1	#404040	Fail	50572966c70b11ea8fb942010a19c80f	AACCAACAGGACCGAT-1	1609	1165	0.0532188841201717	0.151931330472103	0.461802575107296	0
Nuclei: Unsorted	X041-AP0C1W1	#404040	Fail	505729b6c70b11ea8fb942010a19c80f	AACCAACAGGATATCA-1	5203	3613	0.0653196789371713	0.17049543315804	0.486853030722391	0.134537766673073
Nuclei: Unsorted	X041-AP0C1W1	#404040	Fail	50572a10c70b11ea8fb942010a19c80f	AACCAACAGGATTGCG-1	2799	1966	0.0564598168870804	0.141912512716175	0.438453713123093	0.214362272240086
Nuclei: Unsorted	X041-AP0C1W1	#404040	Fail	50572a74c70b11ea8fb942010a19c80f	AACCAACAGGCAGATC-1	1866	1332	0.0600600600600601	0.156906906906907	0.470720720720721	0.0535905680600214
Nuclei: Unsorted	X041-AP0C1W1	#404040	Fail	50572ac4c70b11ea8fb942010a19c80f	AACCAACAGGCAGTGT-1	1782	1297	0.0678488820354665	0.1526599845798	0.468003084040093	0.617283950617284
Nuclei: Unsorted	X041-AP0C1W1	#404040	Fail	50572b1ec70b11ea8fb942010a19c80f	AACCAACAGGCCAATG-1	1477	1048	0.0658396946564886	0.179389312977099	0.461832061068702	0.2708192281652
Nuclei: Unsorted	X041-AP0C1W1	#404040	Fail	50572b6ec70b11ea8fb942010a19c80f	AACCAACAGGCCTCTG-1	1689	1231	0.065800162469537	0.194151096669375	0.467912266450041	0.059206631142688
Nuclei: Unsorted	X041-AP0C1W1	#404040	Fail	50572bb4c70b11ea8fb942010a19c80f	AACCAACAGGCTGGAT-1	1437	1057	0.0491958372753075	0.176915799432356	0.446546830652791	0.626304801670146
Nuclei: Unsorted	X041-AP0C1W1	#404040	Fail	50572c04c70b11ea8fb942010a19c80f	AACCAACAGGTCTTGT-1	2369	1687	0.0551274451689389	0.147599288678127	0.443983402489627	0.211059518784297
Nuclei: Unsorted	X041-AP0C1W1	#404040	Fail	50572c54c70b11ea8fb942010a19c80f	AACCAACAGGTCTTTG-1	1647	1149	0.0644038294168843	0.157528285465622	0.44473455178416	0.121432908318154
Nuclei: Unsorted	X041-AP0C1W1	#404040	Fail	50572c9ac70b11ea8fb942010a19c80f	AACCAACAGGTGTTGG-1	1453	1037	0.0646094503375121	0.192864030858245	0.486017357762777	0
Nuclei: Unsorted	X041-AP0C1W1	#be1e2d	Pass	50572ce0c70b11ea8fb942010a19c80f	AACCAACAGTACAGTA-1	4391	3136	0.235331632653061	0.389030612244898	0.628826530612245	0.501024823502619
Nuclei: Unsorted	X041-AP0C1W1	#404040	Fail	50572d3ac70b11ea8fb942010a19c80f	AACCAACAGTGGACGT-1	2220	1575	0.0622222222222222	0.160634920634921	0.433015873015873	0.315315315315315
Nuclei: Unsorted	X041-AP0C1W1	#404040	Fail	50572d80c70b11ea8fb942010a19c80f	AACCAACAGTGTAATG-1	1473	1061	0.0782280867106503	0.14985862393968	0.432610744580584	0.271554650373388
Nuclei: Unsorted	X041-AP0C1W1	#404040	Fail	50572dc6c70b11ea8fb942010a19c80f	AACCAACAGTTCGTTG-1	1936	1386	0.0584415584415584	0.176046176046176	0.45959595959596	0.361570247933884
Nuclei: Unsorted	X041-AP0C1W1	#404040	Fail	50572e16c70b11ea8fb942010a19c80f	AACCAACAGTTGGAAT-1	2453	1813	0.0612244897959184	0.161610590182019	0.468836183121897	0.244598450876478
Nuclei: Unsorted	X041-AP0C1W1	#404040	Fail	50572e66c70b11ea8fb942010a19c80f	AACCAACCAAACCCTA-1	2318	1628	0.0657248157248157	0.168304668304668	0.474201474201474	0.647109577221743
Nuclei: Unsorted	X041-AP0C1W1	#404040	Fail	50572eb6c70b11ea8fb942010a19c80f	AACCAACCAAATGTCC-1	5535	3899	0.0987432675044883	0.213388048217492	0.502436522185176	0.23486901535682
Nuclei: Unsorted	X041-AP0C1W1	#404040	Fail	50572efcc70b11ea8fb942010a19c80f	AACCAACCAACAACTC-1	17315	12241	0.16469242708929	0.302507965035536	0.553222775917	0.496679179901819
Nuclei: Unsorted	X041-AP0C1W1	#404040	Fail	50572f4cc70b11ea8fb942010a19c80f	AACCAACCAACCTCTC-1	1974	1372	0.0612244897959184	0.159620991253644	0.42930029154519	0
Nuclei: Unsorted	X041-AP0C1W1	#404040	Fail	50572f88c70b11ea8fb942010a19c80f	AACCAACCAACGTAGG-1	1506	1079	0.0574606116774791	0.189063948100093	0.45227062094532	0.265604249667995
Nuclei: Unsorted	X041-AP0C1W1	#404040	Fail	50572fd8c70b11ea8fb942010a19c80f	AACCAACCAACTAGAA-1	2592	1832	0.0633187772925764	0.173034934497817	0.450873362445415	0.0771604938271605
Nuclei: Unsorted	X041-AP0C1W1	#404040	Fail	5057301ec70b11ea8fb942010a19c80f	AACCAACCAACTCAAC-1	2309	1654	0.0592503022974607	0.164449818621524	0.441958887545345	0.129926375054136
Nuclei: Unsorted	X041-AP0C1W1	#404040	Fail	50573064c70b11ea8fb942010a19c80f	AACCAACCAAGCAACG-1	2522	1843	0.0705371676614216	0.180141074335323	0.476939772110689	0.158604282315623
Nuclei: Unsorted	X041-AP0C1W1	#404040	Fail	505730b4c70b11ea8fb942010a19c80f	AACCAACCAAGCAATA-1	2304	1621	0.0567550894509562	0.181369524984577	0.447871684145589	0.347222222222222
Nuclei: Unsorted	X041-AP0C1W1	#404040	Fail	505730fac70b11ea8fb942010a19c80f	AACCAACCAAGGATGC-1	1877	1359	0.0625459896983076	0.185430463576159	0.4532744665195	0.26638252530634
Nuclei: Unsorted	X041-AP0C1W1	#404040	Fail	5057314ac70b11ea8fb942010a19c80f	AACCAACCAATCACTG-1	2061	1495	0.0568561872909699	0.181270903010033	0.45685618729097	0.242600679281902
Nuclei: Unsorted	X041-AP0C1W1	#404040	Fail	5057319ac70b11ea8fb942010a19c80f	AACCAACCAATCATCG-1	1558	1092	0.0576923076923077	0.162087912087912	0.417582417582418	0.0641848523748395
Nuclei: Unsorted	X041-AP0C1W1	#404040	Fail	505731e0c70b11ea8fb942010a19c80f	AACCAACCACAGATGG-1	1605	1194	0.0661641541038526	0.160804020100503	0.42713567839196	0.124610591900312
Nuclei: Unsorted	X041-AP0C1W1	#404040	Fail	50573230c70b11ea8fb942010a19c80f	AACCAACCACCCTTTG-1	1638	1205	0.0564315352697096	0.180912863070539	0.483817427385892	0.0610500610500611
Nuclei: Unsorted	X041-AP0C1W1	#404040	Fail	50573280c70b11ea8fb942010a19c80f	AACCAACCACCTATTT-1	2530	1839	0.0527460576400218	0.174551386623165	0.442088091353997	0.0395256916996047
Nuclei: Unsorted	X041-AP0C1W1	#404040	Fail	505732c6c70b11ea8fb942010a19c80f	AACCAACCACGTACAT-1	2142	1464	0.0505464480874317	0.167349726775956	0.450136612021858	0.280112044817927
Nuclei: Unsorted	X041-AP0C1W1	#404040	Fail	50573320c70b11ea8fb942010a19c80f	AACCAACCACTAGGAG-1	4095	2873	0.0643926209537069	0.170553428471981	0.457013574660634	0.0488400488400488
Nuclei: Unsorted	X041-AP0C1W1	#404040	Fail	50573366c70b11ea8fb942010a19c80f	AACCAACCACTCAAGT-1	3806	2746	0.0666423889293518	0.187181354697742	0.473415877640204	0.157645822385707
Nuclei: Unsorted	X041-AP0C1W1	#404040	Fail	505733b6c70b11ea8fb942010a19c80f	AACCAACCACTCAGCG-1	6124	4316	0.0898980537534754	0.18952734012975	0.476830398517146	0.277596342259961
Nuclei: Unsorted	X041-AP0C1W1	#be1e2d	Pass	50573406c70b11ea8fb942010a19c80f	AACCAACCACTCGCAG-1	6001	4018	0.324290691886511	0.479840716774515	0.683922349427576	1.06648891851358
Nuclei: Unsorted	X041-AP0C1W1	#404040	Fail	5057344cc70b11ea8fb942010a19c80f	AACCAACCAGAACTTC-1	3088	2234	0.05863921217547	0.166517457475381	0.456580125335721	0.356217616580311
Nuclei: Unsorted	X041-AP0C1W1	#404040	Fail	50573492c70b11ea8fb942010a19c80f	AACCAACCAGAATGCG-1	2009	1468	0.0476839237057221	0.146457765667575	0.44141689373297	0.0497760079641613
Nuclei: Unsorted	X041-AP0C1W1	#404040	Fail	505734d8c70b11ea8fb942010a19c80f	AACCAACCAGATAAGT-1	2125	1447	0.0566689702833449	0.149965445749827	0.461644782308224	0.470588235294118
Nuclei: Unsorted	X041-AP0C1W1	#404040	Fail	50573532c70b11ea8fb942010a19c80f	AACCAACCAGCGTACC-1	2492	1812	0.065121412803532	0.173841059602649	0.474613686534216	0.0401284109149278
Nuclei: Unsorted	X041-AP0C1W1	#be1e2d	Pass	50573578c70b11ea8fb942010a19c80f	AACCAACCAGCGTCGT-1	13250	9537	0.267379679144385	0.486945580371186	0.701268742791234	0.218867924528302
Nuclei: Unsorted	X041-AP0C1W1	#404040	Fail	505735bec70b11ea8fb942010a19c80f	AACCAACCAGGCAAGT-1	2171	1565	0.0594249201277955	0.1814696485623	0.45814696485623	0
Nuclei: Unsorted	X041-AP0C1W1	#be1e2d	Pass	5057360ec70b11ea8fb942010a19c80f	AACCAACCAGTAAGAT-1	9248	6464	0.291769801980198	0.446163366336634	0.663985148514851	0.519031141868512
Nuclei: Unsorted	X041-AP0C1W1	#404040	Fail	5057365ec70b11ea8fb942010a19c80f	AACCAACCAGTAAGCG-1	2769	1971	0.060882800608828	0.17453069507864	0.454591577879249	0.144456482484652
Nuclei: Unsorted	X041-AP0C1W1	#404040	Fail	505736a4c70b11ea8fb942010a19c80f	AACCAACCAGTGCGAA-1	2849	1969	0.0599288979177247	0.182833925850686	0.475368207211783	0.386100386100386
Nuclei: Unsorted	X041-AP0C1W1	#404040	Fail	505736f4c70b11ea8fb942010a19c80f	AACCAACCAGTGCTCG-1	2777	1978	0.0581395348837209	0.154701718907988	0.464610717896866	0
Nuclei: Unsorted	X041-AP0C1W1	#404040	Fail	50573744c70b11ea8fb942010a19c80f	AACCAACCATAGACGG-1	2503	1751	0.0531125071387778	0.162764134780126	0.479725870930897	0.239712345185777
Nuclei: Unsorted	X041-AP0C1W1	#be1e2d	Pass	50573794c70b11ea8fb942010a19c80f	AACCAACCATCGCCTT-1	7640	5526	0.26366268548679	0.475931958016649	0.698516105682229	0.615183246073299
Nuclei: Unsorted	X041-AP0C1W1	#be1e2d	Pass	505737e4c70b11ea8fb942010a19c80f	AACCAACCATGGCCGT-1	4356	3175	0.301102362204724	0.472755905511811	0.690393700787402	0.390266299357208
Nuclei: Unsorted	X041-AP0C1W1	#be1e2d	Pass	5057382ac70b11ea8fb942010a19c80f	AACCAACCATGGGAAC-1	6590	4795	0.278415015641293	0.55140771637122	0.738269030239833	0.424886191198786
Nuclei: Unsorted	X041-AP0C1W1	#404040	Fail	50573884c70b11ea8fb942010a19c80f	AACCAACCATGGGTGA-1	1908	1361	0.0675973548861132	0.161645848640705	0.46069066862601	0.314465408805031
Nuclei: Unsorted	X041-AP0C1W1	#404040	Fail	505738cac70b11ea8fb942010a19c80f	AACCAACCATTACTTC-1	4992	3485	0.0691535150645624	0.163845050215208	0.441893830703013	0.0801282051282051
Nuclei: Unsorted	X041-AP0C1W1	#404040	Fail	5057391ac70b11ea8fb942010a19c80f	AACCAACGTAACCATC-1	2309	1633	0.0661359461114513	0.177587262706675	0.453766074709124	0.086617583369424
Nuclei: Unsorted	X041-AP0C1W1	#be1e2d	Pass	5057396ac70b11ea8fb942010a19c80f	AACCAACGTAACGGTG-1	9416	6823	0.212223362157409	0.376374029019493	0.615858126923641	0.435429056924384
Nuclei: Unsorted	X041-AP0C1W1	#404040	Fail	505739b0c70b11ea8fb942010a19c80f	AACCAACGTAACTCCA-1	2220	1573	0.0578512396694215	0.178639542275906	0.453273998728544	0.0450450450450451
Nuclei: Unsorted	X041-AP0C1W1	#404040	Fail	50573a00c70b11ea8fb942010a19c80f	AACCAACGTACAAATG-1	1957	1398	0.061516452074392	0.179542203147353	0.455650929899857	0.0510986203372509
Nuclei: Unsorted	X041-AP0C1W1	#be1e2d	Pass	50573a50c70b11ea8fb942010a19c80f	AACCAACGTAGAATAC-1	7024	5000	0.3492	0.5562	0.7454	0.25626423690205
Nuclei: Unsorted	X041-AP0C1W1	#be1e2d	Pass	50573aaac70b11ea8fb942010a19c80f	AACCAACGTAGAGAGA-1	8573	6018	0.235460285809239	0.409438351611831	0.638916583582586	0.33827131692523
Nuclei: Unsorted	X041-AP0C1W1	#404040	Fail	50573af0c70b11ea8fb942010a19c80f	AACCAACGTAGCATGG-1	2311	1666	0.046218487394958	0.158463385354142	0.445378151260504	0
Nuclei: Unsorted	X041-AP0C1W1	#404040	Fail	50573b40c70b11ea8fb942010a19c80f	AACCAACGTAGCGAGT-1	2485	1813	0.0479867622724766	0.146718146718147	0.401544401544402	0.0804828973843058
Nuclei: Unsorted	X041-AP0C1W1	#404040	Fail	50573b86c70b11ea8fb942010a19c80f	AACCAACGTAGCGTTT-1	2330	1629	0.0620012277470841	0.177409453652548	0.463474524248005	0.0858369098712446
Nuclei: Unsorted	X041-AP0C1W1	#404040	Fail	50573bccc70b11ea8fb942010a19c80f	AACCAACGTAGGGTTG-1	1649	1226	0.0554649265905383	0.154975530179445	0.446982055464927	0.121285627653123
Nuclei: Unsorted	X041-AP0C1W1	#404040	Fail	50573c1cc70b11ea8fb942010a19c80f	AACCAACGTATATGGA-1	1987	1421	0.0767065446868403	0.182266009852217	0.479943701618578	0
Nuclei: Unsorted	X041-AP0C1W1	#404040	Fail	50573c62c70b11ea8fb942010a19c80f	AACCAACGTATCCTTT-1	2233	1590	0.0628930817610063	0.167295597484277	0.462264150943396	0.179131213613972
Nuclei: Unsorted	X041-AP0C1W1	#404040	Fail	50573ca8c70b11ea8fb942010a19c80f	AACCAACGTATGGATA-1	2154	1501	0.0579613590939374	0.175216522318454	0.463690872751499	0.139275766016713
Nuclei: Unsorted	X041-AP0C1W1	#404040	Fail	50573cf8c70b11ea8fb942010a19c80f	AACCAACGTATTCGCA-1	3464	2400	0.0683333333333333	0.175	0.461666666666667	0.173210161662818
Nuclei: Unsorted	X041-AP0C1W1	#404040	Fail	50573d3ec70b11ea8fb942010a19c80f	AACCAACGTCAACTAC-1	1780	1274	0.0470957613814757	0.148351648351648	0.434850863422292	0.0561797752808989
Nuclei: Unsorted	X041-AP0C1W1	#404040	Fail	50573d8ec70b11ea8fb942010a19c80f	AACCAACGTCAGGCTC-1	1914	1361	0.0514327700220426	0.161645848640705	0.476120499632623	0
Nuclei: Unsorted	X041-AP0C1W1	#be1e2d	Pass	50573dd4c70b11ea8fb942010a19c80f	AACCAACGTCATTGCA-1	4131	2919	0.286056868790682	0.487495717711545	0.698869475847893	0.266279351246672
Nuclei: Unsorted	X041-AP0C1W1	#404040	Fail	50573e24c70b11ea8fb942010a19c80f	AACCAACGTCCACCAG-1	1565	1107	0.0659439927732611	0.163504968383017	0.464317976513098	0.0638977635782748
Nuclei: Unsorted	X041-AP0C1W1	#404040	Fail	50573e6ac70b11ea8fb942010a19c80f	AACCAACGTCCGAGCT-1	1842	1339	0.0642270351008215	0.177744585511576	0.460044809559373	0
Nuclei: Unsorted	X041-AP0C1W1	#404040	Fail	50573ebac70b11ea8fb942010a19c80f	AACCAACGTCCGCTTT-1	2035	1416	0.0621468926553672	0.165960451977401	0.453389830508475	0.245700245700246
Nuclei: Unsorted	X041-AP0C1W1	#404040	Fail	50573f00c70b11ea8fb942010a19c80f	AACCAACGTGAGCTAG-1	1762	1219	0.0705496308449549	0.167350287120591	0.454470877768663	0.170261066969353
Nuclei: Unsorted	X041-AP0C1W1	#404040	Fail	50573f50c70b11ea8fb942010a19c80f	AACCAACGTGAGGTCA-1	2960	2097	0.0515021459227468	0.167858845970434	0.430615164520744	0
Nuclei: Unsorted	X041-AP0C1W1	#404040	Fail	5057400ec70b11ea8fb942010a19c80f	AACCAACGTGATCAGG-1	2946	2091	0.0655188904830225	0.176470588235294	0.458632233381157	0.135777325186694
Nuclei: Unsorted	X041-AP0C1W1	#404040	Fail	50574068c70b11ea8fb942010a19c80f	AACCAACGTGCCCGAT-1	4725	3344	0.0639952153110048	0.152811004784689	0.451555023923445	0
Nuclei: Unsorted	X041-AP0C1W1	#404040	Fail	50574162c70b11ea8fb942010a19c80f	AACCAACGTGGTCGAA-1	2353	1714	0.0565927654609102	0.162777129521587	0.447491248541424	0.509987250318742
Nuclei: Unsorted	X041-AP0C1W1	#404040	Fail	505741bcc70b11ea8fb942010a19c80f	AACCAACGTTTGAAGA-1	2664	1924	0.0571725571725572	0.147089397089397	0.441268191268191	0.187687687687688
Nuclei: Unsorted	X041-AP0C1W1	#be1e2d	Pass	5057420cc70b11ea8fb942010a19c80f	AACCAACTCAACGTGT-1	10180	7338	0.210547833197056	0.366993731261924	0.611201962387572	0.648330058939096
Nuclei: Unsorted	X041-AP0C1W1	#404040	Fail	50574252c70b11ea8fb942010a19c80f	AACCAACTCACAAGCT-1	13673	9763	0.0774352145856806	0.210795861927686	0.490423025709311	0.511957873180721
Nuclei: Unsorted	X041-AP0C1W1	#404040	Fail	505742fcc70b11ea8fb942010a19c80f	AACCAACTCAGAGTGG-1	2088	1474	0.0651289009497965	0.16010854816825	0.424694708276798	0.0957854406130268
Nuclei: Unsorted	X041-AP0C1W1	#404040	Fail	505743c4c70b11ea8fb942010a19c80f	AACCAACTCAGGCGCT-1	2013	1485	0.0626262626262626	0.168350168350168	0.453198653198653	0.29806259314456
Nuclei: Unsorted	X041-AP0C1W1	#404040	Fail	5057441ec70b11ea8fb942010a19c80f	AACCAACTCAGGTCTA-1	2850	2047	0.0649731314118222	0.170004885197851	0.453346360527601	0.0350877192982456
Nuclei: Unsorted	X041-AP0C1W1	#404040	Fail	50574464c70b11ea8fb942010a19c80f	AACCAACTCATTGCCC-1	2705	1944	0.0622427983539095	0.175411522633745	0.449074074074074	0.406654343807763
Nuclei: Unsorted	X041-AP0C1W1	#be1e2d	Pass	505744aac70b11ea8fb942010a19c80f	AACCAACTCCAGCACG-1	9736	7084	0.21583850931677	0.41403162055336	0.635940146809712	0.554642563681183
Nuclei: Unsorted	X041-AP0C1W1	#404040	Fail	505744fac70b11ea8fb942010a19c80f	AACCAACTCCAGTACA-1	2713	1954	0.0716479017400205	0.18014329580348	0.45957011258956	0.147438260228529
Nuclei: Unsorted	X041-AP0C1W1	#404040	Fail	50574540c70b11ea8fb942010a19c80f	AACCAACTCCCACGGA-1	2296	1605	0.0523364485981309	0.16386292834891	0.464797507788162	0.0871080139372822
Nuclei: Unsorted	X041-AP0C1W1	#404040	Fail	50574586c70b11ea8fb942010a19c80f	AACCAACTCCCTACCA-1	2204	1556	0.0610539845758355	0.169023136246787	0.42866323907455	0.317604355716878
Nuclei: Unsorted	X041-AP0C1W1	#404040	Fail	505745d6c70b11ea8fb942010a19c80f	AACCAACTCCTCCATG-1	1974	1441	0.047883414295628	0.168632893823734	0.418459403192228	0.0506585612968592
Nuclei: Unsorted	X041-AP0C1W1	#404040	Fail	50574626c70b11ea8fb942010a19c80f	AACCAACTCCTCTCTT-1	2449	1743	0.072289156626506	0.166379804934022	0.463568559954102	0.0816659861167824
Nuclei: Unsorted	X041-AP0C1W1	#404040	Fail	50574662c70b11ea8fb942010a19c80f	AACCAACTCCTGGGAC-1	8693	6136	0.0497066492829205	0.149608865710561	0.424380704041721	0.195559645691936
Nuclei: Unsorted	X041-AP0C1W1	#404040	Fail	505746b2c70b11ea8fb942010a19c80f	AACCAACTCGAGCGCT-1	1903	1386	0.0512265512265512	0.173881673881674	0.468253968253968	0.0525486074619023
Nuclei: Unsorted	X041-AP0C1W1	#404040	Fail	505746f8c70b11ea8fb942010a19c80f	AACCAACTCGATCGCG-1	1589	1142	0.0604203152364273	0.170753064798599	0.461471103327496	0.251730648206419
Nuclei: Unsorted	X041-AP0C1W1	#404040	Fail	505747b6c70b11ea8fb942010a19c80f	AACCAACTCGCACCGA-1	2067	1462	0.051983584131327	0.162790697674419	0.433652530779754	0.19351717464925
Nuclei: Unsorted	X041-AP0C1W1	#404040	Fail	50574806c70b11ea8fb942010a19c80f	AACCAACTCGCTTACC-1	2702	1903	0.0588544403573305	0.162375197057278	0.471361008933263	0.074019245003701
Nuclei: Unsorted	X041-AP0C1W1	#404040	Fail	50574842c70b11ea8fb942010a19c80f	AACCAACTCGGTCTAA-1	2572	1814	0.0578831312017641	0.158213891951488	0.452039691289967	0.194401244167963
Nuclei: Unsorted	X041-AP0C1W1	#404040	Fail	50574900c70b11ea8fb942010a19c80f	AACCAACTCGTTGTTT-1	2190	1553	0.0611719253058596	0.178364455891822	0.488087572440438	0.045662100456621
Nuclei: Unsorted	X041-AP0C1W1	#404040	Fail	50574946c70b11ea8fb942010a19c80f	AACCAACTCTAAACGC-1	2247	1596	0.0620300751879699	0.174812030075188	0.472431077694236	0.0445037828215398
Nuclei: Unsorted	X041-AP0C1W1	#404040	Fail	505749a0c70b11ea8fb942010a19c80f	AACCAACTCTATACCT-1	1899	1312	0.0655487804878049	0.169969512195122	0.459603658536585	0.421274354923644
Nuclei: Unsorted	X041-AP0C1W1	#404040	Fail	505749e6c70b11ea8fb942010a19c80f	AACCAACTCTATATCC-1	5943	4231	0.0789411486646183	0.201134483573623	0.478373906877807	0.201918223119637
Nuclei: Unsorted	X041-AP0C1W1	#be1e2d	Pass	50574a2cc70b11ea8fb942010a19c80f	AACCAACTCTATCCTA-1	10464	7649	0.260164727415348	0.446202117923912	0.667276768204994	0.668960244648318
Nuclei: Unsorted	X041-AP0C1W1	#404040	Fail	50574a7cc70b11ea8fb942010a19c80f	AACCAACTCTCCAACC-1	22085	15921	0.194208906475724	0.360404497204949	0.587400288926575	0.742585465247906
Nuclei: Unsorted	X041-AP0C1W1	#404040	Fail	50574ac2c70b11ea8fb942010a19c80f	AACCAACTCTCGCGGA-1	2048	1481	0.062120189061445	0.176232275489534	0.456448345712357	0.048828125
Nuclei: Unsorted	X041-AP0C1W1	#404040	Fail	50574b08c70b11ea8fb942010a19c80f	AACCAACTCTGGCGCA-1	1602	1154	0.061525129982669	0.174176776429809	0.437608318890815	0.124843945068664
Nuclei: Unsorted	X041-AP0C1W1	#404040	Fail	50574b44c70b11ea8fb942010a19c80f	AACCAACTCTGTTTAC-1	2236	1626	0.0565805658056581	0.161746617466175	0.420049200492005	0.0894454382826476
Nuclei: Unsorted	X041-AP0C1W1	#be1e2d	Pass	50574b8ac70b11ea8fb942010a19c80f	AACCAACTCTTTATCG-1	5260	3684	0.311074918566775	0.47828447339848	0.692453854505972	1.19771863117871
Nuclei: Unsorted	X041-AP0C1W1	#be1e2d	Pass	50574bd0c70b11ea8fb942010a19c80f	AACCGATAGAACAGGA-1	4487	3217	0.282561392601803	0.471246502953062	0.704382965495804	0.891464229997771
Nuclei: Unsorted	X041-AP0C1W1	#404040	Fail	50574c0cc70b11ea8fb942010a19c80f	AACCGATAGAACCATA-1	2272	1576	0.0463197969543147	0.154822335025381	0.423857868020305	0.0880281690140845
Nuclei: Unsorted	X041-AP0C1W1	#404040	Fail	50574c5cc70b11ea8fb942010a19c80f	AACCGATAGAATGCTA-1	2057	1502	0.070572569906791	0.163115845539281	0.456058588548602	0.243072435585805
Nuclei: Unsorted	X041-AP0C1W1	#404040	Fail	50574cacc70b11ea8fb942010a19c80f	AACCGATAGACACGGT-1	2262	1600	0.055625	0.195	0.454375	0.0884173297966401
Nuclei: Unsorted	X041-AP0C1W1	#404040	Fail	50574cf2c70b11ea8fb942010a19c80f	AACCGATAGACTCTTG-1	1970	1473	0.0563475899524779	0.167006109979633	0.437881873727088	0
Nuclei: Unsorted	X041-AP0C1W1	#404040	Fail	50574d42c70b11ea8fb942010a19c80f	AACCGATAGAGACTCG-1	11563	8350	0.180119760479042	0.325988023952096	0.56059880239521	0.242151690737698
Nuclei: Unsorted	X041-AP0C1W1	#404040	Fail	50574d88c70b11ea8fb942010a19c80f	AACCGATAGAGCACTG-1	9742	6882	0.0640802092414996	0.163615228131357	0.437372856727695	0.472182303428454
Nuclei: Unsorted	X041-AP0C1W1	#404040	Fail	50574dd8c70b11ea8fb942010a19c80f	AACCGATAGAGCAGCT-1	1744	1257	0.0517104216388226	0.175815433571997	0.447096260938743	0.0573394495412844
Nuclei: Unsorted	X041-AP0C1W1	#404040	Fail	50574e28c70b11ea8fb942010a19c80f	AACCGATAGAGGCAGG-1	2072	1477	0.0677048070412999	0.161137440758294	0.457684495599188	0.144787644787645
Nuclei: Unsorted	X041-AP0C1W1	#404040	Fail	50574e78c70b11ea8fb942010a19c80f	AACCGATAGAGTAAGG-1	2464	1753	0.0570450656018254	0.163148887621221	0.454078722190531	0.162337662337662
Nuclei: Unsorted	X041-AP0C1W1	#404040	Fail	50574ebec70b11ea8fb942010a19c80f	AACCGATAGAGTTCGG-1	1354	1004	0.0547808764940239	0.191235059760956	0.469123505976096	0.147710487444609
Nuclei: Unsorted	X041-AP0C1W1	#404040	Fail	50574f04c70b11ea8fb942010a19c80f	AACCGATAGATGGCAC-1	2866	2028	0.0537475345167653	0.162721893491124	0.449211045364892	0.0697836706210747
Nuclei: Unsorted	X041-AP0C1W1	#be1e2d	Pass	50574f54c70b11ea8fb942010a19c80f	AACCGATAGATTAGAC-1	7770	5372	0.248883097542815	0.423306031273269	0.63644825018615	0.27027027027027
Nuclei: Unsorted	X041-AP0C1W1	#404040	Fail	50574fa4c70b11ea8fb942010a19c80f	AACCGATAGCAAGGTC-1	1920	1299	0.0654349499615089	0.163972286374134	0.435719784449577	0.15625
Nuclei: Unsorted	X041-AP0C1W1	#404040	Fail	50574fe0c70b11ea8fb942010a19c80f	AACCGATAGCATTGGG-1	2227	1594	0.0614805520702635	0.176913425345044	0.461104140526976	0.314324202963628
Nuclei: Unsorted	X041-AP0C1W1	#be1e2d	Pass	5057503ac70b11ea8fb942010a19c80f	AACCGATAGCCGCAAA-1	9034	6381	0.234602726845322	0.482526249804106	0.692838113148409	0.0664157626743414
Nuclei: Unsorted	X041-AP0C1W1	#404040	Fail	50575080c70b11ea8fb942010a19c80f	AACCGATAGCGAGAAA-1	2775	1990	0.0693467336683417	0.161809045226131	0.462311557788945	0.144144144144144
Nuclei: Unsorted	X041-AP0C1W1	#be1e2d	Pass	505750c6c70b11ea8fb942010a19c80f	AACCGATAGCGAGCTA-1	6466	4724	0.321761219305673	0.487087214225233	0.705546147332769	0.819672131147541
Nuclei: Unsorted	X041-AP0C1W1	#404040	Fail	5057510cc70b11ea8fb942010a19c80f	AACCGATAGCGCAATG-1	1577	1138	0.0509666080843585	0.15817223198594	0.471880492091388	0.253646163601776
Nuclei: Unsorted	X041-AP0C1W1	#404040	Fail	5057515cc70b11ea8fb942010a19c80f	AACCGATAGCTACGCC-1	5091	3610	0.064819944598338	0.179501385041551	0.44016620498615	0.0982125319190729
Nuclei: Unsorted	X041-AP0C1W1	#404040	Fail	505751a2c70b11ea8fb942010a19c80f	AACCGATAGCTAGCAG-1	2406	1703	0.0687022900763359	0.187903699354081	0.466823253082795	0
Nuclei: Unsorted	X041-AP0C1W1	#404040	Fail	505751e8c70b11ea8fb942010a19c80f	AACCGATAGGAACCGT-1	2452	1768	0.0644796380090498	0.156674208144796	0.457013574660634	0
Nuclei: Unsorted	X041-AP0C1W1	#404040	Fail	50575238c70b11ea8fb942010a19c80f	AACCGATAGGAAGGTA-1	1891	1393	0.0567121320890165	0.171572146446518	0.463747307968414	0.0528820729772607
Nuclei: Unsorted	X041-AP0C1W1	#404040	Fail	5057527ec70b11ea8fb942010a19c80f	AACCGATAGGACCGAT-1	6191	4405	0.195232690124858	0.348921679909194	0.587514188422247	0.807623970279438
Nuclei: Unsorted	X041-AP0C1W1	#be1e2d	Pass	505752c4c70b11ea8fb942010a19c80f	AACCGATAGGAGAACA-1	9449	6968	0.234070034443169	0.406572904707233	0.635763490241102	0.433908350089957
Nuclei: Unsorted	X041-AP0C1W1	#404040	Fail	50575314c70b11ea8fb942010a19c80f	AACCGATAGGATTTGA-1	2247	1626	0.0670356703567036	0.162361623616236	0.454489544895449	0
Nuclei: Unsorted	X041-AP0C1W1	#404040	Fail	50575404c70b11ea8fb942010a19c80f	AACCGATAGGGATCCA-1	2048	1479	0.0622041920216362	0.164300202839757	0.437457741717377	0.048828125
Nuclei: Unsorted	X041-AP0C1W1	#404040	Fail	5057544ac70b11ea8fb942010a19c80f	AACCGATAGGGCATTG-1	1888	1356	0.0737463126843658	0.184365781710914	0.490412979351032	0.158898305084746
Nuclei: Unsorted	X041-AP0C1W1	#404040	Fail	5057549ac70b11ea8fb942010a19c80f	AACCGATAGGTACACG-1	1596	1096	0.0629562043795621	0.179744525547445	0.471715328467153	0.37593984962406
Nuclei: Unsorted	X041-AP0C1W1	#404040	Fail	505754eac70b11ea8fb942010a19c80f	AACCGATAGGTTTCTG-1	1525	1052	0.0579847908745247	0.188212927756654	0.45532319391635	0.19672131147541
Nuclei: Unsorted	X041-AP0C1W1	#404040	Fail	5057553ac70b11ea8fb942010a19c80f	AACCGATAGTCAGGAC-1	1572	1137	0.0466138962181179	0.19349164467898	0.460861917326297	0.127226463104326
Nuclei: Unsorted	X041-AP0C1W1	#404040	Fail	50575580c70b11ea8fb942010a19c80f	AACCGATAGTCCAGAG-1	1772	1283	0.0576773187840998	0.160561184723305	0.449727201870616	0.0564334085778781
Nuclei: Unsorted	X041-AP0C1W1	#404040	Fail	505755d0c70b11ea8fb942010a19c80f	AACCGATAGTGAGCTG-1	2926	2074	0.04725168756027	0.163452266152363	0.450819672131148	0.205058099794942
Nuclei: Unsorted	X041-AP0C1W1	#404040	Fail	50575620c70b11ea8fb942010a19c80f	AACCGATAGTGGACGT-1	1845	1304	0.0682515337423313	0.190184049079755	0.467791411042945	0.16260162601626
Nuclei: Unsorted	X041-AP0C1W1	#404040	Fail	5057565cc70b11ea8fb942010a19c80f	AACCGATAGTTACCAC-1	15034	10846	0.0370643555227734	0.133966439240273	0.439332472801033	0.0332579486497273
Nuclei: Unsorted	X041-AP0C1W1	#404040	Fail	505756a2c70b11ea8fb942010a19c80f	AACCGATAGTTCTCCC-1	1852	1304	0.0605828220858896	0.162576687116564	0.452453987730061	0
Nuclei: Unsorted	X041-AP0C1W1	#404040	Fail	505756e8c70b11ea8fb942010a19c80f	AACCGATCAAAGGAAG-1	2487	1776	0.0613738738738739	0.173423423423423	0.460022522522523	0
Nuclei: Unsorted	X041-AP0C1W1	#404040	Fail	5057572ec70b11ea8fb942010a19c80f	AACCGATCAAATGCTC-1	2178	1542	0.0505836575875486	0.142671854734112	0.417639429312581	0.0918273645546373
Nuclei: Unsorted	X041-AP0C1W1	#404040	Fail	50575774c70b11ea8fb942010a19c80f	AACCGATCAACAAACA-1	2468	1770	0.0728813559322034	0.194350282485876	0.480225988700565	0.121555915721232
Nuclei: Unsorted	X041-AP0C1W1	#404040	Fail	505757bac70b11ea8fb942010a19c80f	AACCGATCAACGCAAG-1	2202	1499	0.0507004669779853	0.165443629086057	0.439626417611741	0.0454132606721163
Nuclei: Unsorted	X041-AP0C1W1	#404040	Fail	5057580ac70b11ea8fb942010a19c80f	AACCGATCAAGAGATT-1	3101	2218	0.0559062218214608	0.186654643823264	0.462128043282236	0.161238310222509
Nuclei: Unsorted	X041-AP0C1W1	#404040	Fail	50575846c70b11ea8fb942010a19c80f	AACCGATCAAGGAACC-1	1631	1159	0.0500431406384814	0.169111302847282	0.433132010353753	0
Nuclei: Unsorted	X041-AP0C1W1	#be1e2d	Pass	50575896c70b11ea8fb942010a19c80f	AACCGATCAAGGGTAC-1	8598	6297	0.299348896299825	0.504208353184056	0.70255677306654	0.988602000465224
Nuclei: Unsorted	X041-AP0C1W1	#404040	Fail	505758dcc70b11ea8fb942010a19c80f	AACCGATCAATCACTG-1	3417	2425	0.0498969072164949	0.171134020618557	0.449072164948454	0
Nuclei: Unsorted	X041-AP0C1W1	#404040	Fail	50575922c70b11ea8fb942010a19c80f	AACCGATCAATGGTAA-1	6550	4548	0.145118733509235	0.280782761653474	0.532541776605101	0.427480916030534
Nuclei: Unsorted	X041-AP0C1W1	#404040	Fail	50575a1cc70b11ea8fb942010a19c80f	AACCGATCAATTGCCA-1	2872	2049	0.0849194729136164	0.224499755978526	0.489019033674963	0.0348189415041783
Nuclei: Unsorted	X041-AP0C1W1	#be1e2d	Pass	50575a6cc70b11ea8fb942010a19c80f	AACCGATCACAACGGA-1	7756	5530	0.232911392405063	0.472332730560579	0.680289330922242	0.348117586384734
Nuclei: Unsorted	X041-AP0C1W1	#404040	Fail	50575ab2c70b11ea8fb942010a19c80f	AACCGATCACACGGTC-1	1701	1163	0.0515907136715391	0.174548581255374	0.467755803955288	0
Nuclei: Unsorted	X041-AP0C1W1	#404040	Fail	50575b02c70b11ea8fb942010a19c80f	AACCGATCACAGCTTA-1	1543	1112	0.0629496402877698	0.165467625899281	0.461330935251799	0.259235255994815
Nuclei: Unsorted	X041-AP0C1W1	#404040	Fail	50575b48c70b11ea8fb942010a19c80f	AACCGATCACAGTAGG-1	1533	1080	0.0648148148148148	0.172222222222222	0.486111111111111	0
Nuclei: Unsorted	X041-AP0C1W1	#404040	Fail	50575b8ec70b11ea8fb942010a19c80f	AACCGATCACATGATC-1	2764	1949	0.0697793740379682	0.19138019497178	0.468445356593125	0.361794500723589
Nuclei: Unsorted	X041-AP0C1W1	#404040	Fail	50575bdec70b11ea8fb942010a19c80f	AACCGATCACATTCTT-1	1985	1427	0.0700770847932726	0.165381920112123	0.471618780658725	0.0503778337531486
Nuclei: Unsorted	X041-AP0C1W1	#404040	Fail	50575c24c70b11ea8fb942010a19c80f	AACCGATCACCGAATT-1	2145	1500	0.0466666666666667	0.164	0.432	0.0932400932400932
Nuclei: Unsorted	X041-AP0C1W1	#404040	Fail	50575c74c70b11ea8fb942010a19c80f	AACCGATCACCTTGTC-1	3644	2457	0.0602360602360602	0.161579161579162	0.450956450956451	0.0548847420417124
Nuclei: Unsorted	X041-AP0C1W1	#404040	Fail	50575cbac70b11ea8fb942010a19c80f	AACCGATCACGACGAA-1	3093	2127	0.0559473436765397	0.1683121767748	0.450399623883404	0.0323310701584222
Nuclei: Unsorted	X041-AP0C1W1	#404040	Fail	50575d0ac70b11ea8fb942010a19c80f	AACCGATCACGATTAC-1	2523	1845	0.0563685636856369	0.16639566395664	0.463956639566396	0.198176773682124
Nuclei: Unsorted	X041-AP0C1W1	#404040	Fail	50575d50c70b11ea8fb942010a19c80f	AACCGATCACTGTAAC-1	1658	1191	0.0646515533165407	0.165407220822838	0.480268681780017	0.060313630880579
Nuclei: Unsorted	X041-AP0C1W1	#be1e2d	Pass	50575d96c70b11ea8fb942010a19c80f	AACCGATCACTGTTAG-1	9848	7104	0.249577702702703	0.516328828828829	0.719313063063063	0.152315190901706
Nuclei: Unsorted	X041-AP0C1W1	#404040	Fail	50575de6c70b11ea8fb942010a19c80f	AACCGATCAGAATGCG-1	3098	2287	0.0572802798425886	0.167905553126366	0.467424573677307	0
Nuclei: Unsorted	X041-AP0C1W1	#404040	Fail	50575e2cc70b11ea8fb942010a19c80f	AACCGATCAGCAAACG-1	1684	1238	0.0573505654281099	0.183360258481422	0.458804523424879	0
Nuclei: Unsorted	X041-AP0C1W1	#404040	Fail	50575e7cc70b11ea8fb942010a19c80f	AACCGATCAGCAATGG-1	2870	2116	0.0647448015122873	0.172495274102079	0.445652173913043	0.627177700348432
Nuclei: Unsorted	X041-AP0C1W1	#404040	Fail	50575eccc70b11ea8fb942010a19c80f	AACCGATCAGGATAGC-1	14351	10285	0.187263004375304	0.364705882352941	0.596694214876033	0.487770887046199
Nuclei: Unsorted	X041-AP0C1W1	#404040	Fail	50575f26c70b11ea8fb942010a19c80f	AACCGATCAGGGTACA-1	1537	1079	0.0602409638554217	0.200185356811863	0.45227062094532	0.26024723487313
Nuclei: Unsorted	X041-AP0C1W1	#404040	Fail	50575f6cc70b11ea8fb942010a19c80f	AACCGATCAGTATCTG-1	1778	1262	0.0570522979397781	0.177496038034865	0.461172741679873	0.281214848143982
Nuclei: Unsorted	X041-AP0C1W1	#404040	Fail	50575fb2c70b11ea8fb942010a19c80f	AACCGATCAGTGGTCC-1	3113	2166	0.0549399815327793	0.16528162511542	0.432594644506002	0.032123353678124
Nuclei: Unsorted	X041-AP0C1W1	#404040	Fail	50576002c70b11ea8fb942010a19c80f	AACCGATCAGTTGCAT-1	4062	2802	0.0670949321912919	0.164882226980728	0.473590292648109	0.196947316592811
Nuclei: Unsorted	X041-AP0C1W1	#404040	Fail	50576052c70b11ea8fb942010a19c80f	AACCGATCATAAAGTG-1	2835	2051	0.0575329107752316	0.163334958556802	0.426133593369088	0.17636684303351
Nuclei: Unsorted	X041-AP0C1W1	#404040	Fail	50576098c70b11ea8fb942010a19c80f	AACCGATCATCAACTG-1	2008	1458	0.051440329218107	0.182441700960219	0.452674897119342	0.149402390438247
Nuclei: Unsorted	X041-AP0C1W1	#404040	Fail	505760f2c70b11ea8fb942010a19c80f	AACCGATCATCCGTAA-1	2052	1449	0.05175983436853	0.16632160110421	0.428571428571429	0
Nuclei: Unsorted	X041-AP0C1W1	#404040	Fail	50576138c70b11ea8fb942010a19c80f	AACCGATCATCGGCCA-1	4943	3476	0.0566743383199079	0.164556962025316	0.454545454545455	0.121383775035404
Nuclei: Unsorted	X041-AP0C1W1	#404040	Fail	5057617ec70b11ea8fb942010a19c80f	AACCGATCATGCGTTA-1	2290	1635	0.0513761467889908	0.181039755351682	0.465443425076453	0.174672489082969
Nuclei: Unsorted	X041-AP0C1W1	#404040	Fail	505761cec70b11ea8fb942010a19c80f	AACCGATCATGGATGG-1	1953	1372	0.0626822157434402	0.166180758017493	0.421282798833819	0.256016385048643
Nuclei: Unsorted	X041-AP0C1W1	#404040	Fail	50576214c70b11ea8fb942010a19c80f	AACCGATCATGGCCCA-1	2207	1638	0.0702075702075702	0.164835164835165	0.43956043956044	0
Nuclei: Unsorted	X041-AP0C1W1	#404040	Fail	5057625ac70b11ea8fb942010a19c80f	AACCGATCATTCTCGC-1	1951	1413	0.0544939844302902	0.172682236376504	0.470629865534324	0
Nuclei: Unsorted	X041-AP0C1W1	#404040	Fail	505762aac70b11ea8fb942010a19c80f	AACCGATCATTGCCTC-1	1649	1193	0.0754400670578374	0.191114836546521	0.477787091366303	0.667070952092177
Nuclei: Unsorted	X041-AP0C1W1	#404040	Fail	505762f0c70b11ea8fb942010a19c80f	AACCGATCATTTCTTG-1	1646	1204	0.068936877076412	0.180232558139535	0.45514950166113	0.0607533414337789
Nuclei: Unsorted	X041-AP0C1W1	#404040	Fail	50576340c70b11ea8fb942010a19c80f	AACCGATCATTTGTTC-1	7545	5441	0.0516449182135637	0.162470134166514	0.442014335600074	0.119284294234592
Nuclei: Unsorted	X041-AP0C1W1	#404040	Fail	50576390c70b11ea8fb942010a19c80f	AACCGATGTACCCACG-1	1545	1126	0.0568383658969805	0.173179396092362	0.44316163410302	0
Nuclei: Unsorted	X041-AP0C1W1	#404040	Fail	505763e0c70b11ea8fb942010a19c80f	AACCGATGTACGTAGG-1	1608	1187	0.0699241786015164	0.165122156697557	0.449873631002527	0
Nuclei: Unsorted	X041-AP0C1W1	#404040	Fail	50576426c70b11ea8fb942010a19c80f	AACCGATGTAGCATGG-1	1758	1292	0.0619195046439629	0.179566563467492	0.475232198142415	0
Nuclei: Unsorted	X041-AP0C1W1	#404040	Fail	50576476c70b11ea8fb942010a19c80f	AACCGATGTAGGTGAC-1	1726	1250	0.0552	0.1664	0.4416	0.173812282734647
Nuclei: Unsorted	X041-AP0C1W1	#404040	Fail	505764c6c70b11ea8fb942010a19c80f	AACCGATGTAGTCCAT-1	2417	1727	0.0573248407643312	0.18297625940938	0.463810075275043	0.0413736036408771
Nuclei: Unsorted	X041-AP0C1W1	#404040	Fail	50576516c70b11ea8fb942010a19c80f	AACCGATGTAGTCTGT-1	8041	5670	0.0641975308641975	0.167195767195767	0.444973544973545	0.161671433901256
Nuclei: Unsorted	X041-AP0C1W1	#404040	Fail	5057655cc70b11ea8fb942010a19c80f	AACCGATGTATACGCT-1	1806	1276	0.0642633228840125	0.18025078369906	0.497648902821317	0.110741971207087
Nuclei: Unsorted	X041-AP0C1W1	#404040	Fail	505765b6c70b11ea8fb942010a19c80f	AACCGATGTCAGTGTT-1	1683	1097	0.0692798541476755	0.158614402917046	0.460346399270738	0.11883541295306
Nuclei: Unsorted	X041-AP0C1W1	#be1e2d	Pass	505765fcc70b11ea8fb942010a19c80f	AACCGATGTCATTGCA-1	8006	5702	0.233952998947738	0.428621536303052	0.670992634163452	0.612040969273045
Nuclei: Unsorted	X041-AP0C1W1	#404040	Fail	50576642c70b11ea8fb942010a19c80f	AACCGATGTCGATAGG-1	2637	1896	0.0669831223628692	0.17246835443038	0.455696202531646	0.0379218809252939
Nuclei: Unsorted	X041-AP0C1W1	#404040	Fail	50576692c70b11ea8fb942010a19c80f	AACCGATGTCTGGTTA-1	2392	1750	0.0611428571428572	0.176571428571429	0.434857142857143	0.0836120401337793
Nuclei: Unsorted	X041-AP0C1W1	#404040	Fail	505766e2c70b11ea8fb942010a19c80f	AACCGATGTGAATGGC-1	2466	1773	0.0603496897913142	0.175972927241963	0.460800902425268	0.08110300081103
Nuclei: Unsorted	X041-AP0C1W1	#404040	Fail	50576728c70b11ea8fb942010a19c80f	AACCGATGTGAGGGTT-1	7326	5235	0.132378223495702	0.297421203438395	0.538681948424069	0.122850122850123
Nuclei: Unsorted	X041-AP0C1W1	#404040	Fail	50576778c70b11ea8fb942010a19c80f	AACCGATGTGAGTAAT-1	2091	1484	0.0694070080862534	0.159029649595687	0.440700808625337	1.05212816834051
Nuclei: Unsorted	X041-AP0C1W1	#404040	Fail	505767bec70b11ea8fb942010a19c80f	AACCGATGTGAGTCGA-1	1721	1234	0.0623987034035656	0.178282009724473	0.454619124797407	0.232423009877978
Nuclei: Unsorted	X041-AP0C1W1	#404040	Fail	5057680ec70b11ea8fb942010a19c80f	AACCGATGTGAGTTGG-1	1457	1067	0.0599812558575445	0.17244611059044	0.481724461105904	0.205902539464653
Nuclei: Unsorted	X041-AP0C1W1	#404040	Fail	5057685ec70b11ea8fb942010a19c80f	AACCGATGTGGAAAGA-1	2428	1749	0.0646083476272156	0.166380789022298	0.452258433390509	0.247116968698517
Nuclei: Unsorted	X041-AP0C1W1	#404040	Fail	505768a4c70b11ea8fb942010a19c80f	AACCGATGTGGCCTCA-1	1612	1193	0.0511316010058676	0.139983235540654	0.432523051131601	0
Nuclei: Unsorted	X041-AP0C1W1	#404040	Fail	505768f4c70b11ea8fb942010a19c80f	AACCGATGTGGTACTT-1	3735	2656	0.0594879518072289	0.154367469879518	0.453313253012048	0.107095046854083
Nuclei: Unsorted	X041-AP0C1W1	#404040	Fail	50576944c70b11ea8fb942010a19c80f	AACCGATGTTACGCTA-1	3237	2311	0.0558199913457378	0.163565556036348	0.43271311120727	0.308928019771393
Nuclei: Unsorted	X041-AP0C1W1	#404040	Fail	505769d0c70b11ea8fb942010a19c80f	AACCGATGTTATCGAC-1	2367	1725	0.0579710144927536	0.169855072463768	0.447536231884058	0.0844951415293621
Nuclei: Unsorted	X041-AP0C1W1	#404040	Fail	50576a20c70b11ea8fb942010a19c80f	AACCGATGTTGAATAG-1	2480	1718	0.0745052386495926	0.185098952270081	0.448777648428405	0.120967741935484
Nuclei: Unsorted	X041-AP0C1W1	#be1e2d	Pass	50576a70c70b11ea8fb942010a19c80f	AACCGATGTTTGACCA-1	6285	4571	0.30452854955152	0.482388973966309	0.692846204331656	0.525059665871122
Nuclei: Unsorted	X041-AP0C1W1	#404040	Fail	50576ac0c70b11ea8fb942010a19c80f	AACCGATTCAAATGGA-1	2196	1600	0.059375	0.1675	0.436875	0.227686703096539
Nuclei: Unsorted	X041-AP0C1W1	#404040	Fail	50576b10c70b11ea8fb942010a19c80f	AACCGATTCAACTTGG-1	5167	3563	0.0673589671625035	0.163345495369071	0.462812236879035	0.0967679504548094
Nuclei: Unsorted	X041-AP0C1W1	#404040	Fail	50576b60c70b11ea8fb942010a19c80f	AACCGATTCAATGCAC-1	3467	2476	0.071486268174475	0.188610662358643	0.483844911147011	0.346120565330257
Nuclei: Unsorted	X041-AP0C1W1	#404040	Fail	50576bb0c70b11ea8fb942010a19c80f	AACCGATTCACCGCGA-1	1619	1173	0.0673486786018755	0.169650468883205	0.453537936913896	0.370599135268684
Nuclei: Unsorted	X041-AP0C1W1	#404040	Fail	50576bf6c70b11ea8fb942010a19c80f	AACCGATTCACTAGGT-1	1779	1248	0.0440705128205128	0.169070512820513	0.442307692307692	0.224845418774592
Nuclei: Unsorted	X041-AP0C1W1	#404040	Fail	50576c46c70b11ea8fb942010a19c80f	AACCGATTCAGTCACA-1	2614	1812	0.0667770419426049	0.169977924944812	0.468543046357616	0.191277735271614
Nuclei: Unsorted	X041-AP0C1W1	#404040	Fail	50576c8cc70b11ea8fb942010a19c80f	AACCGATTCATACTTC-1	2310	1674	0.0663082437275986	0.157706093189964	0.466547192353644	0
Nuclei: Unsorted	X041-AP0C1W1	#be1e2d	Pass	50576cdcc70b11ea8fb942010a19c80f	AACCGATTCATGCTTT-1	11959	8692	0.222503451449609	0.422342383801197	0.6449608835711	0.342838029935613
Nuclei: Unsorted	X041-AP0C1W1	#404040	Fail	50576d2cc70b11ea8fb942010a19c80f	AACCGATTCCCTAAAG-1	3085	2246	0.0618878005342832	0.180765805877115	0.473285841495993	0.0324149108589951
Nuclei: Unsorted	X041-AP0C1W1	#404040	Fail	50576deac70b11ea8fb942010a19c80f	AACCGATTCCGTGCGA-1	1541	1094	0.0575868372943327	0.162705667276051	0.458866544789762	0
Nuclei: Unsorted	X041-AP0C1W1	#404040	Fail	50576e3ac70b11ea8fb942010a19c80f	AACCGATTCGAACACT-1	4303	3104	0.0547680412371134	0.170103092783505	0.457796391752577	0.325354403904253
Nuclei: Unsorted	X041-AP0C1W1	#404040	Fail	50576e80c70b11ea8fb942010a19c80f	AACCGATTCGACCCGA-1	1372	1014	0.0631163708086785	0.177514792899408	0.469428007889546	0
Nuclei: Unsorted	X041-AP0C1W1	#404040	Fail	50576ed0c70b11ea8fb942010a19c80f	AACCGATTCGACTGGC-1	4779	3217	0.0575069940938763	0.177183711532484	0.467516319552378	0.0627746390458255
Nuclei: Unsorted	X041-AP0C1W1	#404040	Fail	50576f20c70b11ea8fb942010a19c80f	AACCGATTCGCAACTA-1	2369	1692	0.0638297872340426	0.170212765957447	0.475768321513002	0.0844238075137189
Nuclei: Unsorted	X041-AP0C1W1	#404040	Fail	50576f70c70b11ea8fb942010a19c80f	AACCGATTCGCACCTT-1	1877	1312	0.0609756097560976	0.166158536585366	0.44969512195122	0.053276505061268
Nuclei: Unsorted	X041-AP0C1W1	#404040	Fail	50576fcac70b11ea8fb942010a19c80f	AACCGATTCGCCTTAC-1	1617	1205	0.0580912863070539	0.152697095435685	0.459751037344398	0.123685837971552
Nuclei: Unsorted	X041-AP0C1W1	#404040	Fail	50577010c70b11ea8fb942010a19c80f	AACCGATTCGCGATGC-1	2281	1630	0.0521472392638037	0.170552147239264	0.442944785276074	0.569925471284524
Nuclei: Unsorted	X041-AP0C1W1	#404040	Fail	50577060c70b11ea8fb942010a19c80f	AACCGATTCGCTCTAC-1	2156	1544	0.055699481865285	0.173575129533679	0.424222797927461	0.371057513914657
Nuclei: Unsorted	X041-AP0C1W1	#404040	Fail	505770a6c70b11ea8fb942010a19c80f	AACCGATTCGGTCCGA-1	1488	1055	0.0597156398104265	0.180094786729858	0.452132701421801	0
Nuclei: Unsorted	X041-AP0C1W1	#404040	Fail	505770f6c70b11ea8fb942010a19c80f	AACCGATTCGGTTCCT-1	2782	1989	0.0598290598290598	0.149824032176973	0.445952740070387	0.0718907260963336
Nuclei: Unsorted	X041-AP0C1W1	#404040	Fail	5057713cc70b11ea8fb942010a19c80f	AACCGATTCGTATAGC-1	2161	1546	0.054980595084088	0.160413971539457	0.472186287192756	0.2313743637205
Nuclei: Unsorted	X041-AP0C1W1	#404040	Fail	50577182c70b11ea8fb942010a19c80f	AACCGATTCGTGGGTC-1	2329	1516	0.0653034300791557	0.178759894459103	0.476912928759894	0
Nuclei: Unsorted	X041-AP0C1W1	#404040	Fail	505771d2c70b11ea8fb942010a19c80f	AACCGATTCGTTACAG-1	2645	1890	0.0624338624338624	0.165608465608466	0.440740740740741	0.113421550094518
Nuclei: Unsorted	X041-AP0C1W1	#404040	Fail	50577218c70b11ea8fb942010a19c80f	AACCGATTCTAGCAAC-1	2056	1479	0.059499661933739	0.161595672751859	0.45368492224476	0.0486381322957199
Nuclei: Unsorted	X041-AP0C1W1	#404040	Fail	50577254c70b11ea8fb942010a19c80f	AACCGATTCTATCTCA-1	1831	1321	0.0741862225586677	0.188493565480696	0.460257380772142	0.0546149645002731
Nuclei: Unsorted	X041-AP0C1W1	#be1e2d	Pass	505772aec70b11ea8fb942010a19c80f	AACCGATTCTCGCGGA-1	8263	5937	0.263938015832912	0.437257874347313	0.660097692437258	0.447779256928476
Nuclei: Unsorted	X041-AP0C1W1	#404040	Fail	50577312c70b11ea8fb942010a19c80f	AACCGATTCTGAACGT-1	1840	1324	0.0732628398791541	0.164652567975831	0.453172205438067	0.16304347826087
Nuclei: Unsorted	X041-AP0C1W1	#404040	Fail	50577358c70b11ea8fb942010a19c80f	AACCGATTCTGAGTCA-1	1981	1423	0.0611384399156711	0.166549543218552	0.468025298664793	0.201918223119637
Nuclei: Unsorted	X041-AP0C1W1	#404040	Fail	5057739ec70b11ea8fb942010a19c80f	AACCGATTCTGCTACC-1	1664	1212	0.0420792079207921	0.157590759075908	0.423267326732673	0.0600961538461539
Nuclei: Unsorted	X041-AP0C1W1	#404040	Fail	505773eec70b11ea8fb942010a19c80f	AACCGATTCTGGCGCA-1	1731	1268	0.0694006309148265	0.164826498422713	0.436119873817035	0.462160600808781
Nuclei: Unsorted	X041-AP0C1W1	#404040	Fail	5057743ec70b11ea8fb942010a19c80f	AACCGATTCTGTCGGG-1	2626	1879	0.05747738158595	0.176157530601384	0.461415646620543	0
Nuclei: Unsorted	X041-AP0C1W1	#404040	Fail	5057748ec70b11ea8fb942010a19c80f	AACCGATTCTGTGTCC-1	2021	1457	0.0624571036376115	0.177762525737817	0.468771448181194	0.0989609104403761
Nuclei: Unsorted	X041-AP0C1W1	#404040	Fail	505774d4c70b11ea8fb942010a19c80f	AACCGATTCTTAGTGG-1	1918	1402	0.0542082738944365	0.151212553495007	0.44793152639087	0
Nuclei: Unsorted	X041-AP0C1W1	#404040	Fail	5057751ac70b11ea8fb942010a19c80f	AACCTGAAGAAATTCG-1	1773	1269	0.0835303388494878	0.185973207249803	0.468873128447597	0.169204737732657
Nuclei: Unsorted	X041-AP0C1W1	#404040	Fail	5057756ac70b11ea8fb942010a19c80f	AACCTGAAGAACGTCG-1	1449	1046	0.0544933078393882	0.163479923518164	0.457934990439771	0
Nuclei: Unsorted	X041-AP0C1W1	#404040	Fail	505775bac70b11ea8fb942010a19c80f	AACCTGAAGACACAAT-1	2015	1422	0.0646976090014065	0.170182841068917	0.447257383966245	0.0496277915632754
Nuclei: Unsorted	X041-AP0C1W1	#404040	Fail	5057760ac70b11ea8fb942010a19c80f	AACCTGAAGACACGGT-1	1648	1178	0.0602716468590832	0.162988115449915	0.422750424448217	0.0606796116504854
Nuclei: Unsorted	X041-AP0C1W1	#404040	Fail	50577650c70b11ea8fb942010a19c80f	AACCTGAAGACCTATC-1	2126	1557	0.0622992935131664	0.175337186897881	0.447655748233783	0.0470366886171214
Nuclei: Unsorted	X041-AP0C1W1	#be1e2d	Pass	505776a0c70b11ea8fb942010a19c80f	AACCTGAAGACGCCCT-1	4480	3304	0.207627118644068	0.438861985472155	0.652239709443099	0.446428571428571
Nuclei: Unsorted	X041-AP0C1W1	#404040	Fail	505776f0c70b11ea8fb942010a19c80f	AACCTGAAGAGTCCGA-1	1374	1008	0.0486111111111111	0.172619047619048	0.471230158730159	0
Nuclei: Unsorted	X041-AP0C1W1	#404040	Fail	50577736c70b11ea8fb942010a19c80f	AACCTGAAGAGTTTGA-1	1432	1028	0.0505836575875486	0.160505836575876	0.437743190661479	0.0698324022346369
Nuclei: Unsorted	X041-AP0C1W1	#be1e2d	Pass	50577786c70b11ea8fb942010a19c80f	AACCTGAAGATGTTCC-1	10167	7273	0.261102708648426	0.48604427333975	0.689261652688024	0.649159043965772
Nuclei: Unsorted	X041-AP0C1W1	#404040	Fail	505777ccc70b11ea8fb942010a19c80f	AACCTGAAGCAATAAC-1	1988	1410	0.051063829787234	0.160283687943262	0.424822695035461	0.150905432595573
Nuclei: Unsorted	X041-AP0C1W1	#404040	Fail	50577812c70b11ea8fb942010a19c80f	AACCTGAAGCAGAATT-1	2421	1711	0.049094097019287	0.185271770894214	0.465225014611338	0.165220983064849
Nuclei: Unsorted	X041-AP0C1W1	#404040	Fail	5057784ec70b11ea8fb942010a19c80f	AACCTGAAGCATTCCA-1	1599	1147	0.0941586748038361	0.172624237140366	0.462074978204011	0.125078173858662
Nuclei: Unsorted	X041-AP0C1W1	#404040	Fail	50577894c70b11ea8fb942010a19c80f	AACCTGAAGCCTCGCA-1	1955	1444	0.0477839335180055	0.145429362880886	0.451523545706371	0
Nuclei: Unsorted	X041-AP0C1W1	#404040	Fail	505778dac70b11ea8fb942010a19c80f	AACCTGAAGCGATACG-1	1479	1095	0.0566210045662101	0.170776255707763	0.451141552511416	0.0676132521974307
Nuclei: Unsorted	X041-AP0C1W1	#404040	Fail	50577916c70b11ea8fb942010a19c80f	AACCTGAAGCTAACAA-1	1702	1236	0.0736245954692557	0.155339805825243	0.439320388349515	0.117508813160987
Nuclei: Unsorted	X041-AP0C1W1	#404040	Fail	50577970c70b11ea8fb942010a19c80f	AACCTGAAGCTCGTTA-1	1914	1369	0.0642804967129291	0.16581446311176	0.454346238130022	0.0522466039707419
Nuclei: Unsorted	X041-AP0C1W1	#404040	Fail	505779b6c70b11ea8fb942010a19c80f	AACCTGAAGGAGACTC-1	1689	1248	0.046474358974359	0.15224358974359	0.44150641025641	0.236826524570752
Nuclei: Unsorted	X041-AP0C1W1	#404040	Fail	505779f2c70b11ea8fb942010a19c80f	AACCTGAAGGAGTCTG-1	4521	3287	0.0514146638271981	0.165804685123213	0.449345908122908	0.11059500110595
Nuclei: Unsorted	X041-AP0C1W1	#404040	Fail	50577a42c70b11ea8fb942010a19c80f	AACCTGAAGGCGATTG-1	1899	1364	0.0601173020527859	0.178152492668622	0.472873900293255	0.421274354923644
Nuclei: Unsorted	X041-AP0C1W1	#404040	Fail	50577a88c70b11ea8fb942010a19c80f	AACCTGAAGGGAGATA-1	1552	1151	0.0738488271068636	0.175499565595135	0.476107732406603	0
Nuclei: Unsorted	X041-AP0C1W1	#404040	Fail	50577acec70b11ea8fb942010a19c80f	AACCTGAAGTAATCAG-1	2024	1386	0.0670995670995671	0.159451659451659	0.422077922077922	0.0494071146245059
Nuclei: Unsorted	X041-AP0C1W1	#404040	Fail	50577b14c70b11ea8fb942010a19c80f	AACCTGAAGTACAGTA-1	2364	1678	0.0643623361144219	0.1626936829559	0.467818831942789	0
Nuclei: Unsorted	X041-AP0C1W1	#404040	Fail	50577b5ac70b11ea8fb942010a19c80f	AACCTGAAGTAGACCG-1	3563	2499	0.0464185674269708	0.164865946378551	0.437374949979992	0.196463654223969
Nuclei: Unsorted	X041-AP0C1W1	#404040	Fail	50577bb4c70b11ea8fb942010a19c80f	AACCTGAAGTCTGCTA-1	1615	1184	0.0532094594594595	0.165540540540541	0.423141891891892	0.123839009287926
Nuclei: Unsorted	X041-AP0C1W1	#404040	Fail	50577bfac70b11ea8fb942010a19c80f	AACCTGAAGTCTGTGT-1	1622	1147	0.0540540540540541	0.155187445510026	0.461203138622494	0.123304562268804
Nuclei: Unsorted	X041-AP0C1W1	#404040	Fail	50577c4ac70b11ea8fb942010a19c80f	AACCTGAAGTTACCAC-1	2002	1414	0.0558698727015559	0.158415841584158	0.46039603960396	0
Nuclei: Unsorted	X041-AP0C1W1	#404040	Fail	50577c9ac70b11ea8fb942010a19c80f	AACCTGAAGTTCCCGG-1	1513	1139	0.0816505706760316	0.17910447761194	0.460930640913082	0
Nuclei: Unsorted	X041-AP0C1W1	#404040	Fail	50577ceac70b11ea8fb942010a19c80f	AACCTGAAGTTCGCGC-1	2460	1801	0.0588561910049972	0.172126596335369	0.473070516379789	0.203252032520325
Nuclei: Unsorted	X041-AP0C1W1	#404040	Fail	50577d3ac70b11ea8fb942010a19c80f	AACCTGACAAACCTAC-1	3048	2154	0.0710306406685237	0.17966573816156	0.467966573816156	0.196850393700787
Nuclei: Unsorted	X041-AP0C1W1	#404040	Fail	50577d80c70b11ea8fb942010a19c80f	AACCTGACAAATGTCC-1	1446	1043	0.0584851390220518	0.164908916586769	0.441035474592522	0.276625172890733
Nuclei: Unsorted	X041-AP0C1W1	#404040	Fail	50577dd0c70b11ea8fb942010a19c80f	AACCTGACAACACGGA-1	1789	1229	0.065093572009764	0.175752644426363	0.445077298616762	0.279485746226942
Nuclei: Unsorted	X041-AP0C1W1	#404040	Fail	50577e16c70b11ea8fb942010a19c80f	AACCTGACAACCTCTC-1	2314	1557	0.0539499036608863	0.16441875401413	0.436737315350032	0.129645635263613
Nuclei: Unsorted	X041-AP0C1W1	#404040	Fail	50577e5cc70b11ea8fb942010a19c80f	AACCTGACAACGCACC-1	1393	1020	0.0705882352941176	0.197058823529412	0.483333333333333	0.143575017946877
Nuclei: Unsorted	X041-AP0C1W1	#404040	Fail	50577eacc70b11ea8fb942010a19c80f	AACCTGACAACTCGAT-1	2602	1855	0.061455525606469	0.17466307277628	0.464690026954178	0.422751729438893
Nuclei: Unsorted	X041-AP0C1W1	#404040	Fail	50577ef2c70b11ea8fb942010a19c80f	AACCTGACAAGACTTC-1	1981	1405	0.0669039145907473	0.151601423487544	0.469039145907473	0.454316002019182
Nuclei: Unsorted	X041-AP0C1W1	#404040	Fail	50577f38c70b11ea8fb942010a19c80f	AACCTGACAAGGAGTC-1	2036	1432	0.0572625698324022	0.157122905027933	0.455307262569832	0.0982318271119843
Nuclei: Unsorted	X041-AP0C1W1	#404040	Fail	50577f7ec70b11ea8fb942010a19c80f	AACCTGACAAGTAACA-1	2013	1397	0.047244094488189	0.169649248389406	0.448103078024338	0.794833581718828
Nuclei: Unsorted	X041-AP0C1W1	#404040	Fail	50577fcec70b11ea8fb942010a19c80f	AACCTGACAATGCATC-1	3682	2504	0.064297124600639	0.178115015974441	0.453674121405751	0.0271591526344378
Nuclei: Unsorted	X041-AP0C1W1	#404040	Fail	50578096c70b11ea8fb942010a19c80f	AACCTGACAATGGTCT-1	3094	2185	0.0535469107551487	0.156979405034325	0.446681922196796	0.0323206205559147
Nuclei: Unsorted	X041-AP0C1W1	#be1e2d	Pass	505780dcc70b11ea8fb942010a19c80f	AACCTGACAATTGCCA-1	4698	3354	0.262969588550984	0.421586165772212	0.642814549791294	0.42571306939123
Nuclei: Unsorted	X041-AP0C1W1	#404040	Fail	5057812cc70b11ea8fb942010a19c80f	AACCTGACACAAACAA-1	4509	3161	0.073394495412844	0.193293261626068	0.481493198354951	0.421379463295631
Nuclei: Unsorted	X041-AP0C1W1	#404040	Fail	50578168c70b11ea8fb942010a19c80f	AACCTGACACCACAGC-1	1641	1183	0.0642434488588335	0.171597633136095	0.469991546914624	0.426569165143205
Nuclei: Unsorted	X041-AP0C1W1	#be1e2d	Pass	505781aec70b11ea8fb942010a19c80f	AACCTGACACCTGAAT-1	6380	4379	0.213519068280429	0.368805663393469	0.615665677095227	0.517241379310345
Nuclei: Unsorted	X041-AP0C1W1	#404040	Fail	505781f4c70b11ea8fb942010a19c80f	AACCTGACACCTGGTG-1	1730	1235	0.0582995951417004	0.17246963562753	0.448582995951417	0.173410404624277
Nuclei: Unsorted	X041-AP0C1W1	#404040	Fail	5057823ac70b11ea8fb942010a19c80f	AACCTGACACGAACGA-1	2436	1765	0.0543909348441926	0.168271954674221	0.459490084985836	0.0410509031198686
Nuclei: Unsorted	X041-AP0C1W1	#404040	Fail	50578276c70b11ea8fb942010a19c80f	AACCTGACACGATATC-1	2107	1497	0.0614562458249833	0.158984635938544	0.463593854375418	0.094921689606075
Nuclei: Unsorted	X041-AP0C1W1	#be1e2d	Pass	505782c6c70b11ea8fb942010a19c80f	AACCTGACACGTTGTA-1	9534	6733	0.223080350512402	0.403386306252785	0.638199910886678	0.755191944619257
Nuclei: Unsorted	X041-AP0C1W1	#404040	Fail	50578302c70b11ea8fb942010a19c80f	AACCTGACACTACACA-1	1510	1125	0.0524444444444444	0.144	0.453333333333333	0.993377483443709
Nuclei: Unsorted	X041-AP0C1W1	#404040	Fail	5057833ec70b11ea8fb942010a19c80f	AACCTGACACTCCACT-1	1546	1113	0.0664869721473495	0.168014375561545	0.471698113207547	0.129366106080207
Nuclei: Unsorted	X041-AP0C1W1	#404040	Fail	50578398c70b11ea8fb942010a19c80f	AACCTGACAGAGAGAA-1	2823	2061	0.0688985929160602	0.150412421154779	0.4463852498787	0.0708466170740347
Nuclei: Unsorted	X041-AP0C1W1	#404040	Fail	505783dec70b11ea8fb942010a19c80f	AACCTGACAGCACATT-1	1436	1065	0.0666666666666667	0.157746478873239	0.435680751173709	0.487465181058496
Nuclei: Unsorted	X041-AP0C1W1	#404040	Fail	5057841ac70b11ea8fb942010a19c80f	AACCTGACAGGTCCTG-1	5518	3836	0.0557872784150156	0.169186652763295	0.456204379562044	0.289960130482059
Nuclei: Unsorted	X041-AP0C1W1	#404040	Fail	50578460c70b11ea8fb942010a19c80f	AACCTGACAGTAACCT-1	4110	2950	0.0606779661016949	0.177966101694915	0.461694915254237	0.194647201946472
Nuclei: Unsorted	X041-AP0C1W1	#404040	Fail	505784a6c70b11ea8fb942010a19c80f	AACCTGACATCCTGGG-1	1411	1007	0.0556107249255213	0.177755710029791	0.464746772591857	0.212615166548547
Nuclei: Unsorted	X041-AP0C1W1	#404040	Fail	505784f6c70b11ea8fb942010a19c80f	AACCTGACATGTCCCT-1	1442	1026	0.064327485380117	0.188109161793372	0.47953216374269	0.13869625520111
Nuclei: Unsorted	X041-AP0C1W1	#404040	Fail	5057853cc70b11ea8fb942010a19c80f	AACCTGAGTAACCGAG-1	2872	2048	0.0576171875	0.18505859375	0.46923828125	0.452646239554318
Nuclei: Unsorted	X041-AP0C1W1	#404040	Fail	50578582c70b11ea8fb942010a19c80f	AACCTGAGTAAGGTCG-1	2392	1683	0.0629827688651218	0.172311348781937	0.451574569221628	0.334448160535117
Nuclei: Unsorted	X041-AP0C1W1	#404040	Fail	505785c8c70b11ea8fb942010a19c80f	AACCTGAGTACCGGCT-1	2095	1440	0.0569444444444445	0.154861111111111	0.420833333333333	0.190930787589499
Nuclei: Unsorted	X041-AP0C1W1	#404040	Fail	5057860ec70b11ea8fb942010a19c80f	AACCTGAGTACTAGAA-1	2534	1795	0.0763231197771588	0.18941504178273	0.461281337047354	0.236779794790845
Nuclei: Unsorted	X041-AP0C1W1	#404040	Fail	5057865ec70b11ea8fb942010a19c80f	AACCTGAGTAGAACGC-1	4482	3153	0.109102442118617	0.238503013003489	0.497304154773232	0.423917893797412
Nuclei: Unsorted	X041-AP0C1W1	#404040	Fail	505786b8c70b11ea8fb942010a19c80f	AACCTGAGTAGTCCAT-1	4377	3043	0.0384488991127177	0.134078212290503	0.409464344396977	0.0913867946081791
Nuclei: Unsorted	X041-AP0C1W1	#404040	Fail	505786fec70b11ea8fb942010a19c80f	AACCTGAGTATCCCTC-1	2858	2001	0.0594702648675662	0.169915042478761	0.452273863068466	0.104968509447166
Nuclei: Unsorted	X041-AP0C1W1	#404040	Fail	50578758c70b11ea8fb942010a19c80f	AACCTGAGTATGGATA-1	2012	1412	0.0502832861189802	0.181303116147309	0.46600566572238	0.248508946322068
Nuclei: Unsorted	X041-AP0C1W1	#404040	Fail	505787bcc70b11ea8fb942010a19c80f	AACCTGAGTATTCTGG-1	2099	1500	0.0593333333333333	0.176666666666667	0.436	0.0952834683182468
Nuclei: Unsorted	X041-AP0C1W1	#404040	Fail	5057880cc70b11ea8fb942010a19c80f	AACCTGAGTCAAGACG-1	11746	8487	0.186167079062095	0.355013550135501	0.600919052668788	0.587434020091946
Nuclei: Unsorted	X041-AP0C1W1	#be1e2d	Pass	5057885cc70b11ea8fb942010a19c80f	AACCTGAGTCACAGTT-1	7468	5205	0.301633045148895	0.451488952929875	0.68626320845341	1.5532940546331
Nuclei: Unsorted	X041-AP0C1W1	#404040	Fail	505788acc70b11ea8fb942010a19c80f	AACCTGAGTCAGGTGA-1	2479	1751	0.0548258138206739	0.157053112507139	0.451741861793261	0.121016538926987
Nuclei: Unsorted	X041-AP0C1W1	#404040	Fail	505788fcc70b11ea8fb942010a19c80f	AACCTGAGTCATCAAC-1	2439	1745	0.0544412607449857	0.170773638968481	0.445845272206304	0.1230012300123
Nuclei: Unsorted	X041-AP0C1W1	#404040	Fail	50578942c70b11ea8fb942010a19c80f	AACCTGAGTCCACCAG-1	6064	4292	0.065237651444548	0.164026095060578	0.457362534948742	0.181398416886544
Nuclei: Unsorted	X041-AP0C1W1	#404040	Fail	50578988c70b11ea8fb942010a19c80f	AACCTGAGTCGATAGG-1	4026	2786	0.0620961952620244	0.168341708542714	0.446877243359655	0.14903129657228
Nuclei: Unsorted	X041-AP0C1W1	#be1e2d	Pass	505789cec70b11ea8fb942010a19c80f	AACCTGAGTCGGCTGT-1	8890	6422	0.209747742136406	0.404546870133915	0.61647461849891	0.191226096737908
Nuclei: Unsorted	X041-AP0C1W1	#404040	Fail	50578a14c70b11ea8fb942010a19c80f	AACCTGAGTCTCTAAG-1	2152	1503	0.0705256154357951	0.18562874251497	0.457751164337991	0.0464684014869888
Nuclei: Unsorted	X041-AP0C1W1	#404040	Fail	50578a5ac70b11ea8fb942010a19c80f	AACCTGAGTGACCAGA-1	2009	1412	0.0658640226628895	0.177762039660057	0.461048158640227	0.298656047784968
Nuclei: Unsorted	X041-AP0C1W1	#404040	Fail	50578aa0c70b11ea8fb942010a19c80f	AACCTGAGTGAGTAAT-1	1495	1089	0.0596877869605142	0.148760330578512	0.446280991735537	0
Nuclei: Unsorted	X041-AP0C1W1	#404040	Fail	50578ae6c70b11ea8fb942010a19c80f	AACCTGAGTGATAACA-1	2366	1671	0.0556552962298025	0.156193895870736	0.43506882106523	0
Nuclei: Unsorted	X041-AP0C1W1	#404040	Fail	50578b2cc70b11ea8fb942010a19c80f	AACCTGAGTGATCAGG-1	2938	2092	0.0621414913957935	0.17925430210325	0.452198852772467	0.306330837304289
Nuclei: Unsorted	X041-AP0C1W1	#404040	Fail	50578b72c70b11ea8fb942010a19c80f	AACCTGAGTGCTGGCT-1	1575	1120	0.0633928571428571	0.182142857142857	0.450892857142857	0.0634920634920635
Nuclei: Unsorted	X041-AP0C1W1	#404040	Fail	50578bc2c70b11ea8fb942010a19c80f	AACCTGAGTGCTGTGC-1	1777	1284	0.0615264797507788	0.153426791277259	0.464174454828661	0.225098480585256
Nuclei: Unsorted	X041-AP0C1W1	#404040	Fail	50578bfec70b11ea8fb942010a19c80f	AACCTGAGTGGAAAGA-1	1805	1308	0.0657492354740061	0.187308868501529	0.468654434250765	0.110803324099723
Nuclei: Unsorted	X041-AP0C1W1	#404040	Fail	50578c44c70b11ea8fb942010a19c80f	AACCTGAGTGGAAGCT-1	2013	1419	0.0613107822410148	0.169133192389006	0.442565186751233	0
Nuclei: Unsorted	X041-AP0C1W1	#404040	Fail	50578c8ac70b11ea8fb942010a19c80f	AACCTGAGTGGTTCTA-1	1683	1215	0.0559670781893004	0.166255144032922	0.445267489711934	0
Nuclei: Unsorted	X041-AP0C1W1	#404040	Fail	50578cd0c70b11ea8fb942010a19c80f	AACCTGAGTGTCCCAG-1	3232	2270	0.0590308370044053	0.16431718061674	0.464757709251101	0.433168316831683
Nuclei: Unsorted	X041-AP0C1W1	#404040	Fail	50578d16c70b11ea8fb942010a19c80f	AACCTGAGTTACGAAA-1	2008	1416	0.0600282485875706	0.179378531073446	0.449152542372881	0.149402390438247
Nuclei: Unsorted	X041-AP0C1W1	#404040	Fail	50578d66c70b11ea8fb942010a19c80f	AACCTGAGTTAGTAGA-1	1516	1088	0.0661764705882353	0.155330882352941	0.475183823529412	0
Nuclei: Unsorted	X041-AP0C1W1	#404040	Fail	50578dacc70b11ea8fb942010a19c80f	AACCTGAGTTCCCAAA-1	3996	2746	0.0633648943918427	0.177348871085215	0.45047341587764	0.35035035035035
Nuclei: Unsorted	X041-AP0C1W1	#404040	Fail	50578df2c70b11ea8fb942010a19c80f	AACCTGAGTTCCGCGA-1	1864	1315	0.0555133079847909	0.156653992395437	0.440304182509506	0.0536480686695279
Nuclei: Unsorted	X041-AP0C1W1	#404040	Fail	50578e38c70b11ea8fb942010a19c80f	AACCTGAGTTCCGGCA-1	1609	1145	0.0698689956331878	0.173799126637555	0.434061135371179	0.0621504039776259
Nuclei: Unsorted	X041-AP0C1W1	#404040	Fail	50578e88c70b11ea8fb942010a19c80f	AACCTGAGTTCGGGAA-1	2013	1396	0.0644699140401146	0.174068767908309	0.461318051575931	0.0993541977148535
Nuclei: Unsorted	X041-AP0C1W1	#404040	Fail	50578ec4c70b11ea8fb942010a19c80f	AACCTGAGTTGCAGAG-1	1732	1241	0.0588235294117647	0.16116035455278	0.426269137792103	0.0577367205542725
Nuclei: Unsorted	X041-AP0C1W1	#404040	Fail	50578f64c70b11ea8fb942010a19c80f	AACCTGAGTTGGGAAC-1	2469	1656	0.0573671497584541	0.133454106280193	0.389492753623188	0
Nuclei: Unsorted	X041-AP0C1W1	#404040	Fail	50578fb4c70b11ea8fb942010a19c80f	AACCTGAGTTGTATCG-1	74156	53222	0.129025590921048	0.263124271917628	0.535173424523693	0.267004692809752
Nuclei: Unsorted	X041-AP0C1W1	#404040	Fail	505790ccc70b11ea8fb942010a19c80f	AACCTGAGTTTCTACT-1	13623	9780	0.187627811860941	0.351124744376278	0.582515337423313	0.256918446744476
Nuclei: Unsorted	X041-AP0C1W1	#404040	Fail	5057911cc70b11ea8fb942010a19c80f	AACCTGAGTTTGACCA-1	2151	1543	0.0661049902786779	0.17952041477641	0.458846403110823	0.371920037192004
Nuclei: Unsorted	X041-AP0C1W1	#404040	Fail	50579162c70b11ea8fb942010a19c80f	AACCTGATCAGGTTTG-1	2926	2104	0.0508555133079848	0.182509505703422	0.454847908745247	0.0683526999316473
Nuclei: Unsorted	X041-AP0C1W1	#404040	Fail	505791b2c70b11ea8fb942010a19c80f	AACCTGATCATCATGG-1	1936	1410	0.0631205673758865	0.195035460992908	0.452482269503546	0.258264462809917
Nuclei: Unsorted	X041-AP0C1W1	#404040	Fail	5057920cc70b11ea8fb942010a19c80f	AACCTGATCATGCTTT-1	13094	9451	0.138821288752513	0.282509787324093	0.548830811554333	0.542233083855201
Nuclei: Unsorted	X041-AP0C1W1	#404040	Fail	50579252c70b11ea8fb942010a19c80f	AACCTGATCCAAGAGG-1	1491	1046	0.0535372848948375	0.160611854684512	0.420650095602294	0
Nuclei: Unsorted	X041-AP0C1W1	#404040	Fail	50579298c70b11ea8fb942010a19c80f	AACCTGATCCAATCCC-1	1771	1252	0.0575079872204473	0.180511182108626	0.475239616613419	0.282326369282891
Nuclei: Unsorted	X041-AP0C1W1	#404040	Fail	505792e8c70b11ea8fb942010a19c80f	AACCTGATCCATACGA-1	1467	1042	0.0623800383877159	0.187140115163148	0.489443378119002	0
Nuclei: Unsorted	X041-AP0C1W1	#404040	Fail	5057932ec70b11ea8fb942010a19c80f	AACCTGATCCATTGTT-1	2578	1856	0.052801724137931	0.172413793103448	0.477370689655172	0.193948797517455
Nuclei: Unsorted	X041-AP0C1W1	#404040	Fail	50579388c70b11ea8fb942010a19c80f	AACCTGATCCCAATGA-1	1594	1198	0.0525876460767947	0.167779632721202	0.45575959933222	0
Nuclei: Unsorted	X041-AP0C1W1	#404040	Fail	505793d8c70b11ea8fb942010a19c80f	AACCTGATCCGGGCAT-1	2457	1650	0.0642424242424242	0.161818181818182	0.460606060606061	0.0407000407000407
Nuclei: Unsorted	X041-AP0C1W1	#404040	Fail	5057941ec70b11ea8fb942010a19c80f	AACCTGATCCTATCCG-1	2618	1904	0.0619747899159664	0.170693277310924	0.441701680672269	0.114591291061879
Nuclei: Unsorted	X041-AP0C1W1	#404040	Fail	50579464c70b11ea8fb942010a19c80f	AACCTGATCCTCAAGA-1	3742	2649	0.0539826349565874	0.141940354850887	0.415628539071348	0
Nuclei: Unsorted	X041-AP0C1W1	#404040	Fail	5057955ec70b11ea8fb942010a19c80f	AACCTGATCCTTACGC-1	2571	1837	0.0549809471965161	0.175830157866086	0.425149700598802	0
Nuclei: Unsorted	X041-AP0C1W1	#404040	Fail	505795a4c70b11ea8fb942010a19c80f	AACCTGATCGCAAGCC-1	1816	1315	0.0790874524714829	0.167300380228137	0.441825095057034	0
Nuclei: Unsorted	X041-AP0C1W1	#404040	Fail	505795f4c70b11ea8fb942010a19c80f	AACCTGATCGCACCTT-1	2312	1637	0.0678069639584606	0.185705558949298	0.453879047037263	0
Nuclei: Unsorted	X041-AP0C1W1	#404040	Fail	5057963ac70b11ea8fb942010a19c80f	AACCTGATCGCATAAC-1	2983	2044	0.0543052837573385	0.159980430528376	0.415362035225049	0.100569896077774
Nuclei: Unsorted	X041-AP0C1W1	#404040	Fail	50579680c70b11ea8fb942010a19c80f	AACCTGATCGCATACA-1	1657	1205	0.0564315352697096	0.161825726141079	0.442323651452282	0.24140012070006
Nuclei: Unsorted	X041-AP0C1W1	#404040	Fail	505796dac70b11ea8fb942010a19c80f	AACCTGATCGCCTTAC-1	3808	2667	0.0671166104236971	0.160854893138358	0.446944131983502	0.0525210084033613
Nuclei: Unsorted	X041-AP0C1W1	#404040	Fail	50579720c70b11ea8fb942010a19c80f	AACCTGATCGCGATGC-1	2064	1467	0.0593047034764826	0.165644171779141	0.441717791411043	0.436046511627907
Nuclei: Unsorted	X041-AP0C1W1	#404040	Fail	5057977ac70b11ea8fb942010a19c80f	AACCTGATCGGAAAGC-1	1722	1233	0.0624493106244931	0.16301703163017	0.461476074614761	0
Nuclei: Unsorted	X041-AP0C1W1	#404040	Fail	505797cac70b11ea8fb942010a19c80f	AACCTGATCGGATAAA-1	2284	1658	0.0506634499396864	0.154402895054282	0.432448733413752	0.175131348511384
Nuclei: Unsorted	X041-AP0C1W1	#404040	Fail	50579810c70b11ea8fb942010a19c80f	AACCTGATCGGTACTA-1	1819	1276	0.0721003134796238	0.183385579937304	0.467868338557994	0.989554700384827
Nuclei: Unsorted	X041-AP0C1W1	#be1e2d	Pass	50579856c70b11ea8fb942010a19c80f	AACCTGATCGGTCTCT-1	4765	3446	0.297736506094022	0.485490423679629	0.690365641323273	0.377754459601259
Nuclei: Unsorted	X041-AP0C1W1	#404040	Fail	5057989cc70b11ea8fb942010a19c80f	AACCTGATCGGTTCCT-1	1564	1134	0.0679012345679012	0.171075837742504	0.447089947089947	0.0639386189258312
Nuclei: Unsorted	X041-AP0C1W1	#404040	Fail	5057995ac70b11ea8fb942010a19c80f	AACCTGATCGTGCTTC-1	4732	3281	0.135629381286193	0.257543431880524	0.517829929899421	0.633981403212172
Nuclei: Unsorted	X041-AP0C1W1	#404040	Fail	505799aac70b11ea8fb942010a19c80f	AACCTGATCGTGGGTC-1	2826	1873	0.0576615056059797	0.171916711158569	0.463427656166578	0.141542816702052
Nuclei: Unsorted	X041-AP0C1W1	#404040	Fail	505799fac70b11ea8fb942010a19c80f	AACCTGATCTACCCGT-1	1951	1380	0.0688405797101449	0.168840579710145	0.448550724637681	0.256278831368529
Nuclei: Unsorted	X041-AP0C1W1	#404040	Fail	50579a4ac70b11ea8fb942010a19c80f	AACCTGATCTATATCC-1	2320	1657	0.0609535304767652	0.184671092335546	0.491249245624623	0.301724137931035
Nuclei: Unsorted	X041-AP0C1W1	#404040	Fail	50579a9ac70b11ea8fb942010a19c80f	AACCTGATCTATCCTA-1	1793	1307	0.0680948737566947	0.189747513389441	0.457536342769702	0.167317345231456
Nuclei: Unsorted	X041-AP0C1W1	#404040	Fail	50579ae0c70b11ea8fb942010a19c80f	AACCTGATCTATGAGC-1	2902	2114	0.0624408703878903	0.17360454115421	0.451750236518448	0.0689179875947622
Nuclei: Unsorted	X041-AP0C1W1	#404040	Fail	50579b26c70b11ea8fb942010a19c80f	AACCTGATCTTAACGG-1	2050	1475	0.0549152542372881	0.153220338983051	0.439322033898305	0.195121951219512
Nuclei: Unsorted	X041-AP0C1W1	#404040	Fail	50579b6cc70b11ea8fb942010a19c80f	AACCTGATCTTCCAGC-1	4089	2936	0.0636920980926431	0.152588555858311	0.455722070844687	0.0244558571777941
Nuclei: Unsorted	X041-AP0C1W1	#404040	Fail	50579bbcc70b11ea8fb942010a19c80f	AACCTGATCTTCTTCC-1	2132	1523	0.0604070912672357	0.186474064346684	0.477347340774787	0.0469043151969981
Nuclei: Unsorted	X041-AP0C1W1	#404040	Fail	50579c0cc70b11ea8fb942010a19c80f	AACCTTTAGACAGTGC-1	1643	1187	0.0623420387531592	0.187868576242628	0.483572030328559	0.182592818015825
Nuclei: Unsorted	X041-AP0C1W1	#404040	Fail	50579c52c70b11ea8fb942010a19c80f	AACCTTTAGACCTATC-1	3014	2105	0.069833729216152	0.171021377672209	0.430878859857482	0.13271400132714
Nuclei: Unsorted	X041-AP0C1W1	#404040	Fail	50579ca2c70b11ea8fb942010a19c80f	AACCTTTAGAGCAGCT-1	1943	1368	0.0504385964912281	0.153508771929825	0.429824561403509	0.257334019557386
Nuclei: Unsorted	X041-AP0C1W1	#404040	Fail	50579cf2c70b11ea8fb942010a19c80f	AACCTTTAGAGCTGTG-1	1796	1253	0.0606544293695132	0.166799680766161	0.445331205107741	0.334075723830735
Nuclei: Unsorted	X041-AP0C1W1	#404040	Fail	50579d42c70b11ea8fb942010a19c80f	AACCTTTAGAGGTACC-1	3725	2631	0.0577727099961992	0.155454199923983	0.432535157734702	0.0805369127516778
Nuclei: Unsorted	X041-AP0C1W1	#404040	Fail	50579d92c70b11ea8fb942010a19c80f	AACCTTTAGATACCAA-1	1598	1131	0.0565870910698497	0.170645446507515	0.470380194518126	0.500625782227785
Nuclei: Unsorted	X041-AP0C1W1	#404040	Fail	50579dd8c70b11ea8fb942010a19c80f	AACCTTTAGATCACCT-1	1768	1273	0.0581304006284368	0.172034564021995	0.463472113118617	0.226244343891403
Nuclei: Unsorted	X041-AP0C1W1	#404040	Fail	50579e28c70b11ea8fb942010a19c80f	AACCTTTAGATGCGAC-1	1946	1371	0.0634573304157549	0.153172866520788	0.460977388767323	0.102774922918808
Nuclei: Unsorted	X041-AP0C1W1	#404040	Fail	50579e6ec70b11ea8fb942010a19c80f	AACCTTTAGATGGCAC-1	2050	1492	0.0475871313672922	0.161528150134048	0.439008042895442	0.146341463414634
Nuclei: Unsorted	X041-AP0C1W1	#404040	Fail	50579ebec70b11ea8fb942010a19c80f	AACCTTTAGATTCCGT-1	1511	1075	0.0455813953488372	0.165581395348837	0.473488372093023	0
Nuclei: Unsorted	X041-AP0C1W1	#404040	Fail	50579f04c70b11ea8fb942010a19c80f	AACCTTTAGCACACCC-1	2440	1695	0.0566371681415929	0.157522123893805	0.462536873156342	0.040983606557377
Nuclei: Unsorted	X041-AP0C1W1	#404040	Fail	50579f4ac70b11ea8fb942010a19c80f	AACCTTTAGCAGAAAG-1	4578	3218	0.0621504039776259	0.155686761963953	0.443132380360472	0.0873743993010048
Nuclei: Unsorted	X041-AP0C1W1	#404040	Fail	50579fa4c70b11ea8fb942010a19c80f	AACCTTTAGCATGTGG-1	2133	1503	0.06187624750499	0.165668662674651	0.447771124417831	0.281293952180028
Nuclei: Unsorted	X041-AP0C1W1	#404040	Fail	50579ffec70b11ea8fb942010a19c80f	AACCTTTAGCCAGAAC-1	5523	3802	0.0599684376643872	0.162809047869542	0.444502893214098	0.0181061017562919
Nuclei: Unsorted	X041-AP0C1W1	#404040	Fail	5057a04ec70b11ea8fb942010a19c80f	AACCTTTAGCCTTTGA-1	1519	1122	0.0525846702317291	0.168449197860963	0.455436720142603	0
Nuclei: Unsorted	X041-AP0C1W1	#404040	Fail	5057a094c70b11ea8fb942010a19c80f	AACCTTTAGCGCATTT-1	2252	1664	0.0757211538461538	0.182091346153846	0.450120192307692	0.22202486678508
Nuclei: Unsorted	X041-AP0C1W1	#404040	Fail	5057a0e4c70b11ea8fb942010a19c80f	AACCTTTAGCTGAATA-1	1562	1099	0.0646041856232939	0.171064604185623	0.465878070973612	0.128040973111396
Nuclei: Unsorted	X041-AP0C1W1	#404040	Fail	5057a134c70b11ea8fb942010a19c80f	AACCTTTAGGAAACTT-1	1965	1397	0.0737294201861131	0.17680744452398	0.435934144595562	0.152671755725191
Nuclei: Unsorted	X041-AP0C1W1	#404040	Fail	5057a184c70b11ea8fb942010a19c80f	AACCTTTAGGATGTCG-1	1683	1191	0.0554156171284635	0.168765743073048	0.452560873215785	0.05941770647653
Nuclei: Unsorted	X041-AP0C1W1	#404040	Fail	5057a1d4c70b11ea8fb942010a19c80f	AACCTTTAGGCGCTTC-1	1935	1376	0.0588662790697674	0.162063953488372	0.443313953488372	0
Nuclei: Unsorted	X041-AP0C1W1	#404040	Fail	5057a22ec70b11ea8fb942010a19c80f	AACCTTTAGGGATCCA-1	2074	1484	0.0660377358490566	0.165094339622642	0.483153638814016	0.482160077145612
Nuclei: Unsorted	X041-AP0C1W1	#404040	Fail	5057a27ec70b11ea8fb942010a19c80f	AACCTTTAGGTACACG-1	2355	1657	0.0506940253470127	0.167773083886542	0.44055522027761	0.212314225053079
Nuclei: Unsorted	X041-AP0C1W1	#404040	Fail	5057a2c4c70b11ea8fb942010a19c80f	AACCTTTAGGTAGGAA-1	6430	4598	0.0776424532405394	0.192257503262288	0.480208786428882	0.186625194401244
Nuclei: Unsorted	X041-AP0C1W1	#404040	Fail	5057a314c70b11ea8fb942010a19c80f	AACCTTTAGTAACACA-1	2965	2119	0.0811703633789523	0.170363378952336	0.458706937234545	0.539629005059022
Nuclei: Unsorted	X041-AP0C1W1	#404040	Fail	5057a364c70b11ea8fb942010a19c80f	AACCTTTAGTAACTCC-1	1703	1212	0.0701320132013201	0.188118811881188	0.485973597359736	0
Nuclei: Unsorted	X041-AP0C1W1	#404040	Fail	5057a3b4c70b11ea8fb942010a19c80f	AACCTTTAGTACCTCA-1	2456	1758	0.0574516496018202	0.168941979522184	0.454493742889647	0.366449511400651
Nuclei: Unsorted	X041-AP0C1W1	#404040	Fail	5057a3fac70b11ea8fb942010a19c80f	AACCTTTAGTATACGA-1	1500	1054	0.0493358633776091	0.157495256166983	0.443074003795066	0
Nuclei: Unsorted	X041-AP0C1W1	#404040	Fail	5057a440c70b11ea8fb942010a19c80f	AACCTTTAGTATGCTC-1	2406	1716	0.0565268065268065	0.170745920745921	0.455710955710956	0.0831255195344971
Nuclei: Unsorted	X041-AP0C1W1	#404040	Fail	5057a490c70b11ea8fb942010a19c80f	AACCTTTAGTCATCTG-1	2361	1664	0.0588942307692308	0.171274038461538	0.438701923076923	0.169419737399407
Nuclei: Unsorted	X041-AP0C1W1	#404040	Fail	5057a4f4c70b11ea8fb942010a19c80f	AACCTTTAGTCGGGAT-1	2135	1554	0.0604890604890605	0.162162162162162	0.444658944658945	0.0468384074941452
Nuclei: Unsorted	X041-AP0C1W1	#404040	Fail	5057a53ac70b11ea8fb942010a19c80f	AACCTTTAGTCGTATC-1	2039	1438	0.0521557719054242	0.178025034770515	0.43115438108484	0
Nuclei: Unsorted	X041-AP0C1W1	#404040	Fail	5057a580c70b11ea8fb942010a19c80f	AACCTTTAGTCTCCAA-1	1733	1223	0.0572363041700736	0.171708912510221	0.44971381847915	0.115406809001731
Nuclei: Unsorted	X041-AP0C1W1	#404040	Fail	5057a5d0c70b11ea8fb942010a19c80f	AACCTTTAGTTCCAGT-1	1619	1185	0.0717299578059072	0.166244725738397	0.467510548523207	0.0617665225447807
Nuclei: Unsorted	X041-AP0C1W1	#404040	Fail	5057a620c70b11ea8fb942010a19c80f	AACCTTTAGTTGCGCC-1	1381	1011	0.066271018793274	0.181008902077151	0.445103857566766	0
Nuclei: Unsorted	X041-AP0C1W1	#404040	Fail	5057a65cc70b11ea8fb942010a19c80f	AACCTTTCAAACTACC-1	1753	1288	0.0722049689440994	0.18167701863354	0.47748447204969	0.114090131203651
Nuclei: Unsorted	X041-AP0C1W1	#404040	Fail	5057a6acc70b11ea8fb942010a19c80f	AACCTTTCAAAGGCCA-1	6741	4883	0.0927708375998362	0.197829203358591	0.483719025189433	0.237353508381546
Nuclei: Unsorted	X041-AP0C1W1	#404040	Fail	5057a6fcc70b11ea8fb942010a19c80f	AACCTTTCAACGACAG-1	1487	1067	0.0534208059981256	0.164011246485473	0.441424554826617	0.201748486886348
Nuclei: Unsorted	X041-AP0C1W1	#404040	Fail	5057a74cc70b11ea8fb942010a19c80f	AACCTTTCAACGTAGG-1	2470	1790	0.0608938547486034	0.149720670391061	0.459217877094972	0.0404858299595142
Nuclei: Unsorted	X041-AP0C1W1	#404040	Fail	5057a792c70b11ea8fb942010a19c80f	AACCTTTCAACTCGAT-1	1809	1311	0.0663615560640732	0.151029748283753	0.459191456903127	0.0552791597567717
Nuclei: Unsorted	X041-AP0C1W1	#404040	Fail	5057a7e2c70b11ea8fb942010a19c80f	AACCTTTCAAGATGCG-1	1655	1190	0.0554621848739496	0.149579831932773	0.434453781512605	0.120845921450151
Nuclei: Unsorted	X041-AP0C1W1	#404040	Fail	5057a832c70b11ea8fb942010a19c80f	AACCTTTCAAGTGGCA-1	8816	6362	0.16457088965734	0.327412763281987	0.572933039924552	0.21551724137931
Nuclei: Unsorted	X041-AP0C1W1	#404040	Fail	5057a878c70b11ea8fb942010a19c80f	AACCTTTCAATCCATG-1	1972	1401	0.0549607423269094	0.172019985724483	0.461812990720914	0.050709939148073
Nuclei: Unsorted	X041-AP0C1W1	#404040	Fail	5057a8c8c70b11ea8fb942010a19c80f	AACCTTTCAATGATGA-1	1970	1398	0.0622317596566524	0.175250357653791	0.452789699570815	0.253807106598985
Nuclei: Unsorted	X041-AP0C1W1	#404040	Fail	5057a922c70b11ea8fb942010a19c80f	AACCTTTCAATTCTCT-1	2459	1755	0.0683760683760684	0.186894586894587	0.451282051282051	0
Nuclei: Unsorted	X041-AP0C1W1	#404040	Fail	5057a968c70b11ea8fb942010a19c80f	AACCTTTCACAAGTGG-1	5339	3645	0.0713305898491084	0.179149519890261	0.476543209876543	0.224761191234314
Nuclei: Unsorted	X041-AP0C1W1	#404040	Fail	5057a9b8c70b11ea8fb942010a19c80f	AACCTTTCACAGCCAC-1	2633	1850	0.0583783783783784	0.166486486486486	0.457297297297297	0.227876946448918
Nuclei: Unsorted	X041-AP0C1W1	#404040	Fail	5057aa08c70b11ea8fb942010a19c80f	AACCTTTCACAGTAGG-1	2311	1656	0.0676328502415459	0.176932367149758	0.457125603864734	0.0865426222414539
Nuclei: Unsorted	X041-AP0C1W1	#404040	Fail	5057aa62c70b11ea8fb942010a19c80f	AACCTTTCACATGATC-1	3058	2182	0.0637030247479377	0.173235563703025	0.453253895508708	0.0327011118378025
Nuclei: Unsorted	X041-AP0C1W1	#404040	Fail	5057aab2c70b11ea8fb942010a19c80f	AACCTTTCACCGAATT-1	2118	1551	0.0812379110251451	0.190844616376531	0.481624758220503	0.28328611898017
Nuclei: Unsorted	X041-AP0C1W1	#404040	Fail	5057ab02c70b11ea8fb942010a19c80f	AACCTTTCACGACGAA-1	2036	1452	0.0661157024793388	0.174931129476584	0.442148760330579	0.343811394891945
Nuclei: Unsorted	X041-AP0C1W1	#404040	Fail	5057ab5cc70b11ea8fb942010a19c80f	AACCTTTCACGATTAC-1	13285	9493	0.185715790582535	0.340566733382492	0.579058253449911	0.436582611968385
Nuclei: Unsorted	X041-AP0C1W1	#404040	Fail	5057abacc70b11ea8fb942010a19c80f	AACCTTTCACGGTTAT-1	1625	1145	0.0759825327510917	0.167685589519651	0.498689956331878	0.184615384615385
Nuclei: Unsorted	X041-AP0C1W1	#404040	Fail	5057ac10c70b11ea8fb942010a19c80f	AACCTTTCACTACACA-1	2193	1538	0.0559167750325098	0.164499349804942	0.44408322496749	0.0455996352029184
Nuclei: Unsorted	X041-AP0C1W1	#404040	Fail	5057ac74c70b11ea8fb942010a19c80f	AACCTTTCACTGGGCT-1	2820	2042	0.0680705190989226	0.177277179236043	0.471106758080313	0.0354609929078014
Nuclei: Unsorted	X041-AP0C1W1	#404040	Fail	5057acc4c70b11ea8fb942010a19c80f	AACCTTTCAGCCACGT-1	1484	1045	0.061244019138756	0.170334928229665	0.458373205741627	0.0673854447439353
Nuclei: Unsorted	X041-AP0C1W1	#404040	Fail	5057ad14c70b11ea8fb942010a19c80f	AACCTTTCAGCGTGAA-1	1981	1392	0.0632183908045977	0.160919540229885	0.474856321839081	0.252397778899546
Nuclei: Unsorted	X041-AP0C1W1	#404040	Fail	5057ad64c70b11ea8fb942010a19c80f	AACCTTTCAGCTGATT-1	2500	1763	0.0589903573454339	0.171298922291549	0.449801474758934	0.04
Nuclei: Unsorted	X041-AP0C1W1	#404040	Fail	5057adaac70b11ea8fb942010a19c80f	AACCTTTCAGGGTACA-1	2599	1861	0.0644814615797958	0.185921547555078	0.488447071466953	0.15390534821085
Nuclei: Unsorted	X041-AP0C1W1	#404040	Fail	5057adf0c70b11ea8fb942010a19c80f	AACCTTTCAGGTGGTA-1	1916	1381	0.052860246198407	0.167994207096307	0.46415640839971	0.0521920668058455
Nuclei: Unsorted	X041-AP0C1W1	#404040	Fail	5057ae4ac70b11ea8fb942010a19c80f	AACCTTTCAGTAACTC-1	2398	1723	0.0568775391758561	0.16482878699942	0.434126523505514	0.500417014178482
Nuclei: Unsorted	X041-AP0C1W1	#404040	Fail	5057ae9ac70b11ea8fb942010a19c80f	AACCTTTCAGTAGTTC-1	1899	1370	0.0562043795620438	0.156204379562044	0.478102189781022	0.157977883096367
Nuclei: Unsorted	X041-AP0C1W1	#404040	Fail	5057aee0c70b11ea8fb942010a19c80f	AACCTTTCAGTCAGCC-1	1867	1386	0.0692640692640693	0.161616161616162	0.467532467532468	0.107123727905731
Nuclei: Unsorted	X041-AP0C1W1	#404040	Fail	5057af26c70b11ea8fb942010a19c80f	AACCTTTCATCCCAAA-1	2224	1583	0.0726468730259002	0.192040429564119	0.480101073910297	0.0449640287769784
Nuclei: Unsorted	X041-AP0C1W1	#404040	Fail	5057af76c70b11ea8fb942010a19c80f	AACCTTTCATGATCGT-1	1444	1030	0.0825242718446602	0.199029126213592	0.454368932038835	0.761772853185596
Nuclei: Unsorted	X041-AP0C1W1	#404040	Fail	5057afd0c70b11ea8fb942010a19c80f	AACCTTTCATGATTGC-1	1693	1196	0.0677257525083612	0.179765886287625	0.473244147157191	0.118133490844654
Nuclei: Unsorted	X041-AP0C1W1	#404040	Fail	5057b02ac70b11ea8fb942010a19c80f	AACCTTTCATGGTAAA-1	1776	1304	0.0605828220858896	0.169478527607362	0.482361963190184	0.225225225225225
Nuclei: Unsorted	X041-AP0C1W1	#be1e2d	Pass	5057b070c70b11ea8fb942010a19c80f	AACCTTTCATTACCTT-1	18964	13474	0.204170995992281	0.370713967641383	0.608282618376132	0.743514026576672
Nuclei: Unsorted	X041-AP0C1W1	#404040	Fail	5057b0c0c70b11ea8fb942010a19c80f	AACCTTTCATTATGGC-1	1560	1099	0.0473157415832575	0.173794358507734	0.435850773430391	0.0641025641025641
Nuclei: Unsorted	X041-AP0C1W1	#404040	Fail	5057b106c70b11ea8fb942010a19c80f	AACCTTTCATTCCCGT-1	1757	1279	0.0664581704456607	0.178264268960125	0.464425332290852	0.0569151963574274
Nuclei: Unsorted	X041-AP0C1W1	#404040	Fail	5057b156c70b11ea8fb942010a19c80f	AACCTTTCATTTGGCA-1	1534	1075	0.0651162790697674	0.164651162790698	0.448372093023256	0
Nuclei: Unsorted	X041-AP0C1W1	#404040	Fail	5057b1a6c70b11ea8fb942010a19c80f	AACCTTTGTAAACGAT-1	1817	1251	0.0639488409272582	0.183053557154277	0.451638689048761	0.550357732526142
Nuclei: Unsorted	X041-AP0C1W1	#404040	Fail	5057b1ecc70b11ea8fb942010a19c80f	AACCTTTGTAAAGGCC-1	1717	1220	0.0639344262295082	0.165573770491803	0.45327868852459	0.05824111822947
Nuclei: Unsorted	X041-AP0C1W1	#404040	Fail	5057b23cc70b11ea8fb942010a19c80f	AACCTTTGTAACCGAG-1	2674	1905	0.0388451443569554	0.152755905511811	0.417322834645669	0.037397157816006
Nuclei: Unsorted	X041-AP0C1W1	#404040	Fail	5057b28cc70b11ea8fb942010a19c80f	AACCTTTGTAACGTAA-1	2440	1694	0.0608028335301063	0.163518299881936	0.430932703659976	0.245901639344262
Nuclei: Unsorted	X041-AP0C1W1	#404040	Fail	5057b2d2c70b11ea8fb942010a19c80f	AACCTTTGTAAGTCTC-1	7700	5532	0.0695950831525669	0.167932031814895	0.452277657266811	0.116883116883117
Nuclei: Unsorted	X041-AP0C1W1	#404040	Fail	5057b32cc70b11ea8fb942010a19c80f	AACCTTTGTACGCAAG-1	3217	2273	0.0747910250769908	0.175978882534096	0.488781346238451	0
Nuclei: Unsorted	X041-AP0C1W1	#404040	Fail	5057b37cc70b11ea8fb942010a19c80f	AACCTTTGTACGTAAA-1	1604	1161	0.0508182601205857	0.167958656330749	0.45650301464255	0
Nuclei: Unsorted	X041-AP0C1W1	#404040	Fail	5057b3c2c70b11ea8fb942010a19c80f	AACCTTTGTAGCGTTT-1	2087	1518	0.0790513833992095	0.16403162055336	0.447957839262187	0.0479156684235745
Nuclei: Unsorted	X041-AP0C1W1	#404040	Fail	5057b408c70b11ea8fb942010a19c80f	AACCTTTGTATCTCAG-1	1935	1354	0.0612998522895126	0.180206794682422	0.465288035450517	0.20671834625323
Nuclei: Unsorted	X041-AP0C1W1	#404040	Fail	5057b458c70b11ea8fb942010a19c80f	AACCTTTGTATGGGTG-1	2566	1830	0.0497267759562842	0.148087431693989	0.429508196721311	0.038971161340608
Nuclei: Unsorted	X041-AP0C1W1	#404040	Fail	5057b4a8c70b11ea8fb942010a19c80f	AACCTTTGTCACTCTC-1	1636	1148	0.0583623693379791	0.181184668989547	0.489547038327526	0.122249388753056
Nuclei: Unsorted	X041-AP0C1W1	#404040	Fail	5057b4eec70b11ea8fb942010a19c80f	AACCTTTGTCCATTGA-1	1688	1207	0.0613090306545153	0.15824357912179	0.44159072079536	0.118483412322275
Nuclei: Unsorted	X041-AP0C1W1	#404040	Fail	5057b534c70b11ea8fb942010a19c80f	AACCTTTGTCCGTGCA-1	2040	1455	0.0701030927835052	0.175257731958763	0.45360824742268	0.0490196078431373
Nuclei: Unsorted	X041-AP0C1W1	#404040	Fail	5057b57ac70b11ea8fb942010a19c80f	AACCTTTGTCCTATTT-1	2381	1692	0.0685579196217494	0.192671394799054	0.464539007092199	0.0839983200335993
Nuclei: Unsorted	X041-AP0C1W1	#404040	Fail	5057b5cac70b11ea8fb942010a19c80f	AACCTTTGTCGAGGAT-1	2907	2094	0.0592168099331423	0.175262655205349	0.453677172874881	0.0343997248022016
Nuclei: Unsorted	X041-AP0C1W1	#404040	Fail	5057b610c70b11ea8fb942010a19c80f	AACCTTTGTCTGTGTA-1	1691	1202	0.0590682196339434	0.198835274542429	0.469217970049917	0
Nuclei: Unsorted	X041-AP0C1W1	#404040	Fail	5057b660c70b11ea8fb942010a19c80f	AACCTTTGTGAATCGG-1	1798	1291	0.0511231603408211	0.156467854376452	0.436096049573974	0.222469410456062
Nuclei: Unsorted	X041-AP0C1W1	#404040	Fail	5057b6a6c70b11ea8fb942010a19c80f	AACCTTTGTGACGCAA-1	1509	1071	0.0550887021475257	0.180205415499533	0.464985994397759	0.265076209410205
Nuclei: Unsorted	X041-AP0C1W1	#404040	Fail	5057b6f6c70b11ea8fb942010a19c80f	AACCTTTGTGATCAGG-1	1591	1170	0.0495726495726496	0.17948717948718	0.472649572649573	0.0628535512256442
Nuclei: Unsorted	X041-AP0C1W1	#404040	Fail	5057b73cc70b11ea8fb942010a19c80f	AACCTTTGTGCAAAGC-1	3989	2816	0.0603693181818182	0.161576704545455	0.462713068181818	0.0250689395838556
Nuclei: Unsorted	X041-AP0C1W1	#404040	Fail	5057b78cc70b11ea8fb942010a19c80f	AACCTTTGTGCCAAGA-1	1516	1098	0.0601092896174863	0.166666666666667	0.434426229508197	0.131926121372032
Nuclei: Unsorted	X041-AP0C1W1	#404040	Fail	5057b822c70b11ea8fb942010a19c80f	AACCTTTGTGGACCAA-1	1489	1033	0.0735721200387222	0.149080348499516	0.489835430784124	0.470114170584285
Nuclei: Unsorted	X041-AP0C1W1	#404040	Fail	5057b872c70b11ea8fb942010a19c80f	AACCTTTGTGGCCTCA-1	2622	1905	0.0645669291338583	0.186351706036745	0.477165354330709	0.1906941266209
Nuclei: Unsorted	X041-AP0C1W1	#404040	Fail	5057b8c2c70b11ea8fb942010a19c80f	AACCTTTGTGTCGTGC-1	2147	1509	0.0583167660702452	0.162359178263751	0.455268389662028	0.139729855612483
Nuclei: Unsorted	X041-AP0C1W1	#404040	Fail	5057b908c70b11ea8fb942010a19c80f	AACCTTTGTGTTAGAA-1	2047	1476	0.0528455284552846	0.145663956639566	0.432926829268293	0.146555935515388
Nuclei: Unsorted	X041-AP0C1W1	#404040	Fail	5057b958c70b11ea8fb942010a19c80f	AACCTTTGTTACCACA-1	3699	2641	0.0651268458917077	0.176826959485044	0.488072699734949	0.16220600162206
Nuclei: Unsorted	X041-AP0C1W1	#be1e2d	Pass	5057b9a8c70b11ea8fb942010a19c80f	AACCTTTGTTAGGAGC-1	6055	4442	0.24943719045475	0.413777577667717	0.634173795587573	0.611065235342692
Nuclei: Unsorted	X041-AP0C1W1	#404040	Fail	5057b9f8c70b11ea8fb942010a19c80f	AACCTTTGTTCCGCGA-1	1495	1094	0.0511882998171847	0.173674588665448	0.441499085923218	0.133779264214047
Nuclei: Unsorted	X041-AP0C1W1	#404040	Fail	5057ba48c70b11ea8fb942010a19c80f	AACCTTTGTTGAATAG-1	1414	1030	0.0533980582524272	0.163106796116505	0.429126213592233	0
Nuclei: Unsorted	X041-AP0C1W1	#404040	Fail	5057baa2c70b11ea8fb942010a19c80f	AACCTTTGTTTCGTTT-1	2109	1478	0.0588633288227334	0.169824086603518	0.470906630581867	0.0474158368895211
Nuclei: Unsorted	X041-AP0C1W1	#404040	Fail	5057bae8c70b11ea8fb942010a19c80f	AACCTTTGTTTCTTAC-1	1547	1107	0.0668473351400181	0.184281842818428	0.448057813911472	0.323206205559147
Nuclei: Unsorted	X041-AP0C1W1	#404040	Fail	5057bb38c70b11ea8fb942010a19c80f	AACCTTTTCAAAGTAG-1	1616	1143	0.0638670166229221	0.167979002624672	0.445319335083115	0.433168316831683
Nuclei: Unsorted	X041-AP0C1W1	#404040	Fail	5057bb7ec70b11ea8fb942010a19c80f	AACCTTTTCAACACGT-1	3021	2145	0.0587412587412587	0.188344988344988	0.472727272727273	0.364117841774247
Nuclei: Unsorted	X041-AP0C1W1	#404040	Fail	5057bc46c70b11ea8fb942010a19c80f	AACCTTTTCAAGTTGC-1	2817	1970	0.0583756345177665	0.155329949238579	0.453299492385787	0.425985090521832
Nuclei: Unsorted	X041-AP0C1W1	#404040	Fail	5057bc96c70b11ea8fb942010a19c80f	AACCTTTTCACCACAA-1	2335	1660	0.0602409638554217	0.17710843373494	0.430722891566265	0.813704496788009
Nuclei: Unsorted	X041-AP0C1W1	#404040	Fail	5057bcf0c70b11ea8fb942010a19c80f	AACCTTTTCACCCGGA-1	2375	1636	0.0660146699266504	0.176039119804401	0.448044009779951	0
Nuclei: Unsorted	X041-AP0C1W1	#404040	Fail	5057bd40c70b11ea8fb942010a19c80f	AACCTTTTCACGTCAA-1	4354	3130	0.0613418530351438	0.180830670926518	0.459105431309904	0.0459347726228755
Nuclei: Unsorted	X041-AP0C1W1	#404040	Fail	5057bd86c70b11ea8fb942010a19c80f	AACCTTTTCACGTGTA-1	1601	1165	0.0566523605150215	0.158798283261803	0.462660944206009	0.374765771392879
Nuclei: Unsorted	X041-AP0C1W1	#404040	Fail	5057bdccc70b11ea8fb942010a19c80f	AACCTTTTCACTAGCA-1	1803	1275	0.0556862745098039	0.172549019607843	0.474509803921569	0.166389351081531
Nuclei: Unsorted	X041-AP0C1W1	#404040	Fail	5057be12c70b11ea8fb942010a19c80f	AACCTTTTCACTGGTA-1	6347	4441	0.0594460707047962	0.167079486602117	0.446295879306463	0.0630219001102883
Nuclei: Unsorted	X041-AP0C1W1	#404040	Fail	5057be58c70b11ea8fb942010a19c80f	AACCTTTTCAGGTCTA-1	1482	1026	0.0565302144249513	0.169590643274854	0.437621832358674	0
Nuclei: Unsorted	X041-AP0C1W1	#404040	Fail	5057bea8c70b11ea8fb942010a19c80f	AACCTTTTCAGTCTTT-1	2649	1887	0.0572337042925278	0.183359830418654	0.463169051404346	0.113250283125708
Nuclei: Unsorted	X041-AP0C1W1	#404040	Fail	5057bef8c70b11ea8fb942010a19c80f	AACCTTTTCATGAACC-1	2122	1485	0.0572390572390572	0.162289562289562	0.473400673400673	0.282752120640905
Nuclei: Unsorted	X041-AP0C1W1	#404040	Fail	5057bf48c70b11ea8fb942010a19c80f	AACCTTTTCCACACCT-1	2126	1511	0.056915949702184	0.169424222369292	0.463269358041032	0
Nuclei: Unsorted	X041-AP0C1W1	#404040	Fail	5057bf98c70b11ea8fb942010a19c80f	AACCTTTTCCACGCTT-1	2274	1656	0.0591787439613527	0.177536231884058	0.457729468599034	0.219876868953386
Nuclei: Unsorted	X041-AP0C1W1	#404040	Fail	5057c06ac70b11ea8fb942010a19c80f	AACCTTTTCCATCTAT-1	1934	1421	0.0640394088669951	0.182266009852217	0.465165376495426	0
Nuclei: Unsorted	X041-AP0C1W1	#404040	Fail	5057c0bac70b11ea8fb942010a19c80f	AACCTTTTCCTCAAGA-1	2141	1472	0.0563858695652174	0.163722826086957	0.434782608695652	0
Nuclei: Unsorted	X041-AP0C1W1	#404040	Fail	5057c100c70b11ea8fb942010a19c80f	AACCTTTTCCTGACCT-1	2685	1904	0.0619747899159664	0.173319327731092	0.462710084033613	0.37243947858473
Nuclei: Unsorted	X041-AP0C1W1	#be1e2d	Pass	5057c150c70b11ea8fb942010a19c80f	AACCTTTTCGACGGAA-1	9091	6322	0.279025624802278	0.530211958241063	0.726194242328377	0.692993070069299
Nuclei: Unsorted	X041-AP0C1W1	#be1e2d	Pass	5057c196c70b11ea8fb942010a19c80f	AACCTTTTCGAGAAGC-1	10372	7154	0.304025719876992	0.49538719597428	0.705898797875315	0.539915156189742
Nuclei: Unsorted	X041-AP0C1W1	#404040	Fail	5057c1dcc70b11ea8fb942010a19c80f	AACCTTTTCGATAGTC-1	1824	1322	0.0559757942511346	0.161119515885023	0.444780635400908	0
Nuclei: Unsorted	X041-AP0C1W1	#404040	Fail	5057c222c70b11ea8fb942010a19c80f	AACCTTTTCGATGTGT-1	6873	4935	0.160283687943262	0.311246200607903	0.557852077001013	0.247344682089335
Nuclei: Unsorted	X041-AP0C1W1	#404040	Fail	5057c272c70b11ea8fb942010a19c80f	AACCTTTTCGCAAGCC-1	1861	1325	0.0633962264150943	0.147924528301887	0.455849056603774	0
Nuclei: Unsorted	X041-AP0C1W1	#404040	Fail	5057c2aec70b11ea8fb942010a19c80f	AACCTTTTCGCTCTAC-1	2251	1617	0.0667903525046382	0.151515151515152	0.418676561533704	0
Nuclei: Unsorted	X041-AP0C1W1	#404040	Fail	5057c2f4c70b11ea8fb942010a19c80f	AACCTTTTCGGATCGC-1	2830	2034	0.063913470993117	0.170599803343166	0.447394296951819	0.0706713780918728
Nuclei: Unsorted	X041-AP0C1W1	#404040	Fail	5057c33ac70b11ea8fb942010a19c80f	AACCTTTTCGGGTCCA-1	1711	1278	0.0539906103286385	0.157276995305164	0.470266040688576	0
Nuclei: Unsorted	X041-AP0C1W1	#404040	Fail	5057c380c70b11ea8fb942010a19c80f	AACCTTTTCGTCGCAG-1	1507	1074	0.0716945996275605	0.161080074487896	0.459962756052142	0
Nuclei: Unsorted	X041-AP0C1W1	#be1e2d	Pass	5057c3c6c70b11ea8fb942010a19c80f	AACCTTTTCTACCCGT-1	4881	3558	0.218662169758291	0.473018549747049	0.667228780213603	0.225363654988732
Nuclei: Unsorted	X041-AP0C1W1	#404040	Fail	5057c416c70b11ea8fb942010a19c80f	AACCTTTTCTATCTAC-1	2004	1377	0.0675381263616558	0.156136528685548	0.443718228031954	0.349301397205589
Nuclei: Unsorted	X041-AP0C1W1	#be1e2d	Pass	5057c452c70b11ea8fb942010a19c80f	AACCTTTTCTATTTCG-1	6324	4687	0.275229357798165	0.524642628547045	0.719436739918925	0.347881087919039
Nuclei: Unsorted	X041-AP0C1W1	#404040	Fail	5057c498c70b11ea8fb942010a19c80f	AACCTTTTCTCATCCG-1	3172	2295	0.0666666666666667	0.1760348583878	0.454466230936819	0.189155107187894
Nuclei: Unsorted	X041-AP0C1W1	#404040	Fail	5057c4dec70b11ea8fb942010a19c80f	AACCTTTTCTCCTTAA-1	4230	2963	0.0550118123523456	0.172797840027	0.458994262571718	0.0945626477541371
Nuclei: Unsorted	X041-AP0C1W1	#404040	Fail	5057c524c70b11ea8fb942010a19c80f	AACCTTTTCTCGACAA-1	2230	1605	0.0672897196261682	0.167601246105919	0.422429906542056	0.0448430493273543
Nuclei: Unsorted	X041-AP0C1W1	#404040	Fail	5057c56ac70b11ea8fb942010a19c80f	AACCTTTTCTCGGCGA-1	1836	1322	0.0506807866868381	0.154311649016641	0.446293494704992	0.435729847494553
Nuclei: Unsorted	X041-AP0C1W1	#404040	Fail	5057c5bac70b11ea8fb942010a19c80f	AACCTTTTCTCTGCGT-1	1681	1234	0.0648298217179903	0.173419773095624	0.482982171799028	0
Nuclei: Unsorted	X041-AP0C1W1	#404040	Fail	5057c600c70b11ea8fb942010a19c80f	AACCTTTTCTCTTCCT-1	2380	1729	0.0786581839213418	0.170618854829381	0.458646616541353	0.168067226890756
Nuclei: Unsorted	X041-AP0C1W1	#404040	Fail	5057c646c70b11ea8fb942010a19c80f	AACCTTTTCTGACATG-1	1782	1301	0.0584166026133743	0.17217524980784	0.443504996156802	0.0561167227833895
Nuclei: Unsorted	X041-AP0C1W1	#404040	Fail	5057c682c70b11ea8fb942010a19c80f	AACCTTTTCTGAGTCA-1	1574	1138	0.046572934973638	0.159929701230229	0.417398945518453	0.127064803049555
Nuclei: Unsorted	X041-AP0C1W1	#404040	Fail	5057c6bec70b11ea8fb942010a19c80f	AACCTTTTCTGATCTT-1	1565	1115	0.0466367713004484	0.17219730941704	0.455605381165919	0
Nuclei: Unsorted	X041-AP0C1W1	#404040	Fail	5057c718c70b11ea8fb942010a19c80f	AACCTTTTCTGGCGCA-1	1878	1348	0.064540059347181	0.185459940652819	0.495548961424332	0
Nuclei: Unsorted	X041-AP0C1W1	#404040	Fail	5057c75ec70b11ea8fb942010a19c80f	AACCTTTTCTGGCTAA-1	2089	1503	0.0465735196274119	0.1583499667332	0.427145708582834	0.0478697941598851
Nuclei: Unsorted	X041-AP0C1W1	#404040	Fail	5057c79ac70b11ea8fb942010a19c80f	AACCTTTTCTGTAGAC-1	14093	10048	0.13734076433121	0.275079617834395	0.547472133757962	0.879869438728447
Nuclei: Unsorted	X041-AP0C1W1	#404040	Fail	5057c7eac70b11ea8fb942010a19c80f	AACGAGGAGAAATACC-1	2459	1644	0.0547445255474453	0.150851581508516	0.447688564476886	0.488003253355022
Nuclei: Unsorted	X041-AP0C1W1	#404040	Fail	5057c830c70b11ea8fb942010a19c80f	AACGAGGAGAGGAATG-1	2037	1461	0.0492813141683778	0.164955509924709	0.442162902121834	0.0490918016691213
Nuclei: Unsorted	X041-AP0C1W1	#404040	Fail	5057c876c70b11ea8fb942010a19c80f	AACGAGGAGATGCGCA-1	2041	1427	0.0700770847932726	0.173791170287316	0.461107217939734	0.0979911807937286
Nuclei: Unsorted	X041-AP0C1W1	#404040	Fail	5057c8c6c70b11ea8fb942010a19c80f	AACGAGGAGATTACGA-1	1939	1386	0.0707070707070707	0.181818181818182	0.454545454545455	0.257864878803507
Nuclei: Unsorted	X041-AP0C1W1	#404040	Fail	5057c90cc70b11ea8fb942010a19c80f	AACGAGGAGATTCCGT-1	2160	1567	0.0567964262922782	0.151244416081685	0.444798978940651	0.231481481481481
Nuclei: Unsorted	X041-AP0C1W1	#404040	Fail	5057c952c70b11ea8fb942010a19c80f	AACGAGGAGATTGACA-1	3240	2242	0.06021409455843	0.153880463871543	0.43621766280107	0.277777777777778
Nuclei: Unsorted	X041-AP0C1W1	#404040	Fail	5057c9a2c70b11ea8fb942010a19c80f	AACGAGGAGCGAGCTA-1	2719	1930	0.072020725388601	0.184455958549223	0.462176165803109	0.183891136447223
Nuclei: Unsorted	X041-AP0C1W1	#404040	Fail	5057c9e8c70b11ea8fb942010a19c80f	AACGAGGAGCTTTCCC-1	3054	2106	0.0754985754985755	0.198955365622032	0.488603988603989	0.0982318271119843
Nuclei: Unsorted	X041-AP0C1W1	#404040	Fail	5057ca2ec70b11ea8fb942010a19c80f	AACGAGGAGGAGTACC-1	2069	1461	0.0513347022587269	0.190280629705681	0.464750171115674	0.096665055582407
Nuclei: Unsorted	X041-AP0C1W1	#404040	Fail	5057ca74c70b11ea8fb942010a19c80f	AACGAGGAGGATTAAC-1	2110	1508	0.0530503978779841	0.1657824933687	0.449602122015915	0.04739336492891
Nuclei: Unsorted	X041-AP0C1W1	#404040	Fail	5057cabac70b11ea8fb942010a19c80f	AACGAGGAGGCTCCTG-1	2187	1558	0.0680359435173299	0.166880616174583	0.456996148908858	0.182898948331047
Nuclei: Unsorted	X041-AP0C1W1	#404040	Fail	5057cb14c70b11ea8fb942010a19c80f	AACGAGGAGGCTTCGC-1	1917	1344	0.0580357142857143	0.165178571428571	0.456101190476191	0.260824204486176
Nuclei: Unsorted	X041-AP0C1W1	#404040	Fail	5057cb64c70b11ea8fb942010a19c80f	AACGAGGAGGGAAGCG-1	2190	1577	0.0589727330374128	0.153455928979074	0.456563094483196	0.136986301369863
Nuclei: Unsorted	X041-AP0C1W1	#be1e2d	Pass	5057cbbec70b11ea8fb942010a19c80f	AACGAGGAGGGATCCA-1	5244	3661	0.250204862059547	0.415460256760448	0.645725211690795	0.3813882532418
Nuclei: Unsorted	X041-AP0C1W1	#404040	Fail	5057cc04c70b11ea8fb942010a19c80f	AACGAGGAGGGCGAAG-1	8946	6153	0.184137818950106	0.334633512107915	0.586543149683081	1.57612340710932
Nuclei: Unsorted	X041-AP0C1W1	#404040	Fail	5057cc54c70b11ea8fb942010a19c80f	AACGAGGAGTAACATG-1	1925	1350	0.0511111111111111	0.176296296296296	0.46	0.051948051948052
Nuclei: Unsorted	X041-AP0C1W1	#404040	Fail	5057cca4c70b11ea8fb942010a19c80f	AACGAGGAGTAGTTCC-1	2993	2143	0.0489967335510966	0.149323378441437	0.430704619692021	0.233879051119278
Nuclei: Unsorted	X041-AP0C1W1	#404040	Fail	5057cceac70b11ea8fb942010a19c80f	AACGAGGAGTCCAGAG-1	3094	2190	0.052054794520548	0.172146118721461	0.456164383561644	0.0323206205559147
Nuclei: Unsorted	X041-AP0C1W1	#404040	Fail	5057cd3ac70b11ea8fb942010a19c80f	AACGAGGAGTCGGGAT-1	3303	2296	0.0557491289198606	0.168989547038328	0.437282229965157	0.302755071147442
Nuclei: Unsorted	X041-AP0C1W1	#404040	Fail	5057cd80c70b11ea8fb942010a19c80f	AACGAGGAGTCGTATC-1	2744	1960	0.061734693877551	0.15969387755102	0.443877551020408	0.10932944606414
Nuclei: Unsorted	X041-AP0C1W1	#404040	Fail	5057cdc6c70b11ea8fb942010a19c80f	AACGAGGCAAGCGACA-1	2274	1602	0.0617977528089888	0.146067415730337	0.461298377028714	0.0439753737906772
Nuclei: Unsorted	X041-AP0C1W1	#404040	Fail	5057ce0cc70b11ea8fb942010a19c80f	AACGAGGCAAGGAGGG-1	2403	1701	0.0587889476778366	0.162257495590829	0.455614344503233	0.208073241781107
Nuclei: Unsorted	X041-AP0C1W1	#404040	Fail	5057ce52c70b11ea8fb942010a19c80f	AACGAGGCAAGTAACA-1	1858	1325	0.0664150943396226	0.173584905660377	0.495849056603774	0.107642626480086
Nuclei: Unsorted	X041-AP0C1W1	#404040	Fail	5057cea2c70b11ea8fb942010a19c80f	AACGAGGCAATGCATC-1	3687	2638	0.0686125852918878	0.172100075815011	0.450720242608036	0.135611608353675
Nuclei: Unsorted	X041-AP0C1W1	#404040	Fail	5057cee8c70b11ea8fb942010a19c80f	AACGAGGCAATGTAAG-1	3646	2625	0.0624761904761905	0.173714285714286	0.465904761904762	0.13713658804169
Nuclei: Unsorted	X041-AP0C1W1	#404040	Fail	5057cf24c70b11ea8fb942010a19c80f	AACGAGGCACAGGAAC-1	3167	2244	0.0748663101604278	0.194741532976827	0.50668449197861	0.505209977897064
Nuclei: Unsorted	X041-AP0C1W1	#404040	Fail	5057cf6ac70b11ea8fb942010a19c80f	AACGAGGCACAGGTAG-1	4136	2845	0.0558875219683656	0.173989455184534	0.457293497363796	0.362669245647969
Nuclei: Unsorted	X041-AP0C1W1	#404040	Fail	5057cfb0c70b11ea8fb942010a19c80f	AACGAGGCACAGTAGG-1	3146	2240	0.0477678571428571	0.153571428571429	0.437053571428571	0.190718372536554
Nuclei: Unsorted	X041-AP0C1W1	#404040	Fail	5057cff6c70b11ea8fb942010a19c80f	AACGAGGCACCTGAAT-1	9693	6737	0.166097669585869	0.304438177230221	0.551432388303399	0.340451872485299
Nuclei: Unsorted	X041-AP0C1W1	#404040	Fail	5057d032c70b11ea8fb942010a19c80f	AACGAGGCACCTGTGG-1	1516	1101	0.0517711171662125	0.187102633969119	0.455040871934605	0
Nuclei: Unsorted	X041-AP0C1W1	#404040	Fail	5057d078c70b11ea8fb942010a19c80f	AACGAGGCACGATATC-1	1457	1063	0.0620884289746002	0.165569143932267	0.41862652869238	0.137268359643102
Nuclei: Unsorted	X041-AP0C1W1	#404040	Fail	5057d0bec70b11ea8fb942010a19c80f	AACGAGGCACGATTAC-1	1702	1270	0.0677165354330709	0.17007874015748	0.462204724409449	0
Nuclei: Unsorted	X041-AP0C1W1	#404040	Fail	5057d0fac70b11ea8fb942010a19c80f	AACGAGGCAGATAAGT-1	2241	1635	0.0672782874617737	0.168195718654434	0.434250764525994	0.0892458723784025
Nuclei: Unsorted	X041-AP0C1W1	#404040	Fail	5057d140c70b11ea8fb942010a19c80f	AACGAGGCAGCGTACC-1	2439	1734	0.069204152249135	0.185121107266436	0.477508650519031	0.1230012300123
Nuclei: Unsorted	X041-AP0C1W1	#404040	Fail	5057d190c70b11ea8fb942010a19c80f	AACGAGGCAGGTTATC-1	1688	1206	0.0630182421227197	0.166666666666667	0.456053067993367	0.355450236966825
Nuclei: Unsorted	X041-AP0C1W1	#404040	Fail	5057d1d6c70b11ea8fb942010a19c80f	AACGAGGCAGTAACTC-1	1886	1323	0.0665154950869237	0.173091458805745	0.425547996976568	0.265111346765642
Nuclei: Unsorted	X041-AP0C1W1	#404040	Fail	5057d226c70b11ea8fb942010a19c80f	AACGAGGCAGTAAGAT-1	6166	4354	0.062011943040882	0.16789159393661	0.461644464859899	0.145961725591956
Nuclei: Unsorted	X041-AP0C1W1	#404040	Fail	5057d276c70b11ea8fb942010a19c80f	AACGAGGCAGTATACC-1	4804	3348	0.0474910394265233	0.149641577060932	0.44115890083632	0.0832639467110741
Nuclei: Unsorted	X041-AP0C1W1	#404040	Fail	5057d2bcc70b11ea8fb942010a19c80f	AACGAGGCAGTGCGAA-1	3292	2360	0.0538135593220339	0.175423728813559	0.459745762711864	0.0303766707168894
Nuclei: Unsorted	X041-AP0C1W1	#404040	Fail	5057d2f8c70b11ea8fb942010a19c80f	AACGAGGCATCACAGT-1	2045	1482	0.0614035087719298	0.168690958164642	0.456815114709852	0.146699266503668
Nuclei: Unsorted	X041-AP0C1W1	#be1e2d	Pass	5057d348c70b11ea8fb942010a19c80f	AACGAGGCATCAGCTA-1	5989	4379	0.222881936515186	0.457638730303722	0.680977392098653	0.21706461846719
Nuclei: Unsorted	X041-AP0C1W1	#404040	Fail	5057d38ec70b11ea8fb942010a19c80f	AACGAGGCATCATAGC-1	2526	1794	0.0629877369007804	0.148829431438127	0.432552954292085	0
Nuclei: Unsorted	X041-AP0C1W1	#404040	Fail	5057d3cac70b11ea8fb942010a19c80f	AACGAGGCATCCGTGG-1	1659	1196	0.0543478260869565	0.165551839464883	0.442307692307692	0
Nuclei: Unsorted	X041-AP0C1W1	#404040	Fail	5057d410c70b11ea8fb942010a19c80f	AACGAGGCATGCCTTC-1	2174	1558	0.0641848523748395	0.168806161745828	0.446726572528883	0.229990800367985
Nuclei: Unsorted	X041-AP0C1W1	#404040	Fail	5057d460c70b11ea8fb942010a19c80f	AACGAGGCATGGGAAC-1	2044	1454	0.0515818431911967	0.185006877579092	0.466299862448418	0.293542074363992
Nuclei: Unsorted	X041-AP0C1W1	#404040	Fail	5057d4a6c70b11ea8fb942010a19c80f	AACGAGGCATGGGTGA-1	2211	1597	0.0619912335629305	0.184721352536005	0.474013775829681	0.180913613749435
Nuclei: Unsorted	X041-AP0C1W1	#404040	Fail	5057d4ecc70b11ea8fb942010a19c80f	AACGAGGCATTTCTTG-1	2325	1641	0.0664229128580134	0.172455819622182	0.498476538695917	0.129032258064516
Nuclei: Unsorted	X041-AP0C1W1	#be1e2d	Pass	5057d53cc70b11ea8fb942010a19c80f	AACGAGGGTAAACGTA-1	15597	10980	0.21120218579235	0.358196721311475	0.592167577413479	0.53215361928576
Nuclei: Unsorted	X041-AP0C1W1	#404040	Fail	5057d58cc70b11ea8fb942010a19c80f	AACGAGGGTAACGGTG-1	3931	2793	0.0605084138918725	0.168635875402793	0.446831364124597	0.101755278555075
Nuclei: Unsorted	X041-AP0C1W1	#404040	Fail	5057d5d2c70b11ea8fb942010a19c80f	AACGAGGGTACCTATG-1	13182	9222	0.192799826501843	0.377466926913902	0.61374972890913	0.887573964497041
Nuclei: Unsorted	X041-AP0C1W1	#404040	Fail	5057d618c70b11ea8fb942010a19c80f	AACGAGGGTACTAGAA-1	1729	1251	0.0583533173461231	0.151079136690647	0.462829736211031	0.173510699826489
Nuclei: Unsorted	X041-AP0C1W1	#404040	Fail	5057d65ec70b11ea8fb942010a19c80f	AACGAGGGTAGACACG-1	2036	1419	0.0451021846370684	0.143763213530655	0.430584918957012	0.196463654223969
Nuclei: Unsorted	X041-AP0C1W1	#404040	Fail	5057d6a4c70b11ea8fb942010a19c80f	AACGAGGGTAGATTAG-1	2618	1843	0.0689093868692349	0.177970699945741	0.467715680954965	0.0381970970206264
Nuclei: Unsorted	X041-AP0C1W1	#404040	Fail	5057d6f4c70b11ea8fb942010a19c80f	AACGAGGGTAGCCATT-1	2349	1588	0.0673803526448363	0.164987405541562	0.471662468513854	0.042571306939123
Nuclei: Unsorted	X041-AP0C1W1	#404040	Fail	5057d73ac70b11ea8fb942010a19c80f	AACGAGGGTAGCTGTT-1	2029	1401	0.0606709493219129	0.174161313347609	0.447537473233405	0.0492853622474125
Nuclei: Unsorted	X041-AP0C1W1	#404040	Fail	5057d78ac70b11ea8fb942010a19c80f	AACGAGGGTATTGTCG-1	2882	2068	0.0686653771760155	0.169245647969052	0.438104448742747	0.208188757807078
Nuclei: Unsorted	X041-AP0C1W1	#404040	Fail	5057d7d0c70b11ea8fb942010a19c80f	AACGAGGGTCAGAAAT-1	1745	1253	0.0582601755786113	0.154030327214685	0.441340782122905	0.114613180515759
Nuclei: Unsorted	X041-AP0C1W1	#404040	Fail	5057d816c70b11ea8fb942010a19c80f	AACGAGGGTCAGTGCC-1	2311	1663	0.0643415514131088	0.167167769092002	0.464822609741431	0.216356555603635
Nuclei: Unsorted	X041-AP0C1W1	#404040	Fail	5057d85cc70b11ea8fb942010a19c80f	AACGAGGGTCGAGGTA-1	4214	2754	0.0682643427741467	0.169934640522876	0.46877269426289	0.166112956810631
Nuclei: Unsorted	X041-AP0C1W1	#be1e2d	Pass	5057d8acc70b11ea8fb942010a19c80f	AACGAGGGTCGTAGTT-1	11105	7840	0.211607142857143	0.382397959183673	0.617602040816327	1.0175596578118
Nuclei: Unsorted	X041-AP0C1W1	#404040	Fail	5057d8e8c70b11ea8fb942010a19c80f	AACGAGGGTCTAAGAA-1	2332	1643	0.0657334144856969	0.174071819841753	0.460742544126598	0
Nuclei: Unsorted	X041-AP0C1W1	#404040	Fail	5057d92ec70b11ea8fb942010a19c80f	AACGAGGGTCTGTCCT-1	2024	1475	0.0610169491525424	0.171525423728814	0.455593220338983	0.0494071146245059
Nuclei: Unsorted	X041-AP0C1W1	#404040	Fail	5057d974c70b11ea8fb942010a19c80f	AACGAGGGTGCAAGCA-1	2158	1536	0.0559895833333333	0.174479166666667	0.475260416666667	0.046339202965709
Nuclei: Unsorted	X041-AP0C1W1	#404040	Fail	5057d9bac70b11ea8fb942010a19c80f	AACGAGGGTGCCAAGA-1	1843	1331	0.0570999248685199	0.168294515401953	0.447032306536439	0.10851871947911
Nuclei: Unsorted	X041-AP0C1W1	#404040	Fail	5057d9f6c70b11ea8fb942010a19c80f	AACGAGGGTGGAAGCT-1	9605	6724	0.0533908387864367	0.164782867340869	0.441552647233789	0.187402394586153
Nuclei: Unsorted	X041-AP0C1W1	#404040	Fail	5057da46c70b11ea8fb942010a19c80f	AACGAGGGTGGATTCT-1	2030	1400	0.0671428571428571	0.189285714285714	0.461428571428571	0.0985221674876847
Nuclei: Unsorted	X041-AP0C1W1	#404040	Fail	5057da8cc70b11ea8fb942010a19c80f	AACGAGGGTGGTTCTA-1	4375	3051	0.0619469026548673	0.168469354310062	0.468698787282858	0.0914285714285714
Nuclei: Unsorted	X041-AP0C1W1	#404040	Fail	5057dad2c70b11ea8fb942010a19c80f	AACGAGGGTGTGACCC-1	2063	1506	0.051792828685259	0.163346613545817	0.476095617529881	0.436257876878333
Nuclei: Unsorted	X041-AP0C1W1	#404040	Fail	5057db18c70b11ea8fb942010a19c80f	AACGAGGGTTATAGAG-1	2242	1581	0.0746363061353574	0.19797596457938	0.481340923466161	0.267618198037467
Nuclei: Unsorted	X041-AP0C1W1	#404040	Fail	5057db5ec70b11ea8fb942010a19c80f	AACGAGGGTTCACGTA-1	2282	1612	0.0645161290322581	0.185483870967742	0.482630272952854	0.0438212094653813
Nuclei: Unsorted	X041-AP0C1W1	#404040	Fail	5057db9ac70b11ea8fb942010a19c80f	AACGAGGGTTGGCTAT-1	2674	1947	0.0580380071905496	0.16743708269132	0.437596302003082	0.074794315632012
Nuclei: Unsorted	X041-AP0C1W1	#404040	Fail	5057dbe0c70b11ea8fb942010a19c80f	AACGAGGGTTTAAGCC-1	3142	2197	0.0587164314974966	0.179335457441966	0.445607646791079	0
Nuclei: Unsorted	X041-AP0C1W1	#404040	Fail	5057dc26c70b11ea8fb942010a19c80f	AACGAGGGTTTGCGAT-1	2953	2005	0.0623441396508728	0.161596009975062	0.436907730673317	0.406366407043684
Nuclei: Unsorted	X041-AP0C1W1	#404040	Fail	5057dc76c70b11ea8fb942010a19c80f	AACGAGGGTTTGGATC-1	1960	1379	0.0659898477157361	0.170413343002175	0.465554749818709	0.306122448979592
Nuclei: Unsorted	X041-AP0C1W1	#404040	Fail	5057dcbcc70b11ea8fb942010a19c80f	AACGAGGTCAAATGGA-1	2791	1938	0.065015479876161	0.153250773993808	0.462332301341589	0.143317807237549
Nuclei: Unsorted	X041-AP0C1W1	#404040	Fail	5057dd0cc70b11ea8fb942010a19c80f	AACGAGGTCACAACAC-1	3539	2575	0.0613592233009709	0.16	0.42252427184466	0.0847697089573326
Nuclei: Unsorted	X041-AP0C1W1	#404040	Fail	5057dd66c70b11ea8fb942010a19c80f	AACGAGGTCACAGGGA-1	3190	2203	0.0640036314117113	0.154788924194281	0.454834316840672	0.282131661442006
Nuclei: Unsorted	X041-AP0C1W1	#404040	Fail	5057ddb6c70b11ea8fb942010a19c80f	AACGAGGTCACTAGGT-1	5107	3617	0.0575062206248272	0.178877522808958	0.458114459496821	0.0391619345995692
Nuclei: Unsorted	X041-AP0C1W1	#404040	Fail	5057de06c70b11ea8fb942010a19c80f	AACGAGGTCAGATACC-1	4466	3054	0.0674525212835625	0.174852652259332	0.485592665356909	0.0447828034034931
Nuclei: Unsorted	X041-AP0C1W1	#404040	Fail	5057de56c70b11ea8fb942010a19c80f	AACGAGGTCAGGATCT-1	3216	2281	0.0609381850065761	0.164839982463832	0.46733888645331	0.0310945273631841
Nuclei: Unsorted	X041-AP0C1W1	#404040	Fail	5057de9cc70b11ea8fb942010a19c80f	AACGAGGTCATCGCTC-1	1885	1303	0.0660015349194167	0.181887950882579	0.473522640061397	0.0530503978779841
Nuclei: Unsorted	X041-AP0C1W1	#404040	Fail	5057df1ec70b11ea8fb942010a19c80f	AACGAGGTCATTCATC-1	1989	1433	0.0544312630844383	0.170272156315422	0.438241451500349	0.150829562594269
Nuclei: Unsorted	X041-AP0C1W1	#404040	Fail	5057df78c70b11ea8fb942010a19c80f	AACGAGGTCATTCGGA-1	5030	3614	0.0644714997232983	0.173491975650249	0.467349197565025	0.25844930417495
Nuclei: Unsorted	X041-AP0C1W1	#be1e2d	Pass	5057dfbec70b11ea8fb942010a19c80f	AACGAGGTCCAATCCC-1	7144	5239	0.239931284596297	0.460393204810078	0.67741935483871	0.195968645016797
Nuclei: Unsorted	X041-AP0C1W1	#404040	Fail	5057dffac70b11ea8fb942010a19c80f	AACGAGGTCCAGAGAG-1	6893	4738	0.0607851414098776	0.168425495989869	0.464542000844238	0.24662701291165
Nuclei: Unsorted	X041-AP0C1W1	#404040	Fail	5057e040c70b11ea8fb942010a19c80f	AACGAGGTCCATCGAA-1	3461	2396	0.0588480801335559	0.179048414023372	0.478297161936561	0.260040450736781
Nuclei: Unsorted	X041-AP0C1W1	#404040	Fail	5057e086c70b11ea8fb942010a19c80f	AACGAGGTCCATCTAT-1	1658	1152	0.0564236111111111	0.174479166666667	0.436631944444444	0.482509047044632
Nuclei: Unsorted	X041-AP0C1W1	#404040	Fail	5057e0ccc70b11ea8fb942010a19c80f	AACGAGGTCCCGTATC-1	2968	2074	0.0583413693346191	0.15380906460945	0.461909353905497	0.404312668463612
Nuclei: Unsorted	X041-AP0C1W1	#be1e2d	Pass	5057e108c70b11ea8fb942010a19c80f	AACGAGGTCCGAATTG-1	6709	4765	0.233578174186779	0.384679958027282	0.626023084994754	0.924131763303026
Nuclei: Unsorted	X041-AP0C1W1	#404040	Fail	5057e14ec70b11ea8fb942010a19c80f	AACGAGGTCCGAGAGA-1	2325	1636	0.0635696821515893	0.169926650366748	0.455378973105135	0.0430107526881721
Nuclei: Unsorted	X041-AP0C1W1	#404040	Fail	5057e194c70b11ea8fb942010a19c80f	AACGAGGTCCGCTCTA-1	2183	1534	0.0423728813559322	0.163624511082138	0.434810951760104	0.137425561154375
Nuclei: Unsorted	X041-AP0C1W1	#404040	Fail	5057e1e4c70b11ea8fb942010a19c80f	AACGAGGTCCGTGCGA-1	4012	2837	0.0637997885089884	0.169545294324991	0.461402890377159	0.348953140578265
Nuclei: Unsorted	X041-AP0C1W1	#404040	Fail	5057e234c70b11ea8fb942010a19c80f	AACGAGGTCCGTTAGA-1	2882	2056	0.0442607003891051	0.144941634241245	0.426556420233463	0.208188757807078
Nuclei: Unsorted	X041-AP0C1W1	#404040	Fail	5057e284c70b11ea8fb942010a19c80f	AACGAGGTCCTAAGTG-1	2878	2066	0.0643756050338819	0.16892545982575	0.452081316553727	0
Nuclei: Unsorted	X041-AP0C1W1	#404040	Fail	5057e2cac70b11ea8fb942010a19c80f	AACGAGGTCGAGGCTC-1	1586	1117	0.0555058191584602	0.15756490599821	0.446732318710833	0.0630517023959647
Nuclei: Unsorted	X041-AP0C1W1	#404040	Fail	5057e31ac70b11ea8fb942010a19c80f	AACGAGGTCGAGGTAG-1	1930	1351	0.0688378978534419	0.168763878608438	0.471502590673575	0.0518134715025907
Nuclei: Unsorted	X041-AP0C1W1	#404040	Fail	5057e356c70b11ea8fb942010a19c80f	AACGAGGTCGATAGGG-1	2439	1798	0.0628476084538376	0.17853170189099	0.461624026696329	0
Nuclei: Unsorted	X041-AP0C1W1	#be1e2d	Pass	5057e39cc70b11ea8fb942010a19c80f	AACGAGGTCGATTACG-1	7232	5089	0.290037335429357	0.453527215562979	0.664374140302614	0.400995575221239
Nuclei: Unsorted	X041-AP0C1W1	#404040	Fail	5057e3ecc70b11ea8fb942010a19c80f	AACGAGGTCGCATAAC-1	1875	1309	0.0618792971734148	0.174942704354469	0.462948815889992	0.0533333333333333
Nuclei: Unsorted	X041-AP0C1W1	#404040	Fail	5057e446c70b11ea8fb942010a19c80f	AACGAGGTCGCCGAAC-1	1630	1143	0.0699912510936133	0.184601924759405	0.466316710411199	0.0613496932515338
Nuclei: Unsorted	X041-AP0C1W1	#404040	Fail	5057e48cc70b11ea8fb942010a19c80f	AACGAGGTCGTGAGTT-1	2822	1991	0.0678051230537418	0.162230035158212	0.43646408839779	0.106307583274274
Nuclei: Unsorted	X041-AP0C1W1	#404040	Fail	5057e554c70b11ea8fb942010a19c80f	AACGAGGTCGTGGTAT-1	3581	2588	0.0633693972179289	0.169629057187017	0.470633693972179	0.0279251605696733
Nuclei: Unsorted	X041-AP0C1W1	#404040	Fail	5057e59ac70b11ea8fb942010a19c80f	AACGAGGTCGTTGTAG-1	2237	1599	0.0637898686679174	0.189493433395872	0.485928705440901	0.178810907465355
Nuclei: Unsorted	X041-AP0C1W1	#404040	Fail	5057e694c70b11ea8fb942010a19c80f	AACGAGGTCTAAACGC-1	3437	2455	0.0594704684317719	0.171486761710794	0.461914460285132	0.494617398894385
Nuclei: Unsorted	X041-AP0C1W1	#404040	Fail	5057e6e4c70b11ea8fb942010a19c80f	AACGAGGTCTAGTCGA-1	2480	1753	0.0684540787221905	0.171135196805476	0.446092413006275	0
Nuclei: Unsorted	X041-AP0C1W1	#404040	Fail	5057e73ec70b11ea8fb942010a19c80f	AACGAGGTCTGATCCC-1	2129	1518	0.0665349143610013	0.167325428194993	0.463768115942029	0.0939408172851104
Nuclei: Unsorted	X041-AP0C1W1	#404040	Fail	5057e784c70b11ea8fb942010a19c80f	AACGAGGTCTTACCTA-1	2693	1932	0.0615942028985507	0.174948240165631	0.469461697722567	0.222799851466766
Nuclei: Unsorted	X041-AP0C1W1	#404040	Fail	5057e7dec70b11ea8fb942010a19c80f	AACGAGGTCTTCACTA-1	2242	1598	0.0688360450563204	0.154568210262829	0.449937421777222	0.267618198037467
Nuclei: Unsorted	X041-AP0C1W1	#404040	Fail	5057e824c70b11ea8fb942010a19c80f	AACGGGAAGAAAGGGT-1	1835	1322	0.0658093797276853	0.179273827534039	0.46142208774584	0.0544959128065395
Nuclei: Unsorted	X041-AP0C1W1	#404040	Fail	5057e86ac70b11ea8fb942010a19c80f	AACGGGAAGAACGCCA-1	9899	7073	0.0434044959705924	0.151562279089495	0.422168810971299	0.505101525406607
Nuclei: Unsorted	X041-AP0C1W1	#404040	Fail	5057e8bac70b11ea8fb942010a19c80f	AACGGGAAGACACGGT-1	2206	1583	0.0530638029058749	0.16424510423247	0.454200884396715	0.135992747053491
Nuclei: Unsorted	X041-AP0C1W1	#404040	Fail	5057e914c70b11ea8fb942010a19c80f	AACGGGAAGACACTTC-1	1857	1358	0.0625920471281296	0.172312223858616	0.463181148748159	0.215401184706516
Nuclei: Unsorted	X041-AP0C1W1	#404040	Fail	5057e95ac70b11ea8fb942010a19c80f	AACGGGAAGACTCTTG-1	2424	1742	0.0597014925373134	0.171067738231917	0.451205510907004	0
Nuclei: Unsorted	X041-AP0C1W1	#404040	Fail	5057e9a0c70b11ea8fb942010a19c80f	AACGGGAAGAGGCAGG-1	1671	1199	0.0667222685571309	0.185988323603002	0.460383653044204	0.658288450029922
Nuclei: Unsorted	X041-AP0C1W1	#404040	Fail	5057e9f0c70b11ea8fb942010a19c80f	AACGGGAAGAGGCCTA-1	1821	1302	0.0606758832565284	0.168970814132104	0.474654377880184	0.109829763866008
Nuclei: Unsorted	X041-AP0C1W1	#be1e2d	Pass	5057ea36c70b11ea8fb942010a19c80f	AACGGGAAGAGTTTGA-1	12076	8089	0.322784027691927	0.518358264309556	0.721968104833725	2.87346803577344
Nuclei: Unsorted	X041-AP0C1W1	#404040	Fail	5057ea7cc70b11ea8fb942010a19c80f	AACGGGAAGATAGGTT-1	2748	1984	0.0549395161290323	0.150201612903226	0.445564516129032	0.145560407569141
Nuclei: Unsorted	X041-AP0C1W1	#404040	Fail	5057eac2c70b11ea8fb942010a19c80f	AACGGGAAGATGCGAC-1	1968	1437	0.0556715379262352	0.173277661795407	0.482254697286013	0.304878048780488
Nuclei: Unsorted	X041-AP0C1W1	#404040	Fail	5057eb1cc70b11ea8fb942010a19c80f	AACGGGAAGATGTTGA-1	1745	1236	0.0509708737864078	0.156148867313916	0.427184466019417	0.286532951289398
Nuclei: Unsorted	X041-AP0C1W1	#404040	Fail	5057eb6cc70b11ea8fb942010a19c80f	AACGGGAAGATTGACA-1	2207	1581	0.0556609740670462	0.17583807716635	0.461100569259962	0.0453103760761214
Nuclei: Unsorted	X041-AP0C1W1	#404040	Fail	5057ebb2c70b11ea8fb942010a19c80f	AACGGGAAGCAACGGT-1	2009	1455	0.0707903780068729	0.168384879725086	0.445360824742268	0.199104031856645
Nuclei: Unsorted	X041-AP0C1W1	#404040	Fail	5057ebf8c70b11ea8fb942010a19c80f	AACGGGAAGCACACCC-1	1878	1364	0.0593841642228739	0.158357771260997	0.444281524926686	0.106496272630458
Nuclei: Unsorted	X041-AP0C1W1	#404040	Fail	5057ec48c70b11ea8fb942010a19c80f	AACGGGAAGCATTCCA-1	2186	1543	0.0615683732987686	0.152948801036941	0.439403758911212	0.731930466605673
Nuclei: Unsorted	X041-AP0C1W1	#404040	Fail	5057ec98c70b11ea8fb942010a19c80f	AACGGGAAGCCTGTAT-1	3768	2640	0.0628787878787879	0.176136363636364	0.45	0.106157112526539
Nuclei: Unsorted	X041-AP0C1W1	#404040	Fail	5057ecf2c70b11ea8fb942010a19c80f	AACGGGAAGCCTTTGA-1	2401	1729	0.0584152689415847	0.160208212839792	0.436668594563331	0.208246563931695
Nuclei: Unsorted	X041-AP0C1W1	#be1e2d	Pass	5057ed4cc70b11ea8fb942010a19c80f	AACGGGAAGCGCACAA-1	6607	4640	0.221551724137931	0.389008620689655	0.629741379310345	2.07355834720751
Nuclei: Unsorted	X041-AP0C1W1	#404040	Fail	5057ed9cc70b11ea8fb942010a19c80f	AACGGGAAGCGTTAGG-1	2174	1618	0.0661310259579728	0.158220024721879	0.465389369592089	0.0919963201471941
Nuclei: Unsorted	X041-AP0C1W1	#404040	Fail	5057ede2c70b11ea8fb942010a19c80f	AACGGGAAGCTATCCA-1	3246	2333	0.0467209601371625	0.156022288898414	0.444063437633948	0.308071472581639
Nuclei: Unsorted	X041-AP0C1W1	#404040	Fail	5057ee28c70b11ea8fb942010a19c80f	AACGGGAAGCTGGAGT-1	2483	1711	0.0631209818819404	0.184102863822326	0.468731735827002	0.201369311316955
Nuclei: Unsorted	X041-AP0C1W1	#404040	Fail	5057ee78c70b11ea8fb942010a19c80f	AACGGGAAGGAAGGTA-1	3765	2658	0.0474040632054176	0.155756207674944	0.445447705041384	0.0265604249667995
Nuclei: Unsorted	X041-AP0C1W1	#404040	Fail	5057eebec70b11ea8fb942010a19c80f	AACGGGAAGGATGCCA-1	2692	1905	0.0692913385826772	0.18005249343832	0.460892388451444	0
Nuclei: Unsorted	X041-AP0C1W1	#404040	Fail	5057efb8c70b11ea8fb942010a19c80f	AACGGGAAGGATTAAC-1	3589	2529	0.0656385923289838	0.165678133649664	0.450771055753262	0
Nuclei: Unsorted	X041-AP0C1W1	#404040	Fail	5057f008c70b11ea8fb942010a19c80f	AACGGGAAGGCTCAGA-1	3154	2318	0.0595340811044003	0.151855047454702	0.458153580672994	0.0951173113506658
Nuclei: Unsorted	X041-AP0C1W1	#404040	Fail	5057f04ec70b11ea8fb942010a19c80f	AACGGGAAGGGACGTT-1	2074	1507	0.0510948905109489	0.160583941605839	0.453218314532183	0.0964320154291225
Nuclei: Unsorted	X041-AP0C1W1	#404040	Fail	5057f09ec70b11ea8fb942010a19c80f	AACGGGAAGGGATCCA-1	1890	1332	0.0563063063063063	0.15990990990991	0.468468468468469	0.105820105820106
Nuclei: Unsorted	X041-AP0C1W1	#be1e2d	Pass	5057f0e4c70b11ea8fb942010a19c80f	AACGGGAAGGTAAGTT-1	7611	5228	0.237566947207345	0.385807192042846	0.620504973221117	0.959138089607148
Nuclei: Unsorted	X041-AP0C1W1	#404040	Fail	5057f13ec70b11ea8fb942010a19c80f	AACGGGAAGGTCTTGT-1	2248	1550	0.072258064516129	0.18	0.47741935483871	0.0889679715302491
Nuclei: Unsorted	X041-AP0C1W1	#404040	Fail	5057f184c70b11ea8fb942010a19c80f	AACGGGAAGGTCTTTG-1	2065	1481	0.0695476029709656	0.153950033760972	0.485482781904119	0.290556900726392
Nuclei: Unsorted	X041-AP0C1W1	#404040	Fail	5057f1dec70b11ea8fb942010a19c80f	AACGGGAAGGTTACAA-1	1737	1239	0.0573042776432607	0.175948345439871	0.44229217110573	0.115141047783535
Nuclei: Unsorted	X041-AP0C1W1	#404040	Fail	5057f224c70b11ea8fb942010a19c80f	AACGGGAAGTAACATG-1	1817	1296	0.0555555555555556	0.155092592592593	0.469135802469136	0.220143093010457
Nuclei: Unsorted	X041-AP0C1W1	#404040	Fail	5057f274c70b11ea8fb942010a19c80f	AACGGGAAGTAGAAGG-1	1758	1258	0.0572337042925278	0.178060413354531	0.475357710651828	0
Nuclei: Unsorted	X041-AP0C1W1	#be1e2d	Pass	5057f2c4c70b11ea8fb942010a19c80f	AACGGGAAGTCAACTC-1	7395	5499	0.241498454264412	0.491543917075832	0.69358065102746	0.35158891142664
Nuclei: Unsorted	X041-AP0C1W1	#404040	Fail	5057f314c70b11ea8fb942010a19c80f	AACGGGAAGTCGTATC-1	18097	13064	0.0378138395590937	0.135333741579914	0.435777709736681	0.13261866607725
Nuclei: Unsorted	X041-AP0C1W1	#be1e2d	Pass	5057f364c70b11ea8fb942010a19c80f	AACGGGAAGTCTAGAA-1	6797	4708	0.317119796091759	0.487255734919286	0.691163976210705	1.45652493747241
Nuclei: Unsorted	X041-AP0C1W1	#404040	Fail	5057f3b4c70b11ea8fb942010a19c80f	AACGGGACAAAGGAAG-1	2401	1741	0.054566341183228	0.161401493394601	0.448592762780011	0.166597251145356
Nuclei: Unsorted	X041-AP0C1W1	#404040	Fail	5057f404c70b11ea8fb942010a19c80f	AACGGGACAAATGCTC-1	2346	1676	0.0620525059665871	0.160501193317422	0.44272076372315	0.255754475703325
Nuclei: Unsorted	X041-AP0C1W1	#be1e2d	Pass	5057f454c70b11ea8fb942010a19c80f	AACGGGACAACGCAAG-1	1803	1276	0.230407523510972	0.412225705329154	0.640282131661442	0.942872989462008
Nuclei: Unsorted	X041-AP0C1W1	#404040	Fail	5057f4a4c70b11ea8fb942010a19c80f	AACGGGACAACGTACT-1	2639	1811	0.0557702926559912	0.160132523467697	0.447818884594147	0
Nuclei: Unsorted	X041-AP0C1W1	#be1e2d	Pass	5057f4f4c70b11ea8fb942010a19c80f	AACGGGACAACTACTG-1	5323	3708	0.310949298813376	0.498112189859763	0.711165048543689	1.84106706744317
Nuclei: Unsorted	X041-AP0C1W1	#404040	Fail	5057f544c70b11ea8fb942010a19c80f	AACGGGACAACTCAAC-1	2785	1954	0.063971340839304	0.140736949846469	0.431422722620266	0.107719928186715
Nuclei: Unsorted	X041-AP0C1W1	#404040	Fail	5057f594c70b11ea8fb942010a19c80f	AACGGGACAAGACACG-1	5606	3828	0.0561650992685475	0.159352142110763	0.429467084639498	0.142704245451302
Nuclei: Unsorted	X041-AP0C1W1	#404040	Fail	5057f5e4c70b11ea8fb942010a19c80f	AACGGGACAAGACTAA-1	2152	1518	0.0520421607378129	0.171277997364954	0.434123847167325	0.604089219330855
Nuclei: Unsorted	X041-AP0C1W1	#404040	Fail	5057f634c70b11ea8fb942010a19c80f	AACGGGACAAGCGTCC-1	4394	3209	0.108444998441882	0.234964163290745	0.510751012776566	0.25034137460173
Nuclei: Unsorted	X041-AP0C1W1	#404040	Fail	5057f68ec70b11ea8fb942010a19c80f	AACGGGACAAGGAGGG-1	2332	1661	0.0638169777242625	0.157736303431668	0.45153521974714	0.385934819897084
Nuclei: Unsorted	X041-AP0C1W1	#404040	Fail	5057f6d4c70b11ea8fb942010a19c80f	AACGGGACAAGGTTCT-1	7587	5541	0.139144558743909	0.277206280454792	0.548456957227937	0.197706603400554
Nuclei: Unsorted	X041-AP0C1W1	#404040	Fail	5057f71ac70b11ea8fb942010a19c80f	AACGGGACAATACTGC-1	4890	3442	0.0952934340499709	0.201917489831493	0.455258570598489	0.081799591002045
Nuclei: Unsorted	X041-AP0C1W1	#404040	Fail	5057f76ac70b11ea8fb942010a19c80f	AACGGGACAATAGTGA-1	2531	1785	0.0509803921568627	0.161344537815126	0.472268907563025	0.0395100750691426
Nuclei: Unsorted	X041-AP0C1W1	#404040	Fail	5057f7c4c70b11ea8fb942010a19c80f	AACGGGACAATTCAGC-1	2331	1636	0.058679706601467	0.15281173594132	0.460268948655257	0.0429000429000429
Nuclei: Unsorted	X041-AP0C1W1	#404040	Fail	5057f80ac70b11ea8fb942010a19c80f	AACGGGACACACTAGT-1	1434	1045	0.0631578947368421	0.167464114832536	0.438277511961723	0.209205020920502
Nuclei: Unsorted	X041-AP0C1W1	#404040	Fail	5057f864c70b11ea8fb942010a19c80f	AACGGGACACATCATG-1	1997	1426	0.05890603085554	0.159186535764376	0.435483870967742	0.0500751126690035
Nuclei: Unsorted	X041-AP0C1W1	#be1e2d	Pass	5057f8b4c70b11ea8fb942010a19c80f	AACGGGACACCTGTGG-1	5378	3647	0.27118179325473	0.426103646833013	0.652865368796271	1.37597619933061
Nuclei: Unsorted	X041-AP0C1W1	#404040	Fail	5057f90ec70b11ea8fb942010a19c80f	AACGGGACACGCTAAT-1	2728	1979	0.067710965133906	0.175341081354219	0.441131884790298	0
Nuclei: Unsorted	X041-AP0C1W1	#404040	Fail	5057f954c70b11ea8fb942010a19c80f	AACGGGACACTCAAGT-1	1858	1342	0.0558867362146051	0.167660208643815	0.426974664679583	0.215285252960172
Nuclei: Unsorted	X041-AP0C1W1	#404040	Fail	5057f99ac70b11ea8fb942010a19c80f	AACGGGACAGATGGCA-1	2196	1603	0.0623830318153462	0.174048658764816	0.4504054897068	0.227686703096539
Nuclei: Unsorted	X041-AP0C1W1	#404040	Fail	5057f9eac70b11ea8fb942010a19c80f	AACGGGACAGGCACAA-1	2456	1730	0.0751445086705202	0.165317919075145	0.46242774566474	0.203583061889251
Nuclei: Unsorted	X041-AP0C1W1	#404040	Fail	5057faa8c70b11ea8fb942010a19c80f	AACGGGACAGGCATTT-1	2402	1720	0.0558139534883721	0.170348837209302	0.455813953488372	0.166527893422148
Nuclei: Unsorted	X041-AP0C1W1	#404040	Fail	5057faeec70b11ea8fb942010a19c80f	AACGGGACAGGTAGGT-1	3029	2109	0.0521574205784732	0.143195827406354	0.433380749170223	0.0660283922086497
Nuclei: Unsorted	X041-AP0C1W1	#404040	Fail	5057fb3ec70b11ea8fb942010a19c80f	AACGGGACAGTCCTGG-1	2835	1980	0.0611111111111111	0.186363636363636	0.45959595959596	0
Nuclei: Unsorted	X041-AP0C1W1	#404040	Fail	5057fb8ec70b11ea8fb942010a19c80f	AACGGGACATACCCGG-1	1766	1293	0.0549110595514308	0.168600154679041	0.45630317092034	0
Nuclei: Unsorted	X041-AP0C1W1	#404040	Fail	5057fbdec70b11ea8fb942010a19c80f	AACGGGACATAGCAGG-1	7469	5165	0.138238141335915	0.284607938044531	0.54404646660213	0.267773463649752
Nuclei: Unsorted	X041-AP0C1W1	#404040	Fail	5057fc2ec70b11ea8fb942010a19c80f	AACGGGACATAGCCAT-1	1476	1034	0.0473887814313346	0.152804642166344	0.44294003868472	0
Nuclei: Unsorted	X041-AP0C1W1	#404040	Fail	5057fc74c70b11ea8fb942010a19c80f	AACGGGACATCATAGC-1	2575	1875	0.0570666666666667	0.165333333333333	0.451733333333333	0.155339805825243
Nuclei: Unsorted	X041-AP0C1W1	#404040	Fail	5057fcbac70b11ea8fb942010a19c80f	AACGGGACATCCCGGA-1	2466	1737	0.0587219343696028	0.15831894070236	0.472654001151411	0.121654501216545
Nuclei: Unsorted	X041-AP0C1W1	#404040	Fail	5057fd00c70b11ea8fb942010a19c80f	AACGGGACATGATCGT-1	2137	1532	0.0620104438642298	0.181462140992167	0.440600522193212	0.280767430978007
Nuclei: Unsorted	X041-AP0C1W1	#404040	Fail	5057fd46c70b11ea8fb942010a19c80f	AACGGGACATGCGACC-1	2372	1734	0.066320645905421	0.165513264129181	0.463667820069204	0.126475548060708
Nuclei: Unsorted	X041-AP0C1W1	#404040	Fail	5057fd96c70b11ea8fb942010a19c80f	AACGGGACATGCGTTA-1	1421	1042	0.0566218809980806	0.178502879078695	0.477927063339731	0
Nuclei: Unsorted	X041-AP0C1W1	#404040	Fail	5057fde6c70b11ea8fb942010a19c80f	AACGGGACATGGTATC-1	1783	1289	0.0667183863460047	0.170674941815361	0.463149728471684	0.224340998317443
Nuclei: Unsorted	X041-AP0C1W1	#404040	Fail	5057fe2cc70b11ea8fb942010a19c80f	AACGGGACATTAGCAC-1	4841	3482	0.0689259046524986	0.170878805284319	0.458644457208501	0.475108448667631
Nuclei: Unsorted	X041-AP0C1W1	#404040	Fail	5057fe72c70b11ea8fb942010a19c80f	AACGGGACATTCGTCC-1	2585	1832	0.0442139737991266	0.166484716157205	0.445414847161572	0.193423597678917
Nuclei: Unsorted	X041-AP0C1W1	#404040	Fail	5057feb8c70b11ea8fb942010a19c80f	AACGGGACATTCTTTG-1	1787	1292	0.0518575851393189	0.165634674922601	0.431114551083591	0.391717963066592
Nuclei: Unsorted	X041-AP0C1W1	#404040	Fail	5057fefec70b11ea8fb942010a19c80f	AACGGGAGTAACATAG-1	2370	1655	0.0670694864048338	0.17583081570997	0.470694864048338	0.168776371308017
Nuclei: Unsorted	X041-AP0C1W1	#404040	Fail	5057ff44c70b11ea8fb942010a19c80f	AACGGGAGTACCAAGG-1	1995	1426	0.0546984572230014	0.168302945301543	0.444600280504909	0.100250626566416
[truncated: 239,355 more rows]
