# Supplementary material for: Simultaneous trimodal single-cell measurement of transcripts, epitopes, and chromatin accessibility using TEA-seq
Source: eLife. 2021 Apr 9;10:e63632. doi: 10.7554/eLife.63632 (PMC8034981; doi:10.7554/eLife.63632)
Supplement: Figure 1—source data 2. [file elife-63632-fig1-data2.zip › Figure1_SourceData2_FragmentSizeDistributions.csv]

well_label	well_id	well_color	pass_fail	width	count	frac
Nuclei: Unsorted	X041-AP0C1W1	#404040	Fail	10	28	2.48477932892198e-07
Nuclei: Unsorted	X041-AP0C1W1	#404040	Fail	11	30	2.66226356670212e-07
Nuclei: Unsorted	X041-AP0C1W1	#404040	Fail	12	40	3.54968475560283e-07
Nuclei: Unsorted	X041-AP0C1W1	#404040	Fail	13	39	3.46094263671276e-07
Nuclei: Unsorted	X041-AP0C1W1	#404040	Fail	14	55	4.88081653895389e-07
Nuclei: Unsorted	X041-AP0C1W1	#404040	Fail	15	61	5.41326925229431e-07
Nuclei: Unsorted	X041-AP0C1W1	#404040	Fail	16	113	1.0027859434578e-06
Nuclei: Unsorted	X041-AP0C1W1	#404040	Fail	17	1548	1.3737280004183e-05
Nuclei: Unsorted	X041-AP0C1W1	#404040	Fail	18	6782	6.0184905031246e-05
Nuclei: Unsorted	X041-AP0C1W1	#404040	Fail	19	18314	0.000162522316535276
Nuclei: Unsorted	X041-AP0C1W1	#404040	Fail	20	37332	0.000331292078240412
Nuclei: Unsorted	X041-AP0C1W1	#404040	Fail	21	129216	0.00114669016344994
Nuclei: Unsorted	X041-AP0C1W1	#404040	Fail	22	173046	0.00153564687054512
Nuclei: Unsorted	X041-AP0C1W1	#404040	Fail	23	192326	0.00170674167576517
Nuclei: Unsorted	X041-AP0C1W1	#404040	Fail	24	200898	0.00178281142007774
Nuclei: Unsorted	X041-AP0C1W1	#404040	Fail	25	253704	0.00225142305308865
Nuclei: Unsorted	X041-AP0C1W1	#404040	Fail	26	417425	0.00370431789776878
Nuclei: Unsorted	X041-AP0C1W1	#404040	Fail	27	607608	0.00539204213745581
Nuclei: Unsorted	X041-AP0C1W1	#404040	Fail	28	719360	0.00638375306447613
Nuclei: Unsorted	X041-AP0C1W1	#404040	Fail	29	770384	0.00683655085190082
Nuclei: Unsorted	X041-AP0C1W1	#404040	Fail	30	817960	0.00725875035673223
Nuclei: Unsorted	X041-AP0C1W1	#404040	Fail	31	863439	0.00766234063923238
Nuclei: Unsorted	X041-AP0C1W1	#404040	Fail	32	911394	0.00808790347036971
Nuclei: Unsorted	X041-AP0C1W1	#404040	Fail	33	952889	0.00845613889270406
Nuclei: Unsorted	X041-AP0C1W1	#404040	Fail	34	991325	0.00879722810086994
Nuclei: Unsorted	X041-AP0C1W1	#404040	Fail	35	991560	0.00879931354066385
Nuclei: Unsorted	X041-AP0C1W1	#404040	Fail	36	963475	0.00855008129976109
Nuclei: Unsorted	X041-AP0C1W1	#404040	Fail	37	924933	0.00820805142513498
Nuclei: Unsorted	X041-AP0C1W1	#404040	Fail	38	904392	0.00802576623872288
Nuclei: Unsorted	X041-AP0C1W1	#404040	Fail	39	861702	0.00764692613318117
Nuclei: Unsorted	X041-AP0C1W1	#404040	Fail	40	557726	0.00494937870000836
Nuclei: Unsorted	X041-AP0C1W1	#404040	Fail	41	18771	0.000166577831368552
Nuclei: Unsorted	X041-AP0C1W1	#404040	Fail	42	842145	0.00747337317126786
Nuclei: Unsorted	X041-AP0C1W1	#404040	Fail	43	820920	0.00728501802392369
Nuclei: Unsorted	X041-AP0C1W1	#404040	Fail	44	785934	0.00697454484677489
Nuclei: Unsorted	X041-AP0C1W1	#404040	Fail	45	749067	0.00664737927706286
Nuclei: Unsorted	X041-AP0C1W1	#404040	Fail	46	702936	0.00623800300841108
Nuclei: Unsorted	X041-AP0C1W1	#404040	Fail	47	665143	0.00590261991848983
Nuclei: Unsorted	X041-AP0C1W1	#404040	Fail	48	631164	0.00560108307271326
Nuclei: Unsorted	X041-AP0C1W1	#404040	Fail	49	596644	0.00529474527830474
Nuclei: Unsorted	X041-AP0C1W1	#404040	Fail	50	573853	0.00509249311514238
Nuclei: Unsorted	X041-AP0C1W1	#404040	Fail	51	547365	0.00485743299062636
Nuclei: Unsorted	X041-AP0C1W1	#404040	Fail	52	524388	0.00465353022405264
Nuclei: Unsorted	X041-AP0C1W1	#404040	Fail	53	506017	0.00449050207743969
Nuclei: Unsorted	X041-AP0C1W1	#404040	Fail	54	480840	0.00426707604471016
Nuclei: Unsorted	X041-AP0C1W1	#404040	Fail	55	465822	0.00413380313056105
Nuclei: Unsorted	X041-AP0C1W1	#404040	Fail	56	435372	0.00386358337854079
Nuclei: Unsorted	X041-AP0C1W1	#404040	Fail	57	412364	0.00365940551139851
Nuclei: Unsorted	X041-AP0C1W1	#404040	Fail	58	386662	0.00343132051742725
Nuclei: Unsorted	X041-AP0C1W1	#404040	Fail	59	364528	0.00323489871147597
Nuclei: Unsorted	X041-AP0C1W1	#404040	Fail	60	353262	0.00313492184033442
Nuclei: Unsorted	X041-AP0C1W1	#404040	Fail	61	334249	0.00296619644968873
Nuclei: Unsorted	X041-AP0C1W1	#404040	Fail	62	322340	0.00286051346030254
Nuclei: Unsorted	X041-AP0C1W1	#404040	Fail	63	307954	0.00273284904806728
Nuclei: Unsorted	X041-AP0C1W1	#404040	Fail	64	290741	0.00258009723882181
Nuclei: Unsorted	X041-AP0C1W1	#404040	Fail	65	279162	0.00247734273935899
Nuclei: Unsorted	X041-AP0C1W1	#404040	Fail	66	263337	0.00233690833621546
Nuclei: Unsorted	X041-AP0C1W1	#404040	Fail	67	249146	0.00221097439529856
Nuclei: Unsorted	X041-AP0C1W1	#404040	Fail	68	234237	0.00207866877024535
Nuclei: Unsorted	X041-AP0C1W1	#404040	Fail	69	217510	0.00193022982797793
Nuclei: Unsorted	X041-AP0C1W1	#404040	Fail	70	209047	0.00185512737276126
Nuclei: Unsorted	X041-AP0C1W1	#404040	Fail	71	197673	0.0017541920867357
Nuclei: Unsorted	X041-AP0C1W1	#404040	Fail	72	188280	0.00167083661446225
Nuclei: Unsorted	X041-AP0C1W1	#404040	Fail	73	179546	0.00159332924782366
Nuclei: Unsorted	X041-AP0C1W1	#404040	Fail	74	172588	0.00153158248149995
Nuclei: Unsorted	X041-AP0C1W1	#404040	Fail	75	167208	0.00148383922153709
Nuclei: Unsorted	X041-AP0C1W1	#404040	Fail	76	157547	0.0013981054604774
Nuclei: Unsorted	X041-AP0C1W1	#404040	Fail	77	148478	0.00131762523285599
Nuclei: Unsorted	X041-AP0C1W1	#404040	Fail	78	139202	0.00123530804337356
Nuclei: Unsorted	X041-AP0C1W1	#404040	Fail	79	128263	0.00113823303951971
Nuclei: Unsorted	X041-AP0C1W1	#404040	Fail	80	122599	0.00108796950338038
Nuclei: Unsorted	X041-AP0C1W1	#404040	Fail	81	115552	0.00102543293219855
Nuclei: Unsorted	X041-AP0C1W1	#404040	Fail	82	110435	0.000980023589962496
Nuclei: Unsorted	X041-AP0C1W1	#404040	Fail	83	106847	0.000948182917704739
Nuclei: Unsorted	X041-AP0C1W1	#404040	Fail	84	102783	0.000912118120587814
Nuclei: Unsorted	X041-AP0C1W1	#404040	Fail	85	99567	0.000883578655152767
Nuclei: Unsorted	X041-AP0C1W1	#404040	Fail	86	96284	0.000854444617521157
Nuclei: Unsorted	X041-AP0C1W1	#404040	Fail	87	89795	0.00079685985657339
Nuclei: Unsorted	X041-AP0C1W1	#404040	Fail	88	82927	0.00073591176931969
Nuclei: Unsorted	X041-AP0C1W1	#404040	Fail	89	77707	0.000689588383259073
Nuclei: Unsorted	X041-AP0C1W1	#404040	Fail	90	73095	0.000648660518026972
Nuclei: Unsorted	X041-AP0C1W1	#404040	Fail	91	70290	0.000623768353678307
Nuclei: Unsorted	X041-AP0C1W1	#404040	Fail	92	67777	0.000601467459201232
Nuclei: Unsorted	X041-AP0C1W1	#404040	Fail	93	65301	0.000579494910564051
Nuclei: Unsorted	X041-AP0C1W1	#404040	Fail	94	63224	0.000561063172470583
Nuclei: Unsorted	X041-AP0C1W1	#404040	Fail	95	61327	0.000544228792517137
Nuclei: Unsorted	X041-AP0C1W1	#404040	Fail	96	60894	0.000540386258769197
Nuclei: Unsorted	X041-AP0C1W1	#404040	Fail	97	61608	0.000546722446057948
Nuclei: Unsorted	X041-AP0C1W1	#404040	Fail	98	65713	0.000583151085862322
Nuclei: Unsorted	X041-AP0C1W1	#404040	Fail	99	64298	0.000570594076039377
Nuclei: Unsorted	X041-AP0C1W1	#404040	Fail	100	60478	0.00053669458662337
Nuclei: Unsorted	X041-AP0C1W1	#404040	Fail	101	58231	0.000516754232508771
Nuclei: Unsorted	X041-AP0C1W1	#404040	Fail	102	53529	0.00047502768820666
Nuclei: Unsorted	X041-AP0C1W1	#404040	Fail	103	47007	0.000417150078266555
Nuclei: Unsorted	X041-AP0C1W1	#404040	Fail	104	44456	0.000394511963737698
Nuclei: Unsorted	X041-AP0C1W1	#404040	Fail	105	46000	0.000408213746894325
Nuclei: Unsorted	X041-AP0C1W1	#404040	Fail	106	49743	0.000441429921994879
Nuclei: Unsorted	X041-AP0C1W1	#404040	Fail	107	53783	0.000477281738026467
Nuclei: Unsorted	X041-AP0C1W1	#404040	Fail	108	61928	0.00054956219386243
Nuclei: Unsorted	X041-AP0C1W1	#404040	Fail	109	68001	0.00060345528266437
Nuclei: Unsorted	X041-AP0C1W1	#404040	Fail	110	65533	0.000581553727722301
Nuclei: Unsorted	X041-AP0C1W1	#404040	Fail	111	62566	0.000555223941047617
Nuclei: Unsorted	X041-AP0C1W1	#404040	Fail	112	57343	0.000508873932351333
Nuclei: Unsorted	X041-AP0C1W1	#404040	Fail	113	48302	0.00042864218266282
Nuclei: Unsorted	X041-AP0C1W1	#404040	Fail	114	45194	0.000401061132111786
Nuclei: Unsorted	X041-AP0C1W1	#404040	Fail	115	55596	0.000493370684181237
Nuclei: Unsorted	X041-AP0C1W1	#404040	Fail	116	72789	0.000645945009188936
Nuclei: Unsorted	X041-AP0C1W1	#404040	Fail	117	94840	0.000841630255553431
Nuclei: Unsorted	X041-AP0C1W1	#404040	Fail	118	150835	0.00133854175027838
Nuclei: Unsorted	X041-AP0C1W1	#404040	Fail	119	198902	0.00176509849314728
Nuclei: Unsorted	X041-AP0C1W1	#404040	Fail	120	177719	0.00157711606270245
Nuclei: Unsorted	X041-AP0C1W1	#404040	Fail	121	168198	0.00149262469130721
Nuclei: Unsorted	X041-AP0C1W1	#404040	Fail	122	159477	0.00141523268942318
Nuclei: Unsorted	X041-AP0C1W1	#404040	Fail	123	104794	0.000929964160696607
Nuclei: Unsorted	X041-AP0C1W1	#404040	Fail	124	75093	0.000666391193381208
Nuclei: Unsorted	X041-AP0C1W1	#404040	Fail	125	87178	0.000773636044059859
Nuclei: Unsorted	X041-AP0C1W1	#404040	Fail	126	123529	0.00109622252043715
Nuclei: Unsorted	X041-AP0C1W1	#404040	Fail	127	169930	0.00150799482629897
Nuclei: Unsorted	X041-AP0C1W1	#404040	Fail	128	272026	0.00241401636331904
Nuclei: Unsorted	X041-AP0C1W1	#404040	Fail	129	389435	0.00345592870699547
Nuclei: Unsorted	X041-AP0C1W1	#404040	Fail	130	433883	0.00385036967703806
Nuclei: Unsorted	X041-AP0C1W1	#404040	Fail	131	456514	0.00405120196629818
Nuclei: Unsorted	X041-AP0C1W1	#404040	Fail	132	445437	0.00395290232120364
Nuclei: Unsorted	X041-AP0C1W1	#404040	Fail	133	327910	0.00290994282052431
Nuclei: Unsorted	X041-AP0C1W1	#404040	Fail	134	227966	0.00202301858748939
Nuclei: Unsorted	X041-AP0C1W1	#404040	Fail	135	206694	0.00183424635218643
Nuclei: Unsorted	X041-AP0C1W1	#404040	Fail	136	226622	0.00201109164671056
Nuclei: Unsorted	X041-AP0C1W1	#404040	Fail	137	261228	0.00231819262334154
Nuclei: Unsorted	X041-AP0C1W1	#404040	Fail	138	331403	0.00294094044265261
Nuclei: Unsorted	X041-AP0C1W1	#404040	Fail	139	461362	0.00409422414553608
Nuclei: Unsorted	X041-AP0C1W1	#404040	Fail	140	627819	0.00557139883394453
Nuclei: Unsorted	X041-AP0C1W1	#404040	Fail	141	762404	0.00676573464102655
Nuclei: Unsorted	X041-AP0C1W1	#404040	Fail	142	764333	0.00678285299576044
Nuclei: Unsorted	X041-AP0C1W1	#404040	Fail	143	646278	0.00573520791120371
Nuclei: Unsorted	X041-AP0C1W1	#404040	Fail	144	537533	0.00477018173933364
Nuclei: Unsorted	X041-AP0C1W1	#404040	Fail	145	508460	0.00451218177708454
Nuclei: Unsorted	X041-AP0C1W1	#404040	Fail	146	516762	0.00458585548418707
Nuclei: Unsorted	X041-AP0C1W1	#404040	Fail	147	524611	0.00465550917330389
Nuclei: Unsorted	X041-AP0C1W1	#404040	Fail	148	555047	0.00492560468635771
Nuclei: Unsorted	X041-AP0C1W1	#404040	Fail	149	610717	0.00541963206221873
Nuclei: Unsorted	X041-AP0C1W1	#404040	Fail	150	683712	0.0060674051590568
Nuclei: Unsorted	X041-AP0C1W1	#404040	Fail	151	757342	0.0067208133804444
Nuclei: Unsorted	X041-AP0C1W1	#404040	Fail	152	809838	0.00718667400776971
Nuclei: Unsorted	X041-AP0C1W1	#404040	Fail	153	829944	0.00736509891201009
Nuclei: Unsorted	X041-AP0C1W1	#404040	Fail	154	851095	0.00755279736767447
Nuclei: Unsorted	X041-AP0C1W1	#404040	Fail	155	879683	0.00780649333715741
Nuclei: Unsorted	X041-AP0C1W1	#404040	Fail	156	883658	0.00784176832941621
Nuclei: Unsorted	X041-AP0C1W1	#404040	Fail	157	857579	0.0076103377575628
Nuclei: Unsorted	X041-AP0C1W1	#404040	Fail	158	830942	0.00737395537547531
Nuclei: Unsorted	X041-AP0C1W1	#404040	Fail	159	826725	0.00733653282393937
Nuclei: Unsorted	X041-AP0C1W1	#404040	Fail	160	850155	0.00754445560849881
Nuclei: Unsorted	X041-AP0C1W1	#404040	Fail	161	877694	0.00778884252971017
Nuclei: Unsorted	X041-AP0C1W1	#404040	Fail	162	890298	0.00790069309635922
Nuclei: Unsorted	X041-AP0C1W1	#404040	Fail	163	902521	0.00800916258827855
Nuclei: Unsorted	X041-AP0C1W1	#404040	Fail	164	934890	0.00829641195291382
Nuclei: Unsorted	X041-AP0C1W1	#404040	Fail	165	975943	0.00866072497359323
Nuclei: Unsorted	X041-AP0C1W1	#404040	Fail	166	1000976	0.00888287311981074
Nuclei: Unsorted	X041-AP0C1W1	#404040	Fail	167	992187	0.00880487767151826
Nuclei: Unsorted	X041-AP0C1W1	#404040	Fail	168	964226	0.00855674583288973
Nuclei: Unsorted	X041-AP0C1W1	#404040	Fail	169	946300	0.00839766671056739
Nuclei: Unsorted	X041-AP0C1W1	#404040	Fail	170	952183	0.00844987369911042
Nuclei: Unsorted	X041-AP0C1W1	#404040	Fail	171	971685	0.00862293857936984
Nuclei: Unsorted	X041-AP0C1W1	#404040	Fail	172	976812	0.00866843666372478
Nuclei: Unsorted	X041-AP0C1W1	#404040	Fail	173	971447	0.00862082651694026
Nuclei: Unsorted	X041-AP0C1W1	#404040	Fail	174	981624	0.00871113937133468
Nuclei: Unsorted	X041-AP0C1W1	#404040	Fail	175	1010118	0.00896400116490005
Nuclei: Unsorted	X041-AP0C1W1	#404040	Fail	176	1029604	0.00913692405776924
Nuclei: Unsorted	X041-AP0C1W1	#404040	Fail	177	1030078	0.00914113043420463
Nuclei: Unsorted	X041-AP0C1W1	#404040	Fail	178	1013828	0.00899692449100826
Nuclei: Unsorted	X041-AP0C1W1	#404040	Fail	179	1004165	0.00891117298152479
Nuclei: Unsorted	X041-AP0C1W1	#404040	Fail	180	999078	0.00886602986564541
Nuclei: Unsorted	X041-AP0C1W1	#404040	Fail	181	994078	0.00882165880620037
Nuclei: Unsorted	X041-AP0C1W1	#404040	Fail	182	983280	0.00872583506622287
Nuclei: Unsorted	X041-AP0C1W1	#404040	Fail	183	969428	0.00860290948313635
Nuclei: Unsorted	X041-AP0C1W1	#404040	Fail	184	954277	0.008468456298806
Nuclei: Unsorted	X041-AP0C1W1	#404040	Fail	185	942323	0.00836237396988481
Nuclei: Unsorted	X041-AP0C1W1	#404040	Fail	186	936182	0.00830787743467442
Nuclei: Unsorted	X041-AP0C1W1	#404040	Fail	187	940357	0.00834492726931102
Nuclei: Unsorted	X041-AP0C1W1	#404040	Fail	188	938009	0.00832409061979564
Nuclei: Unsorted	X041-AP0C1W1	#404040	Fail	189	934903	0.00829652731766838
Nuclei: Unsorted	X041-AP0C1W1	#404040	Fail	190	925035	0.00820895659474766
Nuclei: Unsorted	X041-AP0C1W1	#404040	Fail	191	914723	0.00811744572174822
Nuclei: Unsorted	X041-AP0C1W1	#404040	Fail	192	898707	0.00797531634413388
Nuclei: Unsorted	X041-AP0C1W1	#404040	Fail	193	877697	0.00778886915234584
Nuclei: Unsorted	X041-AP0C1W1	#404040	Fail	194	856781	0.00760325613647537
Nuclei: Unsorted	X041-AP0C1W1	#404040	Fail	195	835736	0.00741649834727122
Nuclei: Unsorted	X041-AP0C1W1	#404040	Fail	196	816396	0.00724487108933782
Nuclei: Unsorted	X041-AP0C1W1	#404040	Fail	197	799639	0.00709616592071373
Nuclei: Unsorted	X041-AP0C1W1	#404040	Fail	198	777340	0.00689827986980076
Nuclei: Unsorted	X041-AP0C1W1	#404040	Fail	199	754548	0.00669601883242651
Nuclei: Unsorted	X041-AP0C1W1	#404040	Fail	200	731589	0.0064922758016668
Nuclei: Unsorted	X041-AP0C1W1	#404040	Fail	201	714704	0.00634243473392091
Nuclei: Unsorted	X041-AP0C1W1	#404040	Fail	202	696690	0.00618257468095234
Nuclei: Unsorted	X041-AP0C1W1	#404040	Fail	203	678008	0.00601678665444191
Nuclei: Unsorted	X041-AP0C1W1	#404040	Fail	204	658626	0.00584478667960917
Nuclei: Unsorted	X041-AP0C1W1	#404040	Fail	205	633691	0.00562350820615678
Nuclei: Unsorted	X041-AP0C1W1	#404040	Fail	206	611001	0.00542215233839521
Nuclei: Unsorted	X041-AP0C1W1	#404040	Fail	207	588366	0.00522128455228754
Nuclei: Unsorted	X041-AP0C1W1	#404040	Fail	208	564352	0.00500817922798492
Nuclei: Unsorted	X041-AP0C1W1	#404040	Fail	209	541404	0.00480453381355599
Nuclei: Unsorted	X041-AP0C1W1	#404040	Fail	210	519966	0.00461428845907945
Nuclei: Unsorted	X041-AP0C1W1	#404040	Fail	211	498134	0.00442054666511865
Nuclei: Unsorted	X041-AP0C1W1	#404040	Fail	212	480723	0.00426603776191915
Nuclei: Unsorted	X041-AP0C1W1	#404040	Fail	213	461765	0.00409780045292735
Nuclei: Unsorted	X041-AP0C1W1	#404040	Fail	214	444316	0.00394295432967607
Nuclei: Unsorted	X041-AP0C1W1	#404040	Fail	215	425175	0.00377309303990858
Nuclei: Unsorted	X041-AP0C1W1	#404040	Fail	216	406629	0.00360851190621506
Nuclei: Unsorted	X041-AP0C1W1	#404040	Fail	217	387733	0.00344082479836038
Nuclei: Unsorted	X041-AP0C1W1	#404040	Fail	218	369571	0.00327965136203223
Nuclei: Unsorted	X041-AP0C1W1	#404040	Fail	219	353635	0.00313823192136902
Nuclei: Unsorted	X041-AP0C1W1	#404040	Fail	220	335650	0.00297862922054522
Nuclei: Unsorted	X041-AP0C1W1	#404040	Fail	221	317922	0.00282130719217691
Nuclei: Unsorted	X041-AP0C1W1	#404040	Fail	222	303061	0.00268942752929437
Nuclei: Unsorted	X041-AP0C1W1	#404040	Fail	223	289538	0.00256942156191933
Nuclei: Unsorted	X041-AP0C1W1	#404040	Fail	224	277160	0.0024595765671572
Nuclei: Unsorted	X041-AP0C1W1	#404040	Fail	225	264312	0.00234556069280724
Nuclei: Unsorted	X041-AP0C1W1	#404040	Fail	226	253217	0.0022471013118987
Nuclei: Unsorted	X041-AP0C1W1	#404040	Fail	227	239984	0.00212966886597147
Nuclei: Unsorted	X041-AP0C1W1	#404040	Fail	228	227111	0.00201543113632429
Nuclei: Unsorted	X041-AP0C1W1	#404040	Fail	229	215293	0.00191055570022
Nuclei: Unsorted	X041-AP0C1W1	#404040	Fail	230	202958	0.0018010922965691
Nuclei: Unsorted	X041-AP0C1W1	#404040	Fail	231	192938	0.00171217269344125
Nuclei: Unsorted	X041-AP0C1W1	#404040	Fail	232	181882	0.00161405940679638
Nuclei: Unsorted	X041-AP0C1W1	#404040	Fail	233	171435	0.00152135051519193
Nuclei: Unsorted	X041-AP0C1W1	#404040	Fail	234	163958	0.00145499803289782
Nuclei: Unsorted	X041-AP0C1W1	#404040	Fail	235	155067	0.00137609741499266
Nuclei: Unsorted	X041-AP0C1W1	#404040	Fail	236	148051	0.00131383594437939
Nuclei: Unsorted	X041-AP0C1W1	#404040	Fail	237	140744	0.00124899207810641
Nuclei: Unsorted	X041-AP0C1W1	#404040	Fail	238	134088	0.00118992532377318
Nuclei: Unsorted	X041-AP0C1W1	#404040	Fail	239	127241	0.00112916359496915
Nuclei: Unsorted	X041-AP0C1W1	#404040	Fail	240	120439	0.00106880120570012
Nuclei: Unsorted	X041-AP0C1W1	#404040	Fail	241	112711	0.00100022129622188
Nuclei: Unsorted	X041-AP0C1W1	#404040	Fail	242	105750	0.000938447907262498
Nuclei: Unsorted	X041-AP0C1W1	#404040	Fail	243	100143	0.000888690201200835
Nuclei: Unsorted	X041-AP0C1W1	#404040	Fail	244	95119	0.000844106160670464
Nuclei: Unsorted	X041-AP0C1W1	#404040	Fail	245	90571	0.00080374624499926
Nuclei: Unsorted	X041-AP0C1W1	#404040	Fail	246	86638	0.000768843969639795
Nuclei: Unsorted	X041-AP0C1W1	#404040	Fail	247	83501	0.00074100556694398
Nuclei: Unsorted	X041-AP0C1W1	#404040	Fail	248	81288	0.000721366936033607
Nuclei: Unsorted	X041-AP0C1W1	#404040	Fail	249	77843	0.000690795276075978
Nuclei: Unsorted	X041-AP0C1W1	#404040	Fail	250	75298	0.000668210406818455
Nuclei: Unsorted	X041-AP0C1W1	#404040	Fail	251	70435	0.000625055114402213
Nuclei: Unsorted	X041-AP0C1W1	#404040	Fail	252	66435	0.000589558266846185
Nuclei: Unsorted	X041-AP0C1W1	#404040	Fail	253	62383	0.000553599960271928
Nuclei: Unsorted	X041-AP0C1W1	#404040	Fail	254	59222	0.000525548576490777
Nuclei: Unsorted	X041-AP0C1W1	#404040	Fail	255	56988	0.000505723587130735
Nuclei: Unsorted	X041-AP0C1W1	#404040	Fail	256	55542	0.000492891476739231
Nuclei: Unsorted	X041-AP0C1W1	#404040	Fail	257	55257	0.000490362326350864
Nuclei: Unsorted	X041-AP0C1W1	#404040	Fail	258	55405	0.000491675709710437
Nuclei: Unsorted	X041-AP0C1W1	#404040	Fail	259	55497	0.000492492137204226
Nuclei: Unsorted	X041-AP0C1W1	#404040	Fail	260	55129	0.000489226427229071
Nuclei: Unsorted	X041-AP0C1W1	#404040	Fail	261	52903	0.000469472431564141
Nuclei: Unsorted	X041-AP0C1W1	#404040	Fail	262	50446	0.000447668492952851
Nuclei: Unsorted	X041-AP0C1W1	#404040	Fail	263	47869	0.00042479964891488
Nuclei: Unsorted	X041-AP0C1W1	#404040	Fail	264	45554	0.000404255848391828
Nuclei: Unsorted	X041-AP0C1W1	#404040	Fail	265	44280	0.000392950102445233
Nuclei: Unsorted	X041-AP0C1W1	#404040	Fail	266	44402	0.000394032756295692
Nuclei: Unsorted	X041-AP0C1W1	#404040	Fail	267	45557	0.000404282471027495
Nuclei: Unsorted	X041-AP0C1W1	#404040	Fail	268	47434	0.000420939366743162
Nuclei: Unsorted	X041-AP0C1W1	#404040	Fail	269	49397	0.000438359444681282
Nuclei: Unsorted	X041-AP0C1W1	#404040	Fail	270	49831	0.000442210852641111
Nuclei: Unsorted	X041-AP0C1W1	#404040	Fail	271	50530	0.000448413926751527
Nuclei: Unsorted	X041-AP0C1W1	#404040	Fail	272	48842	0.000433434257082883
Nuclei: Unsorted	X041-AP0C1W1	#404040	Fail	273	47218	0.000419022536975136
Nuclei: Unsorted	X041-AP0C1W1	#404040	Fail	274	45404	0.000402924716608477
Nuclei: Unsorted	X041-AP0C1W1	#404040	Fail	275	44600	0.000395789850249715
Nuclei: Unsorted	X041-AP0C1W1	#404040	Fail	276	44684	0.000396535284048392
Nuclei: Unsorted	X041-AP0C1W1	#404040	Fail	277	46577	0.000413334167154282
Nuclei: Unsorted	X041-AP0C1W1	#404040	Fail	278	48868	0.000433664986591998
Nuclei: Unsorted	X041-AP0C1W1	#404040	Fail	279	51705	0.000458841125721111
Nuclei: Unsorted	X041-AP0C1W1	#404040	Fail	280	53556	0.000475267291927663
Nuclei: Unsorted	X041-AP0C1W1	#404040	Fail	281	53658	0.000476172461540342
Nuclei: Unsorted	X041-AP0C1W1	#404040	Fail	282	53246	0.000472516286242071
Nuclei: Unsorted	X041-AP0C1W1	#404040	Fail	283	51997	0.000461432395592701
Nuclei: Unsorted	X041-AP0C1W1	#404040	Fail	284	51314	0.000455371308872509
Nuclei: Unsorted	X041-AP0C1W1	#404040	Fail	285	50949	0.000452132221533021
Nuclei: Unsorted	X041-AP0C1W1	#404040	Fail	286	50391	0.000447180411298955
Nuclei: Unsorted	X041-AP0C1W1	#404040	Fail	287	52165	0.000462923263190054
Nuclei: Unsorted	X041-AP0C1W1	#404040	Fail	288	54090	0.000480006121076393
Nuclei: Unsorted	X041-AP0C1W1	#404040	Fail	289	56355	0.000500106211004994
Nuclei: Unsorted	X041-AP0C1W1	#404040	Fail	290	58461	0.000518795301243242
Nuclei: Unsorted	X041-AP0C1W1	#404040	Fail	291	59586	0.000528778789618375
Nuclei: Unsorted	X041-AP0C1W1	#404040	Fail	292	59594	0.000528849783313488
Nuclei: Unsorted	X041-AP0C1W1	#404040	Fail	293	58532	0.000519425370287362
Nuclei: Unsorted	X041-AP0C1W1	#404040	Fail	294	58001	0.000514713163774299
Nuclei: Unsorted	X041-AP0C1W1	#404040	Fail	295	56907	0.000505004775967726
Nuclei: Unsorted	X041-AP0C1W1	#404040	Fail	296	56495	0.000501348600669455
Nuclei: Unsorted	X041-AP0C1W1	#404040	Fail	297	57050	0.000506273788267853
Nuclei: Unsorted	X041-AP0C1W1	#404040	Fail	298	58359	0.000517890131630564
Nuclei: Unsorted	X041-AP0C1W1	#404040	Fail	299	60456	0.000536499353961812
Nuclei: Unsorted	X041-AP0C1W1	#404040	Fail	300	61643	0.000547033043474063
Nuclei: Unsorted	X041-AP0C1W1	#404040	Fail	301	63233	0.000561143040377584
Nuclei: Unsorted	X041-AP0C1W1	#404040	Fail	302	63675	0.000565065442032525
Nuclei: Unsorted	X041-AP0C1W1	#404040	Fail	303	63277	0.000561533505700701
Nuclei: Unsorted	X041-AP0C1W1	#404040	Fail	304	62436	0.000554070293502046
Nuclei: Unsorted	X041-AP0C1W1	#404040	Fail	305	61553	0.000546234364404052
Nuclei: Unsorted	X041-AP0C1W1	#404040	Fail	306	60531	0.000537164919853487
Nuclei: Unsorted	X041-AP0C1W1	#404040	Fail	307	60350	0.000535558687501577
Nuclei: Unsorted	X041-AP0C1W1	#404040	Fail	308	60514	0.000537014058251374
Nuclei: Unsorted	X041-AP0C1W1	#404040	Fail	309	61356	0.000544486144661918
Nuclei: Unsorted	X041-AP0C1W1	#404040	Fail	310	62478	0.000554443010401384
Nuclei: Unsorted	X041-AP0C1W1	#404040	Fail	311	63425	0.000562846889060274
Nuclei: Unsorted	X041-AP0C1W1	#404040	Fail	312	63815	0.000566307831696986
Nuclei: Unsorted	X041-AP0C1W1	#404040	Fail	313	63985	0.000567816447718118
Nuclei: Unsorted	X041-AP0C1W1	#404040	Fail	314	62832	0.000557584481410092
Nuclei: Unsorted	X041-AP0C1W1	#404040	Fail	315	62749	0.000556847921823305
Nuclei: Unsorted	X041-AP0C1W1	#404040	Fail	316	61506	0.000545817276445269
Nuclei: Unsorted	X041-AP0C1W1	#404040	Fail	317	60685	0.000538531548484394
Nuclei: Unsorted	X041-AP0C1W1	#404040	Fail	318	60396	0.000535966901248471
Nuclei: Unsorted	X041-AP0C1W1	#404040	Fail	319	60462	0.000536552599233146
Nuclei: Unsorted	X041-AP0C1W1	#404040	Fail	320	61268	0.000543705214015685
Nuclei: Unsorted	X041-AP0C1W1	#404040	Fail	321	60914	0.000540563743006977
Nuclei: Unsorted	X041-AP0C1W1	#404040	Fail	322	62079	0.00055090219985767
Nuclei: Unsorted	X041-AP0C1W1	#404040	Fail	323	61464	0.000545444559545931
Nuclei: Unsorted	X041-AP0C1W1	#404040	Fail	324	61495	0.00054571966011449
Nuclei: Unsorted	X041-AP0C1W1	#404040	Fail	325	60448	0.0005364283602667
Nuclei: Unsorted	X041-AP0C1W1	#404040	Fail	326	59842	0.000531050587861961
Nuclei: Unsorted	X041-AP0C1W1	#404040	Fail	327	58895	0.000522646709203072
Nuclei: Unsorted	X041-AP0C1W1	#404040	Fail	328	58483	0.000518990533904801
Nuclei: Unsorted	X041-AP0C1W1	#404040	Fail	329	58190	0.000516390389821322
Nuclei: Unsorted	X041-AP0C1W1	#404040	Fail	330	58075	0.000515369855454086
Nuclei: Unsorted	X041-AP0C1W1	#404040	Fail	331	57998	0.000514686541138632
Nuclei: Unsorted	X041-AP0C1W1	#404040	Fail	332	57580	0.000510977120569027
Nuclei: Unsorted	X041-AP0C1W1	#404040	Fail	333	58036	0.000515023761190415
Nuclei: Unsorted	X041-AP0C1W1	#404040	Fail	334	57320	0.000508669825477885
Nuclei: Unsorted	X041-AP0C1W1	#404040	Fail	335	56355	0.000500106211004994
Nuclei: Unsorted	X041-AP0C1W1	#404040	Fail	336	56171	0.000498473356017416
Nuclei: Unsorted	X041-AP0C1W1	#404040	Fail	337	56055	0.000497443947438292
Nuclei: Unsorted	X041-AP0C1W1	#404040	Fail	338	55244	0.000490246961596307
Nuclei: Unsorted	X041-AP0C1W1	#404040	Fail	339	54876	0.000486981251621152
Nuclei: Unsorted	X041-AP0C1W1	#404040	Fail	340	54428	0.000483005604694877
Nuclei: Unsorted	X041-AP0C1W1	#404040	Fail	341	54206	0.000481035529655517
Nuclei: Unsorted	X041-AP0C1W1	#404040	Fail	342	53185	0.000471974959316841
Nuclei: Unsorted	X041-AP0C1W1	#404040	Fail	343	52950	0.000469889519522925
Nuclei: Unsorted	X041-AP0C1W1	#404040	Fail	344	52309	0.000464201149702071
Nuclei: Unsorted	X041-AP0C1W1	#404040	Fail	345	52068	0.00046206246463682
Nuclei: Unsorted	X041-AP0C1W1	#404040	Fail	346	51723	0.000459000861535113
Nuclei: Unsorted	X041-AP0C1W1	#404040	Fail	347	51135	0.000453782824944377
Nuclei: Unsorted	X041-AP0C1W1	#404040	Fail	348	50550	0.000448591410989308
Nuclei: Unsorted	X041-AP0C1W1	#404040	Fail	349	50343	0.000446754449128283
Nuclei: Unsorted	X041-AP0C1W1	#404040	Fail	350	49694	0.000440995085612318
Nuclei: Unsorted	X041-AP0C1W1	#404040	Fail	351	49135	0.000436034401166363
Nuclei: Unsorted	X041-AP0C1W1	#404040	Fail	352	48884	0.000433806973982222
Nuclei: Unsorted	X041-AP0C1W1	#404040	Fail	353	48129	0.000427106944006021
Nuclei: Unsorted	X041-AP0C1W1	#404040	Fail	354	47266	0.000419448499145808
Nuclei: Unsorted	X041-AP0C1W1	#404040	Fail	355	46738	0.000414762915268413
Nuclei: Unsorted	X041-AP0C1W1	#404040	Fail	356	46073	0.000408861564362223
Nuclei: Unsorted	X041-AP0C1W1	#404040	Fail	357	45856	0.000406935860382308
Nuclei: Unsorted	X041-AP0C1W1	#404040	Fail	358	45499	0.000403767766737933
Nuclei: Unsorted	X041-AP0C1W1	#404040	Fail	359	45108	0.000400297949889331
Nuclei: Unsorted	X041-AP0C1W1	#404040	Fail	360	44464	0.000394582957432811
Nuclei: Unsorted	X041-AP0C1W1	#404040	Fail	361	43914	0.000389702140893857
Nuclei: Unsorted	X041-AP0C1W1	#404040	Fail	362	43455	0.000385628877636802
Nuclei: Unsorted	X041-AP0C1W1	#404040	Fail	363	42433	0.000376559433086237
Nuclei: Unsorted	X041-AP0C1W1	#404040	Fail	364	42227	0.000374731345437102
Nuclei: Unsorted	X041-AP0C1W1	#404040	Fail	365	41628	0.000369415692515586
Nuclei: Unsorted	X041-AP0C1W1	#404040	Fail	366	41178	0.000365422297165533
Nuclei: Unsorted	X041-AP0C1W1	#404040	Fail	367	40513	0.000359520946259344
Nuclei: Unsorted	X041-AP0C1W1	#404040	Fail	368	40198	0.000356725569514306
Nuclei: Unsorted	X041-AP0C1W1	#404040	Fail	369	39859	0.000353717211683933
Nuclei: Unsorted	X041-AP0C1W1	#404040	Fail	370	38755	0.000343920081758469
Nuclei: Unsorted	X041-AP0C1W1	#404040	Fail	371	38060	0.000337752504495609
Nuclei: Unsorted	X041-AP0C1W1	#404040	Fail	372	37936	0.000336652102221372
Nuclei: Unsorted	X041-AP0C1W1	#404040	Fail	373	36886	0.000327334179737915
Nuclei: Unsorted	X041-AP0C1W1	#404040	Fail	374	35800	0.000317696785626453
Nuclei: Unsorted	X041-AP0C1W1	#404040	Fail	375	35466	0.000314732798855525
Nuclei: Unsorted	X041-AP0C1W1	#404040	Fail	376	34888	0.000309603504383679
Nuclei: Unsorted	X041-AP0C1W1	#404040	Fail	377	34292	0.000304314474097831
Nuclei: Unsorted	X041-AP0C1W1	#404040	Fail	378	33630	0.000298439745827308
Nuclei: Unsorted	X041-AP0C1W1	#404040	Fail	379	32720	0.000290364213008311
Nuclei: Unsorted	X041-AP0C1W1	#404040	Fail	380	32280	0.000286459559777148
Nuclei: Unsorted	X041-AP0C1W1	#404040	Fail	381	31554	0.000280016881945729
Nuclei: Unsorted	X041-AP0C1W1	#404040	Fail	382	30918	0.000274372883184321
Nuclei: Unsorted	X041-AP0C1W1	#404040	Fail	383	29950	0.000265782646075762
Nuclei: Unsorted	X041-AP0C1W1	#404040	Fail	384	29407	0.000260963949020031
Nuclei: Unsorted	X041-AP0C1W1	#404040	Fail	385	28623	0.000254006566899049
Nuclei: Unsorted	X041-AP0C1W1	#404040	Fail	386	27792	0.000246632096819285
Nuclei: Unsorted	X041-AP0C1W1	#404040	Fail	387	27145	0.000240890481727097
Nuclei: Unsorted	X041-AP0C1W1	#404040	Fail	388	26424	0.000234492174955123
Nuclei: Unsorted	X041-AP0C1W1	#404040	Fail	389	25797	0.000228928044100715
Nuclei: Unsorted	X041-AP0C1W1	#404040	Fail	390	25206	0.000223683384874312
Nuclei: Unsorted	X041-AP0C1W1	#404040	Fail	391	24261	0.000215297254639201
Nuclei: Unsorted	X041-AP0C1W1	#404040	Fail	392	23587	0.00020931603582601
Nuclei: Unsorted	X041-AP0C1W1	#404040	Fail	393	23124	0.0002052072757214
Nuclei: Unsorted	X041-AP0C1W1	#404040	Fail	394	22400	0.000198782346313758
Nuclei: Unsorted	X041-AP0C1W1	#404040	Fail	395	21532	0.0001910795303941
Nuclei: Unsorted	X041-AP0C1W1	#404040	Fail	396	20873	0.000185231424759245
Nuclei: Unsorted	X041-AP0C1W1	#404040	Fail	397	20102	0.00017838940739282
Nuclei: Unsorted	X041-AP0C1W1	#404040	Fail	398	19559	0.000173570710337089
Nuclei: Unsorted	X041-AP0C1W1	#404040	Fail	399	18909	0.000167802472609235
Nuclei: Unsorted	X041-AP0C1W1	#404040	Fail	400	18332	0.000162682052349278
Nuclei: Unsorted	X041-AP0C1W1	#404040	Fail	401	17574	0.00015595539973741
Nuclei: Unsorted	X041-AP0C1W1	#404040	Fail	402	17066	0.000151447300097795
Nuclei: Unsorted	X041-AP0C1W1	#404040	Fail	403	16655	0.000147799999011413
Nuclei: Unsorted	X041-AP0C1W1	#404040	Fail	404	16073	0.000142635207692011
Nuclei: Unsorted	X041-AP0C1W1	#404040	Fail	405	15373	0.000136423259369706
Nuclei: Unsorted	X041-AP0C1W1	#404040	Fail	406	15110	0.000134089341642897
Nuclei: Unsorted	X041-AP0C1W1	#404040	Fail	407	14250	0.000126457519418351
Nuclei: Unsorted	X041-AP0C1W1	#404040	Fail	408	13734	0.000121878426083623
Nuclei: Unsorted	X041-AP0C1W1	#404040	Fail	409	13319	0.000118195628149685
Nuclei: Unsorted	X041-AP0C1W1	#404040	Fail	410	12808	0.000113660905874403
Nuclei: Unsorted	X041-AP0C1W1	#404040	Fail	411	12322	0.000109348038896345
Nuclei: Unsorted	X041-AP0C1W1	#404040	Fail	412	11887	0.000105487756724627
Nuclei: Unsorted	X041-AP0C1W1	#404040	Fail	413	11352	0.000100740053364008
Nuclei: Unsorted	X041-AP0C1W1	#404040	Fail	414	10971	9.73589786342966e-05
Nuclei: Unsorted	X041-AP0C1W1	#404040	Fail	415	10634	9.43683692277012e-05
Nuclei: Unsorted	X041-AP0C1W1	#404040	Fail	416	10210	9.06057033867622e-05
Nuclei: Unsorted	X041-AP0C1W1	#404040	Fail	417	9690	8.59911132044785e-05
Nuclei: Unsorted	X041-AP0C1W1	#404040	Fail	418	9319	8.26987805936569e-05
Nuclei: Unsorted	X041-AP0C1W1	#404040	Fail	419	8960	7.95129385255034e-05
Nuclei: Unsorted	X041-AP0C1W1	#404040	Fail	420	8698	7.71878950105835e-05
Nuclei: Unsorted	X041-AP0C1W1	#404040	Fail	421	8321	7.38423171284279e-05
Nuclei: Unsorted	X041-AP0C1W1	#404040	Fail	422	7883	6.99554123210428e-05
Nuclei: Unsorted	X041-AP0C1W1	#404040	Fail	423	7651	6.78965951627931e-05
Nuclei: Unsorted	X041-AP0C1W1	#404040	Fail	424	7162	6.35571055490687e-05
Nuclei: Unsorted	X041-AP0C1W1	#404040	Fail	425	7046	6.25276969699438e-05
Nuclei: Unsorted	X041-AP0C1W1	#404040	Fail	426	6775	6.01227855480229e-05
Nuclei: Unsorted	X041-AP0C1W1	#404040	Fail	427	6510	5.7771119397436e-05
Nuclei: Unsorted	X041-AP0C1W1	#404040	Fail	428	6210	5.51088558307339e-05
Nuclei: Unsorted	X041-AP0C1W1	#404040	Fail	429	5934	5.2659573349368e-05
Nuclei: Unsorted	X041-AP0C1W1	#404040	Fail	430	5744	5.09734730904566e-05
Nuclei: Unsorted	X041-AP0C1W1	#404040	Fail	431	5516	4.8950152779763e-05
Nuclei: Unsorted	X041-AP0C1W1	#404040	Fail	432	5272	4.67848450788453e-05
Nuclei: Unsorted	X041-AP0C1W1	#404040	Fail	433	5157	4.57643107116095e-05
Nuclei: Unsorted	X041-AP0C1W1	#404040	Fail	434	4959	4.40072167575861e-05
Nuclei: Unsorted	X041-AP0C1W1	#404040	Fail	435	4819	4.27648270931251e-05
Nuclei: Unsorted	X041-AP0C1W1	#404040	Fail	436	4673	4.14691921573301e-05
Nuclei: Unsorted	X041-AP0C1W1	#404040	Fail	437	4511	4.00315698313109e-05
Nuclei: Unsorted	X041-AP0C1W1	#404040	Fail	438	4352	3.86205701409588e-05
Nuclei: Unsorted	X041-AP0C1W1	#404040	Fail	439	4070	3.61180423882588e-05
Nuclei: Unsorted	X041-AP0C1W1	#404040	Fail	440	4014	3.56210865224744e-05
Nuclei: Unsorted	X041-AP0C1W1	#404040	Fail	441	3964	3.5177375928024e-05
Nuclei: Unsorted	X041-AP0C1W1	#404040	Fail	442	3752	3.32960430075545e-05
Nuclei: Unsorted	X041-AP0C1W1	#404040	Fail	443	3570	3.16809364437553e-05
Nuclei: Unsorted	X041-AP0C1W1	#404040	Fail	444	3255	2.8885559698718e-05
Nuclei: Unsorted	X041-AP0C1W1	#404040	Fail	445	3363	2.98439745827308e-05
Nuclei: Unsorted	X041-AP0C1W1	#404040	Fail	446	3255	2.8885559698718e-05
Nuclei: Unsorted	X041-AP0C1W1	#404040	Fail	447	3121	2.76964153055911e-05
Nuclei: Unsorted	X041-AP0C1W1	#404040	Fail	448	3037	2.69509815069145e-05
Nuclei: Unsorted	X041-AP0C1W1	#404040	Fail	449	2964	2.6303164039017e-05
Nuclei: Unsorted	X041-AP0C1W1	#404040	Fail	450	2942	2.61079313774588e-05
Nuclei: Unsorted	X041-AP0C1W1	#404040	Fail	451	2808	2.49187869843319e-05
Nuclei: Unsorted	X041-AP0C1W1	#404040	Fail	452	2734	2.42620953045453e-05
Nuclei: Unsorted	X041-AP0C1W1	#404040	Fail	453	2686	2.3836133133873e-05
Nuclei: Unsorted	X041-AP0C1W1	#404040	Fail	454	2635	2.33835483275336e-05
Nuclei: Unsorted	X041-AP0C1W1	#404040	Fail	455	2600	2.30729509114184e-05
Nuclei: Unsorted	X041-AP0C1W1	#404040	Fail	456	2598	2.30552024876404e-05
Nuclei: Unsorted	X041-AP0C1W1	#404040	Fail	457	2463	2.18571838826244e-05
Nuclei: Unsorted	X041-AP0C1W1	#404040	Fail	458	2419	2.14667185595081e-05
Nuclei: Unsorted	X041-AP0C1W1	#404040	Fail	459	2445	2.16974480686223e-05
Nuclei: Unsorted	X041-AP0C1W1	#404040	Fail	460	2304	2.04461841922723e-05
Nuclei: Unsorted	X041-AP0C1W1	#404040	Fail	461	2419	2.14667185595081e-05
Nuclei: Unsorted	X041-AP0C1W1	#404040	Fail	462	2195	1.94788950963705e-05
Nuclei: Unsorted	X041-AP0C1W1	#404040	Fail	463	2329	2.06680394894975e-05
Nuclei: Unsorted	X041-AP0C1W1	#404040	Fail	464	2322	2.06059200062744e-05
Nuclei: Unsorted	X041-AP0C1W1	#404040	Fail	465	2263	2.0082341504823e-05
Nuclei: Unsorted	X041-AP0C1W1	#404040	Fail	466	2216	1.96652535460397e-05
Nuclei: Unsorted	X041-AP0C1W1	#404040	Fail	467	2140	1.89908134424751e-05
Nuclei: Unsorted	X041-AP0C1W1	#404040	Fail	468	2138	1.89730650186971e-05
Nuclei: Unsorted	X041-AP0C1W1	#404040	Fail	469	2178	1.93280334942574e-05
Nuclei: Unsorted	X041-AP0C1W1	#404040	Fail	470	2074	1.84051154578007e-05
Nuclei: Unsorted	X041-AP0C1W1	#404040	Fail	471	2148	1.90618071375872e-05
Nuclei: Unsorted	X041-AP0C1W1	#404040	Fail	472	2167	1.92304171634783e-05
Nuclei: Unsorted	X041-AP0C1W1	#404040	Fail	473	2158	1.91505492564773e-05
Nuclei: Unsorted	X041-AP0C1W1	#404040	Fail	474	2132	1.89198197473631e-05
Nuclei: Unsorted	X041-AP0C1W1	#404040	Fail	475	2064	1.83163733389106e-05
Nuclei: Unsorted	X041-AP0C1W1	#404040	Fail	476	2089	1.85382286361358e-05
Nuclei: Unsorted	X041-AP0C1W1	#404040	Fail	477	2166	1.92215429515893e-05
Nuclei: Unsorted	X041-AP0C1W1	#404040	Fail	478	2180	1.93457819180354e-05
Nuclei: Unsorted	X041-AP0C1W1	#404040	Fail	479	2172	1.92747882229234e-05
Nuclei: Unsorted	X041-AP0C1W1	#404040	Fail	480	2256	2.00202220216e-05
Nuclei: Unsorted	X041-AP0C1W1	#404040	Fail	481	2265	2.0100089928601e-05
Nuclei: Unsorted	X041-AP0C1W1	#404040	Fail	482	2172	1.92747882229234e-05
Nuclei: Unsorted	X041-AP0C1W1	#404040	Fail	483	2270	2.01444609880461e-05
Nuclei: Unsorted	X041-AP0C1W1	#404040	Fail	484	2281	2.02420773188251e-05
Nuclei: Unsorted	X041-AP0C1W1	#404040	Fail	485	2248	1.99492283264879e-05
Nuclei: Unsorted	X041-AP0C1W1	#404040	Fail	486	2236	1.98427377838198e-05
Nuclei: Unsorted	X041-AP0C1W1	#404040	Fail	487	2231	1.97983667243748e-05
Nuclei: Unsorted	X041-AP0C1W1	#404040	Fail	488	2293	2.03485678614932e-05
Nuclei: Unsorted	X041-AP0C1W1	#404040	Fail	489	2294	2.03574420733822e-05
Nuclei: Unsorted	X041-AP0C1W1	#404040	Fail	490	2307	2.04728068279393e-05
Nuclei: Unsorted	X041-AP0C1W1	#404040	Fail	491	2410	2.1386850652507e-05
Nuclei: Unsorted	X041-AP0C1W1	#404040	Fail	492	2389	2.12004922028379e-05
Nuclei: Unsorted	X041-AP0C1W1	#404040	Fail	493	2480	2.20080454847375e-05
Nuclei: Unsorted	X041-AP0C1W1	#404040	Fail	494	2349	2.08455237272776e-05
Nuclei: Unsorted	X041-AP0C1W1	#404040	Fail	495	2493	2.21234102392946e-05
Nuclei: Unsorted	X041-AP0C1W1	#404040	Fail	496	2599	2.30640766995294e-05
Nuclei: Unsorted	X041-AP0C1W1	#404040	Fail	497	2544	2.2575995045634e-05
Nuclei: Unsorted	X041-AP0C1W1	#404040	Fail	498	2605	2.31173219708634e-05
Nuclei: Unsorted	X041-AP0C1W1	#404040	Fail	499	2623	2.32770577848656e-05
Nuclei: Unsorted	X041-AP0C1W1	#404040	Fail	500	2640	2.34279193869787e-05
Nuclei: Unsorted	X041-AP0C1W1	#404040	Fail	501	2570	2.28067245547482e-05
Nuclei: Unsorted	X041-AP0C1W1	#404040	Fail	502	2647	2.34900388702017e-05
Nuclei: Unsorted	X041-AP0C1W1	#404040	Fail	503	2673	2.37207683793159e-05
Nuclei: Unsorted	X041-AP0C1W1	#404040	Fail	504	2646	2.34811646583127e-05
Nuclei: Unsorted	X041-AP0C1W1	#404040	Fail	505	2745	2.43597116353244e-05
Nuclei: Unsorted	X041-AP0C1W1	#404040	Fail	506	2772	2.45993153563276e-05
Nuclei: Unsorted	X041-AP0C1W1	#404040	Fail	507	2761	2.45016990255485e-05
Nuclei: Unsorted	X041-AP0C1W1	#404040	Fail	508	2863	2.54068686382273e-05
Nuclei: Unsorted	X041-AP0C1W1	#404040	Fail	509	2917	2.58860760802336e-05
Nuclei: Unsorted	X041-AP0C1W1	#404040	Fail	510	2951	2.61877992844599e-05
Nuclei: Unsorted	X041-AP0C1W1	#404040	Fail	511	2770	2.45815669325496e-05
Nuclei: Unsorted	X041-AP0C1W1	#404040	Fail	512	2922	2.59304471396787e-05
Nuclei: Unsorted	X041-AP0C1W1	#404040	Fail	513	2960	2.62676671914609e-05
Nuclei: Unsorted	X041-AP0C1W1	#404040	Fail	514	2999	2.66137614551322e-05
Nuclei: Unsorted	X041-AP0C1W1	#404040	Fail	515	3081	2.73414468300308e-05
Nuclei: Unsorted	X041-AP0C1W1	#404040	Fail	516	3081	2.73414468300308e-05
Nuclei: Unsorted	X041-AP0C1W1	#404040	Fail	517	3143	2.78916479671492e-05
Nuclei: Unsorted	X041-AP0C1W1	#404040	Fail	518	3146	2.79182706028163e-05
Nuclei: Unsorted	X041-AP0C1W1	#404040	Fail	519	3234	2.86992012490489e-05
Nuclei: Unsorted	X041-AP0C1W1	#404040	Fail	520	3311	2.93825155645024e-05
Nuclei: Unsorted	X041-AP0C1W1	#404040	Fail	521	3378	2.99770877610659e-05
Nuclei: Unsorted	X041-AP0C1W1	#404040	Fail	522	3362	2.98351003708418e-05
Nuclei: Unsorted	X041-AP0C1W1	#404040	Fail	523	3294	2.92316539623893e-05
Nuclei: Unsorted	X041-AP0C1W1	#404040	Fail	524	3376	2.99593393372879e-05
Nuclei: Unsorted	X041-AP0C1W1	#404040	Fail	525	3541	3.1423584298974e-05
Nuclei: Unsorted	X041-AP0C1W1	#404040	Fail	526	3465	3.07491441954095e-05
Nuclei: Unsorted	X041-AP0C1W1	#404040	Fail	527	3470	3.07935152548545e-05
Nuclei: Unsorted	X041-AP0C1W1	#404040	Fail	528	3584	3.18051754102014e-05
Nuclei: Unsorted	X041-AP0C1W1	#404040	Fail	529	3664	3.25151123613219e-05
Nuclei: Unsorted	X041-AP0C1W1	#404040	Fail	530	3638	3.22843828522077e-05
Nuclei: Unsorted	X041-AP0C1W1	#404040	Fail	531	3632	3.22311375808737e-05
Nuclei: Unsorted	X041-AP0C1W1	#404040	Fail	532	3722	3.30298166508843e-05
Nuclei: Unsorted	X041-AP0C1W1	#404040	Fail	533	3806	3.37752504495609e-05
Nuclei: Unsorted	X041-AP0C1W1	#404040	Fail	534	3882	3.44496905531255e-05
Nuclei: Unsorted	X041-AP0C1W1	#404040	Fail	535	3920	3.47869106049077e-05
Nuclei: Unsorted	X041-AP0C1W1	#404040	Fail	536	3920	3.47869106049077e-05
Nuclei: Unsorted	X041-AP0C1W1	#404040	Fail	537	3939	3.49555206307989e-05
Nuclei: Unsorted	X041-AP0C1W1	#404040	Fail	538	3923	3.48135332405747e-05
Nuclei: Unsorted	X041-AP0C1W1	#404040	Fail	539	3966	3.51951243518021e-05
Nuclei: Unsorted	X041-AP0C1W1	#404040	Fail	540	4025	3.57187028532535e-05
Nuclei: Unsorted	X041-AP0C1W1	#404040	Fail	541	4139	3.67303630086003e-05
Nuclei: Unsorted	X041-AP0C1W1	#404040	Fail	542	4100	3.6384268744929e-05
Nuclei: Unsorted	X041-AP0C1W1	#404040	Fail	543	4029	3.57541997008095e-05
Nuclei: Unsorted	X041-AP0C1W1	#404040	Fail	544	4222	3.74669225953879e-05
Nuclei: Unsorted	X041-AP0C1W1	#404040	Fail	545	4232	3.75556647142779e-05
Nuclei: Unsorted	X041-AP0C1W1	#404040	Fail	546	4193	3.72095704506067e-05
Nuclei: Unsorted	X041-AP0C1W1	#404040	Fail	547	4239	3.7617784197501e-05
Nuclei: Unsorted	X041-AP0C1W1	#404040	Fail	548	4240	3.762665840939e-05
Nuclei: Unsorted	X041-AP0C1W1	#404040	Fail	549	4251	3.77242747401691e-05
Nuclei: Unsorted	X041-AP0C1W1	#404040	Fail	550	4437	3.93748781515244e-05
Nuclei: Unsorted	X041-AP0C1W1	#404040	Fail	551	4426	3.92772618207453e-05
Nuclei: Unsorted	X041-AP0C1W1	#404040	Fail	552	4418	3.92062681256332e-05
Nuclei: Unsorted	X041-AP0C1W1	#404040	Fail	553	4455	3.95346139655265e-05
Nuclei: Unsorted	X041-AP0C1W1	#404040	Fail	554	4452	3.95079913298595e-05
Nuclei: Unsorted	X041-AP0C1W1	#404040	Fail	555	4583	4.06705130873194e-05
Nuclei: Unsorted	X041-AP0C1W1	#404040	Fail	556	4536	4.02534251285361e-05
Nuclei: Unsorted	X041-AP0C1W1	#404040	Fail	557	4606	4.08746199607666e-05
Nuclei: Unsorted	X041-AP0C1W1	#404040	Fail	558	4444	3.94369976347474e-05
Nuclei: Unsorted	X041-AP0C1W1	#404040	Fail	559	4444	3.94369976347474e-05
Nuclei: Unsorted	X041-AP0C1W1	#404040	Fail	560	4618	4.09811105034347e-05
Nuclei: Unsorted	X041-AP0C1W1	#404040	Fail	561	4523	4.0138060373979e-05
Nuclei: Unsorted	X041-AP0C1W1	#404040	Fail	562	4522	4.012918616209e-05
Nuclei: Unsorted	X041-AP0C1W1	#404040	Fail	563	4538	4.02711735523141e-05
Nuclei: Unsorted	X041-AP0C1W1	#404040	Fail	564	4419	3.92151423375223e-05
Nuclei: Unsorted	X041-AP0C1W1	#404040	Fail	565	4574	4.05906451803184e-05
Nuclei: Unsorted	X041-AP0C1W1	#404040	Fail	566	4491	3.98540855935308e-05
Nuclei: Unsorted	X041-AP0C1W1	#404040	Fail	567	4433	3.93393813039684e-05
Nuclei: Unsorted	X041-AP0C1W1	#404040	Fail	568	4423	3.92506391850783e-05
Nuclei: Unsorted	X041-AP0C1W1	#404040	Fail	569	4447	3.94636202704145e-05
Nuclei: Unsorted	X041-AP0C1W1	#404040	Fail	570	4395	3.90021612521861e-05
Nuclei: Unsorted	X041-AP0C1W1	#404040	Fail	571	4466	3.96322302963056e-05
Nuclei: Unsorted	X041-AP0C1W1	#404040	Fail	572	4338	3.84963311745127e-05
Nuclei: Unsorted	X041-AP0C1W1	#404040	Fail	573	4333	3.84519601150676e-05
Nuclei: Unsorted	X041-AP0C1W1	#404040	Fail	574	4318	3.83188469367325e-05
Nuclei: Unsorted	X041-AP0C1W1	#404040	Fail	575	4169	3.69965893652705e-05
Nuclei: Unsorted	X041-AP0C1W1	#404040	Fail	576	4313	3.82744758772875e-05
Nuclei: Unsorted	X041-AP0C1W1	#404040	Fail	577	4259	3.77952684352811e-05
Nuclei: Unsorted	X041-AP0C1W1	#404040	Fail	578	4148	3.68102309156013e-05
Nuclei: Unsorted	X041-AP0C1W1	#404040	Fail	579	4109	3.64641366519301e-05
Nuclei: Unsorted	X041-AP0C1W1	#404040	Fail	580	4026	3.57275770651425e-05
Nuclei: Unsorted	X041-AP0C1W1	#404040	Fail	581	4096	3.6348771897373e-05
Nuclei: Unsorted	X041-AP0C1W1	#404040	Fail	582	3998	3.54790991322503e-05
Nuclei: Unsorted	X041-AP0C1W1	#404040	Fail	583	3984	3.53548601658042e-05
Nuclei: Unsorted	X041-AP0C1W1	#404040	Fail	584	3894	3.45561810957935e-05
Nuclei: Unsorted	X041-AP0C1W1	#404040	Fail	585	3730	3.31008103459964e-05
Nuclei: Unsorted	X041-AP0C1W1	#404040	Fail	586	3737	3.31629298292194e-05
Nuclei: Unsorted	X041-AP0C1W1	#404040	Fail	587	3505	3.11041126709698e-05
Nuclei: Unsorted	X041-AP0C1W1	#404040	Fail	588	3472	3.08112636786326e-05
Nuclei: Unsorted	X041-AP0C1W1	#404040	Fail	589	3259	2.89210565462741e-05
Nuclei: Unsorted	X041-AP0C1W1	#404040	Fail	590	3127	2.77496605769251e-05
Nuclei: Unsorted	X041-AP0C1W1	#404040	Fail	591	3059	2.71462141684726e-05
Nuclei: Unsorted	X041-AP0C1W1	#404040	Fail	592	2942	2.61079313774588e-05
Nuclei: Unsorted	X041-AP0C1W1	#404040	Fail	593	2807	2.49099127724429e-05
Nuclei: Unsorted	X041-AP0C1W1	#404040	Fail	594	2890	2.56464723592304e-05
Nuclei: Unsorted	X041-AP0C1W1	#404040	Fail	595	2751	2.44129569066585e-05
Nuclei: Unsorted	X041-AP0C1W1	#404040	Fail	596	2624	2.32859319967546e-05
Nuclei: Unsorted	X041-AP0C1W1	#404040	Fail	597	2559	2.27091082239691e-05
Nuclei: Unsorted	X041-AP0C1W1	#404040	Fail	598	2651	2.35255357177577e-05
Nuclei: Unsorted	X041-AP0C1W1	#404040	Fail	599	2548	2.261149189319e-05
Nuclei: Unsorted	X041-AP0C1W1	#404040	Fail	600	2451	2.17506933399563e-05
Nuclei: Unsorted	X041-AP0C1W1	#404040	Fail	601	2445	2.16974480686223e-05
Nuclei: Unsorted	X041-AP0C1W1	#404040	Fail	602	2364	2.09786369056127e-05
Nuclei: Unsorted	X041-AP0C1W1	#404040	Fail	603	2357	2.09165174223897e-05
Nuclei: Unsorted	X041-AP0C1W1	#404040	Fail	604	2300	2.04106873447163e-05
Nuclei: Unsorted	X041-AP0C1W1	#404040	Fail	605	2176	1.93102850704794e-05
Nuclei: Unsorted	X041-AP0C1W1	#404040	Fail	606	2205	1.95676372152606e-05
Nuclei: Unsorted	X041-AP0C1W1	#404040	Fail	607	2110	1.87245870858049e-05
Nuclei: Unsorted	X041-AP0C1W1	#404040	Fail	608	2062	1.82986249151326e-05
Nuclei: Unsorted	X041-AP0C1W1	#404040	Fail	609	2028	1.79969017109063e-05
Nuclei: Unsorted	X041-AP0C1W1	#404040	Fail	610	2026	1.79791532871283e-05
Nuclei: Unsorted	X041-AP0C1W1	#404040	Fail	611	1893	1.67988831058904e-05
Nuclei: Unsorted	X041-AP0C1W1	#404040	Fail	612	1855	1.64616630541081e-05
Nuclei: Unsorted	X041-AP0C1W1	#404040	Fail	613	1861	1.65149083254422e-05
Nuclei: Unsorted	X041-AP0C1W1	#404040	Fail	614	1819	1.61421914261039e-05
Nuclei: Unsorted	X041-AP0C1W1	#404040	Fail	615	1773	1.57339776792095e-05
Nuclei: Unsorted	X041-AP0C1W1	#404040	Fail	616	1676	1.48731791259759e-05
Nuclei: Unsorted	X041-AP0C1W1	#404040	Fail	617	1656	1.46956948881957e-05
Nuclei: Unsorted	X041-AP0C1W1	#404040	Fail	618	1611	1.42963553531904e-05
Nuclei: Unsorted	X041-AP0C1W1	#404040	Fail	619	1607	1.42608585056344e-05
Nuclei: Unsorted	X041-AP0C1W1	#404040	Fail	620	1495	1.32669467740656e-05
Nuclei: Unsorted	X041-AP0C1W1	#404040	Fail	621	1549	1.3746154216072e-05
Nuclei: Unsorted	X041-AP0C1W1	#404040	Fail	622	1448	1.28498588152822e-05
Nuclei: Unsorted	X041-AP0C1W1	#404040	Fail	623	1378	1.22286639830517e-05
Nuclei: Unsorted	X041-AP0C1W1	#404040	Fail	624	1445	1.28232361796152e-05
Nuclei: Unsorted	X041-AP0C1W1	#404040	Fail	625	1365	1.21132992284947e-05
Nuclei: Unsorted	X041-AP0C1W1	#404040	Fail	626	1290	1.14477333368191e-05
Nuclei: Unsorted	X041-AP0C1W1	#404040	Fail	627	1307	1.15985949389322e-05
Nuclei: Unsorted	X041-AP0C1W1	#404040	Fail	628	1265	1.12258780395939e-05
Nuclei: Unsorted	X041-AP0C1W1	#404040	Fail	629	1234	1.09507774710347e-05
Nuclei: Unsorted	X041-AP0C1W1	#404040	Fail	630	1236	1.09685258948127e-05
Nuclei: Unsorted	X041-AP0C1W1	#404040	Fail	631	1190	1.05603121479184e-05
Nuclei: Unsorted	X041-AP0C1W1	#404040	Fail	632	1156	1.02585889436922e-05
Nuclei: Unsorted	X041-AP0C1W1	#404040	Fail	633	1082	9.60189726390565e-06
Nuclei: Unsorted	X041-AP0C1W1	#404040	Fail	634	1096	9.72613623035175e-06
Nuclei: Unsorted	X041-AP0C1W1	#404040	Fail	635	1148	1.01875952485801e-05
Nuclei: Unsorted	X041-AP0C1W1	#404040	Fail	636	1021	9.06057033867622e-06
Nuclei: Unsorted	X041-AP0C1W1	#404040	Fail	637	1033	9.16706088134431e-06
Nuclei: Unsorted	X041-AP0C1W1	#404040	Fail	638	947	8.4038786588897e-06
Nuclei: Unsorted	X041-AP0C1W1	#404040	Fail	639	978	8.67897922744892e-06
Nuclei: Unsorted	X041-AP0C1W1	#404040	Fail	640	982	8.71447607500495e-06
Nuclei: Unsorted	X041-AP0C1W1	#404040	Fail	641	911	8.08440703088544e-06
Nuclei: Unsorted	X041-AP0C1W1	#404040	Fail	642	898	7.96904227632835e-06
Nuclei: Unsorted	X041-AP0C1W1	#404040	Fail	643	896	7.95129385255034e-06
Nuclei: Unsorted	X041-AP0C1W1	#404040	Fail	644	896	7.95129385255034e-06
Nuclei: Unsorted	X041-AP0C1W1	#404040	Fail	645	831	7.37447007976488e-06
Nuclei: Unsorted	X041-AP0C1W1	#404040	Fail	646	814	7.22360847765176e-06
Nuclei: Unsorted	X041-AP0C1W1	#404040	Fail	647	839	7.44546377487693e-06
Nuclei: Unsorted	X041-AP0C1W1	#404040	Fail	648	856	7.59632537699006e-06
Nuclei: Unsorted	X041-AP0C1W1	#404040	Fail	649	774	6.86864000209148e-06
Nuclei: Unsorted	X041-AP0C1W1	#404040	Fail	650	801	7.10824372309467e-06
Nuclei: Unsorted	X041-AP0C1W1	#404040	Fail	651	784	6.95738212098155e-06
Nuclei: Unsorted	X041-AP0C1W1	#404040	Fail	652	779	6.91301106153651e-06
Nuclei: Unsorted	X041-AP0C1W1	#404040	Fail	653	753	6.68228155242233e-06
Nuclei: Unsorted	X041-AP0C1W1	#404040	Fail	654	779	6.91301106153651e-06
Nuclei: Unsorted	X041-AP0C1W1	#404040	Fail	655	779	6.91301106153651e-06
Nuclei: Unsorted	X041-AP0C1W1	#404040	Fail	656	730	6.47817467897516e-06
Nuclei: Unsorted	X041-AP0C1W1	#404040	Fail	657	750	6.6556589167553e-06
Nuclei: Unsorted	X041-AP0C1W1	#404040	Fail	658	713	6.32731307686204e-06
Nuclei: Unsorted	X041-AP0C1W1	#404040	Fail	659	747	6.62903628108828e-06
Nuclei: Unsorted	X041-AP0C1W1	#404040	Fail	660	725	6.43380361953013e-06
Nuclei: Unsorted	X041-AP0C1W1	#404040	Fail	661	731	6.48704889086417e-06
Nuclei: Unsorted	X041-AP0C1W1	#404040	Fail	662	657	5.83035721107765e-06
Nuclei: Unsorted	X041-AP0C1W1	#404040	Fail	663	710	6.30069044119502e-06
Nuclei: Unsorted	X041-AP0C1W1	#404040	Fail	664	704	6.24744516986098e-06
Nuclei: Unsorted	X041-AP0C1W1	#404040	Fail	665	667	5.91909932996772e-06
Nuclei: Unsorted	X041-AP0C1W1	#404040	Fail	666	653	5.79486036352162e-06
Nuclei: Unsorted	X041-AP0C1W1	#404040	Fail	667	665	5.9013509061897e-06
Nuclei: Unsorted	X041-AP0C1W1	#404040	Fail	668	680	6.03446408452481e-06
Nuclei: Unsorted	X041-AP0C1W1	#404040	Fail	669	644	5.71499245652056e-06
Nuclei: Unsorted	X041-AP0C1W1	#404040	Fail	670	731	6.48704889086417e-06
Nuclei: Unsorted	X041-AP0C1W1	#404040	Fail	671	628	5.57300506629644e-06
Nuclei: Unsorted	X041-AP0C1W1	#404040	Fail	672	679	6.0255898726358e-06
Nuclei: Unsorted	X041-AP0C1W1	#404040	Fail	673	681	6.04333829641382e-06
Nuclei: Unsorted	X041-AP0C1W1	#404040	Fail	674	677	6.00784144885779e-06
Nuclei: Unsorted	X041-AP0C1W1	#404040	Fail	675	670	5.94572196563474e-06
Nuclei: Unsorted	X041-AP0C1W1	#404040	Fail	676	721	6.3983067719741e-06
Nuclei: Unsorted	X041-AP0C1W1	#404040	Fail	677	699	6.20307411041594e-06
Nuclei: Unsorted	X041-AP0C1W1	#404040	Fail	678	693	6.1498288390819e-06
Nuclei: Unsorted	X041-AP0C1W1	#404040	Fail	679	658	5.83923142296665e-06
Nuclei: Unsorted	X041-AP0C1W1	#404040	Fail	680	664	5.8924766943007e-06
Nuclei: Unsorted	X041-AP0C1W1	#404040	Fail	681	689	6.11433199152587e-06
Nuclei: Unsorted	X041-AP0C1W1	#404040	Fail	682	722	6.40718098386311e-06
Nuclei: Unsorted	X041-AP0C1W1	#404040	Fail	683	722	6.40718098386311e-06
Nuclei: Unsorted	X041-AP0C1W1	#404040	Fail	684	721	6.3983067719741e-06
Nuclei: Unsorted	X041-AP0C1W1	#404040	Fail	685	685	6.07883514396985e-06
Nuclei: Unsorted	X041-AP0C1W1	#404040	Fail	686	682	6.05221250830282e-06
Nuclei: Unsorted	X041-AP0C1W1	#404040	Fail	687	755	6.70002997620034e-06
Nuclei: Unsorted	X041-AP0C1W1	#404040	Fail	688	753	6.68228155242233e-06
Nuclei: Unsorted	X041-AP0C1W1	#404040	Fail	689	699	6.20307411041594e-06
Nuclei: Unsorted	X041-AP0C1W1	#404040	Fail	690	757	6.71777839997835e-06
Nuclei: Unsorted	X041-AP0C1W1	#404040	Fail	691	746	6.62016206919928e-06
Nuclei: Unsorted	X041-AP0C1W1	#404040	Fail	692	699	6.20307411041594e-06
Nuclei: Unsorted	X041-AP0C1W1	#404040	Fail	693	775	6.87751421398048e-06
Nuclei: Unsorted	X041-AP0C1W1	#404040	Fail	694	723	6.41605519575211e-06
Nuclei: Unsorted	X041-AP0C1W1	#404040	Fail	695	743	6.59353943353226e-06
Nuclei: Unsorted	X041-AP0C1W1	#404040	Fail	696	783	6.94850790909254e-06
Nuclei: Unsorted	X041-AP0C1W1	#404040	Fail	697	750	6.6556589167553e-06
Nuclei: Unsorted	X041-AP0C1W1	#404040	Fail	698	805	7.14374057065069e-06
Nuclei: Unsorted	X041-AP0C1W1	#404040	Fail	699	787	6.98400475664857e-06
Nuclei: Unsorted	X041-AP0C1W1	#404040	Fail	700	827	7.33897323220885e-06
Nuclei: Unsorted	X041-AP0C1W1	#404040	Fail	701	833	7.39221850354289e-06
Nuclei: Unsorted	X041-AP0C1W1	#404040	Fail	702	770	6.83314315453545e-06
Nuclei: Unsorted	X041-AP0C1W1	#404040	Fail	703	865	7.67619328399112e-06
Nuclei: Unsorted	X041-AP0C1W1	#404040	Fail	704	887	7.87142594554927e-06
Nuclei: Unsorted	X041-AP0C1W1	#404040	Fail	705	815	7.23248268954076e-06
Nuclei: Unsorted	X041-AP0C1W1	#404040	Fail	706	878	7.79155803854821e-06
Nuclei: Unsorted	X041-AP0C1W1	#404040	Fail	707	856	7.59632537699006e-06
Nuclei: Unsorted	X041-AP0C1W1	#404040	Fail	708	877	7.7826838266592e-06
Nuclei: Unsorted	X041-AP0C1W1	#404040	Fail	709	949	8.42162708266771e-06
Nuclei: Unsorted	X041-AP0C1W1	#404040	Fail	710	892	7.91579700499431e-06
Nuclei: Unsorted	X041-AP0C1W1	#404040	Fail	711	885	7.85367752177126e-06
Nuclei: Unsorted	X041-AP0C1W1	#404040	Fail	712	889	7.88917436932729e-06
Nuclei: Unsorted	X041-AP0C1W1	#404040	Fail	713	906	8.04003597144041e-06
Nuclei: Unsorted	X041-AP0C1W1	#404040	Fail	714	917	8.13765230221949e-06
Nuclei: Unsorted	X041-AP0C1W1	#404040	Fail	715	924	8.19977178544254e-06
Nuclei: Unsorted	X041-AP0C1W1	#404040	Fail	716	974	8.64348237989289e-06
Nuclei: Unsorted	X041-AP0C1W1	#404040	Fail	717	930	8.25301705677658e-06
Nuclei: Unsorted	X041-AP0C1W1	#404040	Fail	718	964	8.55474026100282e-06
Nuclei: Unsorted	X041-AP0C1W1	#404040	Fail	719	974	8.64348237989289e-06
Nuclei: Unsorted	X041-AP0C1W1	#404040	Fail	720	1021	9.06057033867622e-06
Nuclei: Unsorted	X041-AP0C1W1	#404040	Fail	721	993	8.81209240578402e-06
Nuclei: Unsorted	X041-AP0C1W1	#404040	Fail	722	974	8.64348237989289e-06
Nuclei: Unsorted	X041-AP0C1W1	#404040	Fail	723	1011	8.97182821978615e-06
Nuclei: Unsorted	X041-AP0C1W1	#404040	Fail	724	1075	9.5397777806826e-06
Nuclei: Unsorted	X041-AP0C1W1	#404040	Fail	725	1068	9.47765829745955e-06
Nuclei: Unsorted	X041-AP0C1W1	#404040	Fail	726	1016	9.01619927923119e-06
Nuclei: Unsorted	X041-AP0C1W1	#404040	Fail	727	1016	9.01619927923119e-06
Nuclei: Unsorted	X041-AP0C1W1	#404040	Fail	728	993	8.81209240578402e-06
Nuclei: Unsorted	X041-AP0C1W1	#404040	Fail	729	1060	9.4066646023475e-06
Nuclei: Unsorted	X041-AP0C1W1	#404040	Fail	730	1072	9.51315514501558e-06
Nuclei: Unsorted	X041-AP0C1W1	#404040	Fail	731	1040	9.22918036456736e-06
Nuclei: Unsorted	X041-AP0C1W1	#404040	Fail	732	1018	9.0339477030092e-06
Nuclei: Unsorted	X041-AP0C1W1	#404040	Fail	733	1057	9.38004196668048e-06
Nuclei: Unsorted	X041-AP0C1W1	#404040	Fail	734	1071	9.50428093312657e-06
Nuclei: Unsorted	X041-AP0C1W1	#404040	Fail	735	1050	9.31792248345743e-06
Nuclei: Unsorted	X041-AP0C1W1	#404040	Fail	736	1086	9.63739411146168e-06
Nuclei: Unsorted	X041-AP0C1W1	#404040	Fail	737	1099	9.75275886601877e-06
Nuclei: Unsorted	X041-AP0C1W1	#404040	Fail	738	1096	9.72613623035175e-06
Nuclei: Unsorted	X041-AP0C1W1	#404040	Fail	739	1055	9.36229354290246e-06
Nuclei: Unsorted	X041-AP0C1W1	#404040	Fail	740	1112	9.86812362057587e-06
Nuclei: Unsorted	X041-AP0C1W1	#404040	Fail	741	1084	9.61964568768367e-06
Nuclei: Unsorted	X041-AP0C1W1	#404040	Fail	742	1126	9.99236258702197e-06
Nuclei: Unsorted	X041-AP0C1W1	#404040	Fail	743	1057	9.38004196668048e-06
Nuclei: Unsorted	X041-AP0C1W1	#404040	Fail	744	1108	9.83262677301984e-06
Nuclei: Unsorted	X041-AP0C1W1	#404040	Fail	745	1091	9.68176517090671e-06
Nuclei: Unsorted	X041-AP0C1W1	#404040	Fail	746	1119	9.93024310379892e-06
Nuclei: Unsorted	X041-AP0C1W1	#404040	Fail	747	1093	9.69951359468473e-06
Nuclei: Unsorted	X041-AP0C1W1	#404040	Fail	748	1100	9.76163307790778e-06
Nuclei: Unsorted	X041-AP0C1W1	#404040	Fail	749	1138	1.009885312969e-05
Nuclei: Unsorted	X041-AP0C1W1	#404040	Fail	750	1157	1.02674631555812e-05
Nuclei: Unsorted	X041-AP0C1W1	#404040	Fail	751	1137	1.0089978917801e-05
Nuclei: Unsorted	X041-AP0C1W1	#404040	Fail	752	1168	1.03650794863603e-05
Nuclei: Unsorted	X041-AP0C1W1	#404040	Fail	753	1118	9.92136889190991e-06
Nuclei: Unsorted	X041-AP0C1W1	#404040	Fail	754	1125	9.98348837513296e-06
Nuclei: Unsorted	X041-AP0C1W1	#404040	Fail	755	1114	9.88587204435388e-06
Nuclei: Unsorted	X041-AP0C1W1	#404040	Fail	756	1158	1.02763373674702e-05
Nuclei: Unsorted	X041-AP0C1W1	#404040	Fail	757	1061	9.4155388142365e-06
Nuclei: Unsorted	X041-AP0C1W1	#404040	Fail	758	1126	9.99236258702197e-06
Nuclei: Unsorted	X041-AP0C1W1	#404040	Fail	759	1053	9.34454511912445e-06
Nuclei: Unsorted	X041-AP0C1W1	#404040	Fail	760	1140	1.01166015534681e-05
Nuclei: Unsorted	X041-AP0C1W1	#404040	Fail	761	1152	1.02230920961361e-05
Nuclei: Unsorted	X041-AP0C1W1	#404040	Fail	762	1048	9.30017405967941e-06
Nuclei: Unsorted	X041-AP0C1W1	#404040	Fail	763	1073	9.52202935690459e-06
Nuclei: Unsorted	X041-AP0C1W1	#404040	Fail	764	1051	9.32679669534643e-06
Nuclei: Unsorted	X041-AP0C1W1	#404040	Fail	765	1108	9.83262677301984e-06
Nuclei: Unsorted	X041-AP0C1W1	#404040	Fail	766	1102	9.77938150168579e-06
Nuclei: Unsorted	X041-AP0C1W1	#404040	Fail	767	1036	9.19368351701133e-06
Nuclei: Unsorted	X041-AP0C1W1	#404040	Fail	768	1087	9.64626832335069e-06
Nuclei: Unsorted	X041-AP0C1W1	#404040	Fail	769	1034	9.17593509323331e-06
Nuclei: Unsorted	X041-AP0C1W1	#404040	Fail	770	1025	9.09606718623225e-06
Nuclei: Unsorted	X041-AP0C1W1	#404040	Fail	771	1053	9.34454511912445e-06
Nuclei: Unsorted	X041-AP0C1W1	#404040	Fail	772	1027	9.11381561001026e-06
Nuclei: Unsorted	X041-AP0C1W1	#404040	Fail	773	996	8.83871504145104e-06
Nuclei: Unsorted	X041-AP0C1W1	#404040	Fail	774	1077	9.55752620446062e-06
Nuclei: Unsorted	X041-AP0C1W1	#404040	Fail	775	979	8.68785343933793e-06
Nuclei: Unsorted	X041-AP0C1W1	#404040	Fail	776	1023	9.07831876245424e-06
Nuclei: Unsorted	X041-AP0C1W1	#404040	Fail	777	990	8.785469770117e-06
Nuclei: Unsorted	X041-AP0C1W1	#404040	Fail	778	967	8.58136289666984e-06
Nuclei: Unsorted	X041-AP0C1W1	#404040	Fail	779	908	8.05778439521842e-06
Nuclei: Unsorted	X041-AP0C1W1	#404040	Fail	780	979	8.68785343933793e-06
Nuclei: Unsorted	X041-AP0C1W1	#404040	Fail	781	918	8.14652651410849e-06
Nuclei: Unsorted	X041-AP0C1W1	#404040	Fail	782	898	7.96904227632835e-06
Nuclei: Unsorted	X041-AP0C1W1	#404040	Fail	783	888	7.88030015743828e-06
Nuclei: Unsorted	X041-AP0C1W1	#404040	Fail	784	883	7.83592909799325e-06
Nuclei: Unsorted	X041-AP0C1W1	#404040	Fail	785	924	8.19977178544254e-06
Nuclei: Unsorted	X041-AP0C1W1	#404040	Fail	786	896	7.95129385255034e-06
Nuclei: Unsorted	X041-AP0C1W1	#404040	Fail	787	853	7.56970274132303e-06
Nuclei: Unsorted	X041-AP0C1W1	#404040	Fail	788	825	7.32122480843084e-06
Nuclei: Unsorted	X041-AP0C1W1	#404040	Fail	789	792	7.0283758160936e-06
Nuclei: Unsorted	X041-AP0C1W1	#404040	Fail	790	846	7.50758325809998e-06
Nuclei: Unsorted	X041-AP0C1W1	#404040	Fail	791	830	7.36559586787587e-06
Nuclei: Unsorted	X041-AP0C1W1	#404040	Fail	792	823	7.30347638465282e-06
Nuclei: Unsorted	X041-AP0C1W1	#404040	Fail	793	739	6.55804258597623e-06
Nuclei: Unsorted	X041-AP0C1W1	#404040	Fail	794	755	6.70002997620034e-06
Nuclei: Unsorted	X041-AP0C1W1	#404040	Fail	795	754	6.69115576431133e-06
Nuclei: Unsorted	X041-AP0C1W1	#404040	Fail	796	731	6.48704889086417e-06
Nuclei: Unsorted	X041-AP0C1W1	#404040	Fail	797	679	6.0255898726358e-06
Nuclei: Unsorted	X041-AP0C1W1	#404040	Fail	798	709	6.29181622930601e-06
Nuclei: Unsorted	X041-AP0C1W1	#404040	Fail	799	712	6.31843886497304e-06
Nuclei: Unsorted	X041-AP0C1W1	#404040	Fail	800	673	5.97234460130176e-06
Nuclei: Unsorted	X041-AP0C1W1	#404040	Fail	801	699	6.20307411041594e-06
Nuclei: Unsorted	X041-AP0C1W1	#404040	Fail	802	613	5.43989188796134e-06
Nuclei: Unsorted	X041-AP0C1W1	#404040	Fail	803	687	6.09658356774786e-06
Nuclei: Unsorted	X041-AP0C1W1	#404040	Fail	804	632	5.60850191385247e-06
Nuclei: Unsorted	X041-AP0C1W1	#404040	Fail	805	583	5.17366553129112e-06
Nuclei: Unsorted	X041-AP0C1W1	#404040	Fail	806	531	4.71220651306276e-06
Nuclei: Unsorted	X041-AP0C1W1	#404040	Fail	807	575	5.10267183617907e-06
Nuclei: Unsorted	X041-AP0C1W1	#404040	Fail	808	587	5.20916237884715e-06
Nuclei: Unsorted	X041-AP0C1W1	#404040	Fail	809	576	5.11154604806807e-06
Nuclei: Unsorted	X041-AP0C1W1	#404040	Fail	810	577	5.12042025995708e-06
Nuclei: Unsorted	X041-AP0C1W1	#404040	Fail	811	510	4.52584806339361e-06
Nuclei: Unsorted	X041-AP0C1W1	#404040	Fail	812	543	4.81869705573084e-06
Nuclei: Unsorted	X041-AP0C1W1	#404040	Fail	813	507	4.49922542772659e-06
Nuclei: Unsorted	X041-AP0C1W1	#404040	Fail	814	496	4.40160909694751e-06
Nuclei: Unsorted	X041-AP0C1W1	#404040	Fail	815	499	4.42823173261453e-06
Nuclei: Unsorted	X041-AP0C1W1	#404040	Fail	816	472	4.18862801161134e-06
Nuclei: Unsorted	X041-AP0C1W1	#404040	Fail	817	482	4.27737013050141e-06
Nuclei: Unsorted	X041-AP0C1W1	#404040	Fail	818	435	3.86028217171808e-06
Nuclei: Unsorted	X041-AP0C1W1	#404040	Fail	819	415	3.68279793393794e-06
Nuclei: Unsorted	X041-AP0C1W1	#404040	Fail	820	420	3.72716899338297e-06
Nuclei: Unsorted	X041-AP0C1W1	#404040	Fail	821	438	3.8869048073851e-06
Nuclei: Unsorted	X041-AP0C1W1	#404040	Fail	822	478	4.24187328294538e-06
Nuclei: Unsorted	X041-AP0C1W1	#404040	Fail	823	434	3.85140795982907e-06
Nuclei: Unsorted	X041-AP0C1W1	#404040	Fail	824	374	3.31895524648865e-06
Nuclei: Unsorted	X041-AP0C1W1	#404040	Fail	825	363	3.22133891570957e-06
Nuclei: Unsorted	X041-AP0C1W1	#404040	Fail	826	373	3.31008103459964e-06
Nuclei: Unsorted	X041-AP0C1W1	#404040	Fail	827	387	3.43432000104574e-06
Nuclei: Unsorted	X041-AP0C1W1	#404040	Fail	828	372	3.30120682271063e-06
Nuclei: Unsorted	X041-AP0C1W1	#404040	Fail	829	369	3.27458418704361e-06
Nuclei: Unsorted	X041-AP0C1W1	#404040	Fail	830	345	3.06160310170744e-06
Nuclei: Unsorted	X041-AP0C1W1	#404040	Fail	831	335	2.97286098281737e-06
Nuclei: Unsorted	X041-AP0C1W1	#404040	Fail	832	317	2.81312516881524e-06
Nuclei: Unsorted	X041-AP0C1W1	#404040	Fail	833	304	2.69776041425815e-06
Nuclei: Unsorted	X041-AP0C1W1	#404040	Fail	834	349	3.09709994926347e-06
Nuclei: Unsorted	X041-AP0C1W1	#404040	Fail	835	326	2.89299307581631e-06
Nuclei: Unsorted	X041-AP0C1W1	#404040	Fail	836	264	2.34279193869787e-06
Nuclei: Unsorted	X041-AP0C1W1	#404040	Fail	837	293	2.60014408347907e-06
Nuclei: Unsorted	X041-AP0C1W1	#404040	Fail	838	293	2.60014408347907e-06
Nuclei: Unsorted	X041-AP0C1W1	#404040	Fail	839	287	2.54689881214503e-06
Nuclei: Unsorted	X041-AP0C1W1	#404040	Fail	840	301	2.67113777859113e-06
Nuclei: Unsorted	X041-AP0C1W1	#404040	Fail	841	319	2.83087359259326e-06
Nuclei: Unsorted	X041-AP0C1W1	#404040	Fail	842	214	1.89908134424751e-06
Nuclei: Unsorted	X041-AP0C1W1	#404040	Fail	843	291	2.58239565970106e-06
Nuclei: Unsorted	X041-AP0C1W1	#404040	Fail	844	278	2.46703090514397e-06
Nuclei: Unsorted	X041-AP0C1W1	#404040	Fail	845	222	1.97007503935957e-06
Nuclei: Unsorted	X041-AP0C1W1	#404040	Fail	846	275	2.44040826947695e-06
Nuclei: Unsorted	X041-AP0C1W1	#404040	Fail	847	248	2.20080454847375e-06
Nuclei: Unsorted	X041-AP0C1W1	#404040	Fail	848	253	2.24517560791879e-06
Nuclei: Unsorted	X041-AP0C1W1	#404040	Fail	849	235	2.08543979391666e-06
Nuclei: Unsorted	X041-AP0C1W1	#404040	Fail	850	248	2.20080454847375e-06
Nuclei: Unsorted	X041-AP0C1W1	#404040	Fail	851	266	2.36054036247588e-06
Nuclei: Unsorted	X041-AP0C1W1	#404040	Fail	852	254	2.2540498198078e-06
Nuclei: Unsorted	X041-AP0C1W1	#404040	Fail	853	258	2.28954666736382e-06
Nuclei: Unsorted	X041-AP0C1W1	#404040	Fail	854	252	2.23630139602978e-06
Nuclei: Unsorted	X041-AP0C1W1	#404040	Fail	855	245	2.17418191280673e-06
Nuclei: Unsorted	X041-AP0C1W1	#404040	Fail	856	210	1.86358449669149e-06
Nuclei: Unsorted	X041-AP0C1W1	#404040	Fail	857	234	2.07656558202766e-06
Nuclei: Unsorted	X041-AP0C1W1	#404040	Fail	858	251	2.22742718414078e-06
Nuclei: Unsorted	X041-AP0C1W1	#404040	Fail	859	198	1.7570939540234e-06
Nuclei: Unsorted	X041-AP0C1W1	#404040	Fail	860	199	1.76596816591241e-06
Nuclei: Unsorted	X041-AP0C1W1	#404040	Fail	861	201	1.78371658969042e-06
Nuclei: Unsorted	X041-AP0C1W1	#404040	Fail	862	218	1.93457819180354e-06
Nuclei: Unsorted	X041-AP0C1W1	#404040	Fail	863	201	1.78371658969042e-06
Nuclei: Unsorted	X041-AP0C1W1	#404040	Fail	864	224	1.98782346313758e-06
Nuclei: Unsorted	X041-AP0C1W1	#404040	Fail	865	216	1.91682976802553e-06
Nuclei: Unsorted	X041-AP0C1W1	#404040	Fail	866	197	1.74821974213439e-06
Nuclei: Unsorted	X041-AP0C1W1	#404040	Fail	867	231	2.04994294636063e-06
Nuclei: Unsorted	X041-AP0C1W1	#404040	Fail	868	215	1.90795555613652e-06
Nuclei: Unsorted	X041-AP0C1W1	#404040	Fail	869	194	1.72159710646737e-06
Nuclei: Unsorted	X041-AP0C1W1	#404040	Fail	870	189	1.67722604702234e-06
Nuclei: Unsorted	X041-AP0C1W1	#404040	Fail	871	203	1.80146501346844e-06
Nuclei: Unsorted	X041-AP0C1W1	#404040	Fail	872	226	2.0055718869156e-06
Nuclei: Unsorted	X041-AP0C1W1	#404040	Fail	873	190	1.68610025891134e-06
Nuclei: Unsorted	X041-AP0C1W1	#404040	Fail	874	198	1.7570939540234e-06
Nuclei: Unsorted	X041-AP0C1W1	#404040	Fail	875	204	1.81033922535744e-06
Nuclei: Unsorted	X041-AP0C1W1	#404040	Fail	876	220	1.95232661558156e-06
Nuclei: Unsorted	X041-AP0C1W1	#404040	Fail	877	250	2.21855297225177e-06
Nuclei: Unsorted	X041-AP0C1W1	#404040	Fail	878	200	1.77484237780141e-06
Nuclei: Unsorted	X041-AP0C1W1	#404040	Fail	879	177	1.57073550435425e-06
Nuclei: Unsorted	X041-AP0C1W1	#404040	Fail	880	241	2.1386850652507e-06
Nuclei: Unsorted	X041-AP0C1W1	#404040	Fail	881	217	1.92570397991453e-06
Nuclei: Unsorted	X041-AP0C1W1	#404040	Fail	882	202	1.79259080157943e-06
Nuclei: Unsorted	X041-AP0C1W1	#404040	Fail	883	202	1.79259080157943e-06
Nuclei: Unsorted	X041-AP0C1W1	#404040	Fail	884	225	1.99669767502659e-06
Nuclei: Unsorted	X041-AP0C1W1	#404040	Fail	885	218	1.93457819180354e-06
Nuclei: Unsorted	X041-AP0C1W1	#404040	Fail	886	219	1.94345240369255e-06
Nuclei: Unsorted	X041-AP0C1W1	#404040	Fail	887	210	1.86358449669149e-06
Nuclei: Unsorted	X041-AP0C1W1	#404040	Fail	888	203	1.80146501346844e-06
Nuclei: Unsorted	X041-AP0C1W1	#404040	Fail	889	203	1.80146501346844e-06
Nuclei: Unsorted	X041-AP0C1W1	#404040	Fail	890	236	2.09431400580567e-06
Nuclei: Unsorted	X041-AP0C1W1	#404040	Fail	891	193	1.71272289457837e-06
Nuclei: Unsorted	X041-AP0C1W1	#404040	Fail	892	229	2.03219452258262e-06
Nuclei: Unsorted	X041-AP0C1W1	#404040	Fail	893	203	1.80146501346844e-06
Nuclei: Unsorted	X041-AP0C1W1	#404040	Fail	894	184	1.6328549875773e-06
Nuclei: Unsorted	X041-AP0C1W1	#404040	Fail	895	208	1.84583607291347e-06
Nuclei: Unsorted	X041-AP0C1W1	#404040	Fail	896	229	2.03219452258262e-06
Nuclei: Unsorted	X041-AP0C1W1	#404040	Fail	897	245	2.17418191280673e-06
Nuclei: Unsorted	X041-AP0C1W1	#404040	Fail	898	184	1.6328549875773e-06
Nuclei: Unsorted	X041-AP0C1W1	#404040	Fail	899	216	1.91682976802553e-06
Nuclei: Unsorted	X041-AP0C1W1	#404040	Fail	900	219	1.94345240369255e-06
Nuclei: Unsorted	X041-AP0C1W1	#404040	Fail	901	198	1.7570939540234e-06
Nuclei: Unsorted	X041-AP0C1W1	#404040	Fail	902	240	2.1298108533617e-06
Nuclei: Unsorted	X041-AP0C1W1	#404040	Fail	903	226	2.0055718869156e-06
Nuclei: Unsorted	X041-AP0C1W1	#404040	Fail	904	230	2.04106873447163e-06
Nuclei: Unsorted	X041-AP0C1W1	#404040	Fail	905	234	2.07656558202766e-06
Nuclei: Unsorted	X041-AP0C1W1	#404040	Fail	906	225	1.99669767502659e-06
Nuclei: Unsorted	X041-AP0C1W1	#404040	Fail	907	227	2.01444609880461e-06
Nuclei: Unsorted	X041-AP0C1W1	#404040	Fail	908	252	2.23630139602978e-06
Nuclei: Unsorted	X041-AP0C1W1	#404040	Fail	909	211	1.87245870858049e-06
Nuclei: Unsorted	X041-AP0C1W1	#404040	Fail	910	237	2.10318821769468e-06
Nuclei: Unsorted	X041-AP0C1W1	#404040	Fail	911	213	1.89020713235851e-06
Nuclei: Unsorted	X041-AP0C1W1	#404040	Fail	912	222	1.97007503935957e-06
Nuclei: Unsorted	X041-AP0C1W1	#404040	Fail	913	214	1.89908134424751e-06
Nuclei: Unsorted	X041-AP0C1W1	#404040	Fail	914	227	2.01444609880461e-06
Nuclei: Unsorted	X041-AP0C1W1	#404040	Fail	915	221	1.96120082747056e-06
Nuclei: Unsorted	X041-AP0C1W1	#404040	Fail	916	221	1.96120082747056e-06
Nuclei: Unsorted	X041-AP0C1W1	#404040	Fail	917	233	2.06769137013865e-06
Nuclei: Unsorted	X041-AP0C1W1	#404040	Fail	918	227	2.01444609880461e-06
Nuclei: Unsorted	X041-AP0C1W1	#404040	Fail	919	215	1.90795555613652e-06
Nuclei: Unsorted	X041-AP0C1W1	#404040	Fail	920	193	1.71272289457837e-06
Nuclei: Unsorted	X041-AP0C1W1	#404040	Fail	921	209	1.85471028480248e-06
Nuclei: Unsorted	X041-AP0C1W1	#404040	Fail	922	233	2.06769137013865e-06
Nuclei: Unsorted	X041-AP0C1W1	#404040	Fail	923	218	1.93457819180354e-06
Nuclei: Unsorted	X041-AP0C1W1	#404040	Fail	924	227	2.01444609880461e-06
Nuclei: Unsorted	X041-AP0C1W1	#404040	Fail	925	222	1.97007503935957e-06
Nuclei: Unsorted	X041-AP0C1W1	#404040	Fail	926	204	1.81033922535744e-06
Nuclei: Unsorted	X041-AP0C1W1	#404040	Fail	927	221	1.96120082747056e-06
Nuclei: Unsorted	X041-AP0C1W1	#404040	Fail	928	240	2.1298108533617e-06
Nuclei: Unsorted	X041-AP0C1W1	#404040	Fail	929	238	2.11206242958368e-06
Nuclei: Unsorted	X041-AP0C1W1	#404040	Fail	930	234	2.07656558202766e-06
Nuclei: Unsorted	X041-AP0C1W1	#404040	Fail	931	222	1.97007503935957e-06
Nuclei: Unsorted	X041-AP0C1W1	#404040	Fail	932	201	1.78371658969042e-06
Nuclei: Unsorted	X041-AP0C1W1	#404040	Fail	933	222	1.97007503935957e-06
Nuclei: Unsorted	X041-AP0C1W1	#404040	Fail	934	237	2.10318821769468e-06
Nuclei: Unsorted	X041-AP0C1W1	#404040	Fail	935	226	2.0055718869156e-06
Nuclei: Unsorted	X041-AP0C1W1	#404040	Fail	936	234	2.07656558202766e-06
Nuclei: Unsorted	X041-AP0C1W1	#404040	Fail	937	179	1.58848392813227e-06
Nuclei: Unsorted	X041-AP0C1W1	#404040	Fail	938	208	1.84583607291347e-06
Nuclei: Unsorted	X041-AP0C1W1	#404040	Fail	939	237	2.10318821769468e-06
Nuclei: Unsorted	X041-AP0C1W1	#404040	Fail	940	224	1.98782346313758e-06
Nuclei: Unsorted	X041-AP0C1W1	#404040	Fail	941	215	1.90795555613652e-06
Nuclei: Unsorted	X041-AP0C1W1	#404040	Fail	942	197	1.74821974213439e-06
Nuclei: Unsorted	X041-AP0C1W1	#404040	Fail	943	223	1.97894925124858e-06
Nuclei: Unsorted	X041-AP0C1W1	#404040	Fail	944	204	1.81033922535744e-06
Nuclei: Unsorted	X041-AP0C1W1	#404040	Fail	945	208	1.84583607291347e-06
Nuclei: Unsorted	X041-AP0C1W1	#404040	Fail	946	226	2.0055718869156e-06
Nuclei: Unsorted	X041-AP0C1W1	#404040	Fail	947	212	1.8813329204695e-06
Nuclei: Unsorted	X041-AP0C1W1	#404040	Fail	948	226	2.0055718869156e-06
Nuclei: Unsorted	X041-AP0C1W1	#404040	Fail	949	206	1.82808764913546e-06
Nuclei: Unsorted	X041-AP0C1W1	#404040	Fail	950	185	1.64172919946631e-06
Nuclei: Unsorted	X041-AP0C1W1	#404040	Fail	951	200	1.77484237780141e-06
Nuclei: Unsorted	X041-AP0C1W1	#404040	Fail	952	178	1.57960971624326e-06
Nuclei: Unsorted	X041-AP0C1W1	#404040	Fail	953	217	1.92570397991453e-06
Nuclei: Unsorted	X041-AP0C1W1	#404040	Fail	954	212	1.8813329204695e-06
Nuclei: Unsorted	X041-AP0C1W1	#404040	Fail	955	185	1.64172919946631e-06
Nuclei: Unsorted	X041-AP0C1W1	#404040	Fail	956	200	1.77484237780141e-06
Nuclei: Unsorted	X041-AP0C1W1	#404040	Fail	957	190	1.68610025891134e-06
Nuclei: Unsorted	X041-AP0C1W1	#404040	Fail	958	183	1.62398077568829e-06
Nuclei: Unsorted	X041-AP0C1W1	#404040	Fail	959	175	1.55298708057624e-06
Nuclei: Unsorted	X041-AP0C1W1	#404040	Fail	960	198	1.7570939540234e-06
Nuclei: Unsorted	X041-AP0C1W1	#404040	Fail	961	193	1.71272289457837e-06
Nuclei: Unsorted	X041-AP0C1W1	#404040	Fail	962	195	1.73047131835638e-06
Nuclei: Unsorted	X041-AP0C1W1	#404040	Fail	963	163	1.44649653790815e-06
Nuclei: Unsorted	X041-AP0C1W1	#404040	Fail	964	190	1.68610025891134e-06
Nuclei: Unsorted	X041-AP0C1W1	#404040	Fail	965	175	1.55298708057624e-06
Nuclei: Unsorted	X041-AP0C1W1	#404040	Fail	966	182	1.61510656379929e-06
Nuclei: Unsorted	X041-AP0C1W1	#404040	Fail	967	170	1.5086160211312e-06
Nuclei: Unsorted	X041-AP0C1W1	#404040	Fail	968	174	1.54411286868723e-06
Nuclei: Unsorted	X041-AP0C1W1	#404040	Fail	969	157	1.39325126657411e-06
Nuclei: Unsorted	X041-AP0C1W1	#404040	Fail	970	170	1.5086160211312e-06
Nuclei: Unsorted	X041-AP0C1W1	#404040	Fail	971	145	1.28676072390603e-06
Nuclei: Unsorted	X041-AP0C1W1	#404040	Fail	972	170	1.5086160211312e-06
Nuclei: Unsorted	X041-AP0C1W1	#404040	Fail	973	162	1.43762232601915e-06
Nuclei: Unsorted	X041-AP0C1W1	#404040	Fail	974	133	1.18027018123794e-06
Nuclei: Unsorted	X041-AP0C1W1	#404040	Fail	975	150	1.33113178335106e-06
Nuclei: Unsorted	X041-AP0C1W1	#404040	Fail	976	167	1.48199338546418e-06
Nuclei: Unsorted	X041-AP0C1W1	#404040	Fail	977	147	1.30450914768404e-06
Nuclei: Unsorted	X041-AP0C1W1	#404040	Fail	978	143	1.26901230012801e-06
Nuclei: Unsorted	X041-AP0C1W1	#404040	Fail	979	140	1.24238966446099e-06
Nuclei: Unsorted	X041-AP0C1W1	#404040	Fail	980	165	1.46424496168617e-06
Nuclei: Unsorted	X041-AP0C1W1	#404040	Fail	981	151	1.34000599524007e-06
Nuclei: Unsorted	X041-AP0C1W1	#404040	Fail	982	133	1.18027018123794e-06
Nuclei: Unsorted	X041-AP0C1W1	#404040	Fail	983	137	1.21576702879397e-06
Nuclei: Unsorted	X041-AP0C1W1	#404040	Fail	984	147	1.30450914768404e-06
Nuclei: Unsorted	X041-AP0C1W1	#404040	Fail	985	132	1.17139596934893e-06
Nuclei: Unsorted	X041-AP0C1W1	#404040	Fail	986	127	1.1270249099039e-06
Nuclei: Unsorted	X041-AP0C1W1	#404040	Fail	987	125	1.10927648612588e-06
Nuclei: Unsorted	X041-AP0C1W1	#404040	Fail	988	120	1.06490542668085e-06
Nuclei: Unsorted	X041-AP0C1W1	#404040	Fail	989	115	1.02053436723581e-06
Nuclei: Unsorted	X041-AP0C1W1	#404040	Fail	990	110	9.76163307790778e-07
Nuclei: Unsorted	X041-AP0C1W1	#404040	Fail	991	113	1.0027859434578e-06
Nuclei: Unsorted	X041-AP0C1W1	#404040	Fail	992	110	9.76163307790778e-07
Nuclei: Unsorted	X041-AP0C1W1	#404040	Fail	993	106	9.4066646023475e-07
Nuclei: Unsorted	X041-AP0C1W1	#404040	Fail	994	132	1.17139596934893e-06
Nuclei: Unsorted	X041-AP0C1W1	#404040	Fail	995	114	1.01166015534681e-06
Nuclei: Unsorted	X041-AP0C1W1	#404040	Fail	996	105	9.31792248345743e-07
Nuclei: Unsorted	X041-AP0C1W1	#404040	Fail	997	114	1.01166015534681e-06
Nuclei: Unsorted	X041-AP0C1W1	#404040	Fail	998	120	1.06490542668085e-06
Nuclei: Unsorted	X041-AP0C1W1	#404040	Fail	999	102	9.05169612678721e-07
Nuclei: Unsorted	X041-AP0C1W1	#404040	Fail	1000	112	9.93911731568792e-07
Nuclei: Unsorted	X041-AP0C1W1	#404040	Fail	1001	89	7.8980485812163e-07
Nuclei: Unsorted	X041-AP0C1W1	#404040	Fail	1002	99	8.785469770117e-07
Nuclei: Unsorted	X041-AP0C1W1	#404040	Fail	1003	92	8.16427493788651e-07
Nuclei: Unsorted	X041-AP0C1W1	#404040	Fail	1004	99	8.785469770117e-07
Nuclei: Unsorted	X041-AP0C1W1	#404040	Fail	1005	86	7.63182222454608e-07
Nuclei: Unsorted	X041-AP0C1W1	#404040	Fail	1006	78	6.92188527342552e-07
Nuclei: Unsorted	X041-AP0C1W1	#404040	Fail	1007	91	8.07553281899644e-07
Nuclei: Unsorted	X041-AP0C1W1	#404040	Fail	1008	101	8.96295400789714e-07
Nuclei: Unsorted	X041-AP0C1W1	#404040	Fail	1009	86	7.63182222454608e-07
Nuclei: Unsorted	X041-AP0C1W1	#404040	Fail	1010	80	7.09936951120566e-07
Nuclei: Unsorted	X041-AP0C1W1	#404040	Fail	1011	84	7.45433798676594e-07
Nuclei: Unsorted	X041-AP0C1W1	#404040	Fail	1012	78	6.92188527342552e-07
Nuclei: Unsorted	X041-AP0C1W1	#404040	Fail	1013	77	6.83314315453545e-07
Nuclei: Unsorted	X041-AP0C1W1	#404040	Fail	1014	81	7.18811163009573e-07
Nuclei: Unsorted	X041-AP0C1W1	#404040	Fail	1015	58	5.1470428956241e-07
Nuclei: Unsorted	X041-AP0C1W1	#404040	Fail	1016	68	6.03446408452481e-07
Nuclei: Unsorted	X041-AP0C1W1	#404040	Fail	1017	87	7.72056434343615e-07
Nuclei: Unsorted	X041-AP0C1W1	#404040	Fail	1018	63	5.59075349007446e-07
Nuclei: Unsorted	X041-AP0C1W1	#404040	Fail	1019	70	6.21194832230495e-07
Nuclei: Unsorted	X041-AP0C1W1	#404040	Fail	1020	65	5.7682377278546e-07
Nuclei: Unsorted	X041-AP0C1W1	#404040	Fail	1021	59	5.23578501451417e-07
Nuclei: Unsorted	X041-AP0C1W1	#404040	Fail	1022	60	5.32452713340424e-07
Nuclei: Unsorted	X041-AP0C1W1	#404040	Fail	1023	56	4.96955865784396e-07
Nuclei: Unsorted	X041-AP0C1W1	#404040	Fail	1024	52	4.61459018228368e-07
Nuclei: Unsorted	X041-AP0C1W1	#404040	Fail	1025	58	5.1470428956241e-07
Nuclei: Unsorted	X041-AP0C1W1	#404040	Fail	1026	55	4.88081653895389e-07
Nuclei: Unsorted	X041-AP0C1W1	#404040	Fail	1027	60	5.32452713340424e-07
Nuclei: Unsorted	X041-AP0C1W1	#404040	Fail	1028	67	5.94572196563474e-07
Nuclei: Unsorted	X041-AP0C1W1	#404040	Fail	1029	59	5.23578501451417e-07
Nuclei: Unsorted	X041-AP0C1W1	#404040	Fail	1030	43	3.81591111227304e-07
Nuclei: Unsorted	X041-AP0C1W1	#404040	Fail	1031	53	4.70333230117375e-07
Nuclei: Unsorted	X041-AP0C1W1	#404040	Fail	1032	56	4.96955865784396e-07
Nuclei: Unsorted	X041-AP0C1W1	#404040	Fail	1033	48	4.25962170672339e-07
Nuclei: Unsorted	X041-AP0C1W1	#404040	Fail	1034	46	4.08213746894325e-07
Nuclei: Unsorted	X041-AP0C1W1	#404040	Fail	1035	58	5.1470428956241e-07
Nuclei: Unsorted	X041-AP0C1W1	#404040	Fail	1036	42	3.72716899338297e-07
Nuclei: Unsorted	X041-AP0C1W1	#404040	Fail	1037	47	4.17087958783332e-07
Nuclei: Unsorted	X041-AP0C1W1	#404040	Fail	1038	40	3.54968475560283e-07
Nuclei: Unsorted	X041-AP0C1W1	#404040	Fail	1039	39	3.46094263671276e-07
Nuclei: Unsorted	X041-AP0C1W1	#404040	Fail	1040	59	5.23578501451417e-07
Nuclei: Unsorted	X041-AP0C1W1	#404040	Fail	1041	47	4.17087958783332e-07
Nuclei: Unsorted	X041-AP0C1W1	#404040	Fail	1042	41	3.6384268744929e-07
Nuclei: Unsorted	X041-AP0C1W1	#404040	Fail	1043	34	3.01723204226241e-07
Nuclei: Unsorted	X041-AP0C1W1	#404040	Fail	1044	44	3.90465323116311e-07
Nuclei: Unsorted	X041-AP0C1W1	#404040	Fail	1045	44	3.90465323116311e-07
Nuclei: Unsorted	X041-AP0C1W1	#404040	Fail	1046	37	3.28345839893262e-07
Nuclei: Unsorted	X041-AP0C1W1	#404040	Fail	1047	39	3.46094263671276e-07
Nuclei: Unsorted	X041-AP0C1W1	#404040	Fail	1048	28	2.48477932892198e-07
Nuclei: Unsorted	X041-AP0C1W1	#404040	Fail	1049	42	3.72716899338297e-07
Nuclei: Unsorted	X041-AP0C1W1	#404040	Fail	1050	42	3.72716899338297e-07
Nuclei: Unsorted	X041-AP0C1W1	#404040	Fail	1051	43	3.81591111227304e-07
Nuclei: Unsorted	X041-AP0C1W1	#404040	Fail	1052	45	3.99339535005318e-07
Nuclei: Unsorted	X041-AP0C1W1	#404040	Fail	1053	38	3.37220051782269e-07
Nuclei: Unsorted	X041-AP0C1W1	#404040	Fail	1054	33	2.92848992337233e-07
Nuclei: Unsorted	X041-AP0C1W1	#404040	Fail	1055	38	3.37220051782269e-07
Nuclei: Unsorted	X041-AP0C1W1	#404040	Fail	1056	41	3.6384268744929e-07
Nuclei: Unsorted	X041-AP0C1W1	#404040	Fail	1057	33	2.92848992337233e-07
Nuclei: Unsorted	X041-AP0C1W1	#404040	Fail	1058	44	3.90465323116311e-07
Nuclei: Unsorted	X041-AP0C1W1	#404040	Fail	1059	28	2.48477932892198e-07
Nuclei: Unsorted	X041-AP0C1W1	#404040	Fail	1060	31	2.75100568559219e-07
Nuclei: Unsorted	X041-AP0C1W1	#404040	Fail	1061	36	3.19471628004255e-07
Nuclei: Unsorted	X041-AP0C1W1	#404040	Fail	1062	46	4.08213746894325e-07
Nuclei: Unsorted	X041-AP0C1W1	#404040	Fail	1063	39	3.46094263671276e-07
Nuclei: Unsorted	X041-AP0C1W1	#404040	Fail	1064	39	3.46094263671276e-07
Nuclei: Unsorted	X041-AP0C1W1	#404040	Fail	1065	32	2.83974780448226e-07
Nuclei: Unsorted	X041-AP0C1W1	#404040	Fail	1066	26	2.30729509114184e-07
Nuclei: Unsorted	X041-AP0C1W1	#404040	Fail	1067	47	4.17087958783332e-07
Nuclei: Unsorted	X041-AP0C1W1	#404040	Fail	1068	34	3.01723204226241e-07
Nuclei: Unsorted	X041-AP0C1W1	#404040	Fail	1069	30	2.66226356670212e-07
Nuclei: Unsorted	X041-AP0C1W1	#404040	Fail	1070	27	2.39603721003191e-07
Nuclei: Unsorted	X041-AP0C1W1	#404040	Fail	1071	33	2.92848992337233e-07
Nuclei: Unsorted	X041-AP0C1W1	#404040	Fail	1072	32	2.83974780448226e-07
Nuclei: Unsorted	X041-AP0C1W1	#404040	Fail	1073	26	2.30729509114184e-07
Nuclei: Unsorted	X041-AP0C1W1	#404040	Fail	1074	22	1.95232661558156e-07
Nuclei: Unsorted	X041-AP0C1W1	#404040	Fail	1075	26	2.30729509114184e-07
Nuclei: Unsorted	X041-AP0C1W1	#404040	Fail	1076	20	1.77484237780141e-07
Nuclei: Unsorted	X041-AP0C1W1	#404040	Fail	1077	30	2.66226356670212e-07
Nuclei: Unsorted	X041-AP0C1W1	#404040	Fail	1078	29	2.57352144781205e-07
Nuclei: Unsorted	X041-AP0C1W1	#404040	Fail	1079	28	2.48477932892198e-07
Nuclei: Unsorted	X041-AP0C1W1	#404040	Fail	1080	29	2.57352144781205e-07
Nuclei: Unsorted	X041-AP0C1W1	#404040	Fail	1081	36	3.19471628004255e-07
Nuclei: Unsorted	X041-AP0C1W1	#404040	Fail	1082	31	2.75100568559219e-07
Nuclei: Unsorted	X041-AP0C1W1	#404040	Fail	1083	24	2.1298108533617e-07
Nuclei: Unsorted	X041-AP0C1W1	#404040	Fail	1084	30	2.66226356670212e-07
Nuclei: Unsorted	X041-AP0C1W1	#404040	Fail	1085	40	3.54968475560283e-07
Nuclei: Unsorted	X041-AP0C1W1	#404040	Fail	1086	30	2.66226356670212e-07
Nuclei: Unsorted	X041-AP0C1W1	#404040	Fail	1087	34	3.01723204226241e-07
Nuclei: Unsorted	X041-AP0C1W1	#404040	Fail	1088	32	2.83974780448226e-07
Nuclei: Unsorted	X041-AP0C1W1	#404040	Fail	1089	31	2.75100568559219e-07
Nuclei: Unsorted	X041-AP0C1W1	#404040	Fail	1090	34	3.01723204226241e-07
Nuclei: Unsorted	X041-AP0C1W1	#404040	Fail	1091	36	3.19471628004255e-07
Nuclei: Unsorted	X041-AP0C1W1	#404040	Fail	1092	27	2.39603721003191e-07
Nuclei: Unsorted	X041-AP0C1W1	#404040	Fail	1093	22	1.95232661558156e-07
Nuclei: Unsorted	X041-AP0C1W1	#404040	Fail	1094	41	3.6384268744929e-07
Nuclei: Unsorted	X041-AP0C1W1	#404040	Fail	1095	38	3.37220051782269e-07
Nuclei: Unsorted	X041-AP0C1W1	#404040	Fail	1096	31	2.75100568559219e-07
Nuclei: Unsorted	X041-AP0C1W1	#404040	Fail	1097	35	3.10597416115248e-07
Nuclei: Unsorted	X041-AP0C1W1	#404040	Fail	1098	27	2.39603721003191e-07
Nuclei: Unsorted	X041-AP0C1W1	#404040	Fail	1099	30	2.66226356670212e-07
Nuclei: Unsorted	X041-AP0C1W1	#404040	Fail	1100	29	2.57352144781205e-07
Nuclei: Unsorted	X041-AP0C1W1	#404040	Fail	1101	30	2.66226356670212e-07
Nuclei: Unsorted	X041-AP0C1W1	#404040	Fail	1102	37	3.28345839893262e-07
Nuclei: Unsorted	X041-AP0C1W1	#404040	Fail	1103	34	3.01723204226241e-07
Nuclei: Unsorted	X041-AP0C1W1	#404040	Fail	1104	32	2.83974780448226e-07
Nuclei: Unsorted	X041-AP0C1W1	#404040	Fail	1105	29	2.57352144781205e-07
Nuclei: Unsorted	X041-AP0C1W1	#404040	Fail	1106	39	3.46094263671276e-07
Nuclei: Unsorted	X041-AP0C1W1	#404040	Fail	1107	28	2.48477932892198e-07
Nuclei: Unsorted	X041-AP0C1W1	#404040	Fail	1108	34	3.01723204226241e-07
Nuclei: Unsorted	X041-AP0C1W1	#404040	Fail	1109	33	2.92848992337233e-07
Nuclei: Unsorted	X041-AP0C1W1	#404040	Fail	1110	29	2.57352144781205e-07
Nuclei: Unsorted	X041-AP0C1W1	#404040	Fail	1111	29	2.57352144781205e-07
Nuclei: Unsorted	X041-AP0C1W1	#404040	Fail	1112	25	2.21855297225177e-07
Nuclei: Unsorted	X041-AP0C1W1	#404040	Fail	1113	27	2.39603721003191e-07
Nuclei: Unsorted	X041-AP0C1W1	#404040	Fail	1114	37	3.28345839893262e-07
Nuclei: Unsorted	X041-AP0C1W1	#404040	Fail	1115	31	2.75100568559219e-07
Nuclei: Unsorted	X041-AP0C1W1	#404040	Fail	1116	25	2.21855297225177e-07
Nuclei: Unsorted	X041-AP0C1W1	#404040	Fail	1117	22	1.95232661558156e-07
Nuclei: Unsorted	X041-AP0C1W1	#404040	Fail	1118	29	2.57352144781205e-07
Nuclei: Unsorted	X041-AP0C1W1	#404040	Fail	1119	27	2.39603721003191e-07
Nuclei: Unsorted	X041-AP0C1W1	#404040	Fail	1120	24	2.1298108533617e-07
Nuclei: Unsorted	X041-AP0C1W1	#404040	Fail	1121	21	1.86358449669149e-07
Nuclei: Unsorted	X041-AP0C1W1	#404040	Fail	1122	21	1.86358449669149e-07
Nuclei: Unsorted	X041-AP0C1W1	#404040	Fail	1123	28	2.48477932892198e-07
Nuclei: Unsorted	X041-AP0C1W1	#404040	Fail	1124	34	3.01723204226241e-07
Nuclei: Unsorted	X041-AP0C1W1	#404040	Fail	1125	25	2.21855297225177e-07
Nuclei: Unsorted	X041-AP0C1W1	#404040	Fail	1126	30	2.66226356670212e-07
Nuclei: Unsorted	X041-AP0C1W1	#404040	Fail	1127	24	2.1298108533617e-07
Nuclei: Unsorted	X041-AP0C1W1	#404040	Fail	1128	26	2.30729509114184e-07
Nuclei: Unsorted	X041-AP0C1W1	#404040	Fail	1129	32	2.83974780448226e-07
Nuclei: Unsorted	X041-AP0C1W1	#404040	Fail	1130	25	2.21855297225177e-07
Nuclei: Unsorted	X041-AP0C1W1	#404040	Fail	1131	22	1.95232661558156e-07
Nuclei: Unsorted	X041-AP0C1W1	#404040	Fail	1132	37	3.28345839893262e-07
Nuclei: Unsorted	X041-AP0C1W1	#404040	Fail	1133	34	3.01723204226241e-07
Nuclei: Unsorted	X041-AP0C1W1	#404040	Fail	1134	22	1.95232661558156e-07
Nuclei: Unsorted	X041-AP0C1W1	#404040	Fail	1135	24	2.1298108533617e-07
Nuclei: Unsorted	X041-AP0C1W1	#404040	Fail	1136	26	2.30729509114184e-07
Nuclei: Unsorted	X041-AP0C1W1	#404040	Fail	1137	25	2.21855297225177e-07
Nuclei: Unsorted	X041-AP0C1W1	#404040	Fail	1138	19	1.68610025891134e-07
Nuclei: Unsorted	X041-AP0C1W1	#404040	Fail	1139	24	2.1298108533617e-07
Nuclei: Unsorted	X041-AP0C1W1	#404040	Fail	1140	17	1.5086160211312e-07
Nuclei: Unsorted	X041-AP0C1W1	#404040	Fail	1141	21	1.86358449669149e-07
Nuclei: Unsorted	X041-AP0C1W1	#404040	Fail	1142	27	2.39603721003191e-07
Nuclei: Unsorted	X041-AP0C1W1	#404040	Fail	1143	26	2.30729509114184e-07
Nuclei: Unsorted	X041-AP0C1W1	#404040	Fail	1144	23	2.04106873447163e-07
Nuclei: Unsorted	X041-AP0C1W1	#404040	Fail	1145	29	2.57352144781205e-07
Nuclei: Unsorted	X041-AP0C1W1	#404040	Fail	1146	29	2.57352144781205e-07
Nuclei: Unsorted	X041-AP0C1W1	#404040	Fail	1147	19	1.68610025891134e-07
Nuclei: Unsorted	X041-AP0C1W1	#404040	Fail	1148	22	1.95232661558156e-07
Nuclei: Unsorted	X041-AP0C1W1	#404040	Fail	1149	22	1.95232661558156e-07
Nuclei: Unsorted	X041-AP0C1W1	#404040	Fail	1150	22	1.95232661558156e-07
Nuclei: Unsorted	X041-AP0C1W1	#404040	Fail	1151	22	1.95232661558156e-07
Nuclei: Unsorted	X041-AP0C1W1	#404040	Fail	1152	28	2.48477932892198e-07
Nuclei: Unsorted	X041-AP0C1W1	#404040	Fail	1153	21	1.86358449669149e-07
Nuclei: Unsorted	X041-AP0C1W1	#404040	Fail	1154	21	1.86358449669149e-07
Nuclei: Unsorted	X041-AP0C1W1	#404040	Fail	1155	23	2.04106873447163e-07
Nuclei: Unsorted	X041-AP0C1W1	#404040	Fail	1156	23	2.04106873447163e-07
Nuclei: Unsorted	X041-AP0C1W1	#404040	Fail	1157	13	1.15364754557092e-07
Nuclei: Unsorted	X041-AP0C1W1	#404040	Fail	1158	22	1.95232661558156e-07
Nuclei: Unsorted	X041-AP0C1W1	#404040	Fail	1159	21	1.86358449669149e-07
Nuclei: Unsorted	X041-AP0C1W1	#404040	Fail	1160	13	1.15364754557092e-07
Nuclei: Unsorted	X041-AP0C1W1	#404040	Fail	1161	18	1.59735814002127e-07
Nuclei: Unsorted	X041-AP0C1W1	#404040	Fail	1162	10	8.87421188900707e-08
Nuclei: Unsorted	X041-AP0C1W1	#404040	Fail	1163	20	1.77484237780141e-07
Nuclei: Unsorted	X041-AP0C1W1	#404040	Fail	1164	14	1.24238966446099e-07
Nuclei: Unsorted	X041-AP0C1W1	#404040	Fail	1165	24	2.1298108533617e-07
Nuclei: Unsorted	X041-AP0C1W1	#404040	Fail	1166	30	2.66226356670212e-07
Nuclei: Unsorted	X041-AP0C1W1	#404040	Fail	1167	17	1.5086160211312e-07
Nuclei: Unsorted	X041-AP0C1W1	#404040	Fail	1168	16	1.41987390224113e-07
Nuclei: Unsorted	X041-AP0C1W1	#404040	Fail	1169	20	1.77484237780141e-07
Nuclei: Unsorted	X041-AP0C1W1	#404040	Fail	1170	17	1.5086160211312e-07
Nuclei: Unsorted	X041-AP0C1W1	#404040	Fail	1171	15	1.33113178335106e-07
Nuclei: Unsorted	X041-AP0C1W1	#404040	Fail	1172	21	1.86358449669149e-07
Nuclei: Unsorted	X041-AP0C1W1	#404040	Fail	1173	24	2.1298108533617e-07
Nuclei: Unsorted	X041-AP0C1W1	#404040	Fail	1174	16	1.41987390224113e-07
Nuclei: Unsorted	X041-AP0C1W1	#404040	Fail	1175	10	8.87421188900707e-08
Nuclei: Unsorted	X041-AP0C1W1	#404040	Fail	1176	14	1.24238966446099e-07
Nuclei: Unsorted	X041-AP0C1W1	#404040	Fail	1177	12	1.06490542668085e-07
Nuclei: Unsorted	X041-AP0C1W1	#404040	Fail	1178	15	1.33113178335106e-07
Nuclei: Unsorted	X041-AP0C1W1	#404040	Fail	1179	11	9.76163307790778e-08
Nuclei: Unsorted	X041-AP0C1W1	#404040	Fail	1180	14	1.24238966446099e-07
Nuclei: Unsorted	X041-AP0C1W1	#404040	Fail	1181	10	8.87421188900707e-08
Nuclei: Unsorted	X041-AP0C1W1	#404040	Fail	1182	14	1.24238966446099e-07
Nuclei: Unsorted	X041-AP0C1W1	#404040	Fail	1183	15	1.33113178335106e-07
Nuclei: Unsorted	X041-AP0C1W1	#404040	Fail	1184	26	2.30729509114184e-07
Nuclei: Unsorted	X041-AP0C1W1	#404040	Fail	1185	13	1.15364754557092e-07
Nuclei: Unsorted	X041-AP0C1W1	#404040	Fail	1186	9	7.98679070010637e-08
Nuclei: Unsorted	X041-AP0C1W1	#404040	Fail	1187	10	8.87421188900707e-08
Nuclei: Unsorted	X041-AP0C1W1	#404040	Fail	1188	16	1.41987390224113e-07
Nuclei: Unsorted	X041-AP0C1W1	#404040	Fail	1189	17	1.5086160211312e-07
Nuclei: Unsorted	X041-AP0C1W1	#404040	Fail	1190	16	1.41987390224113e-07
Nuclei: Unsorted	X041-AP0C1W1	#404040	Fail	1191	10	8.87421188900707e-08
Nuclei: Unsorted	X041-AP0C1W1	#404040	Fail	1192	11	9.76163307790778e-08
Nuclei: Unsorted	X041-AP0C1W1	#404040	Fail	1193	14	1.24238966446099e-07
Nuclei: Unsorted	X041-AP0C1W1	#404040	Fail	1194	16	1.41987390224113e-07
Nuclei: Unsorted	X041-AP0C1W1	#404040	Fail	1195	13	1.15364754557092e-07
Nuclei: Unsorted	X041-AP0C1W1	#404040	Fail	1196	18	1.59735814002127e-07
Nuclei: Unsorted	X041-AP0C1W1	#404040	Fail	1197	9	7.98679070010637e-08
Nuclei: Unsorted	X041-AP0C1W1	#404040	Fail	1198	12	1.06490542668085e-07
Nuclei: Unsorted	X041-AP0C1W1	#404040	Fail	1199	14	1.24238966446099e-07
Nuclei: Unsorted	X041-AP0C1W1	#404040	Fail	1200	7	6.21194832230495e-08
Nuclei: Unsorted	X041-AP0C1W1	#404040	Fail	1201	9	7.98679070010637e-08
Nuclei: Unsorted	X041-AP0C1W1	#404040	Fail	1202	12	1.06490542668085e-07
Nuclei: Unsorted	X041-AP0C1W1	#404040	Fail	1203	8	7.09936951120566e-08
Nuclei: Unsorted	X041-AP0C1W1	#404040	Fail	1204	10	8.87421188900707e-08
Nuclei: Unsorted	X041-AP0C1W1	#404040	Fail	1205	12	1.06490542668085e-07
Nuclei: Unsorted	X041-AP0C1W1	#404040	Fail	1206	8	7.09936951120566e-08
Nuclei: Unsorted	X041-AP0C1W1	#404040	Fail	1207	8	7.09936951120566e-08
Nuclei: Unsorted	X041-AP0C1W1	#404040	Fail	1208	6	5.32452713340424e-08
Nuclei: Unsorted	X041-AP0C1W1	#404040	Fail	1209	15	1.33113178335106e-07
Nuclei: Unsorted	X041-AP0C1W1	#404040	Fail	1210	16	1.41987390224113e-07
Nuclei: Unsorted	X041-AP0C1W1	#404040	Fail	1211	10	8.87421188900707e-08
Nuclei: Unsorted	X041-AP0C1W1	#404040	Fail	1212	9	7.98679070010637e-08
Nuclei: Unsorted	X041-AP0C1W1	#404040	Fail	1213	15	1.33113178335106e-07
Nuclei: Unsorted	X041-AP0C1W1	#404040	Fail	1214	9	7.98679070010637e-08
Nuclei: Unsorted	X041-AP0C1W1	#404040	Fail	1215	12	1.06490542668085e-07
Nuclei: Unsorted	X041-AP0C1W1	#404040	Fail	1216	11	9.76163307790778e-08
Nuclei: Unsorted	X041-AP0C1W1	#404040	Fail	1217	8	7.09936951120566e-08
Nuclei: Unsorted	X041-AP0C1W1	#404040	Fail	1218	6	5.32452713340424e-08
Nuclei: Unsorted	X041-AP0C1W1	#404040	Fail	1219	5	4.43710594450354e-08
Nuclei: Unsorted	X041-AP0C1W1	#404040	Fail	1220	8	7.09936951120566e-08
Nuclei: Unsorted	X041-AP0C1W1	#404040	Fail	1221	7	6.21194832230495e-08
Nuclei: Unsorted	X041-AP0C1W1	#404040	Fail	1222	8	7.09936951120566e-08
Nuclei: Unsorted	X041-AP0C1W1	#404040	Fail	1223	9	7.98679070010637e-08
Nuclei: Unsorted	X041-AP0C1W1	#404040	Fail	1224	6	5.32452713340424e-08
Nuclei: Unsorted	X041-AP0C1W1	#404040	Fail	1225	9	7.98679070010637e-08
Nuclei: Unsorted	X041-AP0C1W1	#404040	Fail	1226	13	1.15364754557092e-07
Nuclei: Unsorted	X041-AP0C1W1	#404040	Fail	1227	13	1.15364754557092e-07
Nuclei: Unsorted	X041-AP0C1W1	#404040	Fail	1228	8	7.09936951120566e-08
Nuclei: Unsorted	X041-AP0C1W1	#404040	Fail	1229	9	7.98679070010637e-08
Nuclei: Unsorted	X041-AP0C1W1	#404040	Fail	1230	8	7.09936951120566e-08
Nuclei: Unsorted	X041-AP0C1W1	#404040	Fail	1231	3	2.66226356670212e-08
Nuclei: Unsorted	X041-AP0C1W1	#404040	Fail	1232	6	5.32452713340424e-08
Nuclei: Unsorted	X041-AP0C1W1	#404040	Fail	1233	7	6.21194832230495e-08
Nuclei: Unsorted	X041-AP0C1W1	#404040	Fail	1234	6	5.32452713340424e-08
Nuclei: Unsorted	X041-AP0C1W1	#404040	Fail	1235	5	4.43710594450354e-08
Nuclei: Unsorted	X041-AP0C1W1	#404040	Fail	1236	10	8.87421188900707e-08
Nuclei: Unsorted	X041-AP0C1W1	#404040	Fail	1237	3	2.66226356670212e-08
Nuclei: Unsorted	X041-AP0C1W1	#404040	Fail	1238	8	7.09936951120566e-08
Nuclei: Unsorted	X041-AP0C1W1	#404040	Fail	1239	7	6.21194832230495e-08
Nuclei: Unsorted	X041-AP0C1W1	#404040	Fail	1240	10	8.87421188900707e-08
Nuclei: Unsorted	X041-AP0C1W1	#404040	Fail	1241	3	2.66226356670212e-08
Nuclei: Unsorted	X041-AP0C1W1	#404040	Fail	1242	8	7.09936951120566e-08
Nuclei: Unsorted	X041-AP0C1W1	#404040	Fail	1243	10	8.87421188900707e-08
Nuclei: Unsorted	X041-AP0C1W1	#404040	Fail	1244	8	7.09936951120566e-08
Nuclei: Unsorted	X041-AP0C1W1	#404040	Fail	1245	5	4.43710594450354e-08
Nuclei: Unsorted	X041-AP0C1W1	#404040	Fail	1246	5	4.43710594450354e-08
Nuclei: Unsorted	X041-AP0C1W1	#404040	Fail	1247	11	9.76163307790778e-08
Nuclei: Unsorted	X041-AP0C1W1	#404040	Fail	1248	7	6.21194832230495e-08
Nuclei: Unsorted	X041-AP0C1W1	#404040	Fail	1249	5	4.43710594450354e-08
Nuclei: Unsorted	X041-AP0C1W1	#404040	Fail	1250	7	6.21194832230495e-08
Nuclei: Unsorted	X041-AP0C1W1	#404040	Fail	1251	4	3.54968475560283e-08
Nuclei: Unsorted	X041-AP0C1W1	#404040	Fail	1252	5	4.43710594450354e-08
Nuclei: Unsorted	X041-AP0C1W1	#404040	Fail	1253	8	7.09936951120566e-08
Nuclei: Unsorted	X041-AP0C1W1	#404040	Fail	1254	6	5.32452713340424e-08
Nuclei: Unsorted	X041-AP0C1W1	#404040	Fail	1255	10	8.87421188900707e-08
Nuclei: Unsorted	X041-AP0C1W1	#404040	Fail	1256	9	7.98679070010637e-08
Nuclei: Unsorted	X041-AP0C1W1	#404040	Fail	1257	5	4.43710594450354e-08
Nuclei: Unsorted	X041-AP0C1W1	#404040	Fail	1258	4	3.54968475560283e-08
Nuclei: Unsorted	X041-AP0C1W1	#404040	Fail	1259	6	5.32452713340424e-08
Nuclei: Unsorted	X041-AP0C1W1	#404040	Fail	1260	4	3.54968475560283e-08
Nuclei: Unsorted	X041-AP0C1W1	#404040	Fail	1261	7	6.21194832230495e-08
Nuclei: Unsorted	X041-AP0C1W1	#404040	Fail	1262	3	2.66226356670212e-08
Nuclei: Unsorted	X041-AP0C1W1	#404040	Fail	1263	3	2.66226356670212e-08
Nuclei: Unsorted	X041-AP0C1W1	#404040	Fail	1264	4	3.54968475560283e-08
Nuclei: Unsorted	X041-AP0C1W1	#404040	Fail	1265	6	5.32452713340424e-08
Nuclei: Unsorted	X041-AP0C1W1	#404040	Fail	1266	4	3.54968475560283e-08
Nuclei: Unsorted	X041-AP0C1W1	#404040	Fail	1267	5	4.43710594450354e-08
Nuclei: Unsorted	X041-AP0C1W1	#404040	Fail	1268	10	8.87421188900707e-08
Nuclei: Unsorted	X041-AP0C1W1	#404040	Fail	1269	8	7.09936951120566e-08
Nuclei: Unsorted	X041-AP0C1W1	#404040	Fail	1270	6	5.32452713340424e-08
Nuclei: Unsorted	X041-AP0C1W1	#404040	Fail	1271	3	2.66226356670212e-08
Nuclei: Unsorted	X041-AP0C1W1	#404040	Fail	1272	4	3.54968475560283e-08
Nuclei: Unsorted	X041-AP0C1W1	#404040	Fail	1273	4	3.54968475560283e-08
Nuclei: Unsorted	X041-AP0C1W1	#404040	Fail	1274	5	4.43710594450354e-08
Nuclei: Unsorted	X041-AP0C1W1	#404040	Fail	1275	4	3.54968475560283e-08
Nuclei: Unsorted	X041-AP0C1W1	#404040	Fail	1276	6	5.32452713340424e-08
Nuclei: Unsorted	X041-AP0C1W1	#404040	Fail	1277	4	3.54968475560283e-08
Nuclei: Unsorted	X041-AP0C1W1	#404040	Fail	1278	3	2.66226356670212e-08
Nuclei: Unsorted	X041-AP0C1W1	#404040	Fail	1279	2	1.77484237780141e-08
Nuclei: Unsorted	X041-AP0C1W1	#404040	Fail	1280	6	5.32452713340424e-08
Nuclei: Unsorted	X041-AP0C1W1	#404040	Fail	1281	3	2.66226356670212e-08
Nuclei: Unsorted	X041-AP0C1W1	#404040	Fail	1282	4	3.54968475560283e-08
Nuclei: Unsorted	X041-AP0C1W1	#404040	Fail	1283	6	5.32452713340424e-08
Nuclei: Unsorted	X041-AP0C1W1	#404040	Fail	1284	4	3.54968475560283e-08
Nuclei: Unsorted	X041-AP0C1W1	#404040	Fail	1285	8	7.09936951120566e-08
Nuclei: Unsorted	X041-AP0C1W1	#404040	Fail	1286	1	8.87421188900707e-09
Nuclei: Unsorted	X041-AP0C1W1	#404040	Fail	1287	3	2.66226356670212e-08
Nuclei: Unsorted	X041-AP0C1W1	#404040	Fail	1288	14	1.24238966446099e-07
Nuclei: Unsorted	X041-AP0C1W1	#404040	Fail	1289	7	6.21194832230495e-08
Nuclei: Unsorted	X041-AP0C1W1	#404040	Fail	1290	4	3.54968475560283e-08
Nuclei: Unsorted	X041-AP0C1W1	#404040	Fail	1291	6	5.32452713340424e-08
Nuclei: Unsorted	X041-AP0C1W1	#404040	Fail	1292	7	6.21194832230495e-08
Nuclei: Unsorted	X041-AP0C1W1	#404040	Fail	1293	6	5.32452713340424e-08
Nuclei: Unsorted	X041-AP0C1W1	#404040	Fail	1294	7	6.21194832230495e-08
Nuclei: Unsorted	X041-AP0C1W1	#404040	Fail	1295	6	5.32452713340424e-08
Nuclei: Unsorted	X041-AP0C1W1	#404040	Fail	1296	9	7.98679070010637e-08
Nuclei: Unsorted	X041-AP0C1W1	#404040	Fail	1297	9	7.98679070010637e-08
Nuclei: Unsorted	X041-AP0C1W1	#404040	Fail	1298	8	7.09936951120566e-08
Nuclei: Unsorted	X041-AP0C1W1	#404040	Fail	1299	3	2.66226356670212e-08
Nuclei: Unsorted	X041-AP0C1W1	#404040	Fail	1300	3	2.66226356670212e-08
Nuclei: Unsorted	X041-AP0C1W1	#404040	Fail	1301	6	5.32452713340424e-08
Nuclei: Unsorted	X041-AP0C1W1	#404040	Fail	1302	3	2.66226356670212e-08
Nuclei: Unsorted	X041-AP0C1W1	#404040	Fail	1303	8	7.09936951120566e-08
Nuclei: Unsorted	X041-AP0C1W1	#404040	Fail	1304	3	2.66226356670212e-08
Nuclei: Unsorted	X041-AP0C1W1	#404040	Fail	1305	3	2.66226356670212e-08
Nuclei: Unsorted	X041-AP0C1W1	#404040	Fail	1306	4	3.54968475560283e-08
Nuclei: Unsorted	X041-AP0C1W1	#404040	Fail	1307	3	2.66226356670212e-08
Nuclei: Unsorted	X041-AP0C1W1	#404040	Fail	1308	3	2.66226356670212e-08
Nuclei: Unsorted	X041-AP0C1W1	#404040	Fail	1309	6	5.32452713340424e-08
Nuclei: Unsorted	X041-AP0C1W1	#404040	Fail	1310	5	4.43710594450354e-08
Nuclei: Unsorted	X041-AP0C1W1	#404040	Fail	1311	7	6.21194832230495e-08
Nuclei: Unsorted	X041-AP0C1W1	#404040	Fail	1312	2	1.77484237780141e-08
Nuclei: Unsorted	X041-AP0C1W1	#404040	Fail	1313	6	5.32452713340424e-08
Nuclei: Unsorted	X041-AP0C1W1	#404040	Fail	1314	5	4.43710594450354e-08
Nuclei: Unsorted	X041-AP0C1W1	#404040	Fail	1315	3	2.66226356670212e-08
Nuclei: Unsorted	X041-AP0C1W1	#404040	Fail	1316	9	7.98679070010637e-08
Nuclei: Unsorted	X041-AP0C1W1	#404040	Fail	1317	2	1.77484237780141e-08
Nuclei: Unsorted	X041-AP0C1W1	#404040	Fail	1318	6	5.32452713340424e-08
Nuclei: Unsorted	X041-AP0C1W1	#404040	Fail	1319	7	6.21194832230495e-08
Nuclei: Unsorted	X041-AP0C1W1	#404040	Fail	1320	3	2.66226356670212e-08
Nuclei: Unsorted	X041-AP0C1W1	#404040	Fail	1321	11	9.76163307790778e-08
Nuclei: Unsorted	X041-AP0C1W1	#404040	Fail	1322	6	5.32452713340424e-08
Nuclei: Unsorted	X041-AP0C1W1	#404040	Fail	1323	1	8.87421188900707e-09
Nuclei: Unsorted	X041-AP0C1W1	#404040	Fail	1324	2	1.77484237780141e-08
Nuclei: Unsorted	X041-AP0C1W1	#404040	Fail	1325	4	3.54968475560283e-08
Nuclei: Unsorted	X041-AP0C1W1	#404040	Fail	1326	6	5.32452713340424e-08
Nuclei: Unsorted	X041-AP0C1W1	#404040	Fail	1327	8	7.09936951120566e-08
Nuclei: Unsorted	X041-AP0C1W1	#404040	Fail	1328	5	4.43710594450354e-08
Nuclei: Unsorted	X041-AP0C1W1	#404040	Fail	1329	2	1.77484237780141e-08
Nuclei: Unsorted	X041-AP0C1W1	#404040	Fail	1330	4	3.54968475560283e-08
Nuclei: Unsorted	X041-AP0C1W1	#404040	Fail	1331	4	3.54968475560283e-08
Nuclei: Unsorted	X041-AP0C1W1	#404040	Fail	1332	5	4.43710594450354e-08
Nuclei: Unsorted	X041-AP0C1W1	#404040	Fail	1333	2	1.77484237780141e-08
Nuclei: Unsorted	X041-AP0C1W1	#404040	Fail	1334	6	5.32452713340424e-08
Nuclei: Unsorted	X041-AP0C1W1	#404040	Fail	1335	7	6.21194832230495e-08
Nuclei: Unsorted	X041-AP0C1W1	#404040	Fail	1336	8	7.09936951120566e-08
Nuclei: Unsorted	X041-AP0C1W1	#404040	Fail	1337	4	3.54968475560283e-08
Nuclei: Unsorted	X041-AP0C1W1	#404040	Fail	1338	3	2.66226356670212e-08
Nuclei: Unsorted	X041-AP0C1W1	#404040	Fail	1339	4	3.54968475560283e-08
Nuclei: Unsorted	X041-AP0C1W1	#404040	Fail	1340	3	2.66226356670212e-08
Nuclei: Unsorted	X041-AP0C1W1	#404040	Fail	1341	4	3.54968475560283e-08
Nuclei: Unsorted	X041-AP0C1W1	#404040	Fail	1342	4	3.54968475560283e-08
Nuclei: Unsorted	X041-AP0C1W1	#404040	Fail	1343	5	4.43710594450354e-08
Nuclei: Unsorted	X041-AP0C1W1	#404040	Fail	1344	3	2.66226356670212e-08
Nuclei: Unsorted	X041-AP0C1W1	#404040	Fail	1345	4	3.54968475560283e-08
Nuclei: Unsorted	X041-AP0C1W1	#404040	Fail	1346	4	3.54968475560283e-08
Nuclei: Unsorted	X041-AP0C1W1	#404040	Fail	1347	5	4.43710594450354e-08
Nuclei: Unsorted	X041-AP0C1W1	#404040	Fail	1348	6	5.32452713340424e-08
Nuclei: Unsorted	X041-AP0C1W1	#404040	Fail	1349	5	4.43710594450354e-08
Nuclei: Unsorted	X041-AP0C1W1	#404040	Fail	1350	4	3.54968475560283e-08
Nuclei: Unsorted	X041-AP0C1W1	#404040	Fail	1351	4	3.54968475560283e-08
Nuclei: Unsorted	X041-AP0C1W1	#404040	Fail	1352	6	5.32452713340424e-08
Nuclei: Unsorted	X041-AP0C1W1	#404040	Fail	1353	7	6.21194832230495e-08
Nuclei: Unsorted	X041-AP0C1W1	#404040	Fail	1354	3	2.66226356670212e-08
Nuclei: Unsorted	X041-AP0C1W1	#404040	Fail	1355	7	6.21194832230495e-08
Nuclei: Unsorted	X041-AP0C1W1	#404040	Fail	1356	4	3.54968475560283e-08
Nuclei: Unsorted	X041-AP0C1W1	#404040	Fail	1357	4	3.54968475560283e-08
Nuclei: Unsorted	X041-AP0C1W1	#404040	Fail	1358	5	4.43710594450354e-08
Nuclei: Unsorted	X041-AP0C1W1	#404040	Fail	1359	4	3.54968475560283e-08
Nuclei: Unsorted	X041-AP0C1W1	#404040	Fail	1360	5	4.43710594450354e-08
Nuclei: Unsorted	X041-AP0C1W1	#404040	Fail	1361	6	5.32452713340424e-08
Nuclei: Unsorted	X041-AP0C1W1	#404040	Fail	1362	2	1.77484237780141e-08
Nuclei: Unsorted	X041-AP0C1W1	#404040	Fail	1363	2	1.77484237780141e-08
Nuclei: Unsorted	X041-AP0C1W1	#404040	Fail	1364	2	1.77484237780141e-08
Nuclei: Unsorted	X041-AP0C1W1	#404040	Fail	1365	2	1.77484237780141e-08
Nuclei: Unsorted	X041-AP0C1W1	#404040	Fail	1366	6	5.32452713340424e-08
Nuclei: Unsorted	X041-AP0C1W1	#404040	Fail	1367	6	5.32452713340424e-08
Nuclei: Unsorted	X041-AP0C1W1	#404040	Fail	1368	2	1.77484237780141e-08
Nuclei: Unsorted	X041-AP0C1W1	#404040	Fail	1369	4	3.54968475560283e-08
Nuclei: Unsorted	X041-AP0C1W1	#404040	Fail	1370	1	8.87421188900707e-09
Nuclei: Unsorted	X041-AP0C1W1	#404040	Fail	1371	1	8.87421188900707e-09
Nuclei: Unsorted	X041-AP0C1W1	#404040	Fail	1372	4	3.54968475560283e-08
Nuclei: Unsorted	X041-AP0C1W1	#404040	Fail	1373	1	8.87421188900707e-09
Nuclei: Unsorted	X041-AP0C1W1	#404040	Fail	1374	5	4.43710594450354e-08
Nuclei: Unsorted	X041-AP0C1W1	#404040	Fail	1375	5	4.43710594450354e-08
Nuclei: Unsorted	X041-AP0C1W1	#404040	Fail	1376	3	2.66226356670212e-08
Nuclei: Unsorted	X041-AP0C1W1	#404040	Fail	1377	4	3.54968475560283e-08
Nuclei: Unsorted	X041-AP0C1W1	#404040	Fail	1378	3	2.66226356670212e-08
Nuclei: Unsorted	X041-AP0C1W1	#404040	Fail	1379	2	1.77484237780141e-08
Nuclei: Unsorted	X041-AP0C1W1	#404040	Fail	1380	1	8.87421188900707e-09
Nuclei: Unsorted	X041-AP0C1W1	#404040	Fail	1381	3	2.66226356670212e-08
Nuclei: Unsorted	X041-AP0C1W1	#404040	Fail	1382	2	1.77484237780141e-08
Nuclei: Unsorted	X041-AP0C1W1	#404040	Fail	1383	5	4.43710594450354e-08
Nuclei: Unsorted	X041-AP0C1W1	#404040	Fail	1384	1	8.87421188900707e-09
Nuclei: Unsorted	X041-AP0C1W1	#404040	Fail	1385	1	8.87421188900707e-09
Nuclei: Unsorted	X041-AP0C1W1	#404040	Fail	1386	4	3.54968475560283e-08
Nuclei: Unsorted	X041-AP0C1W1	#404040	Fail	1387	1	8.87421188900707e-09
Nuclei: Unsorted	X041-AP0C1W1	#404040	Fail	1388	4	3.54968475560283e-08
Nuclei: Unsorted	X041-AP0C1W1	#404040	Fail	1389	2	1.77484237780141e-08
Nuclei: Unsorted	X041-AP0C1W1	#404040	Fail	1390	1	8.87421188900707e-09
Nuclei: Unsorted	X041-AP0C1W1	#404040	Fail	1391	3	2.66226356670212e-08
Nuclei: Unsorted	X041-AP0C1W1	#404040	Fail	1392	4	3.54968475560283e-08
Nuclei: Unsorted	X041-AP0C1W1	#404040	Fail	1393	3	2.66226356670212e-08
Nuclei: Unsorted	X041-AP0C1W1	#404040	Fail	1394	1	8.87421188900707e-09
Nuclei: Unsorted	X041-AP0C1W1	#404040	Fail	1395	1	8.87421188900707e-09
Nuclei: Unsorted	X041-AP0C1W1	#404040	Fail	1396	2	1.77484237780141e-08
Nuclei: Unsorted	X041-AP0C1W1	#404040	Fail	1397	2	1.77484237780141e-08
Nuclei: Unsorted	X041-AP0C1W1	#404040	Fail	1398	1	8.87421188900707e-09
Nuclei: Unsorted	X041-AP0C1W1	#404040	Fail	1399	4	3.54968475560283e-08
Nuclei: Unsorted	X041-AP0C1W1	#404040	Fail	1400	2	1.77484237780141e-08
Nuclei: Unsorted	X041-AP0C1W1	#404040	Fail	1401	1	8.87421188900707e-09
Nuclei: Unsorted	X041-AP0C1W1	#404040	Fail	1402	3	2.66226356670212e-08
Nuclei: Unsorted	X041-AP0C1W1	#404040	Fail	1403	1	8.87421188900707e-09
Nuclei: Unsorted	X041-AP0C1W1	#404040	Fail	1404	3	2.66226356670212e-08
Nuclei: Unsorted	X041-AP0C1W1	#404040	Fail	1405	5	4.43710594450354e-08
Nuclei: Unsorted	X041-AP0C1W1	#404040	Fail	1406	2	1.77484237780141e-08
Nuclei: Unsorted	X041-AP0C1W1	#404040	Fail	1407	6	5.32452713340424e-08
Nuclei: Unsorted	X041-AP0C1W1	#404040	Fail	1408	4	3.54968475560283e-08
Nuclei: Unsorted	X041-AP0C1W1	#404040	Fail	1409	2	1.77484237780141e-08
Nuclei: Unsorted	X041-AP0C1W1	#404040	Fail	1410	3	2.66226356670212e-08
Nuclei: Unsorted	X041-AP0C1W1	#404040	Fail	1411	3	2.66226356670212e-08
Nuclei: Unsorted	X041-AP0C1W1	#404040	Fail	1412	2	1.77484237780141e-08
Nuclei: Unsorted	X041-AP0C1W1	#404040	Fail	1413	1	8.87421188900707e-09
Nuclei: Unsorted	X041-AP0C1W1	#404040	Fail	1414	1	8.87421188900707e-09
Nuclei: Unsorted	X041-AP0C1W1	#404040	Fail	1416	3	2.66226356670212e-08
Nuclei: Unsorted	X041-AP0C1W1	#404040	Fail	1417	3	2.66226356670212e-08
Nuclei: Unsorted	X041-AP0C1W1	#404040	Fail	1418	2	1.77484237780141e-08
Nuclei: Unsorted	X041-AP0C1W1	#404040	Fail	1419	3	2.66226356670212e-08
Nuclei: Unsorted	X041-AP0C1W1	#404040	Fail	1420	2	1.77484237780141e-08
Nuclei: Unsorted	X041-AP0C1W1	#404040	Fail	1421	5	4.43710594450354e-08
Nuclei: Unsorted	X041-AP0C1W1	#404040	Fail	1422	3	2.66226356670212e-08
Nuclei: Unsorted	X041-AP0C1W1	#404040	Fail	1424	1	8.87421188900707e-09
Nuclei: Unsorted	X041-AP0C1W1	#404040	Fail	1425	3	2.66226356670212e-08
Nuclei: Unsorted	X041-AP0C1W1	#404040	Fail	1426	5	4.43710594450354e-08
Nuclei: Unsorted	X041-AP0C1W1	#404040	Fail	1427	2	1.77484237780141e-08
Nuclei: Unsorted	X041-AP0C1W1	#404040	Fail	1428	4	3.54968475560283e-08
Nuclei: Unsorted	X041-AP0C1W1	#404040	Fail	1429	1	8.87421188900707e-09
Nuclei: Unsorted	X041-AP0C1W1	#404040	Fail	1430	1	8.87421188900707e-09
Nuclei: Unsorted	X041-AP0C1W1	#404040	Fail	1433	1	8.87421188900707e-09
Nuclei: Unsorted	X041-AP0C1W1	#404040	Fail	1434	3	2.66226356670212e-08
Nuclei: Unsorted	X041-AP0C1W1	#404040	Fail	1436	3	2.66226356670212e-08
Nuclei: Unsorted	X041-AP0C1W1	#404040	Fail	1437	6	5.32452713340424e-08
Nuclei: Unsorted	X041-AP0C1W1	#404040	Fail	1438	3	2.66226356670212e-08
Nuclei: Unsorted	X041-AP0C1W1	#404040	Fail	1439	3	2.66226356670212e-08
Nuclei: Unsorted	X041-AP0C1W1	#404040	Fail	1440	1	8.87421188900707e-09
Nuclei: Unsorted	X041-AP0C1W1	#404040	Fail	1441	3	2.66226356670212e-08
Nuclei: Unsorted	X041-AP0C1W1	#404040	Fail	1442	2	1.77484237780141e-08
Nuclei: Unsorted	X041-AP0C1W1	#404040	Fail	1443	3	2.66226356670212e-08
Nuclei: Unsorted	X041-AP0C1W1	#404040	Fail	1445	1	8.87421188900707e-09
Nuclei: Unsorted	X041-AP0C1W1	#404040	Fail	1446	6	5.32452713340424e-08
Nuclei: Unsorted	X041-AP0C1W1	#404040	Fail	1447	1	8.87421188900707e-09
Nuclei: Unsorted	X041-AP0C1W1	#404040	Fail	1448	4	3.54968475560283e-08
Nuclei: Unsorted	X041-AP0C1W1	#404040	Fail	1450	2	1.77484237780141e-08
Nuclei: Unsorted	X041-AP0C1W1	#404040	Fail	1451	1	8.87421188900707e-09
Nuclei: Unsorted	X041-AP0C1W1	#404040	Fail	1452	7	6.21194832230495e-08
Nuclei: Unsorted	X041-AP0C1W1	#404040	Fail	1453	3	2.66226356670212e-08
Nuclei: Unsorted	X041-AP0C1W1	#404040	Fail	1454	4	3.54968475560283e-08
Nuclei: Unsorted	X041-AP0C1W1	#404040	Fail	1455	2	1.77484237780141e-08
Nuclei: Unsorted	X041-AP0C1W1	#404040	Fail	1456	3	2.66226356670212e-08
Nuclei: Unsorted	X041-AP0C1W1	#404040	Fail	1457	4	3.54968475560283e-08
Nuclei: Unsorted	X041-AP0C1W1	#404040	Fail	1458	1	8.87421188900707e-09
Nuclei: Unsorted	X041-AP0C1W1	#404040	Fail	1459	6	5.32452713340424e-08
Nuclei: Unsorted	X041-AP0C1W1	#404040	Fail	1460	2	1.77484237780141e-08
Nuclei: Unsorted	X041-AP0C1W1	#404040	Fail	1461	1	8.87421188900707e-09
Nuclei: Unsorted	X041-AP0C1W1	#404040	Fail	1462	6	5.32452713340424e-08
Nuclei: Unsorted	X041-AP0C1W1	#404040	Fail	1463	2	1.77484237780141e-08
Nuclei: Unsorted	X041-AP0C1W1	#404040	Fail	1464	2	1.77484237780141e-08
Nuclei: Unsorted	X041-AP0C1W1	#404040	Fail	1466	4	3.54968475560283e-08
Nuclei: Unsorted	X041-AP0C1W1	#404040	Fail	1467	1	8.87421188900707e-09
Nuclei: Unsorted	X041-AP0C1W1	#404040	Fail	1470	3	2.66226356670212e-08
Nuclei: Unsorted	X041-AP0C1W1	#404040	Fail	1471	2	1.77484237780141e-08
Nuclei: Unsorted	X041-AP0C1W1	#404040	Fail	1473	2	1.77484237780141e-08
Nuclei: Unsorted	X041-AP0C1W1	#404040	Fail	1474	3	2.66226356670212e-08
Nuclei: Unsorted	X041-AP0C1W1	#404040	Fail	1475	2	1.77484237780141e-08
Nuclei: Unsorted	X041-AP0C1W1	#404040	Fail	1476	2	1.77484237780141e-08
Nuclei: Unsorted	X041-AP0C1W1	#404040	Fail	1477	1	8.87421188900707e-09
Nuclei: Unsorted	X041-AP0C1W1	#404040	Fail	1478	1	8.87421188900707e-09
Nuclei: Unsorted	X041-AP0C1W1	#404040	Fail	1479	3	2.66226356670212e-08
Nuclei: Unsorted	X041-AP0C1W1	#404040	Fail	1480	1	8.87421188900707e-09
Nuclei: Unsorted	X041-AP0C1W1	#404040	Fail	1481	2	1.77484237780141e-08
Nuclei: Unsorted	X041-AP0C1W1	#404040	Fail	1482	3	2.66226356670212e-08
Nuclei: Unsorted	X041-AP0C1W1	#404040	Fail	1483	5	4.43710594450354e-08
Nuclei: Unsorted	X041-AP0C1W1	#404040	Fail	1484	2	1.77484237780141e-08
Nuclei: Unsorted	X041-AP0C1W1	#404040	Fail	1485	3	2.66226356670212e-08
Nuclei: Unsorted	X041-AP0C1W1	#404040	Fail	1486	5	4.43710594450354e-08
Nuclei: Unsorted	X041-AP0C1W1	#404040	Fail	1487	1	8.87421188900707e-09
Nuclei: Unsorted	X041-AP0C1W1	#404040	Fail	1488	3	2.66226356670212e-08
Nuclei: Unsorted	X041-AP0C1W1	#404040	Fail	1489	1	8.87421188900707e-09
Nuclei: Unsorted	X041-AP0C1W1	#404040	Fail	1490	1	8.87421188900707e-09
Nuclei: Unsorted	X041-AP0C1W1	#404040	Fail	1491	4	3.54968475560283e-08
Nuclei: Unsorted	X041-AP0C1W1	#404040	Fail	1492	2	1.77484237780141e-08
Nuclei: Unsorted	X041-AP0C1W1	#404040	Fail	1493	4	3.54968475560283e-08
Nuclei: Unsorted	X041-AP0C1W1	#404040	Fail	1494	2	1.77484237780141e-08
Nuclei: Unsorted	X041-AP0C1W1	#404040	Fail	1496	4	3.54968475560283e-08
Nuclei: Unsorted	X041-AP0C1W1	#404040	Fail	1497	1	8.87421188900707e-09
Nuclei: Unsorted	X041-AP0C1W1	#404040	Fail	1498	1	8.87421188900707e-09
Nuclei: Unsorted	X041-AP0C1W1	#404040	Fail	1499	3	2.66226356670212e-08
Nuclei: Unsorted	X041-AP0C1W1	#404040	Fail	1500	2	1.77484237780141e-08
Nuclei: Unsorted	X041-AP0C1W1	#404040	Fail	1501	1	8.87421188900707e-09
Nuclei: Unsorted	X041-AP0C1W1	#404040	Fail	1502	2	1.77484237780141e-08
Nuclei: Unsorted	X041-AP0C1W1	#404040	Fail	1503	2	1.77484237780141e-08
Nuclei: Unsorted	X041-AP0C1W1	#404040	Fail	1504	2	1.77484237780141e-08
Nuclei: Unsorted	X041-AP0C1W1	#404040	Fail	1505	2	1.77484237780141e-08
Nuclei: Unsorted	X041-AP0C1W1	#404040	Fail	1506	1	8.87421188900707e-09
Nuclei: Unsorted	X041-AP0C1W1	#404040	Fail	1507	6	5.32452713340424e-08
Nuclei: Unsorted	X041-AP0C1W1	#404040	Fail	1508	4	3.54968475560283e-08
Nuclei: Unsorted	X041-AP0C1W1	#404040	Fail	1509	4	3.54968475560283e-08
Nuclei: Unsorted	X041-AP0C1W1	#404040	Fail	1510	2	1.77484237780141e-08
Nuclei: Unsorted	X041-AP0C1W1	#404040	Fail	1511	2	1.77484237780141e-08
Nuclei: Unsorted	X041-AP0C1W1	#404040	Fail	1512	2	1.77484237780141e-08
Nuclei: Unsorted	X041-AP0C1W1	#404040	Fail	1513	2	1.77484237780141e-08
Nuclei: Unsorted	X041-AP0C1W1	#404040	Fail	1514	1	8.87421188900707e-09
Nuclei: Unsorted	X041-AP0C1W1	#404040	Fail	1515	1	8.87421188900707e-09
Nuclei: Unsorted	X041-AP0C1W1	#404040	Fail	1516	3	2.66226356670212e-08
Nuclei: Unsorted	X041-AP0C1W1	#404040	Fail	1517	4	3.54968475560283e-08
Nuclei: Unsorted	X041-AP0C1W1	#404040	Fail	1518	2	1.77484237780141e-08
Nuclei: Unsorted	X041-AP0C1W1	#404040	Fail	1519	3	2.66226356670212e-08
Nuclei: Unsorted	X041-AP0C1W1	#404040	Fail	1521	1	8.87421188900707e-09
Nuclei: Unsorted	X041-AP0C1W1	#404040	Fail	1522	1	8.87421188900707e-09
Nuclei: Unsorted	X041-AP0C1W1	#404040	Fail	1523	2	1.77484237780141e-08
Nuclei: Unsorted	X041-AP0C1W1	#404040	Fail	1524	2	1.77484237780141e-08
Nuclei: Unsorted	X041-AP0C1W1	#404040	Fail	1525	3	2.66226356670212e-08
Nuclei: Unsorted	X041-AP0C1W1	#404040	Fail	1526	1	8.87421188900707e-09
Nuclei: Unsorted	X041-AP0C1W1	#404040	Fail	1527	3	2.66226356670212e-08
Nuclei: Unsorted	X041-AP0C1W1	#404040	Fail	1528	2	1.77484237780141e-08
Nuclei: Unsorted	X041-AP0C1W1	#404040	Fail	1529	3	2.66226356670212e-08
Nuclei: Unsorted	X041-AP0C1W1	#404040	Fail	1531	1	8.87421188900707e-09
Nuclei: Unsorted	X041-AP0C1W1	#404040	Fail	1532	1	8.87421188900707e-09
Nuclei: Unsorted	X041-AP0C1W1	#404040	Fail	1533	3	2.66226356670212e-08
Nuclei: Unsorted	X041-AP0C1W1	#404040	Fail	1534	1	8.87421188900707e-09
Nuclei: Unsorted	X041-AP0C1W1	#404040	Fail	1535	1	8.87421188900707e-09
Nuclei: Unsorted	X041-AP0C1W1	#404040	Fail	1536	4	3.54968475560283e-08
Nuclei: Unsorted	X041-AP0C1W1	#404040	Fail	1538	2	1.77484237780141e-08
Nuclei: Unsorted	X041-AP0C1W1	#404040	Fail	1539	2	1.77484237780141e-08
Nuclei: Unsorted	X041-AP0C1W1	#404040	Fail	1541	1	8.87421188900707e-09
Nuclei: Unsorted	X041-AP0C1W1	#404040	Fail	1542	2	1.77484237780141e-08
Nuclei: Unsorted	X041-AP0C1W1	#404040	Fail	1544	4	3.54968475560283e-08
Nuclei: Unsorted	X041-AP0C1W1	#404040	Fail	1545	3	2.66226356670212e-08
Nuclei: Unsorted	X041-AP0C1W1	#404040	Fail	1546	2	1.77484237780141e-08
Nuclei: Unsorted	X041-AP0C1W1	#404040	Fail	1547	2	1.77484237780141e-08
Nuclei: Unsorted	X041-AP0C1W1	#404040	Fail	1548	2	1.77484237780141e-08
Nuclei: Unsorted	X041-AP0C1W1	#404040	Fail	1549	1	8.87421188900707e-09
Nuclei: Unsorted	X041-AP0C1W1	#404040	Fail	1550	1	8.87421188900707e-09
Nuclei: Unsorted	X041-AP0C1W1	#404040	Fail	1553	4	3.54968475560283e-08
Nuclei: Unsorted	X041-AP0C1W1	#404040	Fail	1554	4	3.54968475560283e-08
Nuclei: Unsorted	X041-AP0C1W1	#404040	Fail	1557	1	8.87421188900707e-09
Nuclei: Unsorted	X041-AP0C1W1	#404040	Fail	1558	3	2.66226356670212e-08
Nuclei: Unsorted	X041-AP0C1W1	#404040	Fail	1559	2	1.77484237780141e-08
Nuclei: Unsorted	X041-AP0C1W1	#404040	Fail	1560	1	8.87421188900707e-09
Nuclei: Unsorted	X041-AP0C1W1	#404040	Fail	1561	2	1.77484237780141e-08
Nuclei: Unsorted	X041-AP0C1W1	#404040	Fail	1562	1	8.87421188900707e-09
Nuclei: Unsorted	X041-AP0C1W1	#404040	Fail	1563	3	2.66226356670212e-08
Nuclei: Unsorted	X041-AP0C1W1	#404040	Fail	1564	4	3.54968475560283e-08
Nuclei: Unsorted	X041-AP0C1W1	#404040	Fail	1565	1	8.87421188900707e-09
Nuclei: Unsorted	X041-AP0C1W1	#404040	Fail	1566	1	8.87421188900707e-09
Nuclei: Unsorted	X041-AP0C1W1	#404040	Fail	1567	5	4.43710594450354e-08
Nuclei: Unsorted	X041-AP0C1W1	#404040	Fail	1569	1	8.87421188900707e-09
Nuclei: Unsorted	X041-AP0C1W1	#404040	Fail	1570	4	3.54968475560283e-08
Nuclei: Unsorted	X041-AP0C1W1	#404040	Fail	1571	1	8.87421188900707e-09
Nuclei: Unsorted	X041-AP0C1W1	#404040	Fail	1572	3	2.66226356670212e-08
Nuclei: Unsorted	X041-AP0C1W1	#404040	Fail	1573	1	8.87421188900707e-09
Nuclei: Unsorted	X041-AP0C1W1	#404040	Fail	1574	1	8.87421188900707e-09
Nuclei: Unsorted	X041-AP0C1W1	#404040	Fail	1575	1	8.87421188900707e-09
Nuclei: Unsorted	X041-AP0C1W1	#404040	Fail	1576	4	3.54968475560283e-08
Nuclei: Unsorted	X041-AP0C1W1	#404040	Fail	1577	1	8.87421188900707e-09
Nuclei: Unsorted	X041-AP0C1W1	#404040	Fail	1578	2	1.77484237780141e-08
Nuclei: Unsorted	X041-AP0C1W1	#404040	Fail	1579	1	8.87421188900707e-09
Nuclei: Unsorted	X041-AP0C1W1	#404040	Fail	1580	1	8.87421188900707e-09
Nuclei: Unsorted	X041-AP0C1W1	#404040	Fail	1581	1	8.87421188900707e-09
Nuclei: Unsorted	X041-AP0C1W1	#404040	Fail	1582	2	1.77484237780141e-08
Nuclei: Unsorted	X041-AP0C1W1	#404040	Fail	1583	2	1.77484237780141e-08
Nuclei: Unsorted	X041-AP0C1W1	#404040	Fail	1584	3	2.66226356670212e-08
Nuclei: Unsorted	X041-AP0C1W1	#404040	Fail	1585	1	8.87421188900707e-09
Nuclei: Unsorted	X041-AP0C1W1	#404040	Fail	1586	1	8.87421188900707e-09
Nuclei: Unsorted	X041-AP0C1W1	#404040	Fail	1587	1	8.87421188900707e-09
Nuclei: Unsorted	X041-AP0C1W1	#404040	Fail	1588	1	8.87421188900707e-09
Nuclei: Unsorted	X041-AP0C1W1	#404040	Fail	1589	1	8.87421188900707e-09
Nuclei: Unsorted	X041-AP0C1W1	#404040	Fail	1590	2	1.77484237780141e-08
Nuclei: Unsorted	X041-AP0C1W1	#404040	Fail	1591	1	8.87421188900707e-09
Nuclei: Unsorted	X041-AP0C1W1	#404040	Fail	1592	1	8.87421188900707e-09
Nuclei: Unsorted	X041-AP0C1W1	#404040	Fail	1593	1	8.87421188900707e-09
Nuclei: Unsorted	X041-AP0C1W1	#404040	Fail	1594	1	8.87421188900707e-09
Nuclei: Unsorted	X041-AP0C1W1	#404040	Fail	1595	1	8.87421188900707e-09
Nuclei: Unsorted	X041-AP0C1W1	#404040	Fail	1596	1	8.87421188900707e-09
Nuclei: Unsorted	X041-AP0C1W1	#404040	Fail	1597	1	8.87421188900707e-09
Nuclei: Unsorted	X041-AP0C1W1	#404040	Fail	1598	1	8.87421188900707e-09
Nuclei: Unsorted	X041-AP0C1W1	#404040	Fail	1599	1	8.87421188900707e-09
Nuclei: Unsorted	X041-AP0C1W1	#404040	Fail	1600	1	8.87421188900707e-09
Nuclei: Unsorted	X041-AP0C1W1	#404040	Fail	1601	2	1.77484237780141e-08
Nuclei: Unsorted	X041-AP0C1W1	#404040	Fail	1602	2	1.77484237780141e-08
Nuclei: Unsorted	X041-AP0C1W1	#404040	Fail	1604	1	8.87421188900707e-09
Nuclei: Unsorted	X041-AP0C1W1	#404040	Fail	1606	1	8.87421188900707e-09
Nuclei: Unsorted	X041-AP0C1W1	#404040	Fail	1607	2	1.77484237780141e-08
Nuclei: Unsorted	X041-AP0C1W1	#404040	Fail	1609	1	8.87421188900707e-09
Nuclei: Unsorted	X041-AP0C1W1	#404040	Fail	1611	3	2.66226356670212e-08
Nuclei: Unsorted	X041-AP0C1W1	#404040	Fail	1612	3	2.66226356670212e-08
Nuclei: Unsorted	X041-AP0C1W1	#404040	Fail	1613	1	8.87421188900707e-09
Nuclei: Unsorted	X041-AP0C1W1	#404040	Fail	1614	4	3.54968475560283e-08
Nuclei: Unsorted	X041-AP0C1W1	#404040	Fail	1615	1	8.87421188900707e-09
Nuclei: Unsorted	X041-AP0C1W1	#404040	Fail	1619	3	2.66226356670212e-08
Nuclei: Unsorted	X041-AP0C1W1	#404040	Fail	1622	2	1.77484237780141e-08
Nuclei: Unsorted	X041-AP0C1W1	#404040	Fail	1623	1	8.87421188900707e-09
Nuclei: Unsorted	X041-AP0C1W1	#404040	Fail	1626	3	2.66226356670212e-08
Nuclei: Unsorted	X041-AP0C1W1	#404040	Fail	1627	1	8.87421188900707e-09
Nuclei: Unsorted	X041-AP0C1W1	#404040	Fail	1628	3	2.66226356670212e-08
Nuclei: Unsorted	X041-AP0C1W1	#404040	Fail	1629	2	1.77484237780141e-08
Nuclei: Unsorted	X041-AP0C1W1	#404040	Fail	1630	2	1.77484237780141e-08
Nuclei: Unsorted	X041-AP0C1W1	#404040	Fail	1631	1	8.87421188900707e-09
Nuclei: Unsorted	X041-AP0C1W1	#404040	Fail	1633	1	8.87421188900707e-09
Nuclei: Unsorted	X041-AP0C1W1	#404040	Fail	1634	4	3.54968475560283e-08
Nuclei: Unsorted	X041-AP0C1W1	#404040	Fail	1635	1	8.87421188900707e-09
Nuclei: Unsorted	X041-AP0C1W1	#404040	Fail	1637	2	1.77484237780141e-08
Nuclei: Unsorted	X041-AP0C1W1	#404040	Fail	1638	2	1.77484237780141e-08
Nuclei: Unsorted	X041-AP0C1W1	#404040	Fail	1640	1	8.87421188900707e-09
Nuclei: Unsorted	X041-AP0C1W1	#404040	Fail	1642	2	1.77484237780141e-08
Nuclei: Unsorted	X041-AP0C1W1	#404040	Fail	1643	4	3.54968475560283e-08
Nuclei: Unsorted	X041-AP0C1W1	#404040	Fail	1644	1	8.87421188900707e-09
Nuclei: Unsorted	X041-AP0C1W1	#404040	Fail	1645	1	8.87421188900707e-09
Nuclei: Unsorted	X041-AP0C1W1	#404040	Fail	1648	1	8.87421188900707e-09
Nuclei: Unsorted	X041-AP0C1W1	#404040	Fail	1649	1	8.87421188900707e-09
Nuclei: Unsorted	X041-AP0C1W1	#404040	Fail	1650	2	1.77484237780141e-08
Nuclei: Unsorted	X041-AP0C1W1	#404040	Fail	1651	1	8.87421188900707e-09
Nuclei: Unsorted	X041-AP0C1W1	#404040	Fail	1656	3	2.66226356670212e-08
Nuclei: Unsorted	X041-AP0C1W1	#404040	Fail	1657	3	2.66226356670212e-08
Nuclei: Unsorted	X041-AP0C1W1	#404040	Fail	1658	1	8.87421188900707e-09
Nuclei: Unsorted	X041-AP0C1W1	#404040	Fail	1659	2	1.77484237780141e-08
Nuclei: Unsorted	X041-AP0C1W1	#404040	Fail	1662	3	2.66226356670212e-08
Nuclei: Unsorted	X041-AP0C1W1	#404040	Fail	1664	3	2.66226356670212e-08
Nuclei: Unsorted	X041-AP0C1W1	#404040	Fail	1667	2	1.77484237780141e-08
Nuclei: Unsorted	X041-AP0C1W1	#404040	Fail	1672	1	8.87421188900707e-09
Nuclei: Unsorted	X041-AP0C1W1	#404040	Fail	1675	3	2.66226356670212e-08
Nuclei: Unsorted	X041-AP0C1W1	#404040	Fail	1676	3	2.66226356670212e-08
Nuclei: Unsorted	X041-AP0C1W1	#404040	Fail	1677	1	8.87421188900707e-09
Nuclei: Unsorted	X041-AP0C1W1	#404040	Fail	1678	1	8.87421188900707e-09
Nuclei: Unsorted	X041-AP0C1W1	#404040	Fail	1679	1	8.87421188900707e-09
Nuclei: Unsorted	X041-AP0C1W1	#404040	Fail	1680	1	8.87421188900707e-09
Nuclei: Unsorted	X041-AP0C1W1	#404040	Fail	1682	1	8.87421188900707e-09
Nuclei: Unsorted	X041-AP0C1W1	#404040	Fail	1685	1	8.87421188900707e-09
Nuclei: Unsorted	X041-AP0C1W1	#404040	Fail	1687	1	8.87421188900707e-09
Nuclei: Unsorted	X041-AP0C1W1	#404040	Fail	1688	5	4.43710594450354e-08
Nuclei: Unsorted	X041-AP0C1W1	#404040	Fail	1689	3	2.66226356670212e-08
Nuclei: Unsorted	X041-AP0C1W1	#404040	Fail	1690	1	8.87421188900707e-09
Nuclei: Unsorted	X041-AP0C1W1	#404040	Fail	1691	1	8.87421188900707e-09
Nuclei: Unsorted	X041-AP0C1W1	#404040	Fail	1692	1	8.87421188900707e-09
Nuclei: Unsorted	X041-AP0C1W1	#404040	Fail	1693	1	8.87421188900707e-09
Nuclei: Unsorted	X041-AP0C1W1	#404040	Fail	1695	1	8.87421188900707e-09
Nuclei: Unsorted	X041-AP0C1W1	#404040	Fail	1697	1	8.87421188900707e-09
Nuclei: Unsorted	X041-AP0C1W1	#404040	Fail	1699	1	8.87421188900707e-09
Nuclei: Unsorted	X041-AP0C1W1	#404040	Fail	1700	4	3.54968475560283e-08
Nuclei: Unsorted	X041-AP0C1W1	#404040	Fail	1701	3	2.66226356670212e-08
Nuclei: Unsorted	X041-AP0C1W1	#404040	Fail	1703	2	1.77484237780141e-08
Nuclei: Unsorted	X041-AP0C1W1	#404040	Fail	1704	2	1.77484237780141e-08
Nuclei: Unsorted	X041-AP0C1W1	#404040	Fail	1705	1	8.87421188900707e-09
Nuclei: Unsorted	X041-AP0C1W1	#404040	Fail	1707	3	2.66226356670212e-08
Nuclei: Unsorted	X041-AP0C1W1	#404040	Fail	1708	1	8.87421188900707e-09
Nuclei: Unsorted	X041-AP0C1W1	#404040	Fail	1710	3	2.66226356670212e-08
Nuclei: Unsorted	X041-AP0C1W1	#404040	Fail	1711	1	8.87421188900707e-09
Nuclei: Unsorted	X041-AP0C1W1	#404040	Fail	1712	1	8.87421188900707e-09
Nuclei: Unsorted	X041-AP0C1W1	#404040	Fail	1713	1	8.87421188900707e-09
Nuclei: Unsorted	X041-AP0C1W1	#404040	Fail	1714	1	8.87421188900707e-09
Nuclei: Unsorted	X041-AP0C1W1	#404040	Fail	1715	1	8.87421188900707e-09
Nuclei: Unsorted	X041-AP0C1W1	#404040	Fail	1716	2	1.77484237780141e-08
Nuclei: Unsorted	X041-AP0C1W1	#404040	Fail	1717	2	1.77484237780141e-08
Nuclei: Unsorted	X041-AP0C1W1	#404040	Fail	1722	2	1.77484237780141e-08
Nuclei: Unsorted	X041-AP0C1W1	#404040	Fail	1723	1	8.87421188900707e-09
Nuclei: Unsorted	X041-AP0C1W1	#404040	Fail	1724	1	8.87421188900707e-09
Nuclei: Unsorted	X041-AP0C1W1	#404040	Fail	1725	1	8.87421188900707e-09
Nuclei: Unsorted	X041-AP0C1W1	#404040	Fail	1729	2	1.77484237780141e-08
Nuclei: Unsorted	X041-AP0C1W1	#404040	Fail	1732	1	8.87421188900707e-09
Nuclei: Unsorted	X041-AP0C1W1	#404040	Fail	1733	1	8.87421188900707e-09
Nuclei: Unsorted	X041-AP0C1W1	#404040	Fail	1734	2	1.77484237780141e-08
Nuclei: Unsorted	X041-AP0C1W1	#404040	Fail	1736	1	8.87421188900707e-09
Nuclei: Unsorted	X041-AP0C1W1	#404040	Fail	1737	1	8.87421188900707e-09
Nuclei: Unsorted	X041-AP0C1W1	#404040	Fail	1740	1	8.87421188900707e-09
Nuclei: Unsorted	X041-AP0C1W1	#404040	Fail	1743	1	8.87421188900707e-09
Nuclei: Unsorted	X041-AP0C1W1	#404040	Fail	1744	2	1.77484237780141e-08
Nuclei: Unsorted	X041-AP0C1W1	#404040	Fail	1745	1	8.87421188900707e-09
Nuclei: Unsorted	X041-AP0C1W1	#404040	Fail	1749	3	2.66226356670212e-08
Nuclei: Unsorted	X041-AP0C1W1	#404040	Fail	1752	2	1.77484237780141e-08
Nuclei: Unsorted	X041-AP0C1W1	#404040	Fail	1754	1	8.87421188900707e-09
Nuclei: Unsorted	X041-AP0C1W1	#404040	Fail	1755	2	1.77484237780141e-08
Nuclei: Unsorted	X041-AP0C1W1	#404040	Fail	1756	2	1.77484237780141e-08
Nuclei: Unsorted	X041-AP0C1W1	#404040	Fail	1757	1	8.87421188900707e-09
Nuclei: Unsorted	X041-AP0C1W1	#404040	Fail	1758	1	8.87421188900707e-09
Nuclei: Unsorted	X041-AP0C1W1	#404040	Fail	1759	2	1.77484237780141e-08
Nuclei: Unsorted	X041-AP0C1W1	#404040	Fail	1760	1	8.87421188900707e-09
Nuclei: Unsorted	X041-AP0C1W1	#404040	Fail	1761	1	8.87421188900707e-09
Nuclei: Unsorted	X041-AP0C1W1	#404040	Fail	1764	2	1.77484237780141e-08
Nuclei: Unsorted	X041-AP0C1W1	#404040	Fail	1765	2	1.77484237780141e-08
Nuclei: Unsorted	X041-AP0C1W1	#404040	Fail	1767	2	1.77484237780141e-08
Nuclei: Unsorted	X041-AP0C1W1	#404040	Fail	1768	2	1.77484237780141e-08
Nuclei: Unsorted	X041-AP0C1W1	#404040	Fail	1769	1	8.87421188900707e-09
Nuclei: Unsorted	X041-AP0C1W1	#404040	Fail	1771	3	2.66226356670212e-08
Nuclei: Unsorted	X041-AP0C1W1	#404040	Fail	1772	2	1.77484237780141e-08
Nuclei: Unsorted	X041-AP0C1W1	#404040	Fail	1774	1	8.87421188900707e-09
Nuclei: Unsorted	X041-AP0C1W1	#404040	Fail	1776	1	8.87421188900707e-09
Nuclei: Unsorted	X041-AP0C1W1	#404040	Fail	1777	1	8.87421188900707e-09
Nuclei: Unsorted	X041-AP0C1W1	#404040	Fail	1780	2	1.77484237780141e-08
Nuclei: Unsorted	X041-AP0C1W1	#404040	Fail	1781	3	2.66226356670212e-08
Nuclei: Unsorted	X041-AP0C1W1	#404040	Fail	1782	2	1.77484237780141e-08
Nuclei: Unsorted	X041-AP0C1W1	#404040	Fail	1785	1	8.87421188900707e-09
Nuclei: Unsorted	X041-AP0C1W1	#404040	Fail	1786	1	8.87421188900707e-09
Nuclei: Unsorted	X041-AP0C1W1	#404040	Fail	1787	1	8.87421188900707e-09
Nuclei: Unsorted	X041-AP0C1W1	#404040	Fail	1788	2	1.77484237780141e-08
Nuclei: Unsorted	X041-AP0C1W1	#404040	Fail	1789	1	8.87421188900707e-09
Nuclei: Unsorted	X041-AP0C1W1	#404040	Fail	1790	3	2.66226356670212e-08
Nuclei: Unsorted	X041-AP0C1W1	#404040	Fail	1792	1	8.87421188900707e-09
Nuclei: Unsorted	X041-AP0C1W1	#404040	Fail	1793	1	8.87421188900707e-09
Nuclei: Unsorted	X041-AP0C1W1	#404040	Fail	1794	1	8.87421188900707e-09
Nuclei: Unsorted	X041-AP0C1W1	#404040	Fail	1796	1	8.87421188900707e-09
Nuclei: Unsorted	X041-AP0C1W1	#404040	Fail	1798	1	8.87421188900707e-09
Nuclei: Unsorted	X041-AP0C1W1	#404040	Fail	1802	2	1.77484237780141e-08
Nuclei: Unsorted	X041-AP0C1W1	#404040	Fail	1806	1	8.87421188900707e-09
Nuclei: Unsorted	X041-AP0C1W1	#404040	Fail	1807	1	8.87421188900707e-09
Nuclei: Unsorted	X041-AP0C1W1	#404040	Fail	1808	1	8.87421188900707e-09
Nuclei: Unsorted	X041-AP0C1W1	#404040	Fail	1809	1	8.87421188900707e-09
Nuclei: Unsorted	X041-AP0C1W1	#404040	Fail	1811	2	1.77484237780141e-08
Nuclei: Unsorted	X041-AP0C1W1	#404040	Fail	1812	1	8.87421188900707e-09
Nuclei: Unsorted	X041-AP0C1W1	#404040	Fail	1813	1	8.87421188900707e-09
Nuclei: Unsorted	X041-AP0C1W1	#404040	Fail	1816	1	8.87421188900707e-09
Nuclei: Unsorted	X041-AP0C1W1	#404040	Fail	1817	1	8.87421188900707e-09
Nuclei: Unsorted	X041-AP0C1W1	#404040	Fail	1818	1	8.87421188900707e-09
Nuclei: Unsorted	X041-AP0C1W1	#404040	Fail	1820	1	8.87421188900707e-09
Nuclei: Unsorted	X041-AP0C1W1	#404040	Fail	1823	1	8.87421188900707e-09
Nuclei: Unsorted	X041-AP0C1W1	#404040	Fail	1825	1	8.87421188900707e-09
Nuclei: Unsorted	X041-AP0C1W1	#404040	Fail	1826	1	8.87421188900707e-09
Nuclei: Unsorted	X041-AP0C1W1	#404040	Fail	1827	1	8.87421188900707e-09
Nuclei: Unsorted	X041-AP0C1W1	#404040	Fail	1828	1	8.87421188900707e-09
Nuclei: Unsorted	X041-AP0C1W1	#404040	Fail	1829	1	8.87421188900707e-09
Nuclei: Unsorted	X041-AP0C1W1	#404040	Fail	1830	1	8.87421188900707e-09
Nuclei: Unsorted	X041-AP0C1W1	#404040	Fail	1832	1	8.87421188900707e-09
Nuclei: Unsorted	X041-AP0C1W1	#404040	Fail	1835	2	1.77484237780141e-08
Nuclei: Unsorted	X041-AP0C1W1	#404040	Fail	1836	1	8.87421188900707e-09
Nuclei: Unsorted	X041-AP0C1W1	#404040	Fail	1838	2	1.77484237780141e-08
Nuclei: Unsorted	X041-AP0C1W1	#404040	Fail	1839	2	1.77484237780141e-08
Nuclei: Unsorted	X041-AP0C1W1	#404040	Fail	1842	1	8.87421188900707e-09
Nuclei: Unsorted	X041-AP0C1W1	#404040	Fail	1843	2	1.77484237780141e-08
Nuclei: Unsorted	X041-AP0C1W1	#404040	Fail	1844	2	1.77484237780141e-08
Nuclei: Unsorted	X041-AP0C1W1	#404040	Fail	1847	2	1.77484237780141e-08
Nuclei: Unsorted	X041-AP0C1W1	#404040	Fail	1848	3	2.66226356670212e-08
Nuclei: Unsorted	X041-AP0C1W1	#404040	Fail	1850	1	8.87421188900707e-09
Nuclei: Unsorted	X041-AP0C1W1	#404040	Fail	1852	1	8.87421188900707e-09
Nuclei: Unsorted	X041-AP0C1W1	#404040	Fail	1855	1	8.87421188900707e-09
Nuclei: Unsorted	X041-AP0C1W1	#404040	Fail	1856	1	8.87421188900707e-09
Nuclei: Unsorted	X041-AP0C1W1	#404040	Fail	1857	1	8.87421188900707e-09
Nuclei: Unsorted	X041-AP0C1W1	#404040	Fail	1859	1	8.87421188900707e-09
Nuclei: Unsorted	X041-AP0C1W1	#404040	Fail	1860	1	8.87421188900707e-09
Nuclei: Unsorted	X041-AP0C1W1	#404040	Fail	1861	1	8.87421188900707e-09
Nuclei: Unsorted	X041-AP0C1W1	#404040	Fail	1862	2	1.77484237780141e-08
Nuclei: Unsorted	X041-AP0C1W1	#404040	Fail	1864	1	8.87421188900707e-09
Nuclei: Unsorted	X041-AP0C1W1	#404040	Fail	1865	2	1.77484237780141e-08
Nuclei: Unsorted	X041-AP0C1W1	#404040	Fail	1866	1	8.87421188900707e-09
Nuclei: Unsorted	X041-AP0C1W1	#404040	Fail	1868	1	8.87421188900707e-09
Nuclei: Unsorted	X041-AP0C1W1	#404040	Fail	1870	2	1.77484237780141e-08
Nuclei: Unsorted	X041-AP0C1W1	#404040	Fail	1871	1	8.87421188900707e-09
Nuclei: Unsorted	X041-AP0C1W1	#404040	Fail	1873	1	8.87421188900707e-09
Nuclei: Unsorted	X041-AP0C1W1	#404040	Fail	1878	1	8.87421188900707e-09
Nuclei: Unsorted	X041-AP0C1W1	#404040	Fail	1879	1	8.87421188900707e-09
Nuclei: Unsorted	X041-AP0C1W1	#404040	Fail	1880	1	8.87421188900707e-09
Nuclei: Unsorted	X041-AP0C1W1	#404040	Fail	1881	1	8.87421188900707e-09
Nuclei: Unsorted	X041-AP0C1W1	#404040	Fail	1883	1	8.87421188900707e-09
Nuclei: Unsorted	X041-AP0C1W1	#404040	Fail	1885	1	8.87421188900707e-09
Nuclei: Unsorted	X041-AP0C1W1	#404040	Fail	1886	1	8.87421188900707e-09
Nuclei: Unsorted	X041-AP0C1W1	#404040	Fail	1888	2	1.77484237780141e-08
Nuclei: Unsorted	X041-AP0C1W1	#404040	Fail	1889	2	1.77484237780141e-08
Nuclei: Unsorted	X041-AP0C1W1	#404040	Fail	1891	2	1.77484237780141e-08
Nuclei: Unsorted	X041-AP0C1W1	#404040	Fail	1893	1	8.87421188900707e-09
Nuclei: Unsorted	X041-AP0C1W1	#404040	Fail	1895	2	1.77484237780141e-08
Nuclei: Unsorted	X041-AP0C1W1	#404040	Fail	1900	2	1.77484237780141e-08
Nuclei: Unsorted	X041-AP0C1W1	#404040	Fail	1901	2	1.77484237780141e-08
Nuclei: Unsorted	X041-AP0C1W1	#404040	Fail	1904	1	8.87421188900707e-09
Nuclei: Unsorted	X041-AP0C1W1	#404040	Fail	1905	2	1.77484237780141e-08
Nuclei: Unsorted	X041-AP0C1W1	#404040	Fail	1908	1	8.87421188900707e-09
Nuclei: Unsorted	X041-AP0C1W1	#404040	Fail	1911	1	8.87421188900707e-09
Nuclei: Unsorted	X041-AP0C1W1	#404040	Fail	1912	1	8.87421188900707e-09
Nuclei: Unsorted	X041-AP0C1W1	#404040	Fail	1913	1	8.87421188900707e-09
Nuclei: Unsorted	X041-AP0C1W1	#404040	Fail	1914	1	8.87421188900707e-09
Nuclei: Unsorted	X041-AP0C1W1	#404040	Fail	1918	1	8.87421188900707e-09
Nuclei: Unsorted	X041-AP0C1W1	#404040	Fail	1921	2	1.77484237780141e-08
Nuclei: Unsorted	X041-AP0C1W1	#404040	Fail	1922	1	8.87421188900707e-09
Nuclei: Unsorted	X041-AP0C1W1	#404040	Fail	1923	1	8.87421188900707e-09
Nuclei: Unsorted	X041-AP0C1W1	#404040	Fail	1925	1	8.87421188900707e-09
Nuclei: Unsorted	X041-AP0C1W1	#404040	Fail	1927	1	8.87421188900707e-09
Nuclei: Unsorted	X041-AP0C1W1	#404040	Fail	1928	2	1.77484237780141e-08
Nuclei: Unsorted	X041-AP0C1W1	#404040	Fail	1929	4	3.54968475560283e-08
Nuclei: Unsorted	X041-AP0C1W1	#404040	Fail	1930	2	1.77484237780141e-08
Nuclei: Unsorted	X041-AP0C1W1	#404040	Fail	1931	2	1.77484237780141e-08
Nuclei: Unsorted	X041-AP0C1W1	#404040	Fail	1932	1	8.87421188900707e-09
Nuclei: Unsorted	X041-AP0C1W1	#404040	Fail	1934	2	1.77484237780141e-08
Nuclei: Unsorted	X041-AP0C1W1	#404040	Fail	1935	2	1.77484237780141e-08
Nuclei: Unsorted	X041-AP0C1W1	#404040	Fail	1937	1	8.87421188900707e-09
Nuclei: Unsorted	X041-AP0C1W1	#404040	Fail	1939	1	8.87421188900707e-09
Nuclei: Unsorted	X041-AP0C1W1	#404040	Fail	1941	1	8.87421188900707e-09
Nuclei: Unsorted	X041-AP0C1W1	#404040	Fail	1942	2	1.77484237780141e-08
Nuclei: Unsorted	X041-AP0C1W1	#404040	Fail	1943	1	8.87421188900707e-09
Nuclei: Unsorted	X041-AP0C1W1	#404040	Fail	1945	3	2.66226356670212e-08
Nuclei: Unsorted	X041-AP0C1W1	#404040	Fail	1947	1	8.87421188900707e-09
Nuclei: Unsorted	X041-AP0C1W1	#404040	Fail	1948	1	8.87421188900707e-09
Nuclei: Unsorted	X041-AP0C1W1	#404040	Fail	1949	1	8.87421188900707e-09
Nuclei: Unsorted	X041-AP0C1W1	#404040	Fail	1950	1	8.87421188900707e-09
Nuclei: Unsorted	X041-AP0C1W1	#404040	Fail	1954	1	8.87421188900707e-09
Nuclei: Unsorted	X041-AP0C1W1	#404040	Fail	1962	1	8.87421188900707e-09
Nuclei: Unsorted	X041-AP0C1W1	#404040	Fail	1964	1	8.87421188900707e-09
Nuclei: Unsorted	X041-AP0C1W1	#404040	Fail	1966	2	1.77484237780141e-08
Nuclei: Unsorted	X041-AP0C1W1	#404040	Fail	1967	3	2.66226356670212e-08
Nuclei: Unsorted	X041-AP0C1W1	#404040	Fail	1970	1	8.87421188900707e-09
Nuclei: Unsorted	X041-AP0C1W1	#404040	Fail	1972	1	8.87421188900707e-09
Nuclei: Unsorted	X041-AP0C1W1	#404040	Fail	1978	1	8.87421188900707e-09
Nuclei: Unsorted	X041-AP0C1W1	#404040	Fail	1980	1	8.87421188900707e-09
Nuclei: Unsorted	X041-AP0C1W1	#404040	Fail	1981	2	1.77484237780141e-08
Nuclei: Unsorted	X041-AP0C1W1	#404040	Fail	1984	1	8.87421188900707e-09
Nuclei: Unsorted	X041-AP0C1W1	#404040	Fail	1986	1	8.87421188900707e-09
Nuclei: Unsorted	X041-AP0C1W1	#404040	Fail	1990	1	8.87421188900707e-09
Nuclei: Unsorted	X041-AP0C1W1	#404040	Fail	1994	1	8.87421188900707e-09
Nuclei: Unsorted	X041-AP0C1W1	#404040	Fail	1996	1	8.87421188900707e-09
Nuclei: Unsorted	X041-AP0C1W1	#404040	Fail	1998	2	1.77484237780141e-08
Nuclei: Unsorted	X041-AP0C1W1	#404040	Fail	2002	1	8.87421188900707e-09
Nuclei: Unsorted	X041-AP0C1W1	#404040	Fail	2009	1	8.87421188900707e-09
Nuclei: Unsorted	X041-AP0C1W1	#404040	Fail	2010	1	8.87421188900707e-09
Nuclei: Unsorted	X041-AP0C1W1	#404040	Fail	2011	1	8.87421188900707e-09
Nuclei: Unsorted	X041-AP0C1W1	#404040	Fail	2013	1	8.87421188900707e-09
Nuclei: Unsorted	X041-AP0C1W1	#404040	Fail	2015	1	8.87421188900707e-09
Nuclei: Unsorted	X041-AP0C1W1	#404040	Fail	2016	1	8.87421188900707e-09
Nuclei: Unsorted	X041-AP0C1W1	#404040	Fail	2020	1	8.87421188900707e-09
Nuclei: Unsorted	X041-AP0C1W1	#404040	Fail	2021	1	8.87421188900707e-09
Nuclei: Unsorted	X041-AP0C1W1	#404040	Fail	2022	2	1.77484237780141e-08
Nuclei: Unsorted	X041-AP0C1W1	#404040	Fail	2030	1	8.87421188900707e-09
Nuclei: Unsorted	X041-AP0C1W1	#404040	Fail	2031	1	8.87421188900707e-09
Nuclei: Unsorted	X041-AP0C1W1	#404040	Fail	2032	1	8.87421188900707e-09
Nuclei: Unsorted	X041-AP0C1W1	#404040	Fail	2035	1	8.87421188900707e-09
Nuclei: Unsorted	X041-AP0C1W1	#404040	Fail	2039	1	8.87421188900707e-09
Nuclei: Unsorted	X041-AP0C1W1	#404040	Fail	2040	1	8.87421188900707e-09
Nuclei: Unsorted	X041-AP0C1W1	#404040	Fail	2041	2	1.77484237780141e-08
Nuclei: Unsorted	X041-AP0C1W1	#404040	Fail	2042	2	1.77484237780141e-08
Nuclei: Unsorted	X041-AP0C1W1	#404040	Fail	2047	1	8.87421188900707e-09
Nuclei: Unsorted	X041-AP0C1W1	#404040	Fail	2048	2	1.77484237780141e-08
Nuclei: Unsorted	X041-AP0C1W1	#404040	Fail	2055	1	8.87421188900707e-09
Nuclei: Unsorted	X041-AP0C1W1	#404040	Fail	2059	1	8.87421188900707e-09
Nuclei: Unsorted	X041-AP0C1W1	#404040	Fail	2063	1	8.87421188900707e-09
Nuclei: Unsorted	X041-AP0C1W1	#404040	Fail	2064	1	8.87421188900707e-09
Nuclei: Unsorted	X041-AP0C1W1	#404040	Fail	2066	1	8.87421188900707e-09
Nuclei: Unsorted	X041-AP0C1W1	#404040	Fail	2069	1	8.87421188900707e-09
Nuclei: Unsorted	X041-AP0C1W1	#404040	Fail	2074	3	2.66226356670212e-08
Nuclei: Unsorted	X041-AP0C1W1	#404040	Fail	2076	2	1.77484237780141e-08
Nuclei: Unsorted	X041-AP0C1W1	#404040	Fail	2078	1	8.87421188900707e-09
Nuclei: Unsorted	X041-AP0C1W1	#404040	Fail	2080	1	8.87421188900707e-09
Nuclei: Unsorted	X041-AP0C1W1	#404040	Fail	2085	1	8.87421188900707e-09
Nuclei: Unsorted	X041-AP0C1W1	#404040	Fail	2086	2	1.77484237780141e-08
Nuclei: Unsorted	X041-AP0C1W1	#404040	Fail	2089	1	8.87421188900707e-09
Nuclei: Unsorted	X041-AP0C1W1	#404040	Fail	2090	1	8.87421188900707e-09
Nuclei: Unsorted	X041-AP0C1W1	#404040	Fail	2094	1	8.87421188900707e-09
Nuclei: Unsorted	X041-AP0C1W1	#404040	Fail	2095	1	8.87421188900707e-09
Nuclei: Unsorted	X041-AP0C1W1	#404040	Fail	2096	2	1.77484237780141e-08
Nuclei: Unsorted	X041-AP0C1W1	#404040	Fail	2099	1	8.87421188900707e-09
Nuclei: Unsorted	X041-AP0C1W1	#404040	Fail	2100	2	1.77484237780141e-08
Nuclei: Unsorted	X041-AP0C1W1	#404040	Fail	2102	1	8.87421188900707e-09
Nuclei: Unsorted	X041-AP0C1W1	#404040	Fail	2109	2	1.77484237780141e-08
Nuclei: Unsorted	X041-AP0C1W1	#404040	Fail	2116	1	8.87421188900707e-09
Nuclei: Unsorted	X041-AP0C1W1	#404040	Fail	2118	1	8.87421188900707e-09
Nuclei: Unsorted	X041-AP0C1W1	#404040	Fail	2120	2	1.77484237780141e-08
Nuclei: Unsorted	X041-AP0C1W1	#404040	Fail	2121	1	8.87421188900707e-09
Nuclei: Unsorted	X041-AP0C1W1	#404040	Fail	2125	1	8.87421188900707e-09
Nuclei: Unsorted	X041-AP0C1W1	#404040	Fail	2126	2	1.77484237780141e-08
Nuclei: Unsorted	X041-AP0C1W1	#404040	Fail	2127	1	8.87421188900707e-09
Nuclei: Unsorted	X041-AP0C1W1	#404040	Fail	2129	1	8.87421188900707e-09
Nuclei: Unsorted	X041-AP0C1W1	#404040	Fail	2130	1	8.87421188900707e-09
Nuclei: Unsorted	X041-AP0C1W1	#404040	Fail	2133	1	8.87421188900707e-09
Nuclei: Unsorted	X041-AP0C1W1	#404040	Fail	2135	1	8.87421188900707e-09
Nuclei: Unsorted	X041-AP0C1W1	#404040	Fail	2136	1	8.87421188900707e-09
Nuclei: Unsorted	X041-AP0C1W1	#404040	Fail	2137	2	1.77484237780141e-08
Nuclei: Unsorted	X041-AP0C1W1	#404040	Fail	2138	1	8.87421188900707e-09
Nuclei: Unsorted	X041-AP0C1W1	#404040	Fail	2139	1	8.87421188900707e-09
Nuclei: Unsorted	X041-AP0C1W1	#404040	Fail	2142	1	8.87421188900707e-09
Nuclei: Unsorted	X041-AP0C1W1	#404040	Fail	2143	3	2.66226356670212e-08
Nuclei: Unsorted	X041-AP0C1W1	#404040	Fail	2144	1	8.87421188900707e-09
Nuclei: Unsorted	X041-AP0C1W1	#404040	Fail	2147	1	8.87421188900707e-09
Nuclei: Unsorted	X041-AP0C1W1	#404040	Fail	2150	1	8.87421188900707e-09
Nuclei: Unsorted	X041-AP0C1W1	#404040	Fail	2154	1	8.87421188900707e-09
Nuclei: Unsorted	X041-AP0C1W1	#404040	Fail	2156	1	8.87421188900707e-09
Nuclei: Unsorted	X041-AP0C1W1	#404040	Fail	2159	1	8.87421188900707e-09
Nuclei: Unsorted	X041-AP0C1W1	#404040	Fail	2166	2	1.77484237780141e-08
Nuclei: Unsorted	X041-AP0C1W1	#404040	Fail	2167	1	8.87421188900707e-09
Nuclei: Unsorted	X041-AP0C1W1	#404040	Fail	2174	1	8.87421188900707e-09
Nuclei: Unsorted	X041-AP0C1W1	#404040	Fail	2175	1	8.87421188900707e-09
Nuclei: Unsorted	X041-AP0C1W1	#404040	Fail	2177	1	8.87421188900707e-09
Nuclei: Unsorted	X041-AP0C1W1	#404040	Fail	2180	1	8.87421188900707e-09
Nuclei: Unsorted	X041-AP0C1W1	#404040	Fail	2181	2	1.77484237780141e-08
Nuclei: Unsorted	X041-AP0C1W1	#404040	Fail	2182	1	8.87421188900707e-09
Nuclei: Unsorted	X041-AP0C1W1	#404040	Fail	2183	1	8.87421188900707e-09
Nuclei: Unsorted	X041-AP0C1W1	#404040	Fail	2186	2	1.77484237780141e-08
Nuclei: Unsorted	X041-AP0C1W1	#404040	Fail	2187	3	2.66226356670212e-08
Nuclei: Unsorted	X041-AP0C1W1	#404040	Fail	2193	2	1.77484237780141e-08
Nuclei: Unsorted	X041-AP0C1W1	#404040	Fail	2195	1	8.87421188900707e-09
Nuclei: Unsorted	X041-AP0C1W1	#404040	Fail	2196	1	8.87421188900707e-09
Nuclei: Unsorted	X041-AP0C1W1	#404040	Fail	2200	3	2.66226356670212e-08
Nuclei: Unsorted	X041-AP0C1W1	#404040	Fail	2201	1	8.87421188900707e-09
Nuclei: Unsorted	X041-AP0C1W1	#404040	Fail	2204	1	8.87421188900707e-09
Nuclei: Unsorted	X041-AP0C1W1	#404040	Fail	2208	1	8.87421188900707e-09
Nuclei: Unsorted	X041-AP0C1W1	#404040	Fail	2209	1	8.87421188900707e-09
Nuclei: Unsorted	X041-AP0C1W1	#404040	Fail	2210	2	1.77484237780141e-08
Nuclei: Unsorted	X041-AP0C1W1	#404040	Fail	2213	1	8.87421188900707e-09
Nuclei: Unsorted	X041-AP0C1W1	#404040	Fail	2214	1	8.87421188900707e-09
Nuclei: Unsorted	X041-AP0C1W1	#404040	Fail	2218	1	8.87421188900707e-09
Nuclei: Unsorted	X041-AP0C1W1	#404040	Fail	2220	1	8.87421188900707e-09
Nuclei: Unsorted	X041-AP0C1W1	#404040	Fail	2221	2	1.77484237780141e-08
Nuclei: Unsorted	X041-AP0C1W1	#404040	Fail	2225	1	8.87421188900707e-09
Nuclei: Unsorted	X041-AP0C1W1	#404040	Fail	2227	1	8.87421188900707e-09
Nuclei: Unsorted	X041-AP0C1W1	#404040	Fail	2228	2	1.77484237780141e-08
Nuclei: Unsorted	X041-AP0C1W1	#404040	Fail	2231	3	2.66226356670212e-08
Nuclei: Unsorted	X041-AP0C1W1	#404040	Fail	2235	1	8.87421188900707e-09
Nuclei: Unsorted	X041-AP0C1W1	#404040	Fail	2236	2	1.77484237780141e-08
Nuclei: Unsorted	X041-AP0C1W1	#404040	Fail	2237	1	8.87421188900707e-09
Nuclei: Unsorted	X041-AP0C1W1	#404040	Fail	2240	1	8.87421188900707e-09
Nuclei: Unsorted	X041-AP0C1W1	#404040	Fail	2241	1	8.87421188900707e-09
Nuclei: Unsorted	X041-AP0C1W1	#404040	Fail	2246	1	8.87421188900707e-09
Nuclei: Unsorted	X041-AP0C1W1	#404040	Fail	2251	1	8.87421188900707e-09
Nuclei: Unsorted	X041-AP0C1W1	#404040	Fail	2256	1	8.87421188900707e-09
Nuclei: Unsorted	X041-AP0C1W1	#404040	Fail	2262	1	8.87421188900707e-09
Nuclei: Unsorted	X041-AP0C1W1	#404040	Fail	2271	1	8.87421188900707e-09
Nuclei: Unsorted	X041-AP0C1W1	#404040	Fail	2273	1	8.87421188900707e-09
Nuclei: Unsorted	X041-AP0C1W1	#404040	Fail	2276	1	8.87421188900707e-09
Nuclei: Unsorted	X041-AP0C1W1	#404040	Fail	2277	1	8.87421188900707e-09
Nuclei: Unsorted	X041-AP0C1W1	#404040	Fail	2278	2	1.77484237780141e-08
Nuclei: Unsorted	X041-AP0C1W1	#404040	Fail	2284	2	1.77484237780141e-08
Nuclei: Unsorted	X041-AP0C1W1	#404040	Fail	2287	2	1.77484237780141e-08
Nuclei: Unsorted	X041-AP0C1W1	#404040	Fail	2288	1	8.87421188900707e-09
Nuclei: Unsorted	X041-AP0C1W1	#404040	Fail	2291	1	8.87421188900707e-09
Nuclei: Unsorted	X041-AP0C1W1	#404040	Fail	2293	1	8.87421188900707e-09
Nuclei: Unsorted	X041-AP0C1W1	#404040	Fail	2299	1	8.87421188900707e-09
Nuclei: Unsorted	X041-AP0C1W1	#404040	Fail	2309	1	8.87421188900707e-09
Nuclei: Unsorted	X041-AP0C1W1	#404040	Fail	2310	2	1.77484237780141e-08
Nuclei: Unsorted	X041-AP0C1W1	#404040	Fail	2320	2	1.77484237780141e-08
Nuclei: Unsorted	X041-AP0C1W1	#404040	Fail	2324	1	8.87421188900707e-09
Nuclei: Unsorted	X041-AP0C1W1	#404040	Fail	2327	1	8.87421188900707e-09
Nuclei: Unsorted	X041-AP0C1W1	#404040	Fail	2334	1	8.87421188900707e-09
Nuclei: Unsorted	X041-AP0C1W1	#404040	Fail	2335	1	8.87421188900707e-09
Nuclei: Unsorted	X041-AP0C1W1	#404040	Fail	2342	1	8.87421188900707e-09
Nuclei: Unsorted	X041-AP0C1W1	#404040	Fail	2345	1	8.87421188900707e-09
Nuclei: Unsorted	X041-AP0C1W1	#404040	Fail	2348	1	8.87421188900707e-09
Nuclei: Unsorted	X041-AP0C1W1	#404040	Fail	2352	1	8.87421188900707e-09
Nuclei: Unsorted	X041-AP0C1W1	#404040	Fail	2354	1	8.87421188900707e-09
Nuclei: Unsorted	X041-AP0C1W1	#404040	Fail	2355	1	8.87421188900707e-09
Nuclei: Unsorted	X041-AP0C1W1	#404040	Fail	2356	1	8.87421188900707e-09
Nuclei: Unsorted	X041-AP0C1W1	#404040	Fail	2362	1	8.87421188900707e-09
Nuclei: Unsorted	X041-AP0C1W1	#404040	Fail	2364	1	8.87421188900707e-09
Nuclei: Unsorted	X041-AP0C1W1	#404040	Fail	2366	1	8.87421188900707e-09
Nuclei: Unsorted	X041-AP0C1W1	#404040	Fail	2367	1	8.87421188900707e-09
Nuclei: Unsorted	X041-AP0C1W1	#404040	Fail	2368	1	8.87421188900707e-09
Nuclei: Unsorted	X041-AP0C1W1	#404040	Fail	2369	1	8.87421188900707e-09
Nuclei: Unsorted	X041-AP0C1W1	#404040	Fail	2371	1	8.87421188900707e-09
Nuclei: Unsorted	X041-AP0C1W1	#404040	Fail	2375	1	8.87421188900707e-09
Nuclei: Unsorted	X041-AP0C1W1	#404040	Fail	2381	1	8.87421188900707e-09
Nuclei: Unsorted	X041-AP0C1W1	#404040	Fail	2383	1	8.87421188900707e-09
Nuclei: Unsorted	X041-AP0C1W1	#404040	Fail	2384	1	8.87421188900707e-09
Nuclei: Unsorted	X041-AP0C1W1	#404040	Fail	2395	1	8.87421188900707e-09
Nuclei: Unsorted	X041-AP0C1W1	#404040	Fail	2398	1	8.87421188900707e-09
Nuclei: Unsorted	X041-AP0C1W1	#404040	Fail	2399	1	8.87421188900707e-09
Nuclei: Unsorted	X041-AP0C1W1	#404040	Fail	2403	2	1.77484237780141e-08
Nuclei: Unsorted	X041-AP0C1W1	#404040	Fail	2408	2	1.77484237780141e-08
Nuclei: Unsorted	X041-AP0C1W1	#404040	Fail	2414	2	1.77484237780141e-08
Nuclei: Unsorted	X041-AP0C1W1	#404040	Fail	2420	1	8.87421188900707e-09
Nuclei: Unsorted	X041-AP0C1W1	#404040	Fail	2423	1	8.87421188900707e-09
Nuclei: Unsorted	X041-AP0C1W1	#404040	Fail	2424	1	8.87421188900707e-09
Nuclei: Unsorted	X041-AP0C1W1	#404040	Fail	2425	1	8.87421188900707e-09
Nuclei: Unsorted	X041-AP0C1W1	#404040	Fail	2430	1	8.87421188900707e-09
Nuclei: Unsorted	X041-AP0C1W1	#404040	Fail	2434	1	8.87421188900707e-09
Nuclei: Unsorted	X041-AP0C1W1	#404040	Fail	2436	1	8.87421188900707e-09
Nuclei: Unsorted	X041-AP0C1W1	#404040	Fail	2440	1	8.87421188900707e-09
Nuclei: Unsorted	X041-AP0C1W1	#404040	Fail	2444	1	8.87421188900707e-09
Nuclei: Unsorted	X041-AP0C1W1	#404040	Fail	2445	1	8.87421188900707e-09
Nuclei: Unsorted	X041-AP0C1W1	#404040	Fail	2451	1	8.87421188900707e-09
Nuclei: Unsorted	X041-AP0C1W1	#404040	Fail	2453	1	8.87421188900707e-09
Nuclei: Unsorted	X041-AP0C1W1	#404040	Fail	2456	1	8.87421188900707e-09
Nuclei: Unsorted	X041-AP0C1W1	#404040	Fail	2457	1	8.87421188900707e-09
Nuclei: Unsorted	X041-AP0C1W1	#404040	Fail	2458	1	8.87421188900707e-09
Nuclei: Unsorted	X041-AP0C1W1	#404040	Fail	2459	1	8.87421188900707e-09
Nuclei: Unsorted	X041-AP0C1W1	#404040	Fail	2461	1	8.87421188900707e-09
Nuclei: Unsorted	X041-AP0C1W1	#404040	Fail	2464	1	8.87421188900707e-09
Nuclei: Unsorted	X041-AP0C1W1	#404040	Fail	2468	1	8.87421188900707e-09
Nuclei: Unsorted	X041-AP0C1W1	#404040	Fail	2469	1	8.87421188900707e-09
Nuclei: Unsorted	X041-AP0C1W1	#404040	Fail	2472	1	8.87421188900707e-09
Nuclei: Unsorted	X041-AP0C1W1	#404040	Fail	2474	1	8.87421188900707e-09
Nuclei: Unsorted	X041-AP0C1W1	#404040	Fail	2475	1	8.87421188900707e-09
Nuclei: Unsorted	X041-AP0C1W1	#404040	Fail	2476	1	8.87421188900707e-09
Nuclei: Unsorted	X041-AP0C1W1	#404040	Fail	2477	1	8.87421188900707e-09
Nuclei: Unsorted	X041-AP0C1W1	#404040	Fail	2478	1	8.87421188900707e-09
Nuclei: Unsorted	X041-AP0C1W1	#404040	Fail	2481	1	8.87421188900707e-09
Nuclei: Unsorted	X041-AP0C1W1	#404040	Fail	2482	3	2.66226356670212e-08
Nuclei: Unsorted	X041-AP0C1W1	#404040	Fail	2483	1	8.87421188900707e-09
Nuclei: Unsorted	X041-AP0C1W1	#404040	Fail	2484	1	8.87421188900707e-09
Nuclei: Unsorted	X041-AP0C1W1	#404040	Fail	2485	1	8.87421188900707e-09
Nuclei: Unsorted	X041-AP0C1W1	#404040	Fail	2497	1	8.87421188900707e-09
Nuclei: Unsorted	X041-AP0C1W1	#404040	Fail	2501	1	8.87421188900707e-09
Nuclei: Unsorted	X041-AP0C1W1	#404040	Fail	2508	1	8.87421188900707e-09
Nuclei: Unsorted	X041-AP0C1W1	#404040	Fail	2516	1	8.87421188900707e-09
Nuclei: Unsorted	X041-AP0C1W1	#404040	Fail	2519	1	8.87421188900707e-09
Nuclei: Unsorted	X041-AP0C1W1	#404040	Fail	2524	1	8.87421188900707e-09
Nuclei: Unsorted	X041-AP0C1W1	#404040	Fail	2529	1	8.87421188900707e-09
Nuclei: Unsorted	X041-AP0C1W1	#404040	Fail	2531	1	8.87421188900707e-09
Nuclei: Unsorted	X041-AP0C1W1	#404040	Fail	2534	1	8.87421188900707e-09
Nuclei: Unsorted	X041-AP0C1W1	#404040	Fail	2535	1	8.87421188900707e-09
Nuclei: Unsorted	X041-AP0C1W1	#404040	Fail	2536	1	8.87421188900707e-09
Nuclei: Unsorted	X041-AP0C1W1	#404040	Fail	2537	2	1.77484237780141e-08
Nuclei: Unsorted	X041-AP0C1W1	#404040	Fail	2545	1	8.87421188900707e-09
Nuclei: Unsorted	X041-AP0C1W1	#404040	Fail	2551	2	1.77484237780141e-08
Nuclei: Unsorted	X041-AP0C1W1	#404040	Fail	2559	1	8.87421188900707e-09
Nuclei: Unsorted	X041-AP0C1W1	#404040	Fail	2560	1	8.87421188900707e-09
Nuclei: Unsorted	X041-AP0C1W1	#404040	Fail	2562	2	1.77484237780141e-08
Nuclei: Unsorted	X041-AP0C1W1	#404040	Fail	2564	1	8.87421188900707e-09
Nuclei: Unsorted	X041-AP0C1W1	#404040	Fail	2568	1	8.87421188900707e-09
Nuclei: Unsorted	X041-AP0C1W1	#404040	Fail	2571	1	8.87421188900707e-09
Nuclei: Unsorted	X041-AP0C1W1	#404040	Fail	2573	2	1.77484237780141e-08
Nuclei: Unsorted	X041-AP0C1W1	#404040	Fail	2575	2	1.77484237780141e-08
Nuclei: Unsorted	X041-AP0C1W1	#404040	Fail	2585	1	8.87421188900707e-09
Nuclei: Unsorted	X041-AP0C1W1	#404040	Fail	2596	1	8.87421188900707e-09
Nuclei: Unsorted	X041-AP0C1W1	#404040	Fail	2601	1	8.87421188900707e-09
Nuclei: Unsorted	X041-AP0C1W1	#404040	Fail	2606	1	8.87421188900707e-09
Nuclei: Unsorted	X041-AP0C1W1	#404040	Fail	2611	2	1.77484237780141e-08
[truncated: 23,461 more rows]
