# Supplementary material for: Simultaneous trimodal single-cell measurement of transcripts, epitopes, and chromatin accessibility using TEA-seq
Source: eLife. 2021 Apr 9;10:e63632. doi: 10.7554/eLife.63632 (PMC8034981; doi:10.7554/eLife.63632)
Supplement: Figure 1—source data 3. [file elife-63632-fig1-data3.zip › Figure1_SourceData3_TSSFootprintPileups.csv]

well_label	well_id	well_color	tss_position	footprint_coverage
Nuclei: Unsorted	X041-AP0C1W1	#be1e2d	-2000	31516
Nuclei: Unsorted	X041-AP0C1W1	#be1e2d	-1999	31946
Nuclei: Unsorted	X041-AP0C1W1	#be1e2d	-1998	32301
Nuclei: Unsorted	X041-AP0C1W1	#be1e2d	-1997	32634
Nuclei: Unsorted	X041-AP0C1W1	#be1e2d	-1996	33021
Nuclei: Unsorted	X041-AP0C1W1	#be1e2d	-1995	33479
Nuclei: Unsorted	X041-AP0C1W1	#be1e2d	-1994	33775
Nuclei: Unsorted	X041-AP0C1W1	#be1e2d	-1993	34176
Nuclei: Unsorted	X041-AP0C1W1	#be1e2d	-1992	34478
Nuclei: Unsorted	X041-AP0C1W1	#be1e2d	-1991	34928
Nuclei: Unsorted	X041-AP0C1W1	#be1e2d	-1990	35387
Nuclei: Unsorted	X041-AP0C1W1	#be1e2d	-1989	35490
Nuclei: Unsorted	X041-AP0C1W1	#be1e2d	-1988	35463
Nuclei: Unsorted	X041-AP0C1W1	#be1e2d	-1987	35446
Nuclei: Unsorted	X041-AP0C1W1	#be1e2d	-1986	35317
Nuclei: Unsorted	X041-AP0C1W1	#be1e2d	-1985	35269
Nuclei: Unsorted	X041-AP0C1W1	#be1e2d	-1984	35187
Nuclei: Unsorted	X041-AP0C1W1	#be1e2d	-1983	35184
Nuclei: Unsorted	X041-AP0C1W1	#be1e2d	-1982	35236
Nuclei: Unsorted	X041-AP0C1W1	#be1e2d	-1981	35135
Nuclei: Unsorted	X041-AP0C1W1	#be1e2d	-1980	35162
Nuclei: Unsorted	X041-AP0C1W1	#be1e2d	-1979	35076
Nuclei: Unsorted	X041-AP0C1W1	#be1e2d	-1978	35090
Nuclei: Unsorted	X041-AP0C1W1	#be1e2d	-1977	35022
Nuclei: Unsorted	X041-AP0C1W1	#be1e2d	-1976	34907
Nuclei: Unsorted	X041-AP0C1W1	#be1e2d	-1975	34969
Nuclei: Unsorted	X041-AP0C1W1	#be1e2d	-1974	35089
Nuclei: Unsorted	X041-AP0C1W1	#be1e2d	-1973	35106
Nuclei: Unsorted	X041-AP0C1W1	#be1e2d	-1972	35098
Nuclei: Unsorted	X041-AP0C1W1	#be1e2d	-1971	34978
Nuclei: Unsorted	X041-AP0C1W1	#be1e2d	-1970	35031
Nuclei: Unsorted	X041-AP0C1W1	#be1e2d	-1969	35122
Nuclei: Unsorted	X041-AP0C1W1	#be1e2d	-1968	35118
Nuclei: Unsorted	X041-AP0C1W1	#be1e2d	-1967	35093
Nuclei: Unsorted	X041-AP0C1W1	#be1e2d	-1966	34958
Nuclei: Unsorted	X041-AP0C1W1	#be1e2d	-1965	34947
Nuclei: Unsorted	X041-AP0C1W1	#be1e2d	-1964	34917
Nuclei: Unsorted	X041-AP0C1W1	#be1e2d	-1963	34917
Nuclei: Unsorted	X041-AP0C1W1	#be1e2d	-1962	34890
Nuclei: Unsorted	X041-AP0C1W1	#be1e2d	-1961	34807
Nuclei: Unsorted	X041-AP0C1W1	#be1e2d	-1960	34816
Nuclei: Unsorted	X041-AP0C1W1	#be1e2d	-1959	34894
Nuclei: Unsorted	X041-AP0C1W1	#be1e2d	-1958	34928
Nuclei: Unsorted	X041-AP0C1W1	#be1e2d	-1957	34944
Nuclei: Unsorted	X041-AP0C1W1	#be1e2d	-1956	35006
Nuclei: Unsorted	X041-AP0C1W1	#be1e2d	-1955	35071
Nuclei: Unsorted	X041-AP0C1W1	#be1e2d	-1954	35146
Nuclei: Unsorted	X041-AP0C1W1	#be1e2d	-1953	35141
Nuclei: Unsorted	X041-AP0C1W1	#be1e2d	-1952	35152
Nuclei: Unsorted	X041-AP0C1W1	#be1e2d	-1951	35206
Nuclei: Unsorted	X041-AP0C1W1	#be1e2d	-1950	35295
Nuclei: Unsorted	X041-AP0C1W1	#be1e2d	-1949	35310
Nuclei: Unsorted	X041-AP0C1W1	#be1e2d	-1948	35405
Nuclei: Unsorted	X041-AP0C1W1	#be1e2d	-1947	35480
Nuclei: Unsorted	X041-AP0C1W1	#be1e2d	-1946	35438
Nuclei: Unsorted	X041-AP0C1W1	#be1e2d	-1945	35410
Nuclei: Unsorted	X041-AP0C1W1	#be1e2d	-1944	35411
Nuclei: Unsorted	X041-AP0C1W1	#be1e2d	-1943	35502
Nuclei: Unsorted	X041-AP0C1W1	#be1e2d	-1942	35655
Nuclei: Unsorted	X041-AP0C1W1	#be1e2d	-1941	35691
Nuclei: Unsorted	X041-AP0C1W1	#be1e2d	-1940	35644
Nuclei: Unsorted	X041-AP0C1W1	#be1e2d	-1939	35693
Nuclei: Unsorted	X041-AP0C1W1	#be1e2d	-1938	35772
Nuclei: Unsorted	X041-AP0C1W1	#be1e2d	-1937	35844
Nuclei: Unsorted	X041-AP0C1W1	#be1e2d	-1936	35889
Nuclei: Unsorted	X041-AP0C1W1	#be1e2d	-1935	35971
Nuclei: Unsorted	X041-AP0C1W1	#be1e2d	-1934	36021
Nuclei: Unsorted	X041-AP0C1W1	#be1e2d	-1933	36107
Nuclei: Unsorted	X041-AP0C1W1	#be1e2d	-1932	36193
Nuclei: Unsorted	X041-AP0C1W1	#be1e2d	-1931	36196
Nuclei: Unsorted	X041-AP0C1W1	#be1e2d	-1930	36262
Nuclei: Unsorted	X041-AP0C1W1	#be1e2d	-1929	36248
Nuclei: Unsorted	X041-AP0C1W1	#be1e2d	-1928	36260
Nuclei: Unsorted	X041-AP0C1W1	#be1e2d	-1927	36199
Nuclei: Unsorted	X041-AP0C1W1	#be1e2d	-1926	36124
Nuclei: Unsorted	X041-AP0C1W1	#be1e2d	-1925	36074
Nuclei: Unsorted	X041-AP0C1W1	#be1e2d	-1924	36087
Nuclei: Unsorted	X041-AP0C1W1	#be1e2d	-1923	36093
Nuclei: Unsorted	X041-AP0C1W1	#be1e2d	-1922	36173
Nuclei: Unsorted	X041-AP0C1W1	#be1e2d	-1921	36194
Nuclei: Unsorted	X041-AP0C1W1	#be1e2d	-1920	36129
Nuclei: Unsorted	X041-AP0C1W1	#be1e2d	-1919	36152
Nuclei: Unsorted	X041-AP0C1W1	#be1e2d	-1918	36130
Nuclei: Unsorted	X041-AP0C1W1	#be1e2d	-1917	36261
Nuclei: Unsorted	X041-AP0C1W1	#be1e2d	-1916	36381
Nuclei: Unsorted	X041-AP0C1W1	#be1e2d	-1915	36461
Nuclei: Unsorted	X041-AP0C1W1	#be1e2d	-1914	36479
Nuclei: Unsorted	X041-AP0C1W1	#be1e2d	-1913	36400
Nuclei: Unsorted	X041-AP0C1W1	#be1e2d	-1912	36340
Nuclei: Unsorted	X041-AP0C1W1	#be1e2d	-1911	36349
Nuclei: Unsorted	X041-AP0C1W1	#be1e2d	-1910	36481
Nuclei: Unsorted	X041-AP0C1W1	#be1e2d	-1909	36401
Nuclei: Unsorted	X041-AP0C1W1	#be1e2d	-1908	36408
Nuclei: Unsorted	X041-AP0C1W1	#be1e2d	-1907	36515
Nuclei: Unsorted	X041-AP0C1W1	#be1e2d	-1906	36379
Nuclei: Unsorted	X041-AP0C1W1	#be1e2d	-1905	36375
Nuclei: Unsorted	X041-AP0C1W1	#be1e2d	-1904	36386
Nuclei: Unsorted	X041-AP0C1W1	#be1e2d	-1903	36366
Nuclei: Unsorted	X041-AP0C1W1	#be1e2d	-1902	36433
Nuclei: Unsorted	X041-AP0C1W1	#be1e2d	-1901	36354
Nuclei: Unsorted	X041-AP0C1W1	#be1e2d	-1900	36329
Nuclei: Unsorted	X041-AP0C1W1	#be1e2d	-1899	36386
Nuclei: Unsorted	X041-AP0C1W1	#be1e2d	-1898	36376
Nuclei: Unsorted	X041-AP0C1W1	#be1e2d	-1897	36417
Nuclei: Unsorted	X041-AP0C1W1	#be1e2d	-1896	36445
Nuclei: Unsorted	X041-AP0C1W1	#be1e2d	-1895	36397
Nuclei: Unsorted	X041-AP0C1W1	#be1e2d	-1894	36483
Nuclei: Unsorted	X041-AP0C1W1	#be1e2d	-1893	36447
Nuclei: Unsorted	X041-AP0C1W1	#be1e2d	-1892	36435
Nuclei: Unsorted	X041-AP0C1W1	#be1e2d	-1891	36512
Nuclei: Unsorted	X041-AP0C1W1	#be1e2d	-1890	36471
Nuclei: Unsorted	X041-AP0C1W1	#be1e2d	-1889	36526
Nuclei: Unsorted	X041-AP0C1W1	#be1e2d	-1888	36449
Nuclei: Unsorted	X041-AP0C1W1	#be1e2d	-1887	36344
Nuclei: Unsorted	X041-AP0C1W1	#be1e2d	-1886	36298
Nuclei: Unsorted	X041-AP0C1W1	#be1e2d	-1885	36366
Nuclei: Unsorted	X041-AP0C1W1	#be1e2d	-1884	36418
Nuclei: Unsorted	X041-AP0C1W1	#be1e2d	-1883	36400
Nuclei: Unsorted	X041-AP0C1W1	#be1e2d	-1882	36435
Nuclei: Unsorted	X041-AP0C1W1	#be1e2d	-1881	36352
Nuclei: Unsorted	X041-AP0C1W1	#be1e2d	-1880	36330
Nuclei: Unsorted	X041-AP0C1W1	#be1e2d	-1879	36407
Nuclei: Unsorted	X041-AP0C1W1	#be1e2d	-1878	36355
Nuclei: Unsorted	X041-AP0C1W1	#be1e2d	-1877	36380
Nuclei: Unsorted	X041-AP0C1W1	#be1e2d	-1876	36504
Nuclei: Unsorted	X041-AP0C1W1	#be1e2d	-1875	36496
Nuclei: Unsorted	X041-AP0C1W1	#be1e2d	-1874	36605
Nuclei: Unsorted	X041-AP0C1W1	#be1e2d	-1873	36546
Nuclei: Unsorted	X041-AP0C1W1	#be1e2d	-1872	36582
Nuclei: Unsorted	X041-AP0C1W1	#be1e2d	-1871	36600
Nuclei: Unsorted	X041-AP0C1W1	#be1e2d	-1870	36536
Nuclei: Unsorted	X041-AP0C1W1	#be1e2d	-1869	36624
Nuclei: Unsorted	X041-AP0C1W1	#be1e2d	-1868	36733
Nuclei: Unsorted	X041-AP0C1W1	#be1e2d	-1867	36764
Nuclei: Unsorted	X041-AP0C1W1	#be1e2d	-1866	36923
Nuclei: Unsorted	X041-AP0C1W1	#be1e2d	-1865	36926
Nuclei: Unsorted	X041-AP0C1W1	#be1e2d	-1864	37014
Nuclei: Unsorted	X041-AP0C1W1	#be1e2d	-1863	36998
Nuclei: Unsorted	X041-AP0C1W1	#be1e2d	-1862	36989
Nuclei: Unsorted	X041-AP0C1W1	#be1e2d	-1861	37013
Nuclei: Unsorted	X041-AP0C1W1	#be1e2d	-1860	37058
Nuclei: Unsorted	X041-AP0C1W1	#be1e2d	-1859	37053
Nuclei: Unsorted	X041-AP0C1W1	#be1e2d	-1858	37053
Nuclei: Unsorted	X041-AP0C1W1	#be1e2d	-1857	37002
Nuclei: Unsorted	X041-AP0C1W1	#be1e2d	-1856	36991
Nuclei: Unsorted	X041-AP0C1W1	#be1e2d	-1855	37053
Nuclei: Unsorted	X041-AP0C1W1	#be1e2d	-1854	37130
Nuclei: Unsorted	X041-AP0C1W1	#be1e2d	-1853	37140
Nuclei: Unsorted	X041-AP0C1W1	#be1e2d	-1852	37297
Nuclei: Unsorted	X041-AP0C1W1	#be1e2d	-1851	37361
Nuclei: Unsorted	X041-AP0C1W1	#be1e2d	-1850	37406
Nuclei: Unsorted	X041-AP0C1W1	#be1e2d	-1849	37372
Nuclei: Unsorted	X041-AP0C1W1	#be1e2d	-1848	37445
Nuclei: Unsorted	X041-AP0C1W1	#be1e2d	-1847	37354
Nuclei: Unsorted	X041-AP0C1W1	#be1e2d	-1846	37395
Nuclei: Unsorted	X041-AP0C1W1	#be1e2d	-1845	37330
Nuclei: Unsorted	X041-AP0C1W1	#be1e2d	-1844	37290
Nuclei: Unsorted	X041-AP0C1W1	#be1e2d	-1843	37296
Nuclei: Unsorted	X041-AP0C1W1	#be1e2d	-1842	37318
Nuclei: Unsorted	X041-AP0C1W1	#be1e2d	-1841	37340
Nuclei: Unsorted	X041-AP0C1W1	#be1e2d	-1840	37344
Nuclei: Unsorted	X041-AP0C1W1	#be1e2d	-1839	37326
Nuclei: Unsorted	X041-AP0C1W1	#be1e2d	-1838	37349
Nuclei: Unsorted	X041-AP0C1W1	#be1e2d	-1837	37224
Nuclei: Unsorted	X041-AP0C1W1	#be1e2d	-1836	37217
Nuclei: Unsorted	X041-AP0C1W1	#be1e2d	-1835	37117
Nuclei: Unsorted	X041-AP0C1W1	#be1e2d	-1834	36997
Nuclei: Unsorted	X041-AP0C1W1	#be1e2d	-1833	37018
Nuclei: Unsorted	X041-AP0C1W1	#be1e2d	-1832	37024
Nuclei: Unsorted	X041-AP0C1W1	#be1e2d	-1831	36988
Nuclei: Unsorted	X041-AP0C1W1	#be1e2d	-1830	37014
Nuclei: Unsorted	X041-AP0C1W1	#be1e2d	-1829	36940
Nuclei: Unsorted	X041-AP0C1W1	#be1e2d	-1828	36992
Nuclei: Unsorted	X041-AP0C1W1	#be1e2d	-1827	36970
Nuclei: Unsorted	X041-AP0C1W1	#be1e2d	-1826	36936
Nuclei: Unsorted	X041-AP0C1W1	#be1e2d	-1825	36815
Nuclei: Unsorted	X041-AP0C1W1	#be1e2d	-1824	36786
Nuclei: Unsorted	X041-AP0C1W1	#be1e2d	-1823	36663
Nuclei: Unsorted	X041-AP0C1W1	#be1e2d	-1822	36633
Nuclei: Unsorted	X041-AP0C1W1	#be1e2d	-1821	36541
Nuclei: Unsorted	X041-AP0C1W1	#be1e2d	-1820	36429
Nuclei: Unsorted	X041-AP0C1W1	#be1e2d	-1819	36444
Nuclei: Unsorted	X041-AP0C1W1	#be1e2d	-1818	36480
Nuclei: Unsorted	X041-AP0C1W1	#be1e2d	-1817	36456
Nuclei: Unsorted	X041-AP0C1W1	#be1e2d	-1816	36450
Nuclei: Unsorted	X041-AP0C1W1	#be1e2d	-1815	36399
Nuclei: Unsorted	X041-AP0C1W1	#be1e2d	-1814	36418
Nuclei: Unsorted	X041-AP0C1W1	#be1e2d	-1813	36257
Nuclei: Unsorted	X041-AP0C1W1	#be1e2d	-1812	36175
Nuclei: Unsorted	X041-AP0C1W1	#be1e2d	-1811	36125
Nuclei: Unsorted	X041-AP0C1W1	#be1e2d	-1810	36144
Nuclei: Unsorted	X041-AP0C1W1	#be1e2d	-1809	36037
Nuclei: Unsorted	X041-AP0C1W1	#be1e2d	-1808	36062
Nuclei: Unsorted	X041-AP0C1W1	#be1e2d	-1807	36117
Nuclei: Unsorted	X041-AP0C1W1	#be1e2d	-1806	36055
Nuclei: Unsorted	X041-AP0C1W1	#be1e2d	-1805	36092
Nuclei: Unsorted	X041-AP0C1W1	#be1e2d	-1804	36087
Nuclei: Unsorted	X041-AP0C1W1	#be1e2d	-1803	36047
Nuclei: Unsorted	X041-AP0C1W1	#be1e2d	-1802	36061
Nuclei: Unsorted	X041-AP0C1W1	#be1e2d	-1801	36126
Nuclei: Unsorted	X041-AP0C1W1	#be1e2d	-1800	36116
Nuclei: Unsorted	X041-AP0C1W1	#be1e2d	-1799	36234
Nuclei: Unsorted	X041-AP0C1W1	#be1e2d	-1798	36161
Nuclei: Unsorted	X041-AP0C1W1	#be1e2d	-1797	36246
Nuclei: Unsorted	X041-AP0C1W1	#be1e2d	-1796	36258
Nuclei: Unsorted	X041-AP0C1W1	#be1e2d	-1795	36276
Nuclei: Unsorted	X041-AP0C1W1	#be1e2d	-1794	36327
Nuclei: Unsorted	X041-AP0C1W1	#be1e2d	-1793	36273
Nuclei: Unsorted	X041-AP0C1W1	#be1e2d	-1792	36293
Nuclei: Unsorted	X041-AP0C1W1	#be1e2d	-1791	36363
Nuclei: Unsorted	X041-AP0C1W1	#be1e2d	-1790	36358
Nuclei: Unsorted	X041-AP0C1W1	#be1e2d	-1789	36428
Nuclei: Unsorted	X041-AP0C1W1	#be1e2d	-1788	36378
Nuclei: Unsorted	X041-AP0C1W1	#be1e2d	-1787	36461
Nuclei: Unsorted	X041-AP0C1W1	#be1e2d	-1786	36503
Nuclei: Unsorted	X041-AP0C1W1	#be1e2d	-1785	36488
Nuclei: Unsorted	X041-AP0C1W1	#be1e2d	-1784	36552
Nuclei: Unsorted	X041-AP0C1W1	#be1e2d	-1783	36573
Nuclei: Unsorted	X041-AP0C1W1	#be1e2d	-1782	36608
Nuclei: Unsorted	X041-AP0C1W1	#be1e2d	-1781	36743
Nuclei: Unsorted	X041-AP0C1W1	#be1e2d	-1780	36818
Nuclei: Unsorted	X041-AP0C1W1	#be1e2d	-1779	36843
Nuclei: Unsorted	X041-AP0C1W1	#be1e2d	-1778	36796
Nuclei: Unsorted	X041-AP0C1W1	#be1e2d	-1777	36731
Nuclei: Unsorted	X041-AP0C1W1	#be1e2d	-1776	36660
Nuclei: Unsorted	X041-AP0C1W1	#be1e2d	-1775	36624
Nuclei: Unsorted	X041-AP0C1W1	#be1e2d	-1774	36776
Nuclei: Unsorted	X041-AP0C1W1	#be1e2d	-1773	36785
Nuclei: Unsorted	X041-AP0C1W1	#be1e2d	-1772	36815
Nuclei: Unsorted	X041-AP0C1W1	#be1e2d	-1771	36856
Nuclei: Unsorted	X041-AP0C1W1	#be1e2d	-1770	36743
Nuclei: Unsorted	X041-AP0C1W1	#be1e2d	-1769	36764
Nuclei: Unsorted	X041-AP0C1W1	#be1e2d	-1768	36735
Nuclei: Unsorted	X041-AP0C1W1	#be1e2d	-1767	36775
Nuclei: Unsorted	X041-AP0C1W1	#be1e2d	-1766	36859
Nuclei: Unsorted	X041-AP0C1W1	#be1e2d	-1765	36839
Nuclei: Unsorted	X041-AP0C1W1	#be1e2d	-1764	36930
Nuclei: Unsorted	X041-AP0C1W1	#be1e2d	-1763	36871
Nuclei: Unsorted	X041-AP0C1W1	#be1e2d	-1762	36878
Nuclei: Unsorted	X041-AP0C1W1	#be1e2d	-1761	36846
Nuclei: Unsorted	X041-AP0C1W1	#be1e2d	-1760	36918
Nuclei: Unsorted	X041-AP0C1W1	#be1e2d	-1759	36890
Nuclei: Unsorted	X041-AP0C1W1	#be1e2d	-1758	36905
Nuclei: Unsorted	X041-AP0C1W1	#be1e2d	-1757	36830
Nuclei: Unsorted	X041-AP0C1W1	#be1e2d	-1756	36960
Nuclei: Unsorted	X041-AP0C1W1	#be1e2d	-1755	36978
Nuclei: Unsorted	X041-AP0C1W1	#be1e2d	-1754	37032
Nuclei: Unsorted	X041-AP0C1W1	#be1e2d	-1753	37044
Nuclei: Unsorted	X041-AP0C1W1	#be1e2d	-1752	36981
Nuclei: Unsorted	X041-AP0C1W1	#be1e2d	-1751	36976
Nuclei: Unsorted	X041-AP0C1W1	#be1e2d	-1750	36956
Nuclei: Unsorted	X041-AP0C1W1	#be1e2d	-1749	36915
Nuclei: Unsorted	X041-AP0C1W1	#be1e2d	-1748	37014
Nuclei: Unsorted	X041-AP0C1W1	#be1e2d	-1747	37055
Nuclei: Unsorted	X041-AP0C1W1	#be1e2d	-1746	37205
Nuclei: Unsorted	X041-AP0C1W1	#be1e2d	-1745	37095
Nuclei: Unsorted	X041-AP0C1W1	#be1e2d	-1744	37218
Nuclei: Unsorted	X041-AP0C1W1	#be1e2d	-1743	37144
Nuclei: Unsorted	X041-AP0C1W1	#be1e2d	-1742	37153
Nuclei: Unsorted	X041-AP0C1W1	#be1e2d	-1741	37162
Nuclei: Unsorted	X041-AP0C1W1	#be1e2d	-1740	37106
Nuclei: Unsorted	X041-AP0C1W1	#be1e2d	-1739	37192
Nuclei: Unsorted	X041-AP0C1W1	#be1e2d	-1738	37218
Nuclei: Unsorted	X041-AP0C1W1	#be1e2d	-1737	37127
Nuclei: Unsorted	X041-AP0C1W1	#be1e2d	-1736	37250
Nuclei: Unsorted	X041-AP0C1W1	#be1e2d	-1735	37190
Nuclei: Unsorted	X041-AP0C1W1	#be1e2d	-1734	37223
Nuclei: Unsorted	X041-AP0C1W1	#be1e2d	-1733	37142
Nuclei: Unsorted	X041-AP0C1W1	#be1e2d	-1732	37176
Nuclei: Unsorted	X041-AP0C1W1	#be1e2d	-1731	37218
Nuclei: Unsorted	X041-AP0C1W1	#be1e2d	-1730	37249
Nuclei: Unsorted	X041-AP0C1W1	#be1e2d	-1729	37189
Nuclei: Unsorted	X041-AP0C1W1	#be1e2d	-1728	37119
Nuclei: Unsorted	X041-AP0C1W1	#be1e2d	-1727	37152
Nuclei: Unsorted	X041-AP0C1W1	#be1e2d	-1726	37155
Nuclei: Unsorted	X041-AP0C1W1	#be1e2d	-1725	37104
Nuclei: Unsorted	X041-AP0C1W1	#be1e2d	-1724	37125
Nuclei: Unsorted	X041-AP0C1W1	#be1e2d	-1723	37120
Nuclei: Unsorted	X041-AP0C1W1	#be1e2d	-1722	37190
Nuclei: Unsorted	X041-AP0C1W1	#be1e2d	-1721	37117
Nuclei: Unsorted	X041-AP0C1W1	#be1e2d	-1720	37205
Nuclei: Unsorted	X041-AP0C1W1	#be1e2d	-1719	37166
Nuclei: Unsorted	X041-AP0C1W1	#be1e2d	-1718	37142
Nuclei: Unsorted	X041-AP0C1W1	#be1e2d	-1717	37186
Nuclei: Unsorted	X041-AP0C1W1	#be1e2d	-1716	37146
Nuclei: Unsorted	X041-AP0C1W1	#be1e2d	-1715	37092
Nuclei: Unsorted	X041-AP0C1W1	#be1e2d	-1714	36970
Nuclei: Unsorted	X041-AP0C1W1	#be1e2d	-1713	36954
Nuclei: Unsorted	X041-AP0C1W1	#be1e2d	-1712	36956
Nuclei: Unsorted	X041-AP0C1W1	#be1e2d	-1711	36907
Nuclei: Unsorted	X041-AP0C1W1	#be1e2d	-1710	36831
Nuclei: Unsorted	X041-AP0C1W1	#be1e2d	-1709	36818
Nuclei: Unsorted	X041-AP0C1W1	#be1e2d	-1708	36858
Nuclei: Unsorted	X041-AP0C1W1	#be1e2d	-1707	36878
Nuclei: Unsorted	X041-AP0C1W1	#be1e2d	-1706	36794
Nuclei: Unsorted	X041-AP0C1W1	#be1e2d	-1705	36945
Nuclei: Unsorted	X041-AP0C1W1	#be1e2d	-1704	36929
Nuclei: Unsorted	X041-AP0C1W1	#be1e2d	-1703	36975
Nuclei: Unsorted	X041-AP0C1W1	#be1e2d	-1702	36957
Nuclei: Unsorted	X041-AP0C1W1	#be1e2d	-1701	36952
Nuclei: Unsorted	X041-AP0C1W1	#be1e2d	-1700	37022
Nuclei: Unsorted	X041-AP0C1W1	#be1e2d	-1699	37104
Nuclei: Unsorted	X041-AP0C1W1	#be1e2d	-1698	37099
Nuclei: Unsorted	X041-AP0C1W1	#be1e2d	-1697	37090
Nuclei: Unsorted	X041-AP0C1W1	#be1e2d	-1696	37106
Nuclei: Unsorted	X041-AP0C1W1	#be1e2d	-1695	37089
Nuclei: Unsorted	X041-AP0C1W1	#be1e2d	-1694	37075
Nuclei: Unsorted	X041-AP0C1W1	#be1e2d	-1693	37038
Nuclei: Unsorted	X041-AP0C1W1	#be1e2d	-1692	37097
Nuclei: Unsorted	X041-AP0C1W1	#be1e2d	-1691	37068
Nuclei: Unsorted	X041-AP0C1W1	#be1e2d	-1690	37106
Nuclei: Unsorted	X041-AP0C1W1	#be1e2d	-1689	37186
Nuclei: Unsorted	X041-AP0C1W1	#be1e2d	-1688	37170
Nuclei: Unsorted	X041-AP0C1W1	#be1e2d	-1687	37137
Nuclei: Unsorted	X041-AP0C1W1	#be1e2d	-1686	37069
Nuclei: Unsorted	X041-AP0C1W1	#be1e2d	-1685	37198
Nuclei: Unsorted	X041-AP0C1W1	#be1e2d	-1684	37201
Nuclei: Unsorted	X041-AP0C1W1	#be1e2d	-1683	37138
Nuclei: Unsorted	X041-AP0C1W1	#be1e2d	-1682	37237
Nuclei: Unsorted	X041-AP0C1W1	#be1e2d	-1681	37334
Nuclei: Unsorted	X041-AP0C1W1	#be1e2d	-1680	37427
Nuclei: Unsorted	X041-AP0C1W1	#be1e2d	-1679	37422
Nuclei: Unsorted	X041-AP0C1W1	#be1e2d	-1678	37264
Nuclei: Unsorted	X041-AP0C1W1	#be1e2d	-1677	37330
Nuclei: Unsorted	X041-AP0C1W1	#be1e2d	-1676	37237
Nuclei: Unsorted	X041-AP0C1W1	#be1e2d	-1675	37218
Nuclei: Unsorted	X041-AP0C1W1	#be1e2d	-1674	37332
Nuclei: Unsorted	X041-AP0C1W1	#be1e2d	-1673	37360
Nuclei: Unsorted	X041-AP0C1W1	#be1e2d	-1672	37394
Nuclei: Unsorted	X041-AP0C1W1	#be1e2d	-1671	37214
Nuclei: Unsorted	X041-AP0C1W1	#be1e2d	-1670	37173
Nuclei: Unsorted	X041-AP0C1W1	#be1e2d	-1669	37082
Nuclei: Unsorted	X041-AP0C1W1	#be1e2d	-1668	37088
Nuclei: Unsorted	X041-AP0C1W1	#be1e2d	-1667	37120
Nuclei: Unsorted	X041-AP0C1W1	#be1e2d	-1666	37262
Nuclei: Unsorted	X041-AP0C1W1	#be1e2d	-1665	37316
Nuclei: Unsorted	X041-AP0C1W1	#be1e2d	-1664	37384
Nuclei: Unsorted	X041-AP0C1W1	#be1e2d	-1663	37370
Nuclei: Unsorted	X041-AP0C1W1	#be1e2d	-1662	37351
Nuclei: Unsorted	X041-AP0C1W1	#be1e2d	-1661	37418
Nuclei: Unsorted	X041-AP0C1W1	#be1e2d	-1660	37376
Nuclei: Unsorted	X041-AP0C1W1	#be1e2d	-1659	37353
Nuclei: Unsorted	X041-AP0C1W1	#be1e2d	-1658	37328
Nuclei: Unsorted	X041-AP0C1W1	#be1e2d	-1657	37492
Nuclei: Unsorted	X041-AP0C1W1	#be1e2d	-1656	37550
Nuclei: Unsorted	X041-AP0C1W1	#be1e2d	-1655	37471
Nuclei: Unsorted	X041-AP0C1W1	#be1e2d	-1654	37500
Nuclei: Unsorted	X041-AP0C1W1	#be1e2d	-1653	37492
Nuclei: Unsorted	X041-AP0C1W1	#be1e2d	-1652	37490
Nuclei: Unsorted	X041-AP0C1W1	#be1e2d	-1651	37517
Nuclei: Unsorted	X041-AP0C1W1	#be1e2d	-1650	37485
Nuclei: Unsorted	X041-AP0C1W1	#be1e2d	-1649	37544
Nuclei: Unsorted	X041-AP0C1W1	#be1e2d	-1648	37617
Nuclei: Unsorted	X041-AP0C1W1	#be1e2d	-1647	37633
Nuclei: Unsorted	X041-AP0C1W1	#be1e2d	-1646	37707
Nuclei: Unsorted	X041-AP0C1W1	#be1e2d	-1645	37722
Nuclei: Unsorted	X041-AP0C1W1	#be1e2d	-1644	37720
Nuclei: Unsorted	X041-AP0C1W1	#be1e2d	-1643	37799
Nuclei: Unsorted	X041-AP0C1W1	#be1e2d	-1642	37928
Nuclei: Unsorted	X041-AP0C1W1	#be1e2d	-1641	37958
Nuclei: Unsorted	X041-AP0C1W1	#be1e2d	-1640	38093
Nuclei: Unsorted	X041-AP0C1W1	#be1e2d	-1639	38227
Nuclei: Unsorted	X041-AP0C1W1	#be1e2d	-1638	38272
Nuclei: Unsorted	X041-AP0C1W1	#be1e2d	-1637	38239
Nuclei: Unsorted	X041-AP0C1W1	#be1e2d	-1636	38091
Nuclei: Unsorted	X041-AP0C1W1	#be1e2d	-1635	38000
Nuclei: Unsorted	X041-AP0C1W1	#be1e2d	-1634	38029
Nuclei: Unsorted	X041-AP0C1W1	#be1e2d	-1633	38119
Nuclei: Unsorted	X041-AP0C1W1	#be1e2d	-1632	38088
Nuclei: Unsorted	X041-AP0C1W1	#be1e2d	-1631	38063
Nuclei: Unsorted	X041-AP0C1W1	#be1e2d	-1630	38110
Nuclei: Unsorted	X041-AP0C1W1	#be1e2d	-1629	38195
Nuclei: Unsorted	X041-AP0C1W1	#be1e2d	-1628	38055
Nuclei: Unsorted	X041-AP0C1W1	#be1e2d	-1627	38063
Nuclei: Unsorted	X041-AP0C1W1	#be1e2d	-1626	37972
Nuclei: Unsorted	X041-AP0C1W1	#be1e2d	-1625	38035
Nuclei: Unsorted	X041-AP0C1W1	#be1e2d	-1624	38021
Nuclei: Unsorted	X041-AP0C1W1	#be1e2d	-1623	38121
Nuclei: Unsorted	X041-AP0C1W1	#be1e2d	-1622	38059
Nuclei: Unsorted	X041-AP0C1W1	#be1e2d	-1621	38042
Nuclei: Unsorted	X041-AP0C1W1	#be1e2d	-1620	38115
Nuclei: Unsorted	X041-AP0C1W1	#be1e2d	-1619	38099
Nuclei: Unsorted	X041-AP0C1W1	#be1e2d	-1618	38239
Nuclei: Unsorted	X041-AP0C1W1	#be1e2d	-1617	38121
Nuclei: Unsorted	X041-AP0C1W1	#be1e2d	-1616	38242
Nuclei: Unsorted	X041-AP0C1W1	#be1e2d	-1615	38247
Nuclei: Unsorted	X041-AP0C1W1	#be1e2d	-1614	38303
Nuclei: Unsorted	X041-AP0C1W1	#be1e2d	-1613	38209
Nuclei: Unsorted	X041-AP0C1W1	#be1e2d	-1612	38318
Nuclei: Unsorted	X041-AP0C1W1	#be1e2d	-1611	38444
Nuclei: Unsorted	X041-AP0C1W1	#be1e2d	-1610	38377
Nuclei: Unsorted	X041-AP0C1W1	#be1e2d	-1609	38319
Nuclei: Unsorted	X041-AP0C1W1	#be1e2d	-1608	38310
Nuclei: Unsorted	X041-AP0C1W1	#be1e2d	-1607	38356
Nuclei: Unsorted	X041-AP0C1W1	#be1e2d	-1606	38490
Nuclei: Unsorted	X041-AP0C1W1	#be1e2d	-1605	38546
Nuclei: Unsorted	X041-AP0C1W1	#be1e2d	-1604	38572
Nuclei: Unsorted	X041-AP0C1W1	#be1e2d	-1603	38652
Nuclei: Unsorted	X041-AP0C1W1	#be1e2d	-1602	38702
Nuclei: Unsorted	X041-AP0C1W1	#be1e2d	-1601	38706
Nuclei: Unsorted	X041-AP0C1W1	#be1e2d	-1600	38705
Nuclei: Unsorted	X041-AP0C1W1	#be1e2d	-1599	38704
Nuclei: Unsorted	X041-AP0C1W1	#be1e2d	-1598	38790
Nuclei: Unsorted	X041-AP0C1W1	#be1e2d	-1597	38840
Nuclei: Unsorted	X041-AP0C1W1	#be1e2d	-1596	38931
Nuclei: Unsorted	X041-AP0C1W1	#be1e2d	-1595	38935
Nuclei: Unsorted	X041-AP0C1W1	#be1e2d	-1594	38918
Nuclei: Unsorted	X041-AP0C1W1	#be1e2d	-1593	38986
Nuclei: Unsorted	X041-AP0C1W1	#be1e2d	-1592	39035
Nuclei: Unsorted	X041-AP0C1W1	#be1e2d	-1591	39175
Nuclei: Unsorted	X041-AP0C1W1	#be1e2d	-1590	39109
Nuclei: Unsorted	X041-AP0C1W1	#be1e2d	-1589	39214
Nuclei: Unsorted	X041-AP0C1W1	#be1e2d	-1588	39184
Nuclei: Unsorted	X041-AP0C1W1	#be1e2d	-1587	39232
Nuclei: Unsorted	X041-AP0C1W1	#be1e2d	-1586	39220
Nuclei: Unsorted	X041-AP0C1W1	#be1e2d	-1585	39161
Nuclei: Unsorted	X041-AP0C1W1	#be1e2d	-1584	39212
Nuclei: Unsorted	X041-AP0C1W1	#be1e2d	-1583	39302
Nuclei: Unsorted	X041-AP0C1W1	#be1e2d	-1582	39198
Nuclei: Unsorted	X041-AP0C1W1	#be1e2d	-1581	39158
Nuclei: Unsorted	X041-AP0C1W1	#be1e2d	-1580	39324
Nuclei: Unsorted	X041-AP0C1W1	#be1e2d	-1579	39374
Nuclei: Unsorted	X041-AP0C1W1	#be1e2d	-1578	39342
Nuclei: Unsorted	X041-AP0C1W1	#be1e2d	-1577	39353
Nuclei: Unsorted	X041-AP0C1W1	#be1e2d	-1576	39277
Nuclei: Unsorted	X041-AP0C1W1	#be1e2d	-1575	39276
Nuclei: Unsorted	X041-AP0C1W1	#be1e2d	-1574	39213
Nuclei: Unsorted	X041-AP0C1W1	#be1e2d	-1573	39108
Nuclei: Unsorted	X041-AP0C1W1	#be1e2d	-1572	39161
Nuclei: Unsorted	X041-AP0C1W1	#be1e2d	-1571	39260
Nuclei: Unsorted	X041-AP0C1W1	#be1e2d	-1570	39238
Nuclei: Unsorted	X041-AP0C1W1	#be1e2d	-1569	39351
Nuclei: Unsorted	X041-AP0C1W1	#be1e2d	-1568	39291
Nuclei: Unsorted	X041-AP0C1W1	#be1e2d	-1567	39268
Nuclei: Unsorted	X041-AP0C1W1	#be1e2d	-1566	39282
Nuclei: Unsorted	X041-AP0C1W1	#be1e2d	-1565	39287
Nuclei: Unsorted	X041-AP0C1W1	#be1e2d	-1564	39321
Nuclei: Unsorted	X041-AP0C1W1	#be1e2d	-1563	39184
Nuclei: Unsorted	X041-AP0C1W1	#be1e2d	-1562	39220
Nuclei: Unsorted	X041-AP0C1W1	#be1e2d	-1561	39216
Nuclei: Unsorted	X041-AP0C1W1	#be1e2d	-1560	39177
Nuclei: Unsorted	X041-AP0C1W1	#be1e2d	-1559	39093
Nuclei: Unsorted	X041-AP0C1W1	#be1e2d	-1558	39060
Nuclei: Unsorted	X041-AP0C1W1	#be1e2d	-1557	39211
Nuclei: Unsorted	X041-AP0C1W1	#be1e2d	-1556	39240
Nuclei: Unsorted	X041-AP0C1W1	#be1e2d	-1555	39150
Nuclei: Unsorted	X041-AP0C1W1	#be1e2d	-1554	39086
Nuclei: Unsorted	X041-AP0C1W1	#be1e2d	-1553	39088
Nuclei: Unsorted	X041-AP0C1W1	#be1e2d	-1552	39260
Nuclei: Unsorted	X041-AP0C1W1	#be1e2d	-1551	39228
Nuclei: Unsorted	X041-AP0C1W1	#be1e2d	-1550	39211
Nuclei: Unsorted	X041-AP0C1W1	#be1e2d	-1549	39246
Nuclei: Unsorted	X041-AP0C1W1	#be1e2d	-1548	39253
Nuclei: Unsorted	X041-AP0C1W1	#be1e2d	-1547	39329
Nuclei: Unsorted	X041-AP0C1W1	#be1e2d	-1546	39364
Nuclei: Unsorted	X041-AP0C1W1	#be1e2d	-1545	39376
Nuclei: Unsorted	X041-AP0C1W1	#be1e2d	-1544	39615
Nuclei: Unsorted	X041-AP0C1W1	#be1e2d	-1543	39615
Nuclei: Unsorted	X041-AP0C1W1	#be1e2d	-1542	39754
Nuclei: Unsorted	X041-AP0C1W1	#be1e2d	-1541	39777
Nuclei: Unsorted	X041-AP0C1W1	#be1e2d	-1540	39840
Nuclei: Unsorted	X041-AP0C1W1	#be1e2d	-1539	39848
Nuclei: Unsorted	X041-AP0C1W1	#be1e2d	-1538	39953
Nuclei: Unsorted	X041-AP0C1W1	#be1e2d	-1537	40023
Nuclei: Unsorted	X041-AP0C1W1	#be1e2d	-1536	39994
Nuclei: Unsorted	X041-AP0C1W1	#be1e2d	-1535	39977
Nuclei: Unsorted	X041-AP0C1W1	#be1e2d	-1534	40030
Nuclei: Unsorted	X041-AP0C1W1	#be1e2d	-1533	40024
Nuclei: Unsorted	X041-AP0C1W1	#be1e2d	-1532	40086
Nuclei: Unsorted	X041-AP0C1W1	#be1e2d	-1531	40103
Nuclei: Unsorted	X041-AP0C1W1	#be1e2d	-1530	40084
Nuclei: Unsorted	X041-AP0C1W1	#be1e2d	-1529	40084
Nuclei: Unsorted	X041-AP0C1W1	#be1e2d	-1528	40104
Nuclei: Unsorted	X041-AP0C1W1	#be1e2d	-1527	40000
Nuclei: Unsorted	X041-AP0C1W1	#be1e2d	-1526	40048
Nuclei: Unsorted	X041-AP0C1W1	#be1e2d	-1525	40078
Nuclei: Unsorted	X041-AP0C1W1	#be1e2d	-1524	40078
Nuclei: Unsorted	X041-AP0C1W1	#be1e2d	-1523	40090
Nuclei: Unsorted	X041-AP0C1W1	#be1e2d	-1522	40027
Nuclei: Unsorted	X041-AP0C1W1	#be1e2d	-1521	40059
Nuclei: Unsorted	X041-AP0C1W1	#be1e2d	-1520	39988
Nuclei: Unsorted	X041-AP0C1W1	#be1e2d	-1519	39969
Nuclei: Unsorted	X041-AP0C1W1	#be1e2d	-1518	39960
Nuclei: Unsorted	X041-AP0C1W1	#be1e2d	-1517	40006
Nuclei: Unsorted	X041-AP0C1W1	#be1e2d	-1516	40090
Nuclei: Unsorted	X041-AP0C1W1	#be1e2d	-1515	40023
Nuclei: Unsorted	X041-AP0C1W1	#be1e2d	-1514	40015
Nuclei: Unsorted	X041-AP0C1W1	#be1e2d	-1513	39921
Nuclei: Unsorted	X041-AP0C1W1	#be1e2d	-1512	39829
Nuclei: Unsorted	X041-AP0C1W1	#be1e2d	-1511	39831
Nuclei: Unsorted	X041-AP0C1W1	#be1e2d	-1510	39837
Nuclei: Unsorted	X041-AP0C1W1	#be1e2d	-1509	39779
Nuclei: Unsorted	X041-AP0C1W1	#be1e2d	-1508	39829
Nuclei: Unsorted	X041-AP0C1W1	#be1e2d	-1507	39684
Nuclei: Unsorted	X041-AP0C1W1	#be1e2d	-1506	39721
Nuclei: Unsorted	X041-AP0C1W1	#be1e2d	-1505	39682
Nuclei: Unsorted	X041-AP0C1W1	#be1e2d	-1504	39678
Nuclei: Unsorted	X041-AP0C1W1	#be1e2d	-1503	39734
Nuclei: Unsorted	X041-AP0C1W1	#be1e2d	-1502	39819
Nuclei: Unsorted	X041-AP0C1W1	#be1e2d	-1501	39864
Nuclei: Unsorted	X041-AP0C1W1	#be1e2d	-1500	39935
Nuclei: Unsorted	X041-AP0C1W1	#be1e2d	-1499	40005
Nuclei: Unsorted	X041-AP0C1W1	#be1e2d	-1498	40027
Nuclei: Unsorted	X041-AP0C1W1	#be1e2d	-1497	40001
Nuclei: Unsorted	X041-AP0C1W1	#be1e2d	-1496	39946
Nuclei: Unsorted	X041-AP0C1W1	#be1e2d	-1495	40011
Nuclei: Unsorted	X041-AP0C1W1	#be1e2d	-1494	39868
Nuclei: Unsorted	X041-AP0C1W1	#be1e2d	-1493	39932
Nuclei: Unsorted	X041-AP0C1W1	#be1e2d	-1492	39823
Nuclei: Unsorted	X041-AP0C1W1	#be1e2d	-1491	39980
Nuclei: Unsorted	X041-AP0C1W1	#be1e2d	-1490	40004
Nuclei: Unsorted	X041-AP0C1W1	#be1e2d	-1489	39954
Nuclei: Unsorted	X041-AP0C1W1	#be1e2d	-1488	40014
Nuclei: Unsorted	X041-AP0C1W1	#be1e2d	-1487	39960
Nuclei: Unsorted	X041-AP0C1W1	#be1e2d	-1486	39943
Nuclei: Unsorted	X041-AP0C1W1	#be1e2d	-1485	39929
Nuclei: Unsorted	X041-AP0C1W1	#be1e2d	-1484	39996
Nuclei: Unsorted	X041-AP0C1W1	#be1e2d	-1483	40155
Nuclei: Unsorted	X041-AP0C1W1	#be1e2d	-1482	40058
Nuclei: Unsorted	X041-AP0C1W1	#be1e2d	-1481	40147
Nuclei: Unsorted	X041-AP0C1W1	#be1e2d	-1480	40133
Nuclei: Unsorted	X041-AP0C1W1	#be1e2d	-1479	40080
Nuclei: Unsorted	X041-AP0C1W1	#be1e2d	-1478	40227
Nuclei: Unsorted	X041-AP0C1W1	#be1e2d	-1477	40288
Nuclei: Unsorted	X041-AP0C1W1	#be1e2d	-1476	40460
Nuclei: Unsorted	X041-AP0C1W1	#be1e2d	-1475	40445
Nuclei: Unsorted	X041-AP0C1W1	#be1e2d	-1474	40567
Nuclei: Unsorted	X041-AP0C1W1	#be1e2d	-1473	40467
Nuclei: Unsorted	X041-AP0C1W1	#be1e2d	-1472	40418
Nuclei: Unsorted	X041-AP0C1W1	#be1e2d	-1471	40462
Nuclei: Unsorted	X041-AP0C1W1	#be1e2d	-1470	40453
Nuclei: Unsorted	X041-AP0C1W1	#be1e2d	-1469	40574
Nuclei: Unsorted	X041-AP0C1W1	#be1e2d	-1468	40624
Nuclei: Unsorted	X041-AP0C1W1	#be1e2d	-1467	40720
Nuclei: Unsorted	X041-AP0C1W1	#be1e2d	-1466	40803
Nuclei: Unsorted	X041-AP0C1W1	#be1e2d	-1465	40888
Nuclei: Unsorted	X041-AP0C1W1	#be1e2d	-1464	40950
Nuclei: Unsorted	X041-AP0C1W1	#be1e2d	-1463	40997
Nuclei: Unsorted	X041-AP0C1W1	#be1e2d	-1462	41102
Nuclei: Unsorted	X041-AP0C1W1	#be1e2d	-1461	41144
Nuclei: Unsorted	X041-AP0C1W1	#be1e2d	-1460	41212
Nuclei: Unsorted	X041-AP0C1W1	#be1e2d	-1459	41222
Nuclei: Unsorted	X041-AP0C1W1	#be1e2d	-1458	41309
Nuclei: Unsorted	X041-AP0C1W1	#be1e2d	-1457	41434
Nuclei: Unsorted	X041-AP0C1W1	#be1e2d	-1456	41497
Nuclei: Unsorted	X041-AP0C1W1	#be1e2d	-1455	41491
Nuclei: Unsorted	X041-AP0C1W1	#be1e2d	-1454	41470
Nuclei: Unsorted	X041-AP0C1W1	#be1e2d	-1453	41377
Nuclei: Unsorted	X041-AP0C1W1	#be1e2d	-1452	41451
Nuclei: Unsorted	X041-AP0C1W1	#be1e2d	-1451	41488
Nuclei: Unsorted	X041-AP0C1W1	#be1e2d	-1450	41600
Nuclei: Unsorted	X041-AP0C1W1	#be1e2d	-1449	41591
Nuclei: Unsorted	X041-AP0C1W1	#be1e2d	-1448	41523
Nuclei: Unsorted	X041-AP0C1W1	#be1e2d	-1447	41537
Nuclei: Unsorted	X041-AP0C1W1	#be1e2d	-1446	41610
Nuclei: Unsorted	X041-AP0C1W1	#be1e2d	-1445	41498
Nuclei: Unsorted	X041-AP0C1W1	#be1e2d	-1444	41491
Nuclei: Unsorted	X041-AP0C1W1	#be1e2d	-1443	41529
Nuclei: Unsorted	X041-AP0C1W1	#be1e2d	-1442	41568
Nuclei: Unsorted	X041-AP0C1W1	#be1e2d	-1441	41504
Nuclei: Unsorted	X041-AP0C1W1	#be1e2d	-1440	41427
Nuclei: Unsorted	X041-AP0C1W1	#be1e2d	-1439	41446
Nuclei: Unsorted	X041-AP0C1W1	#be1e2d	-1438	41460
Nuclei: Unsorted	X041-AP0C1W1	#be1e2d	-1437	41552
Nuclei: Unsorted	X041-AP0C1W1	#be1e2d	-1436	41579
Nuclei: Unsorted	X041-AP0C1W1	#be1e2d	-1435	41593
Nuclei: Unsorted	X041-AP0C1W1	#be1e2d	-1434	41605
Nuclei: Unsorted	X041-AP0C1W1	#be1e2d	-1433	41592
Nuclei: Unsorted	X041-AP0C1W1	#be1e2d	-1432	41537
Nuclei: Unsorted	X041-AP0C1W1	#be1e2d	-1431	41586
Nuclei: Unsorted	X041-AP0C1W1	#be1e2d	-1430	41641
Nuclei: Unsorted	X041-AP0C1W1	#be1e2d	-1429	41629
Nuclei: Unsorted	X041-AP0C1W1	#be1e2d	-1428	41528
Nuclei: Unsorted	X041-AP0C1W1	#be1e2d	-1427	41542
Nuclei: Unsorted	X041-AP0C1W1	#be1e2d	-1426	41544
Nuclei: Unsorted	X041-AP0C1W1	#be1e2d	-1425	41586
Nuclei: Unsorted	X041-AP0C1W1	#be1e2d	-1424	41598
Nuclei: Unsorted	X041-AP0C1W1	#be1e2d	-1423	41835
Nuclei: Unsorted	X041-AP0C1W1	#be1e2d	-1422	41882
Nuclei: Unsorted	X041-AP0C1W1	#be1e2d	-1421	41955
Nuclei: Unsorted	X041-AP0C1W1	#be1e2d	-1420	41945
Nuclei: Unsorted	X041-AP0C1W1	#be1e2d	-1419	42027
Nuclei: Unsorted	X041-AP0C1W1	#be1e2d	-1418	42017
Nuclei: Unsorted	X041-AP0C1W1	#be1e2d	-1417	42062
Nuclei: Unsorted	X041-AP0C1W1	#be1e2d	-1416	42157
Nuclei: Unsorted	X041-AP0C1W1	#be1e2d	-1415	42202
Nuclei: Unsorted	X041-AP0C1W1	#be1e2d	-1414	42196
Nuclei: Unsorted	X041-AP0C1W1	#be1e2d	-1413	42322
Nuclei: Unsorted	X041-AP0C1W1	#be1e2d	-1412	42284
Nuclei: Unsorted	X041-AP0C1W1	#be1e2d	-1411	42394
Nuclei: Unsorted	X041-AP0C1W1	#be1e2d	-1410	42399
Nuclei: Unsorted	X041-AP0C1W1	#be1e2d	-1409	42459
Nuclei: Unsorted	X041-AP0C1W1	#be1e2d	-1408	42526
Nuclei: Unsorted	X041-AP0C1W1	#be1e2d	-1407	42463
Nuclei: Unsorted	X041-AP0C1W1	#be1e2d	-1406	42523
Nuclei: Unsorted	X041-AP0C1W1	#be1e2d	-1405	42578
Nuclei: Unsorted	X041-AP0C1W1	#be1e2d	-1404	42558
Nuclei: Unsorted	X041-AP0C1W1	#be1e2d	-1403	42593
Nuclei: Unsorted	X041-AP0C1W1	#be1e2d	-1402	42644
Nuclei: Unsorted	X041-AP0C1W1	#be1e2d	-1401	42718
Nuclei: Unsorted	X041-AP0C1W1	#be1e2d	-1400	42640
Nuclei: Unsorted	X041-AP0C1W1	#be1e2d	-1399	42764
Nuclei: Unsorted	X041-AP0C1W1	#be1e2d	-1398	42801
Nuclei: Unsorted	X041-AP0C1W1	#be1e2d	-1397	42822
Nuclei: Unsorted	X041-AP0C1W1	#be1e2d	-1396	42784
Nuclei: Unsorted	X041-AP0C1W1	#be1e2d	-1395	42915
Nuclei: Unsorted	X041-AP0C1W1	#be1e2d	-1394	42929
Nuclei: Unsorted	X041-AP0C1W1	#be1e2d	-1393	42962
Nuclei: Unsorted	X041-AP0C1W1	#be1e2d	-1392	42960
Nuclei: Unsorted	X041-AP0C1W1	#be1e2d	-1391	43055
Nuclei: Unsorted	X041-AP0C1W1	#be1e2d	-1390	42982
Nuclei: Unsorted	X041-AP0C1W1	#be1e2d	-1389	43000
Nuclei: Unsorted	X041-AP0C1W1	#be1e2d	-1388	42981
Nuclei: Unsorted	X041-AP0C1W1	#be1e2d	-1387	43056
Nuclei: Unsorted	X041-AP0C1W1	#be1e2d	-1386	43121
Nuclei: Unsorted	X041-AP0C1W1	#be1e2d	-1385	43200
Nuclei: Unsorted	X041-AP0C1W1	#be1e2d	-1384	43237
Nuclei: Unsorted	X041-AP0C1W1	#be1e2d	-1383	43289
Nuclei: Unsorted	X041-AP0C1W1	#be1e2d	-1382	43412
Nuclei: Unsorted	X041-AP0C1W1	#be1e2d	-1381	43417
Nuclei: Unsorted	X041-AP0C1W1	#be1e2d	-1380	43354
Nuclei: Unsorted	X041-AP0C1W1	#be1e2d	-1379	43353
Nuclei: Unsorted	X041-AP0C1W1	#be1e2d	-1378	43296
Nuclei: Unsorted	X041-AP0C1W1	#be1e2d	-1377	43360
Nuclei: Unsorted	X041-AP0C1W1	#be1e2d	-1376	43349
Nuclei: Unsorted	X041-AP0C1W1	#be1e2d	-1375	43434
Nuclei: Unsorted	X041-AP0C1W1	#be1e2d	-1374	43575
Nuclei: Unsorted	X041-AP0C1W1	#be1e2d	-1373	43582
Nuclei: Unsorted	X041-AP0C1W1	#be1e2d	-1372	43609
Nuclei: Unsorted	X041-AP0C1W1	#be1e2d	-1371	43655
Nuclei: Unsorted	X041-AP0C1W1	#be1e2d	-1370	43726
Nuclei: Unsorted	X041-AP0C1W1	#be1e2d	-1369	43733
Nuclei: Unsorted	X041-AP0C1W1	#be1e2d	-1368	43768
Nuclei: Unsorted	X041-AP0C1W1	#be1e2d	-1367	43884
Nuclei: Unsorted	X041-AP0C1W1	#be1e2d	-1366	43821
Nuclei: Unsorted	X041-AP0C1W1	#be1e2d	-1365	43875
Nuclei: Unsorted	X041-AP0C1W1	#be1e2d	-1364	43949
Nuclei: Unsorted	X041-AP0C1W1	#be1e2d	-1363	43996
Nuclei: Unsorted	X041-AP0C1W1	#be1e2d	-1362	44110
Nuclei: Unsorted	X041-AP0C1W1	#be1e2d	-1361	44088
Nuclei: Unsorted	X041-AP0C1W1	#be1e2d	-1360	44135
Nuclei: Unsorted	X041-AP0C1W1	#be1e2d	-1359	44074
Nuclei: Unsorted	X041-AP0C1W1	#be1e2d	-1358	44086
Nuclei: Unsorted	X041-AP0C1W1	#be1e2d	-1357	44184
Nuclei: Unsorted	X041-AP0C1W1	#be1e2d	-1356	44244
Nuclei: Unsorted	X041-AP0C1W1	#be1e2d	-1355	44304
Nuclei: Unsorted	X041-AP0C1W1	#be1e2d	-1354	44214
Nuclei: Unsorted	X041-AP0C1W1	#be1e2d	-1353	44224
Nuclei: Unsorted	X041-AP0C1W1	#be1e2d	-1352	44352
Nuclei: Unsorted	X041-AP0C1W1	#be1e2d	-1351	44418
Nuclei: Unsorted	X041-AP0C1W1	#be1e2d	-1350	44425
Nuclei: Unsorted	X041-AP0C1W1	#be1e2d	-1349	44441
Nuclei: Unsorted	X041-AP0C1W1	#be1e2d	-1348	44590
Nuclei: Unsorted	X041-AP0C1W1	#be1e2d	-1347	44688
Nuclei: Unsorted	X041-AP0C1W1	#be1e2d	-1346	44637
Nuclei: Unsorted	X041-AP0C1W1	#be1e2d	-1345	44717
Nuclei: Unsorted	X041-AP0C1W1	#be1e2d	-1344	44617
Nuclei: Unsorted	X041-AP0C1W1	#be1e2d	-1343	44613
Nuclei: Unsorted	X041-AP0C1W1	#be1e2d	-1342	44556
Nuclei: Unsorted	X041-AP0C1W1	#be1e2d	-1341	44540
Nuclei: Unsorted	X041-AP0C1W1	#be1e2d	-1340	44598
Nuclei: Unsorted	X041-AP0C1W1	#be1e2d	-1339	44568
Nuclei: Unsorted	X041-AP0C1W1	#be1e2d	-1338	44573
Nuclei: Unsorted	X041-AP0C1W1	#be1e2d	-1337	44555
Nuclei: Unsorted	X041-AP0C1W1	#be1e2d	-1336	44634
Nuclei: Unsorted	X041-AP0C1W1	#be1e2d	-1335	44604
Nuclei: Unsorted	X041-AP0C1W1	#be1e2d	-1334	44517
Nuclei: Unsorted	X041-AP0C1W1	#be1e2d	-1333	44382
Nuclei: Unsorted	X041-AP0C1W1	#be1e2d	-1332	44330
Nuclei: Unsorted	X041-AP0C1W1	#be1e2d	-1331	44355
Nuclei: Unsorted	X041-AP0C1W1	#be1e2d	-1330	44380
Nuclei: Unsorted	X041-AP0C1W1	#be1e2d	-1329	44439
Nuclei: Unsorted	X041-AP0C1W1	#be1e2d	-1328	44280
Nuclei: Unsorted	X041-AP0C1W1	#be1e2d	-1327	44321
Nuclei: Unsorted	X041-AP0C1W1	#be1e2d	-1326	44271
Nuclei: Unsorted	X041-AP0C1W1	#be1e2d	-1325	44201
Nuclei: Unsorted	X041-AP0C1W1	#be1e2d	-1324	44185
Nuclei: Unsorted	X041-AP0C1W1	#be1e2d	-1323	44188
Nuclei: Unsorted	X041-AP0C1W1	#be1e2d	-1322	44174
Nuclei: Unsorted	X041-AP0C1W1	#be1e2d	-1321	44116
Nuclei: Unsorted	X041-AP0C1W1	#be1e2d	-1320	44306
Nuclei: Unsorted	X041-AP0C1W1	#be1e2d	-1319	44276
Nuclei: Unsorted	X041-AP0C1W1	#be1e2d	-1318	44170
Nuclei: Unsorted	X041-AP0C1W1	#be1e2d	-1317	44216
Nuclei: Unsorted	X041-AP0C1W1	#be1e2d	-1316	44132
Nuclei: Unsorted	X041-AP0C1W1	#be1e2d	-1315	44116
Nuclei: Unsorted	X041-AP0C1W1	#be1e2d	-1314	44158
Nuclei: Unsorted	X041-AP0C1W1	#be1e2d	-1313	44139
Nuclei: Unsorted	X041-AP0C1W1	#be1e2d	-1312	44273
Nuclei: Unsorted	X041-AP0C1W1	#be1e2d	-1311	44247
Nuclei: Unsorted	X041-AP0C1W1	#be1e2d	-1310	44168
Nuclei: Unsorted	X041-AP0C1W1	#be1e2d	-1309	44152
Nuclei: Unsorted	X041-AP0C1W1	#be1e2d	-1308	44264
Nuclei: Unsorted	X041-AP0C1W1	#be1e2d	-1307	44251
Nuclei: Unsorted	X041-AP0C1W1	#be1e2d	-1306	44249
Nuclei: Unsorted	X041-AP0C1W1	#be1e2d	-1305	44198
Nuclei: Unsorted	X041-AP0C1W1	#be1e2d	-1304	44401
Nuclei: Unsorted	X041-AP0C1W1	#be1e2d	-1303	44422
Nuclei: Unsorted	X041-AP0C1W1	#be1e2d	-1302	44484
Nuclei: Unsorted	X041-AP0C1W1	#be1e2d	-1301	44539
Nuclei: Unsorted	X041-AP0C1W1	#be1e2d	-1300	44548
Nuclei: Unsorted	X041-AP0C1W1	#be1e2d	-1299	44566
Nuclei: Unsorted	X041-AP0C1W1	#be1e2d	-1298	44500
Nuclei: Unsorted	X041-AP0C1W1	#be1e2d	-1297	44676
Nuclei: Unsorted	X041-AP0C1W1	#be1e2d	-1296	44611
Nuclei: Unsorted	X041-AP0C1W1	#be1e2d	-1295	44745
Nuclei: Unsorted	X041-AP0C1W1	#be1e2d	-1294	44877
Nuclei: Unsorted	X041-AP0C1W1	#be1e2d	-1293	44897
Nuclei: Unsorted	X041-AP0C1W1	#be1e2d	-1292	45002
Nuclei: Unsorted	X041-AP0C1W1	#be1e2d	-1291	45000
Nuclei: Unsorted	X041-AP0C1W1	#be1e2d	-1290	45021
Nuclei: Unsorted	X041-AP0C1W1	#be1e2d	-1289	45005
Nuclei: Unsorted	X041-AP0C1W1	#be1e2d	-1288	45092
Nuclei: Unsorted	X041-AP0C1W1	#be1e2d	-1287	45167
Nuclei: Unsorted	X041-AP0C1W1	#be1e2d	-1286	45233
Nuclei: Unsorted	X041-AP0C1W1	#be1e2d	-1285	45300
Nuclei: Unsorted	X041-AP0C1W1	#be1e2d	-1284	45359
Nuclei: Unsorted	X041-AP0C1W1	#be1e2d	-1283	45377
Nuclei: Unsorted	X041-AP0C1W1	#be1e2d	-1282	45443
Nuclei: Unsorted	X041-AP0C1W1	#be1e2d	-1281	45496
Nuclei: Unsorted	X041-AP0C1W1	#be1e2d	-1280	45554
Nuclei: Unsorted	X041-AP0C1W1	#be1e2d	-1279	45576
Nuclei: Unsorted	X041-AP0C1W1	#be1e2d	-1278	45582
Nuclei: Unsorted	X041-AP0C1W1	#be1e2d	-1277	45554
Nuclei: Unsorted	X041-AP0C1W1	#be1e2d	-1276	45575
Nuclei: Unsorted	X041-AP0C1W1	#be1e2d	-1275	45664
Nuclei: Unsorted	X041-AP0C1W1	#be1e2d	-1274	45572
Nuclei: Unsorted	X041-AP0C1W1	#be1e2d	-1273	45586
Nuclei: Unsorted	X041-AP0C1W1	#be1e2d	-1272	45665
Nuclei: Unsorted	X041-AP0C1W1	#be1e2d	-1271	45746
Nuclei: Unsorted	X041-AP0C1W1	#be1e2d	-1270	45715
Nuclei: Unsorted	X041-AP0C1W1	#be1e2d	-1269	45813
Nuclei: Unsorted	X041-AP0C1W1	#be1e2d	-1268	45773
Nuclei: Unsorted	X041-AP0C1W1	#be1e2d	-1267	45844
Nuclei: Unsorted	X041-AP0C1W1	#be1e2d	-1266	45817
Nuclei: Unsorted	X041-AP0C1W1	#be1e2d	-1265	45805
Nuclei: Unsorted	X041-AP0C1W1	#be1e2d	-1264	45869
Nuclei: Unsorted	X041-AP0C1W1	#be1e2d	-1263	45895
Nuclei: Unsorted	X041-AP0C1W1	#be1e2d	-1262	45898
Nuclei: Unsorted	X041-AP0C1W1	#be1e2d	-1261	45996
Nuclei: Unsorted	X041-AP0C1W1	#be1e2d	-1260	45957
Nuclei: Unsorted	X041-AP0C1W1	#be1e2d	-1259	46078
Nuclei: Unsorted	X041-AP0C1W1	#be1e2d	-1258	46108
Nuclei: Unsorted	X041-AP0C1W1	#be1e2d	-1257	46040
Nuclei: Unsorted	X041-AP0C1W1	#be1e2d	-1256	46165
Nuclei: Unsorted	X041-AP0C1W1	#be1e2d	-1255	46142
Nuclei: Unsorted	X041-AP0C1W1	#be1e2d	-1254	46063
Nuclei: Unsorted	X041-AP0C1W1	#be1e2d	-1253	46135
Nuclei: Unsorted	X041-AP0C1W1	#be1e2d	-1252	46074
Nuclei: Unsorted	X041-AP0C1W1	#be1e2d	-1251	46057
Nuclei: Unsorted	X041-AP0C1W1	#be1e2d	-1250	46193
Nuclei: Unsorted	X041-AP0C1W1	#be1e2d	-1249	46124
Nuclei: Unsorted	X041-AP0C1W1	#be1e2d	-1248	46221
Nuclei: Unsorted	X041-AP0C1W1	#be1e2d	-1247	46179
Nuclei: Unsorted	X041-AP0C1W1	#be1e2d	-1246	46316
Nuclei: Unsorted	X041-AP0C1W1	#be1e2d	-1245	46273
Nuclei: Unsorted	X041-AP0C1W1	#be1e2d	-1244	46399
Nuclei: Unsorted	X041-AP0C1W1	#be1e2d	-1243	46405
Nuclei: Unsorted	X041-AP0C1W1	#be1e2d	-1242	46480
Nuclei: Unsorted	X041-AP0C1W1	#be1e2d	-1241	46432
Nuclei: Unsorted	X041-AP0C1W1	#be1e2d	-1240	46474
Nuclei: Unsorted	X041-AP0C1W1	#be1e2d	-1239	46486
Nuclei: Unsorted	X041-AP0C1W1	#be1e2d	-1238	46617
Nuclei: Unsorted	X041-AP0C1W1	#be1e2d	-1237	46742
Nuclei: Unsorted	X041-AP0C1W1	#be1e2d	-1236	46831
Nuclei: Unsorted	X041-AP0C1W1	#be1e2d	-1235	46843
Nuclei: Unsorted	X041-AP0C1W1	#be1e2d	-1234	46750
Nuclei: Unsorted	X041-AP0C1W1	#be1e2d	-1233	46843
Nuclei: Unsorted	X041-AP0C1W1	#be1e2d	-1232	46822
Nuclei: Unsorted	X041-AP0C1W1	#be1e2d	-1231	46853
Nuclei: Unsorted	X041-AP0C1W1	#be1e2d	-1230	46834
Nuclei: Unsorted	X041-AP0C1W1	#be1e2d	-1229	46864
Nuclei: Unsorted	X041-AP0C1W1	#be1e2d	-1228	46924
Nuclei: Unsorted	X041-AP0C1W1	#be1e2d	-1227	46912
Nuclei: Unsorted	X041-AP0C1W1	#be1e2d	-1226	46846
Nuclei: Unsorted	X041-AP0C1W1	#be1e2d	-1225	46924
Nuclei: Unsorted	X041-AP0C1W1	#be1e2d	-1224	47069
Nuclei: Unsorted	X041-AP0C1W1	#be1e2d	-1223	47012
Nuclei: Unsorted	X041-AP0C1W1	#be1e2d	-1222	47168
Nuclei: Unsorted	X041-AP0C1W1	#be1e2d	-1221	47249
Nuclei: Unsorted	X041-AP0C1W1	#be1e2d	-1220	47345
Nuclei: Unsorted	X041-AP0C1W1	#be1e2d	-1219	47407
Nuclei: Unsorted	X041-AP0C1W1	#be1e2d	-1218	47396
Nuclei: Unsorted	X041-AP0C1W1	#be1e2d	-1217	47400
Nuclei: Unsorted	X041-AP0C1W1	#be1e2d	-1216	47468
Nuclei: Unsorted	X041-AP0C1W1	#be1e2d	-1215	47460
Nuclei: Unsorted	X041-AP0C1W1	#be1e2d	-1214	47559
Nuclei: Unsorted	X041-AP0C1W1	#be1e2d	-1213	47571
Nuclei: Unsorted	X041-AP0C1W1	#be1e2d	-1212	47643
Nuclei: Unsorted	X041-AP0C1W1	#be1e2d	-1211	47645
Nuclei: Unsorted	X041-AP0C1W1	#be1e2d	-1210	47804
Nuclei: Unsorted	X041-AP0C1W1	#be1e2d	-1209	47921
Nuclei: Unsorted	X041-AP0C1W1	#be1e2d	-1208	47915
Nuclei: Unsorted	X041-AP0C1W1	#be1e2d	-1207	47959
Nuclei: Unsorted	X041-AP0C1W1	#be1e2d	-1206	47843
Nuclei: Unsorted	X041-AP0C1W1	#be1e2d	-1205	48041
Nuclei: Unsorted	X041-AP0C1W1	#be1e2d	-1204	48072
Nuclei: Unsorted	X041-AP0C1W1	#be1e2d	-1203	48097
Nuclei: Unsorted	X041-AP0C1W1	#be1e2d	-1202	48269
Nuclei: Unsorted	X041-AP0C1W1	#be1e2d	-1201	48293
Nuclei: Unsorted	X041-AP0C1W1	#be1e2d	-1200	48402
Nuclei: Unsorted	X041-AP0C1W1	#be1e2d	-1199	48402
Nuclei: Unsorted	X041-AP0C1W1	#be1e2d	-1198	48508
Nuclei: Unsorted	X041-AP0C1W1	#be1e2d	-1197	48536
Nuclei: Unsorted	X041-AP0C1W1	#be1e2d	-1196	48709
Nuclei: Unsorted	X041-AP0C1W1	#be1e2d	-1195	48750
Nuclei: Unsorted	X041-AP0C1W1	#be1e2d	-1194	48649
Nuclei: Unsorted	X041-AP0C1W1	#be1e2d	-1193	48642
Nuclei: Unsorted	X041-AP0C1W1	#be1e2d	-1192	48627
Nuclei: Unsorted	X041-AP0C1W1	#be1e2d	-1191	48711
Nuclei: Unsorted	X041-AP0C1W1	#be1e2d	-1190	48799
Nuclei: Unsorted	X041-AP0C1W1	#be1e2d	-1189	48781
Nuclei: Unsorted	X041-AP0C1W1	#be1e2d	-1188	48978
Nuclei: Unsorted	X041-AP0C1W1	#be1e2d	-1187	48881
Nuclei: Unsorted	X041-AP0C1W1	#be1e2d	-1186	48945
Nuclei: Unsorted	X041-AP0C1W1	#be1e2d	-1185	49019
Nuclei: Unsorted	X041-AP0C1W1	#be1e2d	-1184	48912
Nuclei: Unsorted	X041-AP0C1W1	#be1e2d	-1183	48924
Nuclei: Unsorted	X041-AP0C1W1	#be1e2d	-1182	48896
Nuclei: Unsorted	X041-AP0C1W1	#be1e2d	-1181	49038
Nuclei: Unsorted	X041-AP0C1W1	#be1e2d	-1180	48962
Nuclei: Unsorted	X041-AP0C1W1	#be1e2d	-1179	48896
Nuclei: Unsorted	X041-AP0C1W1	#be1e2d	-1178	48930
Nuclei: Unsorted	X041-AP0C1W1	#be1e2d	-1177	48959
Nuclei: Unsorted	X041-AP0C1W1	#be1e2d	-1176	49114
Nuclei: Unsorted	X041-AP0C1W1	#be1e2d	-1175	49085
Nuclei: Unsorted	X041-AP0C1W1	#be1e2d	-1174	49038
Nuclei: Unsorted	X041-AP0C1W1	#be1e2d	-1173	49091
Nuclei: Unsorted	X041-AP0C1W1	#be1e2d	-1172	49199
Nuclei: Unsorted	X041-AP0C1W1	#be1e2d	-1171	49213
Nuclei: Unsorted	X041-AP0C1W1	#be1e2d	-1170	49321
Nuclei: Unsorted	X041-AP0C1W1	#be1e2d	-1169	49420
Nuclei: Unsorted	X041-AP0C1W1	#be1e2d	-1168	49509
Nuclei: Unsorted	X041-AP0C1W1	#be1e2d	-1167	49593
Nuclei: Unsorted	X041-AP0C1W1	#be1e2d	-1166	49623
Nuclei: Unsorted	X041-AP0C1W1	#be1e2d	-1165	49567
Nuclei: Unsorted	X041-AP0C1W1	#be1e2d	-1164	49689
Nuclei: Unsorted	X041-AP0C1W1	#be1e2d	-1163	49907
Nuclei: Unsorted	X041-AP0C1W1	#be1e2d	-1162	49950
Nuclei: Unsorted	X041-AP0C1W1	#be1e2d	-1161	49914
Nuclei: Unsorted	X041-AP0C1W1	#be1e2d	-1160	49952
Nuclei: Unsorted	X041-AP0C1W1	#be1e2d	-1159	49946
Nuclei: Unsorted	X041-AP0C1W1	#be1e2d	-1158	49885
Nuclei: Unsorted	X041-AP0C1W1	#be1e2d	-1157	49978
Nuclei: Unsorted	X041-AP0C1W1	#be1e2d	-1156	49974
Nuclei: Unsorted	X041-AP0C1W1	#be1e2d	-1155	49957
Nuclei: Unsorted	X041-AP0C1W1	#be1e2d	-1154	50162
Nuclei: Unsorted	X041-AP0C1W1	#be1e2d	-1153	50334
Nuclei: Unsorted	X041-AP0C1W1	#be1e2d	-1152	50425
Nuclei: Unsorted	X041-AP0C1W1	#be1e2d	-1151	50494
Nuclei: Unsorted	X041-AP0C1W1	#be1e2d	-1150	50425
Nuclei: Unsorted	X041-AP0C1W1	#be1e2d	-1149	50568
Nuclei: Unsorted	X041-AP0C1W1	#be1e2d	-1148	50611
Nuclei: Unsorted	X041-AP0C1W1	#be1e2d	-1147	50553
Nuclei: Unsorted	X041-AP0C1W1	#be1e2d	-1146	50666
Nuclei: Unsorted	X041-AP0C1W1	#be1e2d	-1145	50819
Nuclei: Unsorted	X041-AP0C1W1	#be1e2d	-1144	50974
Nuclei: Unsorted	X041-AP0C1W1	#be1e2d	-1143	51063
Nuclei: Unsorted	X041-AP0C1W1	#be1e2d	-1142	51063
Nuclei: Unsorted	X041-AP0C1W1	#be1e2d	-1141	51039
Nuclei: Unsorted	X041-AP0C1W1	#be1e2d	-1140	51021
Nuclei: Unsorted	X041-AP0C1W1	#be1e2d	-1139	51069
Nuclei: Unsorted	X041-AP0C1W1	#be1e2d	-1138	51089
Nuclei: Unsorted	X041-AP0C1W1	#be1e2d	-1137	51040
Nuclei: Unsorted	X041-AP0C1W1	#be1e2d	-1136	51236
Nuclei: Unsorted	X041-AP0C1W1	#be1e2d	-1135	51277
Nuclei: Unsorted	X041-AP0C1W1	#be1e2d	-1134	51176
Nuclei: Unsorted	X041-AP0C1W1	#be1e2d	-1133	51249
Nuclei: Unsorted	X041-AP0C1W1	#be1e2d	-1132	51238
Nuclei: Unsorted	X041-AP0C1W1	#be1e2d	-1131	51364
Nuclei: Unsorted	X041-AP0C1W1	#be1e2d	-1130	51463
Nuclei: Unsorted	X041-AP0C1W1	#be1e2d	-1129	51494
Nuclei: Unsorted	X041-AP0C1W1	#be1e2d	-1128	51611
Nuclei: Unsorted	X041-AP0C1W1	#be1e2d	-1127	51690
Nuclei: Unsorted	X041-AP0C1W1	#be1e2d	-1126	51909
Nuclei: Unsorted	X041-AP0C1W1	#be1e2d	-1125	51956
Nuclei: Unsorted	X041-AP0C1W1	#be1e2d	-1124	51920
Nuclei: Unsorted	X041-AP0C1W1	#be1e2d	-1123	51873
Nuclei: Unsorted	X041-AP0C1W1	#be1e2d	-1122	51760
Nuclei: Unsorted	X041-AP0C1W1	#be1e2d	-1121	51816
Nuclei: Unsorted	X041-AP0C1W1	#be1e2d	-1120	51886
Nuclei: Unsorted	X041-AP0C1W1	#be1e2d	-1119	51844
Nuclei: Unsorted	X041-AP0C1W1	#be1e2d	-1118	51917
Nuclei: Unsorted	X041-AP0C1W1	#be1e2d	-1117	52004
Nuclei: Unsorted	X041-AP0C1W1	#be1e2d	-1116	52032
Nuclei: Unsorted	X041-AP0C1W1	#be1e2d	-1115	51919
Nuclei: Unsorted	X041-AP0C1W1	#be1e2d	-1114	51951
Nuclei: Unsorted	X041-AP0C1W1	#be1e2d	-1113	51912
Nuclei: Unsorted	X041-AP0C1W1	#be1e2d	-1112	51960
Nuclei: Unsorted	X041-AP0C1W1	#be1e2d	-1111	52103
Nuclei: Unsorted	X041-AP0C1W1	#be1e2d	-1110	52116
Nuclei: Unsorted	X041-AP0C1W1	#be1e2d	-1109	52126
Nuclei: Unsorted	X041-AP0C1W1	#be1e2d	-1108	52314
Nuclei: Unsorted	X041-AP0C1W1	#be1e2d	-1107	52473
Nuclei: Unsorted	X041-AP0C1W1	#be1e2d	-1106	52528
Nuclei: Unsorted	X041-AP0C1W1	#be1e2d	-1105	52570
Nuclei: Unsorted	X041-AP0C1W1	#be1e2d	-1104	52596
Nuclei: Unsorted	X041-AP0C1W1	#be1e2d	-1103	52625
Nuclei: Unsorted	X041-AP0C1W1	#be1e2d	-1102	52754
Nuclei: Unsorted	X041-AP0C1W1	#be1e2d	-1101	52848
Nuclei: Unsorted	X041-AP0C1W1	#be1e2d	-1100	52906
Nuclei: Unsorted	X041-AP0C1W1	#be1e2d	-1099	53054
Nuclei: Unsorted	X041-AP0C1W1	#be1e2d	-1098	53152
Nuclei: Unsorted	X041-AP0C1W1	#be1e2d	-1097	53207
Nuclei: Unsorted	X041-AP0C1W1	#be1e2d	-1096	53282
Nuclei: Unsorted	X041-AP0C1W1	#be1e2d	-1095	53318
Nuclei: Unsorted	X041-AP0C1W1	#be1e2d	-1094	53432
Nuclei: Unsorted	X041-AP0C1W1	#be1e2d	-1093	53558
Nuclei: Unsorted	X041-AP0C1W1	#be1e2d	-1092	53640
Nuclei: Unsorted	X041-AP0C1W1	#be1e2d	-1091	53720
Nuclei: Unsorted	X041-AP0C1W1	#be1e2d	-1090	53887
Nuclei: Unsorted	X041-AP0C1W1	#be1e2d	-1089	53897
Nuclei: Unsorted	X041-AP0C1W1	#be1e2d	-1088	54026
Nuclei: Unsorted	X041-AP0C1W1	#be1e2d	-1087	54071
Nuclei: Unsorted	X041-AP0C1W1	#be1e2d	-1086	54077
Nuclei: Unsorted	X041-AP0C1W1	#be1e2d	-1085	54115
Nuclei: Unsorted	X041-AP0C1W1	#be1e2d	-1084	54220
Nuclei: Unsorted	X041-AP0C1W1	#be1e2d	-1083	54273
Nuclei: Unsorted	X041-AP0C1W1	#be1e2d	-1082	54292
Nuclei: Unsorted	X041-AP0C1W1	#be1e2d	-1081	54311
Nuclei: Unsorted	X041-AP0C1W1	#be1e2d	-1080	54399
Nuclei: Unsorted	X041-AP0C1W1	#be1e2d	-1079	54484
Nuclei: Unsorted	X041-AP0C1W1	#be1e2d	-1078	54502
Nuclei: Unsorted	X041-AP0C1W1	#be1e2d	-1077	54366
Nuclei: Unsorted	X041-AP0C1W1	#be1e2d	-1076	54253
Nuclei: Unsorted	X041-AP0C1W1	#be1e2d	-1075	54249
Nuclei: Unsorted	X041-AP0C1W1	#be1e2d	-1074	54297
Nuclei: Unsorted	X041-AP0C1W1	#be1e2d	-1073	54278
Nuclei: Unsorted	X041-AP0C1W1	#be1e2d	-1072	54294
Nuclei: Unsorted	X041-AP0C1W1	#be1e2d	-1071	54289
Nuclei: Unsorted	X041-AP0C1W1	#be1e2d	-1070	54362
Nuclei: Unsorted	X041-AP0C1W1	#be1e2d	-1069	54334
Nuclei: Unsorted	X041-AP0C1W1	#be1e2d	-1068	54349
Nuclei: Unsorted	X041-AP0C1W1	#be1e2d	-1067	54358
Nuclei: Unsorted	X041-AP0C1W1	#be1e2d	-1066	54385
Nuclei: Unsorted	X041-AP0C1W1	#be1e2d	-1065	54400
Nuclei: Unsorted	X041-AP0C1W1	#be1e2d	-1064	54399
Nuclei: Unsorted	X041-AP0C1W1	#be1e2d	-1063	54365
Nuclei: Unsorted	X041-AP0C1W1	#be1e2d	-1062	54353
Nuclei: Unsorted	X041-AP0C1W1	#be1e2d	-1061	54294
Nuclei: Unsorted	X041-AP0C1W1	#be1e2d	-1060	54285
Nuclei: Unsorted	X041-AP0C1W1	#be1e2d	-1059	54285
Nuclei: Unsorted	X041-AP0C1W1	#be1e2d	-1058	54157
Nuclei: Unsorted	X041-AP0C1W1	#be1e2d	-1057	54220
Nuclei: Unsorted	X041-AP0C1W1	#be1e2d	-1056	54149
Nuclei: Unsorted	X041-AP0C1W1	#be1e2d	-1055	54303
Nuclei: Unsorted	X041-AP0C1W1	#be1e2d	-1054	54198
Nuclei: Unsorted	X041-AP0C1W1	#be1e2d	-1053	54286
Nuclei: Unsorted	X041-AP0C1W1	#be1e2d	-1052	54358
Nuclei: Unsorted	X041-AP0C1W1	#be1e2d	-1051	54356
Nuclei: Unsorted	X041-AP0C1W1	#be1e2d	-1050	54311
Nuclei: Unsorted	X041-AP0C1W1	#be1e2d	-1049	54330
Nuclei: Unsorted	X041-AP0C1W1	#be1e2d	-1048	54331
Nuclei: Unsorted	X041-AP0C1W1	#be1e2d	-1047	54472
Nuclei: Unsorted	X041-AP0C1W1	#be1e2d	-1046	54708
Nuclei: Unsorted	X041-AP0C1W1	#be1e2d	-1045	54854
Nuclei: Unsorted	X041-AP0C1W1	#be1e2d	-1044	55045
Nuclei: Unsorted	X041-AP0C1W1	#be1e2d	-1043	54998
Nuclei: Unsorted	X041-AP0C1W1	#be1e2d	-1042	55054
Nuclei: Unsorted	X041-AP0C1W1	#be1e2d	-1041	54957
Nuclei: Unsorted	X041-AP0C1W1	#be1e2d	-1040	55059
Nuclei: Unsorted	X041-AP0C1W1	#be1e2d	-1039	55125
Nuclei: Unsorted	X041-AP0C1W1	#be1e2d	-1038	55301
Nuclei: Unsorted	X041-AP0C1W1	#be1e2d	-1037	55469
Nuclei: Unsorted	X041-AP0C1W1	#be1e2d	-1036	55425
Nuclei: Unsorted	X041-AP0C1W1	#be1e2d	-1035	55549
Nuclei: Unsorted	X041-AP0C1W1	#be1e2d	-1034	55690
Nuclei: Unsorted	X041-AP0C1W1	#be1e2d	-1033	55865
Nuclei: Unsorted	X041-AP0C1W1	#be1e2d	-1032	55961
Nuclei: Unsorted	X041-AP0C1W1	#be1e2d	-1031	55921
Nuclei: Unsorted	X041-AP0C1W1	#be1e2d	-1030	56023
Nuclei: Unsorted	X041-AP0C1W1	#be1e2d	-1029	56070
Nuclei: Unsorted	X041-AP0C1W1	#be1e2d	-1028	56157
Nuclei: Unsorted	X041-AP0C1W1	#be1e2d	-1027	56357
Nuclei: Unsorted	X041-AP0C1W1	#be1e2d	-1026	56421
Nuclei: Unsorted	X041-AP0C1W1	#be1e2d	-1025	56472
Nuclei: Unsorted	X041-AP0C1W1	#be1e2d	-1024	56560
Nuclei: Unsorted	X041-AP0C1W1	#be1e2d	-1023	56551
Nuclei: Unsorted	X041-AP0C1W1	#be1e2d	-1022	56703
Nuclei: Unsorted	X041-AP0C1W1	#be1e2d	-1021	56757
Nuclei: Unsorted	X041-AP0C1W1	#be1e2d	-1020	56908
Nuclei: Unsorted	X041-AP0C1W1	#be1e2d	-1019	57094
Nuclei: Unsorted	X041-AP0C1W1	#be1e2d	-1018	57054
Nuclei: Unsorted	X041-AP0C1W1	#be1e2d	-1017	57016
Nuclei: Unsorted	X041-AP0C1W1	#be1e2d	-1016	57084
Nuclei: Unsorted	X041-AP0C1W1	#be1e2d	-1015	57182
Nuclei: Unsorted	X041-AP0C1W1	#be1e2d	-1014	57245
Nuclei: Unsorted	X041-AP0C1W1	#be1e2d	-1013	57314
Nuclei: Unsorted	X041-AP0C1W1	#be1e2d	-1012	57450
Nuclei: Unsorted	X041-AP0C1W1	#be1e2d	-1011	57587
Nuclei: Unsorted	X041-AP0C1W1	#be1e2d	-1010	57622
Nuclei: Unsorted	X041-AP0C1W1	#be1e2d	-1009	57660
Nuclei: Unsorted	X041-AP0C1W1	#be1e2d	-1008	57502
Nuclei: Unsorted	X041-AP0C1W1	#be1e2d	-1007	57437
Nuclei: Unsorted	X041-AP0C1W1	#be1e2d	-1006	57587
Nuclei: Unsorted	X041-AP0C1W1	#be1e2d	-1005	57749
Nuclei: Unsorted	X041-AP0C1W1	#be1e2d	-1004	57761
Nuclei: Unsorted	X041-AP0C1W1	#be1e2d	-1003	57836
Nuclei: Unsorted	X041-AP0C1W1	#be1e2d	-1002	57962
Nuclei: Unsorted	X041-AP0C1W1	#be1e2d	-1001	58004
Nuclei: Unsorted	X041-AP0C1W1	#be1e2d	-1000	58142
Nuclei: Unsorted	X041-AP0C1W1	#be1e2d	-999	58273
Nuclei: Unsorted	X041-AP0C1W1	#be1e2d	-998	58250
Nuclei: Unsorted	X041-AP0C1W1	#be1e2d	-997	58295
Nuclei: Unsorted	X041-AP0C1W1	#be1e2d	-996	58417
Nuclei: Unsorted	X041-AP0C1W1	#be1e2d	-995	58409
Nuclei: Unsorted	X041-AP0C1W1	#be1e2d	-994	58488
Nuclei: Unsorted	X041-AP0C1W1	#be1e2d	-993	58525
Nuclei: Unsorted	X041-AP0C1W1	#be1e2d	-992	58585
Nuclei: Unsorted	X041-AP0C1W1	#be1e2d	-991	58576
Nuclei: Unsorted	X041-AP0C1W1	#be1e2d	-990	58583
Nuclei: Unsorted	X041-AP0C1W1	#be1e2d	-989	58831
Nuclei: Unsorted	X041-AP0C1W1	#be1e2d	-988	58817
Nuclei: Unsorted	X041-AP0C1W1	#be1e2d	-987	58920
Nuclei: Unsorted	X041-AP0C1W1	#be1e2d	-986	58900
Nuclei: Unsorted	X041-AP0C1W1	#be1e2d	-985	58841
Nuclei: Unsorted	X041-AP0C1W1	#be1e2d	-984	58857
Nuclei: Unsorted	X041-AP0C1W1	#be1e2d	-983	58982
Nuclei: Unsorted	X041-AP0C1W1	#be1e2d	-982	59009
Nuclei: Unsorted	X041-AP0C1W1	#be1e2d	-981	59100
Nuclei: Unsorted	X041-AP0C1W1	#be1e2d	-980	59040
Nuclei: Unsorted	X041-AP0C1W1	#be1e2d	-979	59148
Nuclei: Unsorted	X041-AP0C1W1	#be1e2d	-978	59335
Nuclei: Unsorted	X041-AP0C1W1	#be1e2d	-977	59315
Nuclei: Unsorted	X041-AP0C1W1	#be1e2d	-976	59433
Nuclei: Unsorted	X041-AP0C1W1	#be1e2d	-975	59450
Nuclei: Unsorted	X041-AP0C1W1	#be1e2d	-974	59618
Nuclei: Unsorted	X041-AP0C1W1	#be1e2d	-973	59644
Nuclei: Unsorted	X041-AP0C1W1	#be1e2d	-972	59608
Nuclei: Unsorted	X041-AP0C1W1	#be1e2d	-971	59625
Nuclei: Unsorted	X041-AP0C1W1	#be1e2d	-970	59745
Nuclei: Unsorted	X041-AP0C1W1	#be1e2d	-969	59815
Nuclei: Unsorted	X041-AP0C1W1	#be1e2d	-968	59909
Nuclei: Unsorted	X041-AP0C1W1	#be1e2d	-967	59843
Nuclei: Unsorted	X041-AP0C1W1	#be1e2d	-966	59909
Nuclei: Unsorted	X041-AP0C1W1	#be1e2d	-965	60074
Nuclei: Unsorted	X041-AP0C1W1	#be1e2d	-964	60015
Nuclei: Unsorted	X041-AP0C1W1	#be1e2d	-963	60157
Nuclei: Unsorted	X041-AP0C1W1	#be1e2d	-962	60086
Nuclei: Unsorted	X041-AP0C1W1	#be1e2d	-961	60119
Nuclei: Unsorted	X041-AP0C1W1	#be1e2d	-960	60135
Nuclei: Unsorted	X041-AP0C1W1	#be1e2d	-959	60229
Nuclei: Unsorted	X041-AP0C1W1	#be1e2d	-958	60333
Nuclei: Unsorted	X041-AP0C1W1	#be1e2d	-957	60296
Nuclei: Unsorted	X041-AP0C1W1	#be1e2d	-956	60389
Nuclei: Unsorted	X041-AP0C1W1	#be1e2d	-955	60472
Nuclei: Unsorted	X041-AP0C1W1	#be1e2d	-954	60459
Nuclei: Unsorted	X041-AP0C1W1	#be1e2d	-953	60459
Nuclei: Unsorted	X041-AP0C1W1	#be1e2d	-952	60543
Nuclei: Unsorted	X041-AP0C1W1	#be1e2d	-951	60775
Nuclei: Unsorted	X041-AP0C1W1	#be1e2d	-950	60903
Nuclei: Unsorted	X041-AP0C1W1	#be1e2d	-949	60892
Nuclei: Unsorted	X041-AP0C1W1	#be1e2d	-948	61008
Nuclei: Unsorted	X041-AP0C1W1	#be1e2d	-947	61076
Nuclei: Unsorted	X041-AP0C1W1	#be1e2d	-946	61064
Nuclei: Unsorted	X041-AP0C1W1	#be1e2d	-945	61076
Nuclei: Unsorted	X041-AP0C1W1	#be1e2d	-944	61137
Nuclei: Unsorted	X041-AP0C1W1	#be1e2d	-943	61224
Nuclei: Unsorted	X041-AP0C1W1	#be1e2d	-942	61430
Nuclei: Unsorted	X041-AP0C1W1	#be1e2d	-941	61560
Nuclei: Unsorted	X041-AP0C1W1	#be1e2d	-940	61667
Nuclei: Unsorted	X041-AP0C1W1	#be1e2d	-939	61711
Nuclei: Unsorted	X041-AP0C1W1	#be1e2d	-938	61672
Nuclei: Unsorted	X041-AP0C1W1	#be1e2d	-937	61750
Nuclei: Unsorted	X041-AP0C1W1	#be1e2d	-936	61628
Nuclei: Unsorted	X041-AP0C1W1	#be1e2d	-935	61715
Nuclei: Unsorted	X041-AP0C1W1	#be1e2d	-934	61893
Nuclei: Unsorted	X041-AP0C1W1	#be1e2d	-933	61997
Nuclei: Unsorted	X041-AP0C1W1	#be1e2d	-932	62083
Nuclei: Unsorted	X041-AP0C1W1	#be1e2d	-931	62117
Nuclei: Unsorted	X041-AP0C1W1	#be1e2d	-930	62144
Nuclei: Unsorted	X041-AP0C1W1	#be1e2d	-929	62186
Nuclei: Unsorted	X041-AP0C1W1	#be1e2d	-928	62169
Nuclei: Unsorted	X041-AP0C1W1	#be1e2d	-927	62232
Nuclei: Unsorted	X041-AP0C1W1	#be1e2d	-926	62187
Nuclei: Unsorted	X041-AP0C1W1	#be1e2d	-925	62336
Nuclei: Unsorted	X041-AP0C1W1	#be1e2d	-924	62457
Nuclei: Unsorted	X041-AP0C1W1	#be1e2d	-923	62473
Nuclei: Unsorted	X041-AP0C1W1	#be1e2d	-922	62519
Nuclei: Unsorted	X041-AP0C1W1	#be1e2d	-921	62528
Nuclei: Unsorted	X041-AP0C1W1	#be1e2d	-920	62531
Nuclei: Unsorted	X041-AP0C1W1	#be1e2d	-919	62539
Nuclei: Unsorted	X041-AP0C1W1	#be1e2d	-918	62477
Nuclei: Unsorted	X041-AP0C1W1	#be1e2d	-917	62713
Nuclei: Unsorted	X041-AP0C1W1	#be1e2d	-916	62726
Nuclei: Unsorted	X041-AP0C1W1	#be1e2d	-915	62659
Nuclei: Unsorted	X041-AP0C1W1	#be1e2d	-914	62720
Nuclei: Unsorted	X041-AP0C1W1	#be1e2d	-913	62867
Nuclei: Unsorted	X041-AP0C1W1	#be1e2d	-912	62844
Nuclei: Unsorted	X041-AP0C1W1	#be1e2d	-911	62954
Nuclei: Unsorted	X041-AP0C1W1	#be1e2d	-910	62856
Nuclei: Unsorted	X041-AP0C1W1	#be1e2d	-909	62975
Nuclei: Unsorted	X041-AP0C1W1	#be1e2d	-908	63176
Nuclei: Unsorted	X041-AP0C1W1	#be1e2d	-907	63250
Nuclei: Unsorted	X041-AP0C1W1	#be1e2d	-906	63476
Nuclei: Unsorted	X041-AP0C1W1	#be1e2d	-905	63490
Nuclei: Unsorted	X041-AP0C1W1	#be1e2d	-904	63621
Nuclei: Unsorted	X041-AP0C1W1	#be1e2d	-903	63873
Nuclei: Unsorted	X041-AP0C1W1	#be1e2d	-902	63951
Nuclei: Unsorted	X041-AP0C1W1	#be1e2d	-901	64070
Nuclei: Unsorted	X041-AP0C1W1	#be1e2d	-900	63965
Nuclei: Unsorted	X041-AP0C1W1	#be1e2d	-899	64097
Nuclei: Unsorted	X041-AP0C1W1	#be1e2d	-898	64427
Nuclei: Unsorted	X041-AP0C1W1	#be1e2d	-897	64451
Nuclei: Unsorted	X041-AP0C1W1	#be1e2d	-896	64664
Nuclei: Unsorted	X041-AP0C1W1	#be1e2d	-895	64664
Nuclei: Unsorted	X041-AP0C1W1	#be1e2d	-894	64850
Nuclei: Unsorted	X041-AP0C1W1	#be1e2d	-893	64897
Nuclei: Unsorted	X041-AP0C1W1	#be1e2d	-892	64939
Nuclei: Unsorted	X041-AP0C1W1	#be1e2d	-891	65125
Nuclei: Unsorted	X041-AP0C1W1	#be1e2d	-890	65186
Nuclei: Unsorted	X041-AP0C1W1	#be1e2d	-889	65306
Nuclei: Unsorted	X041-AP0C1W1	#be1e2d	-888	65478
Nuclei: Unsorted	X041-AP0C1W1	#be1e2d	-887	65396
Nuclei: Unsorted	X041-AP0C1W1	#be1e2d	-886	65682
Nuclei: Unsorted	X041-AP0C1W1	#be1e2d	-885	65856
Nuclei: Unsorted	X041-AP0C1W1	#be1e2d	-884	65971
Nuclei: Unsorted	X041-AP0C1W1	#be1e2d	-883	65936
Nuclei: Unsorted	X041-AP0C1W1	#be1e2d	-882	66002
Nuclei: Unsorted	X041-AP0C1W1	#be1e2d	-881	66134
Nuclei: Unsorted	X041-AP0C1W1	#be1e2d	-880	66154
Nuclei: Unsorted	X041-AP0C1W1	#be1e2d	-879	66282
Nuclei: Unsorted	X041-AP0C1W1	#be1e2d	-878	66373
Nuclei: Unsorted	X041-AP0C1W1	#be1e2d	-877	66433
Nuclei: Unsorted	X041-AP0C1W1	#be1e2d	-876	66587
Nuclei: Unsorted	X041-AP0C1W1	#be1e2d	-875	66451
Nuclei: Unsorted	X041-AP0C1W1	#be1e2d	-874	66521
Nuclei: Unsorted	X041-AP0C1W1	#be1e2d	-873	66594
Nuclei: Unsorted	X041-AP0C1W1	#be1e2d	-872	66567
Nuclei: Unsorted	X041-AP0C1W1	#be1e2d	-871	66563
Nuclei: Unsorted	X041-AP0C1W1	#be1e2d	-870	66710
Nuclei: Unsorted	X041-AP0C1W1	#be1e2d	-869	66961
Nuclei: Unsorted	X041-AP0C1W1	#be1e2d	-868	67025
Nuclei: Unsorted	X041-AP0C1W1	#be1e2d	-867	67059
Nuclei: Unsorted	X041-AP0C1W1	#be1e2d	-866	67204
Nuclei: Unsorted	X041-AP0C1W1	#be1e2d	-865	67329
Nuclei: Unsorted	X041-AP0C1W1	#be1e2d	-864	67393
Nuclei: Unsorted	X041-AP0C1W1	#be1e2d	-863	67394
Nuclei: Unsorted	X041-AP0C1W1	#be1e2d	-862	67325
Nuclei: Unsorted	X041-AP0C1W1	#be1e2d	-861	67608
Nuclei: Unsorted	X041-AP0C1W1	#be1e2d	-860	67634
Nuclei: Unsorted	X041-AP0C1W1	#be1e2d	-859	67865
Nuclei: Unsorted	X041-AP0C1W1	#be1e2d	-858	67849
Nuclei: Unsorted	X041-AP0C1W1	#be1e2d	-857	67961
Nuclei: Unsorted	X041-AP0C1W1	#be1e2d	-856	67895
Nuclei: Unsorted	X041-AP0C1W1	#be1e2d	-855	67764
Nuclei: Unsorted	X041-AP0C1W1	#be1e2d	-854	67880
Nuclei: Unsorted	X041-AP0C1W1	#be1e2d	-853	68047
Nuclei: Unsorted	X041-AP0C1W1	#be1e2d	-852	68174
Nuclei: Unsorted	X041-AP0C1W1	#be1e2d	-851	68288
Nuclei: Unsorted	X041-AP0C1W1	#be1e2d	-850	68317
Nuclei: Unsorted	X041-AP0C1W1	#be1e2d	-849	68331
Nuclei: Unsorted	X041-AP0C1W1	#be1e2d	-848	68393
Nuclei: Unsorted	X041-AP0C1W1	#be1e2d	-847	68294
Nuclei: Unsorted	X041-AP0C1W1	#be1e2d	-846	68431
Nuclei: Unsorted	X041-AP0C1W1	#be1e2d	-845	68616
Nuclei: Unsorted	X041-AP0C1W1	#be1e2d	-844	68720
Nuclei: Unsorted	X041-AP0C1W1	#be1e2d	-843	68772
Nuclei: Unsorted	X041-AP0C1W1	#be1e2d	-842	69028
Nuclei: Unsorted	X041-AP0C1W1	#be1e2d	-841	69104
Nuclei: Unsorted	X041-AP0C1W1	#be1e2d	-840	69203
Nuclei: Unsorted	X041-AP0C1W1	#be1e2d	-839	69309
Nuclei: Unsorted	X041-AP0C1W1	#be1e2d	-838	69251
Nuclei: Unsorted	X041-AP0C1W1	#be1e2d	-837	69269
Nuclei: Unsorted	X041-AP0C1W1	#be1e2d	-836	69280
Nuclei: Unsorted	X041-AP0C1W1	#be1e2d	-835	69308
Nuclei: Unsorted	X041-AP0C1W1	#be1e2d	-834	69602
Nuclei: Unsorted	X041-AP0C1W1	#be1e2d	-833	69723
Nuclei: Unsorted	X041-AP0C1W1	#be1e2d	-832	69681
Nuclei: Unsorted	X041-AP0C1W1	#be1e2d	-831	69764
Nuclei: Unsorted	X041-AP0C1W1	#be1e2d	-830	69770
Nuclei: Unsorted	X041-AP0C1W1	#be1e2d	-829	69902
Nuclei: Unsorted	X041-AP0C1W1	#be1e2d	-828	70009
Nuclei: Unsorted	X041-AP0C1W1	#be1e2d	-827	70090
Nuclei: Unsorted	X041-AP0C1W1	#be1e2d	-826	70199
Nuclei: Unsorted	X041-AP0C1W1	#be1e2d	-825	70402
Nuclei: Unsorted	X041-AP0C1W1	#be1e2d	-824	70516
Nuclei: Unsorted	X041-AP0C1W1	#be1e2d	-823	70544
Nuclei: Unsorted	X041-AP0C1W1	#be1e2d	-822	70667
Nuclei: Unsorted	X041-AP0C1W1	#be1e2d	-821	70720
Nuclei: Unsorted	X041-AP0C1W1	#be1e2d	-820	70884
Nuclei: Unsorted	X041-AP0C1W1	#be1e2d	-819	71143
Nuclei: Unsorted	X041-AP0C1W1	#be1e2d	-818	71203
Nuclei: Unsorted	X041-AP0C1W1	#be1e2d	-817	71363
Nuclei: Unsorted	X041-AP0C1W1	#be1e2d	-816	71484
Nuclei: Unsorted	X041-AP0C1W1	#be1e2d	-815	71524
Nuclei: Unsorted	X041-AP0C1W1	#be1e2d	-814	71534
Nuclei: Unsorted	X041-AP0C1W1	#be1e2d	-813	71559
Nuclei: Unsorted	X041-AP0C1W1	#be1e2d	-812	71669
Nuclei: Unsorted	X041-AP0C1W1	#be1e2d	-811	71658
Nuclei: Unsorted	X041-AP0C1W1	#be1e2d	-810	71754
Nuclei: Unsorted	X041-AP0C1W1	#be1e2d	-809	71865
Nuclei: Unsorted	X041-AP0C1W1	#be1e2d	-808	71946
Nuclei: Unsorted	X041-AP0C1W1	#be1e2d	-807	72168
Nuclei: Unsorted	X041-AP0C1W1	#be1e2d	-806	72263
Nuclei: Unsorted	X041-AP0C1W1	#be1e2d	-805	72300
Nuclei: Unsorted	X041-AP0C1W1	#be1e2d	-804	72462
Nuclei: Unsorted	X041-AP0C1W1	#be1e2d	-803	72418
Nuclei: Unsorted	X041-AP0C1W1	#be1e2d	-802	72544
Nuclei: Unsorted	X041-AP0C1W1	#be1e2d	-801	72769
Nuclei: Unsorted	X041-AP0C1W1	#be1e2d	-800	72832
Nuclei: Unsorted	X041-AP0C1W1	#be1e2d	-799	72994
Nuclei: Unsorted	X041-AP0C1W1	#be1e2d	-798	73044
Nuclei: Unsorted	X041-AP0C1W1	#be1e2d	-797	73111
Nuclei: Unsorted	X041-AP0C1W1	#be1e2d	-796	73250
Nuclei: Unsorted	X041-AP0C1W1	#be1e2d	-795	73119
Nuclei: Unsorted	X041-AP0C1W1	#be1e2d	-794	73297
Nuclei: Unsorted	X041-AP0C1W1	#be1e2d	-793	73225
Nuclei: Unsorted	X041-AP0C1W1	#be1e2d	-792	73391
Nuclei: Unsorted	X041-AP0C1W1	#be1e2d	-791	73502
Nuclei: Unsorted	X041-AP0C1W1	#be1e2d	-790	73471
Nuclei: Unsorted	X041-AP0C1W1	#be1e2d	-789	73577
Nuclei: Unsorted	X041-AP0C1W1	#be1e2d	-788	73608
Nuclei: Unsorted	X041-AP0C1W1	#be1e2d	-787	73762
Nuclei: Unsorted	X041-AP0C1W1	#be1e2d	-786	73722
Nuclei: Unsorted	X041-AP0C1W1	#be1e2d	-785	73840
Nuclei: Unsorted	X041-AP0C1W1	#be1e2d	-784	74077
Nuclei: Unsorted	X041-AP0C1W1	#be1e2d	-783	74236
Nuclei: Unsorted	X041-AP0C1W1	#be1e2d	-782	74366
Nuclei: Unsorted	X041-AP0C1W1	#be1e2d	-781	74437
Nuclei: Unsorted	X041-AP0C1W1	#be1e2d	-780	74578
Nuclei: Unsorted	X041-AP0C1W1	#be1e2d	-779	74479
Nuclei: Unsorted	X041-AP0C1W1	#be1e2d	-778	74729
Nuclei: Unsorted	X041-AP0C1W1	#be1e2d	-777	74937
Nuclei: Unsorted	X041-AP0C1W1	#be1e2d	-776	74961
Nuclei: Unsorted	X041-AP0C1W1	#be1e2d	-775	75009
Nuclei: Unsorted	X041-AP0C1W1	#be1e2d	-774	75130
Nuclei: Unsorted	X041-AP0C1W1	#be1e2d	-773	75414
Nuclei: Unsorted	X041-AP0C1W1	#be1e2d	-772	75385
Nuclei: Unsorted	X041-AP0C1W1	#be1e2d	-771	75293
Nuclei: Unsorted	X041-AP0C1W1	#be1e2d	-770	75608
Nuclei: Unsorted	X041-AP0C1W1	#be1e2d	-769	75742
Nuclei: Unsorted	X041-AP0C1W1	#be1e2d	-768	75755
Nuclei: Unsorted	X041-AP0C1W1	#be1e2d	-767	75896
Nuclei: Unsorted	X041-AP0C1W1	#be1e2d	-766	76036
Nuclei: Unsorted	X041-AP0C1W1	#be1e2d	-765	76106
Nuclei: Unsorted	X041-AP0C1W1	#be1e2d	-764	76330
Nuclei: Unsorted	X041-AP0C1W1	#be1e2d	-763	76482
Nuclei: Unsorted	X041-AP0C1W1	#be1e2d	-762	76499
Nuclei: Unsorted	X041-AP0C1W1	#be1e2d	-761	76583
Nuclei: Unsorted	X041-AP0C1W1	#be1e2d	-760	76878
Nuclei: Unsorted	X041-AP0C1W1	#be1e2d	-759	77000
Nuclei: Unsorted	X041-AP0C1W1	#be1e2d	-758	77149
Nuclei: Unsorted	X041-AP0C1W1	#be1e2d	-757	77359
Nuclei: Unsorted	X041-AP0C1W1	#be1e2d	-756	77370
Nuclei: Unsorted	X041-AP0C1W1	#be1e2d	-755	77474
Nuclei: Unsorted	X041-AP0C1W1	#be1e2d	-754	77596
Nuclei: Unsorted	X041-AP0C1W1	#be1e2d	-753	77785
Nuclei: Unsorted	X041-AP0C1W1	#be1e2d	-752	77902
Nuclei: Unsorted	X041-AP0C1W1	#be1e2d	-751	78038
Nuclei: Unsorted	X041-AP0C1W1	#be1e2d	-750	78227
Nuclei: Unsorted	X041-AP0C1W1	#be1e2d	-749	78312
Nuclei: Unsorted	X041-AP0C1W1	#be1e2d	-748	78270
Nuclei: Unsorted	X041-AP0C1W1	#be1e2d	-747	78442
Nuclei: Unsorted	X041-AP0C1W1	#be1e2d	-746	78429
Nuclei: Unsorted	X041-AP0C1W1	#be1e2d	-745	78607
Nuclei: Unsorted	X041-AP0C1W1	#be1e2d	-744	78795
Nuclei: Unsorted	X041-AP0C1W1	#be1e2d	-743	78878
Nuclei: Unsorted	X041-AP0C1W1	#be1e2d	-742	78941
Nuclei: Unsorted	X041-AP0C1W1	#be1e2d	-741	78949
Nuclei: Unsorted	X041-AP0C1W1	#be1e2d	-740	79036
Nuclei: Unsorted	X041-AP0C1W1	#be1e2d	-739	79141
Nuclei: Unsorted	X041-AP0C1W1	#be1e2d	-738	79332
Nuclei: Unsorted	X041-AP0C1W1	#be1e2d	-737	79484
Nuclei: Unsorted	X041-AP0C1W1	#be1e2d	-736	79701
Nuclei: Unsorted	X041-AP0C1W1	#be1e2d	-735	79924
Nuclei: Unsorted	X041-AP0C1W1	#be1e2d	-734	80173
Nuclei: Unsorted	X041-AP0C1W1	#be1e2d	-733	80406
Nuclei: Unsorted	X041-AP0C1W1	#be1e2d	-732	80414
Nuclei: Unsorted	X041-AP0C1W1	#be1e2d	-731	80483
Nuclei: Unsorted	X041-AP0C1W1	#be1e2d	-730	80615
Nuclei: Unsorted	X041-AP0C1W1	#be1e2d	-729	80581
Nuclei: Unsorted	X041-AP0C1W1	#be1e2d	-728	80713
Nuclei: Unsorted	X041-AP0C1W1	#be1e2d	-727	80929
Nuclei: Unsorted	X041-AP0C1W1	#be1e2d	-726	81299
Nuclei: Unsorted	X041-AP0C1W1	#be1e2d	-725	81468
Nuclei: Unsorted	X041-AP0C1W1	#be1e2d	-724	81546
Nuclei: Unsorted	X041-AP0C1W1	#be1e2d	-723	81650
Nuclei: Unsorted	X041-AP0C1W1	#be1e2d	-722	81873
Nuclei: Unsorted	X041-AP0C1W1	#be1e2d	-721	82015
Nuclei: Unsorted	X041-AP0C1W1	#be1e2d	-720	82276
Nuclei: Unsorted	X041-AP0C1W1	#be1e2d	-719	82667
Nuclei: Unsorted	X041-AP0C1W1	#be1e2d	-718	82626
Nuclei: Unsorted	X041-AP0C1W1	#be1e2d	-717	82976
Nuclei: Unsorted	X041-AP0C1W1	#be1e2d	-716	83185
Nuclei: Unsorted	X041-AP0C1W1	#be1e2d	-715	83128
Nuclei: Unsorted	X041-AP0C1W1	#be1e2d	-714	83480
Nuclei: Unsorted	X041-AP0C1W1	#be1e2d	-713	83672
Nuclei: Unsorted	X041-AP0C1W1	#be1e2d	-712	83919
Nuclei: Unsorted	X041-AP0C1W1	#be1e2d	-711	84014
Nuclei: Unsorted	X041-AP0C1W1	#be1e2d	-710	84153
Nuclei: Unsorted	X041-AP0C1W1	#be1e2d	-709	84361
Nuclei: Unsorted	X041-AP0C1W1	#be1e2d	-708	84693
Nuclei: Unsorted	X041-AP0C1W1	#be1e2d	-707	84738
Nuclei: Unsorted	X041-AP0C1W1	#be1e2d	-706	84805
Nuclei: Unsorted	X041-AP0C1W1	#be1e2d	-705	84854
Nuclei: Unsorted	X041-AP0C1W1	#be1e2d	-704	84948
Nuclei: Unsorted	X041-AP0C1W1	#be1e2d	-703	84980
Nuclei: Unsorted	X041-AP0C1W1	#be1e2d	-702	85260
Nuclei: Unsorted	X041-AP0C1W1	#be1e2d	-701	85555
Nuclei: Unsorted	X041-AP0C1W1	#be1e2d	-700	85697
Nuclei: Unsorted	X041-AP0C1W1	#be1e2d	-699	86077
Nuclei: Unsorted	X041-AP0C1W1	#be1e2d	-698	86064
Nuclei: Unsorted	X041-AP0C1W1	#be1e2d	-697	86435
Nuclei: Unsorted	X041-AP0C1W1	#be1e2d	-696	86476
Nuclei: Unsorted	X041-AP0C1W1	#be1e2d	-695	86602
Nuclei: Unsorted	X041-AP0C1W1	#be1e2d	-694	86875
Nuclei: Unsorted	X041-AP0C1W1	#be1e2d	-693	87003
Nuclei: Unsorted	X041-AP0C1W1	#be1e2d	-692	87182
Nuclei: Unsorted	X041-AP0C1W1	#be1e2d	-691	87398
Nuclei: Unsorted	X041-AP0C1W1	#be1e2d	-690	87456
Nuclei: Unsorted	X041-AP0C1W1	#be1e2d	-689	87587
Nuclei: Unsorted	X041-AP0C1W1	#be1e2d	-688	87687
Nuclei: Unsorted	X041-AP0C1W1	#be1e2d	-687	87624
Nuclei: Unsorted	X041-AP0C1W1	#be1e2d	-686	87951
Nuclei: Unsorted	X041-AP0C1W1	#be1e2d	-685	88279
Nuclei: Unsorted	X041-AP0C1W1	#be1e2d	-684	88427
Nuclei: Unsorted	X041-AP0C1W1	#be1e2d	-683	88595
Nuclei: Unsorted	X041-AP0C1W1	#be1e2d	-682	88868
Nuclei: Unsorted	X041-AP0C1W1	#be1e2d	-681	88996
Nuclei: Unsorted	X041-AP0C1W1	#be1e2d	-680	89388
Nuclei: Unsorted	X041-AP0C1W1	#be1e2d	-679	89448
Nuclei: Unsorted	X041-AP0C1W1	#be1e2d	-678	89697
Nuclei: Unsorted	X041-AP0C1W1	#be1e2d	-677	90110
Nuclei: Unsorted	X041-AP0C1W1	#be1e2d	-676	90526
Nuclei: Unsorted	X041-AP0C1W1	#be1e2d	-675	90707
Nuclei: Unsorted	X041-AP0C1W1	#be1e2d	-674	90845
Nuclei: Unsorted	X041-AP0C1W1	#be1e2d	-673	91194
Nuclei: Unsorted	X041-AP0C1W1	#be1e2d	-672	91194
Nuclei: Unsorted	X041-AP0C1W1	#be1e2d	-671	91374
Nuclei: Unsorted	X041-AP0C1W1	#be1e2d	-670	91453
Nuclei: Unsorted	X041-AP0C1W1	#be1e2d	-669	91637
Nuclei: Unsorted	X041-AP0C1W1	#be1e2d	-668	91910
Nuclei: Unsorted	X041-AP0C1W1	#be1e2d	-667	91989
Nuclei: Unsorted	X041-AP0C1W1	#be1e2d	-666	92131
Nuclei: Unsorted	X041-AP0C1W1	#be1e2d	-665	92248
Nuclei: Unsorted	X041-AP0C1W1	#be1e2d	-664	92389
Nuclei: Unsorted	X041-AP0C1W1	#be1e2d	-663	92561
Nuclei: Unsorted	X041-AP0C1W1	#be1e2d	-662	92814
Nuclei: Unsorted	X041-AP0C1W1	#be1e2d	-661	93082
Nuclei: Unsorted	X041-AP0C1W1	#be1e2d	-660	93251
Nuclei: Unsorted	X041-AP0C1W1	#be1e2d	-659	93374
Nuclei: Unsorted	X041-AP0C1W1	#be1e2d	-658	93845
Nuclei: Unsorted	X041-AP0C1W1	#be1e2d	-657	93942
Nuclei: Unsorted	X041-AP0C1W1	#be1e2d	-656	94076
Nuclei: Unsorted	X041-AP0C1W1	#be1e2d	-655	94143
Nuclei: Unsorted	X041-AP0C1W1	#be1e2d	-654	94327
Nuclei: Unsorted	X041-AP0C1W1	#be1e2d	-653	94569
Nuclei: Unsorted	X041-AP0C1W1	#be1e2d	-652	94629
Nuclei: Unsorted	X041-AP0C1W1	#be1e2d	-651	94785
Nuclei: Unsorted	X041-AP0C1W1	#be1e2d	-650	94907
Nuclei: Unsorted	X041-AP0C1W1	#be1e2d	-649	95079
Nuclei: Unsorted	X041-AP0C1W1	#be1e2d	-648	95063
Nuclei: Unsorted	X041-AP0C1W1	#be1e2d	-647	95041
Nuclei: Unsorted	X041-AP0C1W1	#be1e2d	-646	95133
Nuclei: Unsorted	X041-AP0C1W1	#be1e2d	-645	95248
Nuclei: Unsorted	X041-AP0C1W1	#be1e2d	-644	95572
Nuclei: Unsorted	X041-AP0C1W1	#be1e2d	-643	95814
Nuclei: Unsorted	X041-AP0C1W1	#be1e2d	-642	95952
Nuclei: Unsorted	X041-AP0C1W1	#be1e2d	-641	96246
Nuclei: Unsorted	X041-AP0C1W1	#be1e2d	-640	96322
Nuclei: Unsorted	X041-AP0C1W1	#be1e2d	-639	96517
Nuclei: Unsorted	X041-AP0C1W1	#be1e2d	-638	96676
Nuclei: Unsorted	X041-AP0C1W1	#be1e2d	-637	96793
Nuclei: Unsorted	X041-AP0C1W1	#be1e2d	-636	96933
Nuclei: Unsorted	X041-AP0C1W1	#be1e2d	-635	97143
Nuclei: Unsorted	X041-AP0C1W1	#be1e2d	-634	97320
Nuclei: Unsorted	X041-AP0C1W1	#be1e2d	-633	97407
Nuclei: Unsorted	X041-AP0C1W1	#be1e2d	-632	97687
Nuclei: Unsorted	X041-AP0C1W1	#be1e2d	-631	98019
Nuclei: Unsorted	X041-AP0C1W1	#be1e2d	-630	98101
Nuclei: Unsorted	X041-AP0C1W1	#be1e2d	-629	98126
Nuclei: Unsorted	X041-AP0C1W1	#be1e2d	-628	98408
Nuclei: Unsorted	X041-AP0C1W1	#be1e2d	-627	98579
Nuclei: Unsorted	X041-AP0C1W1	#be1e2d	-626	98631
Nuclei: Unsorted	X041-AP0C1W1	#be1e2d	-625	98581
Nuclei: Unsorted	X041-AP0C1W1	#be1e2d	-624	98732
Nuclei: Unsorted	X041-AP0C1W1	#be1e2d	-623	98812
Nuclei: Unsorted	X041-AP0C1W1	#be1e2d	-622	99045
Nuclei: Unsorted	X041-AP0C1W1	#be1e2d	-621	99353
Nuclei: Unsorted	X041-AP0C1W1	#be1e2d	-620	99567
Nuclei: Unsorted	X041-AP0C1W1	#be1e2d	-619	99910
Nuclei: Unsorted	X041-AP0C1W1	#be1e2d	-618	100255
Nuclei: Unsorted	X041-AP0C1W1	#be1e2d	-617	100572
Nuclei: Unsorted	X041-AP0C1W1	#be1e2d	-616	100724
Nuclei: Unsorted	X041-AP0C1W1	#be1e2d	-615	100981
Nuclei: Unsorted	X041-AP0C1W1	#be1e2d	-614	101031
Nuclei: Unsorted	X041-AP0C1W1	#be1e2d	-613	101508
Nuclei: Unsorted	X041-AP0C1W1	#be1e2d	-612	101719
Nuclei: Unsorted	X041-AP0C1W1	#be1e2d	-611	101842
Nuclei: Unsorted	X041-AP0C1W1	#be1e2d	-610	102078
Nuclei: Unsorted	X041-AP0C1W1	#be1e2d	-609	102192
Nuclei: Unsorted	X041-AP0C1W1	#be1e2d	-608	102504
Nuclei: Unsorted	X041-AP0C1W1	#be1e2d	-607	102727
Nuclei: Unsorted	X041-AP0C1W1	#be1e2d	-606	102909
Nuclei: Unsorted	X041-AP0C1W1	#be1e2d	-605	103177
Nuclei: Unsorted	X041-AP0C1W1	#be1e2d	-604	103517
Nuclei: Unsorted	X041-AP0C1W1	#be1e2d	-603	103568
Nuclei: Unsorted	X041-AP0C1W1	#be1e2d	-602	103456
Nuclei: Unsorted	X041-AP0C1W1	#be1e2d	-601	103857
Nuclei: Unsorted	X041-AP0C1W1	#be1e2d	-600	104134
Nuclei: Unsorted	X041-AP0C1W1	#be1e2d	-599	104198
Nuclei: Unsorted	X041-AP0C1W1	#be1e2d	-598	104359
Nuclei: Unsorted	X041-AP0C1W1	#be1e2d	-597	104493
Nuclei: Unsorted	X041-AP0C1W1	#be1e2d	-596	104831
Nuclei: Unsorted	X041-AP0C1W1	#be1e2d	-595	105125
Nuclei: Unsorted	X041-AP0C1W1	#be1e2d	-594	105275
Nuclei: Unsorted	X041-AP0C1W1	#be1e2d	-593	105735
Nuclei: Unsorted	X041-AP0C1W1	#be1e2d	-592	105911
Nuclei: Unsorted	X041-AP0C1W1	#be1e2d	-591	106353
Nuclei: Unsorted	X041-AP0C1W1	#be1e2d	-590	106379
Nuclei: Unsorted	X041-AP0C1W1	#be1e2d	-589	106459
Nuclei: Unsorted	X041-AP0C1W1	#be1e2d	-588	106544
Nuclei: Unsorted	X041-AP0C1W1	#be1e2d	-587	106556
Nuclei: Unsorted	X041-AP0C1W1	#be1e2d	-586	106790
Nuclei: Unsorted	X041-AP0C1W1	#be1e2d	-585	107079
Nuclei: Unsorted	X041-AP0C1W1	#be1e2d	-584	107232
Nuclei: Unsorted	X041-AP0C1W1	#be1e2d	-583	107289
Nuclei: Unsorted	X041-AP0C1W1	#be1e2d	-582	107463
Nuclei: Unsorted	X041-AP0C1W1	#be1e2d	-581	107472
Nuclei: Unsorted	X041-AP0C1W1	#be1e2d	-580	107827
Nuclei: Unsorted	X041-AP0C1W1	#be1e2d	-579	108096
Nuclei: Unsorted	X041-AP0C1W1	#be1e2d	-578	108269
Nuclei: Unsorted	X041-AP0C1W1	#be1e2d	-577	108462
Nuclei: Unsorted	X041-AP0C1W1	#be1e2d	-576	108883
Nuclei: Unsorted	X041-AP0C1W1	#be1e2d	-575	109048
Nuclei: Unsorted	X041-AP0C1W1	#be1e2d	-574	109240
Nuclei: Unsorted	X041-AP0C1W1	#be1e2d	-573	109531
Nuclei: Unsorted	X041-AP0C1W1	#be1e2d	-572	109681
Nuclei: Unsorted	X041-AP0C1W1	#be1e2d	-571	109887
Nuclei: Unsorted	X041-AP0C1W1	#be1e2d	-570	109956
Nuclei: Unsorted	X041-AP0C1W1	#be1e2d	-569	110301
Nuclei: Unsorted	X041-AP0C1W1	#be1e2d	-568	110560
Nuclei: Unsorted	X041-AP0C1W1	#be1e2d	-567	110654
Nuclei: Unsorted	X041-AP0C1W1	#be1e2d	-566	110993
Nuclei: Unsorted	X041-AP0C1W1	#be1e2d	-565	111391
Nuclei: Unsorted	X041-AP0C1W1	#be1e2d	-564	111662
Nuclei: Unsorted	X041-AP0C1W1	#be1e2d	-563	111852
Nuclei: Unsorted	X041-AP0C1W1	#be1e2d	-562	111683
Nuclei: Unsorted	X041-AP0C1W1	#be1e2d	-561	112071
Nuclei: Unsorted	X041-AP0C1W1	#be1e2d	-560	112215
Nuclei: Unsorted	X041-AP0C1W1	#be1e2d	-559	112577
Nuclei: Unsorted	X041-AP0C1W1	#be1e2d	-558	112826
Nuclei: Unsorted	X041-AP0C1W1	#be1e2d	-557	113072
Nuclei: Unsorted	X041-AP0C1W1	#be1e2d	-556	113270
Nuclei: Unsorted	X041-AP0C1W1	#be1e2d	-555	113397
Nuclei: Unsorted	X041-AP0C1W1	#be1e2d	-554	113552
Nuclei: Unsorted	X041-AP0C1W1	#be1e2d	-553	113749
Nuclei: Unsorted	X041-AP0C1W1	#be1e2d	-552	113985
Nuclei: Unsorted	X041-AP0C1W1	#be1e2d	-551	114211
Nuclei: Unsorted	X041-AP0C1W1	#be1e2d	-550	114278
Nuclei: Unsorted	X041-AP0C1W1	#be1e2d	-549	114617
Nuclei: Unsorted	X041-AP0C1W1	#be1e2d	-548	114831
Nuclei: Unsorted	X041-AP0C1W1	#be1e2d	-547	114959
Nuclei: Unsorted	X041-AP0C1W1	#be1e2d	-546	115176
Nuclei: Unsorted	X041-AP0C1W1	#be1e2d	-545	115265
Nuclei: Unsorted	X041-AP0C1W1	#be1e2d	-544	115535
Nuclei: Unsorted	X041-AP0C1W1	#be1e2d	-543	115810
Nuclei: Unsorted	X041-AP0C1W1	#be1e2d	-542	116122
Nuclei: Unsorted	X041-AP0C1W1	#be1e2d	-541	116450
Nuclei: Unsorted	X041-AP0C1W1	#be1e2d	-540	116805
Nuclei: Unsorted	X041-AP0C1W1	#be1e2d	-539	117275
Nuclei: Unsorted	X041-AP0C1W1	#be1e2d	-538	117453
Nuclei: Unsorted	X041-AP0C1W1	#be1e2d	-537	117830
Nuclei: Unsorted	X041-AP0C1W1	#be1e2d	-536	117921
Nuclei: Unsorted	X041-AP0C1W1	#be1e2d	-535	118138
Nuclei: Unsorted	X041-AP0C1W1	#be1e2d	-534	118551
Nuclei: Unsorted	X041-AP0C1W1	#be1e2d	-533	118858
Nuclei: Unsorted	X041-AP0C1W1	#be1e2d	-532	119316
Nuclei: Unsorted	X041-AP0C1W1	#be1e2d	-531	119586
Nuclei: Unsorted	X041-AP0C1W1	#be1e2d	-530	119904
Nuclei: Unsorted	X041-AP0C1W1	#be1e2d	-529	120281
Nuclei: Unsorted	X041-AP0C1W1	#be1e2d	-528	120374
Nuclei: Unsorted	X041-AP0C1W1	#be1e2d	-527	120837
Nuclei: Unsorted	X041-AP0C1W1	#be1e2d	-526	121013
Nuclei: Unsorted	X041-AP0C1W1	#be1e2d	-525	121349
Nuclei: Unsorted	X041-AP0C1W1	#be1e2d	-524	121728
Nuclei: Unsorted	X041-AP0C1W1	#be1e2d	-523	122055
Nuclei: Unsorted	X041-AP0C1W1	#be1e2d	-522	122459
Nuclei: Unsorted	X041-AP0C1W1	#be1e2d	-521	122844
Nuclei: Unsorted	X041-AP0C1W1	#be1e2d	-520	122970
Nuclei: Unsorted	X041-AP0C1W1	#be1e2d	-519	123260
Nuclei: Unsorted	X041-AP0C1W1	#be1e2d	-518	123500
Nuclei: Unsorted	X041-AP0C1W1	#be1e2d	-517	123544
Nuclei: Unsorted	X041-AP0C1W1	#be1e2d	-516	123753
Nuclei: Unsorted	X041-AP0C1W1	#be1e2d	-515	124154
Nuclei: Unsorted	X041-AP0C1W1	#be1e2d	-514	124335
Nuclei: Unsorted	X041-AP0C1W1	#be1e2d	-513	124694
Nuclei: Unsorted	X041-AP0C1W1	#be1e2d	-512	124936
Nuclei: Unsorted	X041-AP0C1W1	#be1e2d	-511	125155
Nuclei: Unsorted	X041-AP0C1W1	#be1e2d	-510	125372
Nuclei: Unsorted	X041-AP0C1W1	#be1e2d	-509	125489
Nuclei: Unsorted	X041-AP0C1W1	#be1e2d	-508	125931
Nuclei: Unsorted	X041-AP0C1W1	#be1e2d	-507	126110
Nuclei: Unsorted	X041-AP0C1W1	#be1e2d	-506	126417
Nuclei: Unsorted	X041-AP0C1W1	#be1e2d	-505	126745
Nuclei: Unsorted	X041-AP0C1W1	#be1e2d	-504	126956
Nuclei: Unsorted	X041-AP0C1W1	#be1e2d	-503	127308
Nuclei: Unsorted	X041-AP0C1W1	#be1e2d	-502	127681
Nuclei: Unsorted	X041-AP0C1W1	#be1e2d	-501	127945
Nuclei: Unsorted	X041-AP0C1W1	#be1e2d	-500	128423
Nuclei: Unsorted	X041-AP0C1W1	#be1e2d	-499	128737
Nuclei: Unsorted	X041-AP0C1W1	#be1e2d	-498	129066
Nuclei: Unsorted	X041-AP0C1W1	#be1e2d	-497	129410
Nuclei: Unsorted	X041-AP0C1W1	#be1e2d	-496	129746
Nuclei: Unsorted	X041-AP0C1W1	#be1e2d	-495	130229
Nuclei: Unsorted	X041-AP0C1W1	#be1e2d	-494	130500
Nuclei: Unsorted	X041-AP0C1W1	#be1e2d	-493	130974
Nuclei: Unsorted	X041-AP0C1W1	#be1e2d	-492	131443
Nuclei: Unsorted	X041-AP0C1W1	#be1e2d	-491	131829
Nuclei: Unsorted	X041-AP0C1W1	#be1e2d	-490	132320
Nuclei: Unsorted	X041-AP0C1W1	#be1e2d	-489	132662
Nuclei: Unsorted	X041-AP0C1W1	#be1e2d	-488	133152
Nuclei: Unsorted	X041-AP0C1W1	#be1e2d	-487	133482
Nuclei: Unsorted	X041-AP0C1W1	#be1e2d	-486	134072
Nuclei: Unsorted	X041-AP0C1W1	#be1e2d	-485	134436
Nuclei: Unsorted	X041-AP0C1W1	#be1e2d	-484	134843
Nuclei: Unsorted	X041-AP0C1W1	#be1e2d	-483	135175
Nuclei: Unsorted	X041-AP0C1W1	#be1e2d	-482	135595
Nuclei: Unsorted	X041-AP0C1W1	#be1e2d	-481	136003
Nuclei: Unsorted	X041-AP0C1W1	#be1e2d	-480	136330
Nuclei: Unsorted	X041-AP0C1W1	#be1e2d	-479	136811
Nuclei: Unsorted	X041-AP0C1W1	#be1e2d	-478	137431
Nuclei: Unsorted	X041-AP0C1W1	#be1e2d	-477	137898
Nuclei: Unsorted	X041-AP0C1W1	#be1e2d	-476	138450
Nuclei: Unsorted	X041-AP0C1W1	#be1e2d	-475	138816
Nuclei: Unsorted	X041-AP0C1W1	#be1e2d	-474	139261
Nuclei: Unsorted	X041-AP0C1W1	#be1e2d	-473	139514
Nuclei: Unsorted	X041-AP0C1W1	#be1e2d	-472	139775
Nuclei: Unsorted	X041-AP0C1W1	#be1e2d	-471	140284
Nuclei: Unsorted	X041-AP0C1W1	#be1e2d	-470	140582
Nuclei: Unsorted	X041-AP0C1W1	#be1e2d	-469	141188
Nuclei: Unsorted	X041-AP0C1W1	#be1e2d	-468	141775
Nuclei: Unsorted	X041-AP0C1W1	#be1e2d	-467	141969
Nuclei: Unsorted	X041-AP0C1W1	#be1e2d	-466	142488
Nuclei: Unsorted	X041-AP0C1W1	#be1e2d	-465	142759
Nuclei: Unsorted	X041-AP0C1W1	#be1e2d	-464	143158
Nuclei: Unsorted	X041-AP0C1W1	#be1e2d	-463	143483
Nuclei: Unsorted	X041-AP0C1W1	#be1e2d	-462	143751
Nuclei: Unsorted	X041-AP0C1W1	#be1e2d	-461	144224
Nuclei: Unsorted	X041-AP0C1W1	#be1e2d	-460	144590
Nuclei: Unsorted	X041-AP0C1W1	#be1e2d	-459	144767
Nuclei: Unsorted	X041-AP0C1W1	#be1e2d	-458	145053
Nuclei: Unsorted	X041-AP0C1W1	#be1e2d	-457	145731
Nuclei: Unsorted	X041-AP0C1W1	#be1e2d	-456	145866
Nuclei: Unsorted	X041-AP0C1W1	#be1e2d	-455	146127
Nuclei: Unsorted	X041-AP0C1W1	#be1e2d	-454	146604
Nuclei: Unsorted	X041-AP0C1W1	#be1e2d	-453	146917
Nuclei: Unsorted	X041-AP0C1W1	#be1e2d	-452	147299
Nuclei: Unsorted	X041-AP0C1W1	#be1e2d	-451	147713
Nuclei: Unsorted	X041-AP0C1W1	#be1e2d	-450	148212
Nuclei: Unsorted	X041-AP0C1W1	#be1e2d	-449	148615
Nuclei: Unsorted	X041-AP0C1W1	#be1e2d	-448	148499
Nuclei: Unsorted	X041-AP0C1W1	#be1e2d	-447	148881
Nuclei: Unsorted	X041-AP0C1W1	#be1e2d	-446	149243
Nuclei: Unsorted	X041-AP0C1W1	#be1e2d	-445	149459
Nuclei: Unsorted	X041-AP0C1W1	#be1e2d	-444	150012
Nuclei: Unsorted	X041-AP0C1W1	#be1e2d	-443	150108
Nuclei: Unsorted	X041-AP0C1W1	#be1e2d	-442	150576
Nuclei: Unsorted	X041-AP0C1W1	#be1e2d	-441	151044
Nuclei: Unsorted	X041-AP0C1W1	#be1e2d	-440	151080
Nuclei: Unsorted	X041-AP0C1W1	#be1e2d	-439	151458
Nuclei: Unsorted	X041-AP0C1W1	#be1e2d	-438	151550
Nuclei: Unsorted	X041-AP0C1W1	#be1e2d	-437	152019
Nuclei: Unsorted	X041-AP0C1W1	#be1e2d	-436	152394
Nuclei: Unsorted	X041-AP0C1W1	#be1e2d	-435	152743
Nuclei: Unsorted	X041-AP0C1W1	#be1e2d	-434	153101
Nuclei: Unsorted	X041-AP0C1W1	#be1e2d	-433	153573
Nuclei: Unsorted	X041-AP0C1W1	#be1e2d	-432	153923
Nuclei: Unsorted	X041-AP0C1W1	#be1e2d	-431	154246
Nuclei: Unsorted	X041-AP0C1W1	#be1e2d	-430	154793
Nuclei: Unsorted	X041-AP0C1W1	#be1e2d	-429	155268
Nuclei: Unsorted	X041-AP0C1W1	#be1e2d	-428	155653
Nuclei: Unsorted	X041-AP0C1W1	#be1e2d	-427	156071
Nuclei: Unsorted	X041-AP0C1W1	#be1e2d	-426	156385
Nuclei: Unsorted	X041-AP0C1W1	#be1e2d	-425	156818
Nuclei: Unsorted	X041-AP0C1W1	#be1e2d	-424	157380
Nuclei: Unsorted	X041-AP0C1W1	#be1e2d	-423	157824
Nuclei: Unsorted	X041-AP0C1W1	#be1e2d	-422	158486
Nuclei: Unsorted	X041-AP0C1W1	#be1e2d	-421	158770
Nuclei: Unsorted	X041-AP0C1W1	#be1e2d	-420	158883
Nuclei: Unsorted	X041-AP0C1W1	#be1e2d	-419	159576
Nuclei: Unsorted	X041-AP0C1W1	#be1e2d	-418	160204
Nuclei: Unsorted	X041-AP0C1W1	#be1e2d	-417	160671
Nuclei: Unsorted	X041-AP0C1W1	#be1e2d	-416	161159
Nuclei: Unsorted	X041-AP0C1W1	#be1e2d	-415	161827
Nuclei: Unsorted	X041-AP0C1W1	#be1e2d	-414	162542
Nuclei: Unsorted	X041-AP0C1W1	#be1e2d	-413	163049
Nuclei: Unsorted	X041-AP0C1W1	#be1e2d	-412	163459
Nuclei: Unsorted	X041-AP0C1W1	#be1e2d	-411	163980
Nuclei: Unsorted	X041-AP0C1W1	#be1e2d	-410	164658
Nuclei: Unsorted	X041-AP0C1W1	#be1e2d	-409	165328
Nuclei: Unsorted	X041-AP0C1W1	#be1e2d	-408	166084
Nuclei: Unsorted	X041-AP0C1W1	#be1e2d	-407	166528
Nuclei: Unsorted	X041-AP0C1W1	#be1e2d	-406	166932
Nuclei: Unsorted	X041-AP0C1W1	#be1e2d	-405	167498
Nuclei: Unsorted	X041-AP0C1W1	#be1e2d	-404	168056
Nuclei: Unsorted	X041-AP0C1W1	#be1e2d	-403	168649
Nuclei: Unsorted	X041-AP0C1W1	#be1e2d	-402	169153
Nuclei: Unsorted	X041-AP0C1W1	#be1e2d	-401	169486
Nuclei: Unsorted	X041-AP0C1W1	#be1e2d	-400	170288
Nuclei: Unsorted	X041-AP0C1W1	#be1e2d	-399	170795
Nuclei: Unsorted	X041-AP0C1W1	#be1e2d	-398	171493
Nuclei: Unsorted	X041-AP0C1W1	#be1e2d	-397	172127
Nuclei: Unsorted	X041-AP0C1W1	#be1e2d	-396	172781
Nuclei: Unsorted	X041-AP0C1W1	#be1e2d	-395	173400
Nuclei: Unsorted	X041-AP0C1W1	#be1e2d	-394	173690
Nuclei: Unsorted	X041-AP0C1W1	#be1e2d	-393	174155
Nuclei: Unsorted	X041-AP0C1W1	#be1e2d	-392	174919
Nuclei: Unsorted	X041-AP0C1W1	#be1e2d	-391	175757
Nuclei: Unsorted	X041-AP0C1W1	#be1e2d	-390	176451
Nuclei: Unsorted	X041-AP0C1W1	#be1e2d	-389	176831
Nuclei: Unsorted	X041-AP0C1W1	#be1e2d	-388	177648
Nuclei: Unsorted	X041-AP0C1W1	#be1e2d	-387	178165
Nuclei: Unsorted	X041-AP0C1W1	#be1e2d	-386	178673
Nuclei: Unsorted	X041-AP0C1W1	#be1e2d	-385	179023
Nuclei: Unsorted	X041-AP0C1W1	#be1e2d	-384	179810
Nuclei: Unsorted	X041-AP0C1W1	#be1e2d	-383	180486
Nuclei: Unsorted	X041-AP0C1W1	#be1e2d	-382	181243
Nuclei: Unsorted	X041-AP0C1W1	#be1e2d	-381	181699
Nuclei: Unsorted	X041-AP0C1W1	#be1e2d	-380	182448
Nuclei: Unsorted	X041-AP0C1W1	#be1e2d	-379	183055
Nuclei: Unsorted	X041-AP0C1W1	#be1e2d	-378	183580
Nuclei: Unsorted	X041-AP0C1W1	#be1e2d	-377	184176
Nuclei: Unsorted	X041-AP0C1W1	#be1e2d	-376	184744
Nuclei: Unsorted	X041-AP0C1W1	#be1e2d	-375	185339
Nuclei: Unsorted	X041-AP0C1W1	#be1e2d	-374	185886
Nuclei: Unsorted	X041-AP0C1W1	#be1e2d	-373	186653
Nuclei: Unsorted	X041-AP0C1W1	#be1e2d	-372	187523
Nuclei: Unsorted	X041-AP0C1W1	#be1e2d	-371	188002
Nuclei: Unsorted	X041-AP0C1W1	#be1e2d	-370	188949
Nuclei: Unsorted	X041-AP0C1W1	#be1e2d	-369	189487
Nuclei: Unsorted	X041-AP0C1W1	#be1e2d	-368	190464
Nuclei: Unsorted	X041-AP0C1W1	#be1e2d	-367	191100
Nuclei: Unsorted	X041-AP0C1W1	#be1e2d	-366	192168
Nuclei: Unsorted	X041-AP0C1W1	#be1e2d	-365	193027
Nuclei: Unsorted	X041-AP0C1W1	#be1e2d	-364	194155
Nuclei: Unsorted	X041-AP0C1W1	#be1e2d	-363	194854
Nuclei: Unsorted	X041-AP0C1W1	#be1e2d	-362	195345
Nuclei: Unsorted	X041-AP0C1W1	#be1e2d	-361	196044
Nuclei: Unsorted	X041-AP0C1W1	#be1e2d	-360	196991
Nuclei: Unsorted	X041-AP0C1W1	#be1e2d	-359	198181
Nuclei: Unsorted	X041-AP0C1W1	#be1e2d	-358	198658
Nuclei: Unsorted	X041-AP0C1W1	#be1e2d	-357	199376
Nuclei: Unsorted	X041-AP0C1W1	#be1e2d	-356	200337
Nuclei: Unsorted	X041-AP0C1W1	#be1e2d	-355	201264
Nuclei: Unsorted	X041-AP0C1W1	#be1e2d	-354	202054
Nuclei: Unsorted	X041-AP0C1W1	#be1e2d	-353	203009
Nuclei: Unsorted	X041-AP0C1W1	#be1e2d	-352	203826
Nuclei: Unsorted	X041-AP0C1W1	#be1e2d	-351	204864
Nuclei: Unsorted	X041-AP0C1W1	#be1e2d	-350	205655
Nuclei: Unsorted	X041-AP0C1W1	#be1e2d	-349	206422
Nuclei: Unsorted	X041-AP0C1W1	#be1e2d	-348	207364
Nuclei: Unsorted	X041-AP0C1W1	#be1e2d	-347	208187
Nuclei: Unsorted	X041-AP0C1W1	#be1e2d	-346	209130
Nuclei: Unsorted	X041-AP0C1W1	#be1e2d	-345	210413
Nuclei: Unsorted	X041-AP0C1W1	#be1e2d	-344	211534
Nuclei: Unsorted	X041-AP0C1W1	#be1e2d	-343	212240
Nuclei: Unsorted	X041-AP0C1W1	#be1e2d	-342	213294
Nuclei: Unsorted	X041-AP0C1W1	#be1e2d	-341	213864
Nuclei: Unsorted	X041-AP0C1W1	#be1e2d	-340	214718
Nuclei: Unsorted	X041-AP0C1W1	#be1e2d	-339	215485
Nuclei: Unsorted	X041-AP0C1W1	#be1e2d	-338	216424
Nuclei: Unsorted	X041-AP0C1W1	#be1e2d	-337	217258
Nuclei: Unsorted	X041-AP0C1W1	#be1e2d	-336	218197
Nuclei: Unsorted	X041-AP0C1W1	#be1e2d	-335	219320
Nuclei: Unsorted	X041-AP0C1W1	#be1e2d	-334	220044
Nuclei: Unsorted	X041-AP0C1W1	#be1e2d	-333	221115
Nuclei: Unsorted	X041-AP0C1W1	#be1e2d	-332	221981
Nuclei: Unsorted	X041-AP0C1W1	#be1e2d	-331	222706
Nuclei: Unsorted	X041-AP0C1W1	#be1e2d	-330	223208
Nuclei: Unsorted	X041-AP0C1W1	#be1e2d	-329	224105
Nuclei: Unsorted	X041-AP0C1W1	#be1e2d	-328	224727
Nuclei: Unsorted	X041-AP0C1W1	#be1e2d	-327	225680
Nuclei: Unsorted	X041-AP0C1W1	#be1e2d	-326	226204
Nuclei: Unsorted	X041-AP0C1W1	#be1e2d	-325	226929
Nuclei: Unsorted	X041-AP0C1W1	#be1e2d	-324	228039
Nuclei: Unsorted	X041-AP0C1W1	#be1e2d	-323	228928
Nuclei: Unsorted	X041-AP0C1W1	#be1e2d	-322	229998
Nuclei: Unsorted	X041-AP0C1W1	#be1e2d	-321	230874
Nuclei: Unsorted	X041-AP0C1W1	#be1e2d	-320	231690
Nuclei: Unsorted	X041-AP0C1W1	#be1e2d	-319	232720
Nuclei: Unsorted	X041-AP0C1W1	#be1e2d	-318	233390
Nuclei: Unsorted	X041-AP0C1W1	#be1e2d	-317	234269
Nuclei: Unsorted	X041-AP0C1W1	#be1e2d	-316	234931
Nuclei: Unsorted	X041-AP0C1W1	#be1e2d	-315	235512
Nuclei: Unsorted	X041-AP0C1W1	#be1e2d	-314	236362
Nuclei: Unsorted	X041-AP0C1W1	#be1e2d	-313	237035
Nuclei: Unsorted	X041-AP0C1W1	#be1e2d	-312	237975
Nuclei: Unsorted	X041-AP0C1W1	#be1e2d	-311	239254
Nuclei: Unsorted	X041-AP0C1W1	#be1e2d	-310	240108
Nuclei: Unsorted	X041-AP0C1W1	#be1e2d	-309	241101
Nuclei: Unsorted	X041-AP0C1W1	#be1e2d	-308	241969
Nuclei: Unsorted	X041-AP0C1W1	#be1e2d	-307	242663
Nuclei: Unsorted	X041-AP0C1W1	#be1e2d	-306	243179
Nuclei: Unsorted	X041-AP0C1W1	#be1e2d	-305	243773
Nuclei: Unsorted	X041-AP0C1W1	#be1e2d	-304	244352
Nuclei: Unsorted	X041-AP0C1W1	#be1e2d	-303	245255
Nuclei: Unsorted	X041-AP0C1W1	#be1e2d	-302	246141
Nuclei: Unsorted	X041-AP0C1W1	#be1e2d	-301	246881
Nuclei: Unsorted	X041-AP0C1W1	#be1e2d	-300	247600
Nuclei: Unsorted	X041-AP0C1W1	#be1e2d	-299	248372
Nuclei: Unsorted	X041-AP0C1W1	#be1e2d	-298	249350
Nuclei: Unsorted	X041-AP0C1W1	#be1e2d	-297	250080
Nuclei: Unsorted	X041-AP0C1W1	#be1e2d	-296	250773
Nuclei: Unsorted	X041-AP0C1W1	#be1e2d	-295	251506
Nuclei: Unsorted	X041-AP0C1W1	#be1e2d	-294	252079
Nuclei: Unsorted	X041-AP0C1W1	#be1e2d	-293	252795
Nuclei: Unsorted	X041-AP0C1W1	#be1e2d	-292	253435
Nuclei: Unsorted	X041-AP0C1W1	#be1e2d	-291	254162
Nuclei: Unsorted	X041-AP0C1W1	#be1e2d	-290	254749
Nuclei: Unsorted	X041-AP0C1W1	#be1e2d	-289	255679
Nuclei: Unsorted	X041-AP0C1W1	#be1e2d	-288	256387
Nuclei: Unsorted	X041-AP0C1W1	#be1e2d	-287	256732
Nuclei: Unsorted	X041-AP0C1W1	#be1e2d	-286	257700
Nuclei: Unsorted	X041-AP0C1W1	#be1e2d	-285	258540
Nuclei: Unsorted	X041-AP0C1W1	#be1e2d	-284	259459
Nuclei: Unsorted	X041-AP0C1W1	#be1e2d	-283	260244
Nuclei: Unsorted	X041-AP0C1W1	#be1e2d	-282	261158
Nuclei: Unsorted	X041-AP0C1W1	#be1e2d	-281	261646
Nuclei: Unsorted	X041-AP0C1W1	#be1e2d	-280	262696
Nuclei: Unsorted	X041-AP0C1W1	#be1e2d	-279	263047
Nuclei: Unsorted	X041-AP0C1W1	#be1e2d	-278	263892
Nuclei: Unsorted	X041-AP0C1W1	#be1e2d	-277	264016
Nuclei: Unsorted	X041-AP0C1W1	#be1e2d	-276	265288
Nuclei: Unsorted	X041-AP0C1W1	#be1e2d	-275	265738
Nuclei: Unsorted	X041-AP0C1W1	#be1e2d	-274	266680
Nuclei: Unsorted	X041-AP0C1W1	#be1e2d	-273	267468
Nuclei: Unsorted	X041-AP0C1W1	#be1e2d	-272	268416
Nuclei: Unsorted	X041-AP0C1W1	#be1e2d	-271	269304
Nuclei: Unsorted	X041-AP0C1W1	#be1e2d	-270	269746
Nuclei: Unsorted	X041-AP0C1W1	#be1e2d	-269	270270
Nuclei: Unsorted	X041-AP0C1W1	#be1e2d	-268	271248
Nuclei: Unsorted	X041-AP0C1W1	#be1e2d	-267	271854
Nuclei: Unsorted	X041-AP0C1W1	#be1e2d	-266	272888
Nuclei: Unsorted	X041-AP0C1W1	#be1e2d	-265	273308
Nuclei: Unsorted	X041-AP0C1W1	#be1e2d	-264	273685
Nuclei: Unsorted	X041-AP0C1W1	#be1e2d	-263	274421
Nuclei: Unsorted	X041-AP0C1W1	#be1e2d	-262	274939
Nuclei: Unsorted	X041-AP0C1W1	#be1e2d	-261	275725
Nuclei: Unsorted	X041-AP0C1W1	#be1e2d	-260	275910
Nuclei: Unsorted	X041-AP0C1W1	#be1e2d	-259	276895
Nuclei: Unsorted	X041-AP0C1W1	#be1e2d	-258	277783
Nuclei: Unsorted	X041-AP0C1W1	#be1e2d	-257	278656
Nuclei: Unsorted	X041-AP0C1W1	#be1e2d	-256	279428
Nuclei: Unsorted	X041-AP0C1W1	#be1e2d	-255	279775
Nuclei: Unsorted	X041-AP0C1W1	#be1e2d	-254	280628
Nuclei: Unsorted	X041-AP0C1W1	#be1e2d	-253	281237
Nuclei: Unsorted	X041-AP0C1W1	#be1e2d	-252	282020
Nuclei: Unsorted	X041-AP0C1W1	#be1e2d	-251	282527
Nuclei: Unsorted	X041-AP0C1W1	#be1e2d	-250	282824
Nuclei: Unsorted	X041-AP0C1W1	#be1e2d	-249	283438
Nuclei: Unsorted	X041-AP0C1W1	#be1e2d	-248	284394
Nuclei: Unsorted	X041-AP0C1W1	#be1e2d	-247	285111
Nuclei: Unsorted	X041-AP0C1W1	#be1e2d	-246	285652
Nuclei: Unsorted	X041-AP0C1W1	#be1e2d	-245	286488
Nuclei: Unsorted	X041-AP0C1W1	#be1e2d	-244	287359
Nuclei: Unsorted	X041-AP0C1W1	#be1e2d	-243	287937
Nuclei: Unsorted	X041-AP0C1W1	#be1e2d	-242	288439
Nuclei: Unsorted	X041-AP0C1W1	#be1e2d	-241	289412
Nuclei: Unsorted	X041-AP0C1W1	#be1e2d	-240	290394
Nuclei: Unsorted	X041-AP0C1W1	#be1e2d	-239	291164
Nuclei: Unsorted	X041-AP0C1W1	#be1e2d	-238	291725
Nuclei: Unsorted	X041-AP0C1W1	#be1e2d	-237	292412
Nuclei: Unsorted	X041-AP0C1W1	#be1e2d	-236	293045
Nuclei: Unsorted	X041-AP0C1W1	#be1e2d	-235	293987
Nuclei: Unsorted	X041-AP0C1W1	#be1e2d	-234	294828
Nuclei: Unsorted	X041-AP0C1W1	#be1e2d	-233	295611
Nuclei: Unsorted	X041-AP0C1W1	#be1e2d	-232	296250
Nuclei: Unsorted	X041-AP0C1W1	#be1e2d	-231	297304
Nuclei: Unsorted	X041-AP0C1W1	#be1e2d	-230	298363
Nuclei: Unsorted	X041-AP0C1W1	#be1e2d	-229	298907
Nuclei: Unsorted	X041-AP0C1W1	#be1e2d	-228	299745
Nuclei: Unsorted	X041-AP0C1W1	#be1e2d	-227	300422
Nuclei: Unsorted	X041-AP0C1W1	#be1e2d	-226	300978
Nuclei: Unsorted	X041-AP0C1W1	#be1e2d	-225	301857
Nuclei: Unsorted	X041-AP0C1W1	#be1e2d	-224	302649
Nuclei: Unsorted	X041-AP0C1W1	#be1e2d	-223	303315
Nuclei: Unsorted	X041-AP0C1W1	#be1e2d	-222	304309
Nuclei: Unsorted	X041-AP0C1W1	#be1e2d	-221	305328
Nuclei: Unsorted	X041-AP0C1W1	#be1e2d	-220	306621
Nuclei: Unsorted	X041-AP0C1W1	#be1e2d	-219	307670
Nuclei: Unsorted	X041-AP0C1W1	#be1e2d	-218	308922
Nuclei: Unsorted	X041-AP0C1W1	#be1e2d	-217	310122
Nuclei: Unsorted	X041-AP0C1W1	#be1e2d	-216	311322
Nuclei: Unsorted	X041-AP0C1W1	#be1e2d	-215	312075
Nuclei: Unsorted	X041-AP0C1W1	#be1e2d	-214	313224
Nuclei: Unsorted	X041-AP0C1W1	#be1e2d	-213	314504
Nuclei: Unsorted	X041-AP0C1W1	#be1e2d	-212	315374
Nuclei: Unsorted	X041-AP0C1W1	#be1e2d	-211	316752
Nuclei: Unsorted	X041-AP0C1W1	#be1e2d	-210	317731
Nuclei: Unsorted	X041-AP0C1W1	#be1e2d	-209	318975
Nuclei: Unsorted	X041-AP0C1W1	#be1e2d	-208	320544
Nuclei: Unsorted	X041-AP0C1W1	#be1e2d	-207	322243
Nuclei: Unsorted	X041-AP0C1W1	#be1e2d	-206	323622
Nuclei: Unsorted	X041-AP0C1W1	#be1e2d	-205	325125
Nuclei: Unsorted	X041-AP0C1W1	#be1e2d	-204	326409
Nuclei: Unsorted	X041-AP0C1W1	#be1e2d	-203	328102
Nuclei: Unsorted	X041-AP0C1W1	#be1e2d	-202	329515
Nuclei: Unsorted	X041-AP0C1W1	#be1e2d	-201	330987
Nuclei: Unsorted	X041-AP0C1W1	#be1e2d	-200	332602
Nuclei: Unsorted	X041-AP0C1W1	#be1e2d	-199	334203
Nuclei: Unsorted	X041-AP0C1W1	#be1e2d	-198	336076
Nuclei: Unsorted	X041-AP0C1W1	#be1e2d	-197	337860
Nuclei: Unsorted	X041-AP0C1W1	#be1e2d	-196	339589
Nuclei: Unsorted	X041-AP0C1W1	#be1e2d	-195	341151
Nuclei: Unsorted	X041-AP0C1W1	#be1e2d	-194	342656
Nuclei: Unsorted	X041-AP0C1W1	#be1e2d	-193	344357
Nuclei: Unsorted	X041-AP0C1W1	#be1e2d	-192	346072
Nuclei: Unsorted	X041-AP0C1W1	#be1e2d	-191	347606
Nuclei: Unsorted	X041-AP0C1W1	#be1e2d	-190	349668
Nuclei: Unsorted	X041-AP0C1W1	#be1e2d	-189	351194
Nuclei: Unsorted	X041-AP0C1W1	#be1e2d	-188	352826
Nuclei: Unsorted	X041-AP0C1W1	#be1e2d	-187	354551
Nuclei: Unsorted	X041-AP0C1W1	#be1e2d	-186	356334
Nuclei: Unsorted	X041-AP0C1W1	#be1e2d	-185	358174
Nuclei: Unsorted	X041-AP0C1W1	#be1e2d	-184	359968
Nuclei: Unsorted	X041-AP0C1W1	#be1e2d	-183	361783
Nuclei: Unsorted	X041-AP0C1W1	#be1e2d	-182	363904
Nuclei: Unsorted	X041-AP0C1W1	#be1e2d	-181	365867
Nuclei: Unsorted	X041-AP0C1W1	#be1e2d	-180	368083
Nuclei: Unsorted	X041-AP0C1W1	#be1e2d	-179	370043
Nuclei: Unsorted	X041-AP0C1W1	#be1e2d	-178	372545
Nuclei: Unsorted	X041-AP0C1W1	#be1e2d	-177	374524
Nuclei: Unsorted	X041-AP0C1W1	#be1e2d	-176	376711
Nuclei: Unsorted	X041-AP0C1W1	#be1e2d	-175	378927
Nuclei: Unsorted	X041-AP0C1W1	#be1e2d	-174	381129
Nuclei: Unsorted	X041-AP0C1W1	#be1e2d	-173	383085
Nuclei: Unsorted	X041-AP0C1W1	#be1e2d	-172	385395
Nuclei: Unsorted	X041-AP0C1W1	#be1e2d	-171	387382
Nuclei: Unsorted	X041-AP0C1W1	#be1e2d	-170	390085
Nuclei: Unsorted	X041-AP0C1W1	#be1e2d	-169	392629
Nuclei: Unsorted	X041-AP0C1W1	#be1e2d	-168	394195
Nuclei: Unsorted	X041-AP0C1W1	#be1e2d	-167	396768
Nuclei: Unsorted	X041-AP0C1W1	#be1e2d	-166	398807
Nuclei: Unsorted	X041-AP0C1W1	#be1e2d	-165	401322
Nuclei: Unsorted	X041-AP0C1W1	#be1e2d	-164	403804
Nuclei: Unsorted	X041-AP0C1W1	#be1e2d	-163	406537
Nuclei: Unsorted	X041-AP0C1W1	#be1e2d	-162	409383
Nuclei: Unsorted	X041-AP0C1W1	#be1e2d	-161	411957
Nuclei: Unsorted	X041-AP0C1W1	#be1e2d	-160	414464
Nuclei: Unsorted	X041-AP0C1W1	#be1e2d	-159	417381
Nuclei: Unsorted	X041-AP0C1W1	#be1e2d	-158	419692
Nuclei: Unsorted	X041-AP0C1W1	#be1e2d	-157	422598
Nuclei: Unsorted	X041-AP0C1W1	#be1e2d	-156	425512
Nuclei: Unsorted	X041-AP0C1W1	#be1e2d	-155	427963
Nuclei: Unsorted	X041-AP0C1W1	#be1e2d	-154	431034
Nuclei: Unsorted	X041-AP0C1W1	#be1e2d	-153	433855
Nuclei: Unsorted	X041-AP0C1W1	#be1e2d	-152	436756
Nuclei: Unsorted	X041-AP0C1W1	#be1e2d	-151	439805
Nuclei: Unsorted	X041-AP0C1W1	#be1e2d	-150	441930
Nuclei: Unsorted	X041-AP0C1W1	#be1e2d	-149	444565
Nuclei: Unsorted	X041-AP0C1W1	#be1e2d	-148	447316
Nuclei: Unsorted	X041-AP0C1W1	#be1e2d	-147	450600
Nuclei: Unsorted	X041-AP0C1W1	#be1e2d	-146	453738
Nuclei: Unsorted	X041-AP0C1W1	#be1e2d	-145	456402
Nuclei: Unsorted	X041-AP0C1W1	#be1e2d	-144	459873
Nuclei: Unsorted	X041-AP0C1W1	#be1e2d	-143	463094
Nuclei: Unsorted	X041-AP0C1W1	#be1e2d	-142	466200
Nuclei: Unsorted	X041-AP0C1W1	#be1e2d	-141	469293
Nuclei: Unsorted	X041-AP0C1W1	#be1e2d	-140	472109
Nuclei: Unsorted	X041-AP0C1W1	#be1e2d	-139	475377
Nuclei: Unsorted	X041-AP0C1W1	#be1e2d	-138	478692
Nuclei: Unsorted	X041-AP0C1W1	#be1e2d	-137	481750
Nuclei: Unsorted	X041-AP0C1W1	#be1e2d	-136	485311
Nuclei: Unsorted	X041-AP0C1W1	#be1e2d	-135	488473
Nuclei: Unsorted	X041-AP0C1W1	#be1e2d	-134	492166
Nuclei: Unsorted	X041-AP0C1W1	#be1e2d	-133	494916
Nuclei: Unsorted	X041-AP0C1W1	#be1e2d	-132	498519
Nuclei: Unsorted	X041-AP0C1W1	#be1e2d	-131	501312
Nuclei: Unsorted	X041-AP0C1W1	#be1e2d	-130	504477
Nuclei: Unsorted	X041-AP0C1W1	#be1e2d	-129	508369
Nuclei: Unsorted	X041-AP0C1W1	#be1e2d	-128	512348
Nuclei: Unsorted	X041-AP0C1W1	#be1e2d	-127	515493
Nuclei: Unsorted	X041-AP0C1W1	#be1e2d	-126	518756
Nuclei: Unsorted	X041-AP0C1W1	#be1e2d	-125	522220
Nuclei: Unsorted	X041-AP0C1W1	#be1e2d	-124	525467
Nuclei: Unsorted	X041-AP0C1W1	#be1e2d	-123	529593
Nuclei: Unsorted	X041-AP0C1W1	#be1e2d	-122	533055
Nuclei: Unsorted	X041-AP0C1W1	#be1e2d	-121	536882
Nuclei: Unsorted	X041-AP0C1W1	#be1e2d	-120	540834
Nuclei: Unsorted	X041-AP0C1W1	#be1e2d	-119	544203
Nuclei: Unsorted	X041-AP0C1W1	#be1e2d	-118	547751
Nuclei: Unsorted	X041-AP0C1W1	#be1e2d	-117	550734
Nuclei: Unsorted	X041-AP0C1W1	#be1e2d	-116	554072
Nuclei: Unsorted	X041-AP0C1W1	#be1e2d	-115	557462
Nuclei: Unsorted	X041-AP0C1W1	#be1e2d	-114	560367
Nuclei: Unsorted	X041-AP0C1W1	#be1e2d	-113	563565
Nuclei: Unsorted	X041-AP0C1W1	#be1e2d	-112	566428
Nuclei: Unsorted	X041-AP0C1W1	#be1e2d	-111	569186
Nuclei: Unsorted	X041-AP0C1W1	#be1e2d	-110	572834
Nuclei: Unsorted	X041-AP0C1W1	#be1e2d	-109	575674
Nuclei: Unsorted	X041-AP0C1W1	#be1e2d	-108	578524
Nuclei: Unsorted	X041-AP0C1W1	#be1e2d	-107	581531
Nuclei: Unsorted	X041-AP0C1W1	#be1e2d	-106	584808
Nuclei: Unsorted	X041-AP0C1W1	#be1e2d	-105	587464
Nuclei: Unsorted	X041-AP0C1W1	#be1e2d	-104	590581
Nuclei: Unsorted	X041-AP0C1W1	#be1e2d	-103	593859
Nuclei: Unsorted	X041-AP0C1W1	#be1e2d	-102	596868
Nuclei: Unsorted	X041-AP0C1W1	#be1e2d	-101	599511
Nuclei: Unsorted	X041-AP0C1W1	#be1e2d	-100	602383
Nuclei: Unsorted	X041-AP0C1W1	#be1e2d	-99	605794
Nuclei: Unsorted	X041-AP0C1W1	#be1e2d	-98	608550
Nuclei: Unsorted	X041-AP0C1W1	#be1e2d	-97	612062
Nuclei: Unsorted	X041-AP0C1W1	#be1e2d	-96	614896
Nuclei: Unsorted	X041-AP0C1W1	#be1e2d	-95	617615
Nuclei: Unsorted	X041-AP0C1W1	#be1e2d	-94	620503
Nuclei: Unsorted	X041-AP0C1W1	#be1e2d	-93	623002
Nuclei: Unsorted	X041-AP0C1W1	#be1e2d	-92	625413
Nuclei: Unsorted	X041-AP0C1W1	#be1e2d	-91	628449
Nuclei: Unsorted	X041-AP0C1W1	#be1e2d	-90	631086
Nuclei: Unsorted	X041-AP0C1W1	#be1e2d	-89	634806
Nuclei: Unsorted	X041-AP0C1W1	#be1e2d	-88	637351
Nuclei: Unsorted	X041-AP0C1W1	#be1e2d	-87	639537
Nuclei: Unsorted	X041-AP0C1W1	#be1e2d	-86	642901
Nuclei: Unsorted	X041-AP0C1W1	#be1e2d	-85	645380
Nuclei: Unsorted	X041-AP0C1W1	#be1e2d	-84	648029
Nuclei: Unsorted	X041-AP0C1W1	#be1e2d	-83	650895
Nuclei: Unsorted	X041-AP0C1W1	#be1e2d	-82	653466
Nuclei: Unsorted	X041-AP0C1W1	#be1e2d	-81	656884
Nuclei: Unsorted	X041-AP0C1W1	#be1e2d	-80	659496
Nuclei: Unsorted	X041-AP0C1W1	#be1e2d	-79	662322
Nuclei: Unsorted	X041-AP0C1W1	#be1e2d	-78	664325
Nuclei: Unsorted	X041-AP0C1W1	#be1e2d	-77	666866
Nuclei: Unsorted	X041-AP0C1W1	#be1e2d	-76	670093
Nuclei: Unsorted	X041-AP0C1W1	#be1e2d	-75	672687
Nuclei: Unsorted	X041-AP0C1W1	#be1e2d	-74	674655
Nuclei: Unsorted	X041-AP0C1W1	#be1e2d	-73	676672
Nuclei: Unsorted	X041-AP0C1W1	#be1e2d	-72	678733
Nuclei: Unsorted	X041-AP0C1W1	#be1e2d	-71	681263
Nuclei: Unsorted	X041-AP0C1W1	#be1e2d	-70	683588
Nuclei: Unsorted	X041-AP0C1W1	#be1e2d	-69	685370
Nuclei: Unsorted	X041-AP0C1W1	#be1e2d	-68	687475
Nuclei: Unsorted	X041-AP0C1W1	#be1e2d	-67	689655
Nuclei: Unsorted	X041-AP0C1W1	#be1e2d	-66	692031
Nuclei: Unsorted	X041-AP0C1W1	#be1e2d	-65	693483
Nuclei: Unsorted	X041-AP0C1W1	#be1e2d	-64	694902
Nuclei: Unsorted	X041-AP0C1W1	#be1e2d	-63	697154
Nuclei: Unsorted	X041-AP0C1W1	#be1e2d	-62	698595
Nuclei: Unsorted	X041-AP0C1W1	#be1e2d	-61	699743
Nuclei: Unsorted	X041-AP0C1W1	#be1e2d	-60	700890
Nuclei: Unsorted	X041-AP0C1W1	#be1e2d	-59	702005
Nuclei: Unsorted	X041-AP0C1W1	#be1e2d	-58	704165
Nuclei: Unsorted	X041-AP0C1W1	#be1e2d	-57	705852
Nuclei: Unsorted	X041-AP0C1W1	#be1e2d	-56	706737
Nuclei: Unsorted	X041-AP0C1W1	#be1e2d	-55	708057
Nuclei: Unsorted	X041-AP0C1W1	#be1e2d	-54	709341
Nuclei: Unsorted	X041-AP0C1W1	#be1e2d	-53	710245
Nuclei: Unsorted	X041-AP0C1W1	#be1e2d	-52	711155
Nuclei: Unsorted	X041-AP0C1W1	#be1e2d	-51	710748
Nuclei: Unsorted	X041-AP0C1W1	#be1e2d	-50	711726
Nuclei: Unsorted	X041-AP0C1W1	#be1e2d	-49	712981
Nuclei: Unsorted	X041-AP0C1W1	#be1e2d	-48	714308
Nuclei: Unsorted	X041-AP0C1W1	#be1e2d	-47	715375
Nuclei: Unsorted	X041-AP0C1W1	#be1e2d	-46	716023
Nuclei: Unsorted	X041-AP0C1W1	#be1e2d	-45	716690
Nuclei: Unsorted	X041-AP0C1W1	#be1e2d	-44	718001
Nuclei: Unsorted	X041-AP0C1W1	#be1e2d	-43	718408
Nuclei: Unsorted	X041-AP0C1W1	#be1e2d	-42	718722
Nuclei: Unsorted	X041-AP0C1W1	#be1e2d	-41	717896
Nuclei: Unsorted	X041-AP0C1W1	#be1e2d	-40	718100
Nuclei: Unsorted	X041-AP0C1W1	#be1e2d	-39	717749
Nuclei: Unsorted	X041-AP0C1W1	#be1e2d	-38	717565
Nuclei: Unsorted	X041-AP0C1W1	#be1e2d	-37	717520
Nuclei: Unsorted	X041-AP0C1W1	#be1e2d	-36	717534
Nuclei: Unsorted	X041-AP0C1W1	#be1e2d	-35	717785
Nuclei: Unsorted	X041-AP0C1W1	#be1e2d	-34	717095
Nuclei: Unsorted	X041-AP0C1W1	#be1e2d	-33	716117
Nuclei: Unsorted	X041-AP0C1W1	#be1e2d	-32	715348
Nuclei: Unsorted	X041-AP0C1W1	#be1e2d	-31	714379
Nuclei: Unsorted	X041-AP0C1W1	#be1e2d	-30	713551
Nuclei: Unsorted	X041-AP0C1W1	#be1e2d	-29	713046
Nuclei: Unsorted	X041-AP0C1W1	#be1e2d	-28	711998
Nuclei: Unsorted	X041-AP0C1W1	#be1e2d	-27	710225
Nuclei: Unsorted	X041-AP0C1W1	#be1e2d	-26	707673
Nuclei: Unsorted	X041-AP0C1W1	#be1e2d	-25	706165
Nuclei: Unsorted	X041-AP0C1W1	#be1e2d	-24	705407
Nuclei: Unsorted	X041-AP0C1W1	#be1e2d	-23	703874
Nuclei: Unsorted	X041-AP0C1W1	#be1e2d	-22	702179
Nuclei: Unsorted	X041-AP0C1W1	#be1e2d	-21	701809
Nuclei: Unsorted	X041-AP0C1W1	#be1e2d	-20	700522
Nuclei: Unsorted	X041-AP0C1W1	#be1e2d	-19	702741
Nuclei: Unsorted	X041-AP0C1W1	#be1e2d	-18	700870
Nuclei: Unsorted	X041-AP0C1W1	#be1e2d	-17	699411
Nuclei: Unsorted	X041-AP0C1W1	#be1e2d	-16	695962
Nuclei: Unsorted	X041-AP0C1W1	#be1e2d	-15	693207
Nuclei: Unsorted	X041-AP0C1W1	#be1e2d	-14	692777
Nuclei: Unsorted	X041-AP0C1W1	#be1e2d	-13	690815
Nuclei: Unsorted	X041-AP0C1W1	#be1e2d	-12	690766
Nuclei: Unsorted	X041-AP0C1W1	#be1e2d	-11	690494
Nuclei: Unsorted	X041-AP0C1W1	#be1e2d	-10	689429
Nuclei: Unsorted	X041-AP0C1W1	#be1e2d	-9	689280
Nuclei: Unsorted	X041-AP0C1W1	#be1e2d	-8	685424
Nuclei: Unsorted	X041-AP0C1W1	#be1e2d	-7	682865
Nuclei: Unsorted	X041-AP0C1W1	#be1e2d	-6	680734
Nuclei: Unsorted	X041-AP0C1W1	#be1e2d	-5	678608
Nuclei: Unsorted	X041-AP0C1W1	#be1e2d	-4	678812
Nuclei: Unsorted	X041-AP0C1W1	#be1e2d	-3	676732
Nuclei: Unsorted	X041-AP0C1W1	#be1e2d	-2	676541
[truncated: 22,007 more rows]
