# Supplementary material for: Simultaneous trimodal single-cell measurement of transcripts, epitopes, and chromatin accessibility using TEA-seq
Source: eLife. 2021 Apr 9;10:e63632. doi: 10.7554/eLife.63632 (PMC8034981; doi:10.7554/eLife.63632)
Supplement: Figure 1—source data 4. [file elife-63632-fig1-data4.zip]

Archive with 1 entries (1 files):
- Figure1_SourceData4_CTCFTSDCenterPileups.csv
