# Supplementary material for: Simultaneous trimodal single-cell measurement of transcripts, epitopes, and chromatin accessibility using TEA-seq
Source: eLife. 2021 Apr 9;10:e63632. doi: 10.7554/eLife.63632 (PMC8034981; doi:10.7554/eLife.63632)
Supplement: Figure 1—source data 4. [file elife-63632-fig1-data4.zip › Figure1_SourceData4_CTCFTSDCenterPileups.csv]

well_label	well_id	well_color	ctcf_position	tsd_center_coverage
Nuclei: Unsorted	X041-AP0C1W1	#be1e2d	1944	345
Nuclei: Unsorted	X041-AP0C1W1	#be1e2d	1945	312
Nuclei: Unsorted	X041-AP0C1W1	#be1e2d	1946	367
Nuclei: Unsorted	X041-AP0C1W1	#be1e2d	1947	343
Nuclei: Unsorted	X041-AP0C1W1	#be1e2d	1948	305
Nuclei: Unsorted	X041-AP0C1W1	#be1e2d	1949	335
Nuclei: Unsorted	X041-AP0C1W1	#be1e2d	1950	336
Nuclei: Unsorted	X041-AP0C1W1	#be1e2d	1951	299
Nuclei: Unsorted	X041-AP0C1W1	#be1e2d	1952	312
Nuclei: Unsorted	X041-AP0C1W1	#be1e2d	1953	325
Nuclei: Unsorted	X041-AP0C1W1	#be1e2d	1954	342
Nuclei: Unsorted	X041-AP0C1W1	#be1e2d	1955	359
Nuclei: Unsorted	X041-AP0C1W1	#be1e2d	1956	341
Nuclei: Unsorted	X041-AP0C1W1	#be1e2d	1957	301
Nuclei: Unsorted	X041-AP0C1W1	#be1e2d	1958	316
Nuclei: Unsorted	X041-AP0C1W1	#be1e2d	1959	310
Nuclei: Unsorted	X041-AP0C1W1	#be1e2d	1960	295
Nuclei: Unsorted	X041-AP0C1W1	#be1e2d	1961	368
Nuclei: Unsorted	X041-AP0C1W1	#be1e2d	1962	325
Nuclei: Unsorted	X041-AP0C1W1	#be1e2d	1963	304
Nuclei: Unsorted	X041-AP0C1W1	#be1e2d	1964	319
Nuclei: Unsorted	X041-AP0C1W1	#be1e2d	1965	309
Nuclei: Unsorted	X041-AP0C1W1	#be1e2d	1966	370
Nuclei: Unsorted	X041-AP0C1W1	#be1e2d	1967	325
Nuclei: Unsorted	X041-AP0C1W1	#be1e2d	1968	325
Nuclei: Unsorted	X041-AP0C1W1	#be1e2d	1969	321
Nuclei: Unsorted	X041-AP0C1W1	#be1e2d	1970	300
Nuclei: Unsorted	X041-AP0C1W1	#be1e2d	1971	351
Nuclei: Unsorted	X041-AP0C1W1	#be1e2d	1972	353
Nuclei: Unsorted	X041-AP0C1W1	#be1e2d	1973	343
Nuclei: Unsorted	X041-AP0C1W1	#be1e2d	1974	329
Nuclei: Unsorted	X041-AP0C1W1	#be1e2d	1975	265
Nuclei: Unsorted	X041-AP0C1W1	#be1e2d	1976	322
Nuclei: Unsorted	X041-AP0C1W1	#be1e2d	1977	279
Nuclei: Unsorted	X041-AP0C1W1	#be1e2d	1978	296
Nuclei: Unsorted	X041-AP0C1W1	#be1e2d	1979	349
Nuclei: Unsorted	X041-AP0C1W1	#be1e2d	1980	319
Nuclei: Unsorted	X041-AP0C1W1	#be1e2d	1981	325
Nuclei: Unsorted	X041-AP0C1W1	#be1e2d	1982	281
Nuclei: Unsorted	X041-AP0C1W1	#be1e2d	1983	288
Nuclei: Unsorted	X041-AP0C1W1	#be1e2d	1984	347
Nuclei: Unsorted	X041-AP0C1W1	#be1e2d	1985	303
Nuclei: Unsorted	X041-AP0C1W1	#be1e2d	1986	307
Nuclei: Unsorted	X041-AP0C1W1	#be1e2d	1987	272
Nuclei: Unsorted	X041-AP0C1W1	#be1e2d	1988	332
Nuclei: Unsorted	X041-AP0C1W1	#be1e2d	1989	302
Nuclei: Unsorted	X041-AP0C1W1	#be1e2d	1990	328
Nuclei: Unsorted	X041-AP0C1W1	#be1e2d	1991	332
Nuclei: Unsorted	X041-AP0C1W1	#be1e2d	1992	296
Nuclei: Unsorted	X041-AP0C1W1	#be1e2d	1993	273
Nuclei: Unsorted	X041-AP0C1W1	#be1e2d	1994	288
Nuclei: Unsorted	X041-AP0C1W1	#be1e2d	1995	353
Nuclei: Unsorted	X041-AP0C1W1	#be1e2d	1996	289
Nuclei: Unsorted	X041-AP0C1W1	#be1e2d	1997	307
Nuclei: Unsorted	X041-AP0C1W1	#be1e2d	1998	297
Nuclei: Unsorted	X041-AP0C1W1	#be1e2d	1999	331
Nuclei: Unsorted	X041-AP0C1W1	#be1e2d	2000	0
Nuclei: No Dead/Debris	X041-AP0C1W2	#fb7543	1944	692
Nuclei: No Dead/Debris	X041-AP0C1W2	#fb7543	1945	730
Nuclei: No Dead/Debris	X041-AP0C1W2	#fb7543	1946	755
Nuclei: No Dead/Debris	X041-AP0C1W2	#fb7543	1947	767
Nuclei: No Dead/Debris	X041-AP0C1W2	#fb7543	1948	712
Nuclei: No Dead/Debris	X041-AP0C1W2	#fb7543	1949	694
Nuclei: No Dead/Debris	X041-AP0C1W2	#fb7543	1950	676
Nuclei: No Dead/Debris	X041-AP0C1W2	#fb7543	1951	634
Nuclei: No Dead/Debris	X041-AP0C1W2	#fb7543	1952	697
Nuclei: No Dead/Debris	X041-AP0C1W2	#fb7543	1953	723
Nuclei: No Dead/Debris	X041-AP0C1W2	#fb7543	1954	648
Nuclei: No Dead/Debris	X041-AP0C1W2	#fb7543	1955	761
Nuclei: No Dead/Debris	X041-AP0C1W2	#fb7543	1956	729
Nuclei: No Dead/Debris	X041-AP0C1W2	#fb7543	1957	640
Nuclei: No Dead/Debris	X041-AP0C1W2	#fb7543	1958	651
Nuclei: No Dead/Debris	X041-AP0C1W2	#fb7543	1959	688
Nuclei: No Dead/Debris	X041-AP0C1W2	#fb7543	1960	676
Nuclei: No Dead/Debris	X041-AP0C1W2	#fb7543	1961	770
Nuclei: No Dead/Debris	X041-AP0C1W2	#fb7543	1962	713
Nuclei: No Dead/Debris	X041-AP0C1W2	#fb7543	1963	740
Nuclei: No Dead/Debris	X041-AP0C1W2	#fb7543	1964	688
Nuclei: No Dead/Debris	X041-AP0C1W2	#fb7543	1965	640
Nuclei: No Dead/Debris	X041-AP0C1W2	#fb7543	1966	758
Nuclei: No Dead/Debris	X041-AP0C1W2	#fb7543	1967	717
Nuclei: No Dead/Debris	X041-AP0C1W2	#fb7543	1968	683
Nuclei: No Dead/Debris	X041-AP0C1W2	#fb7543	1969	707
Nuclei: No Dead/Debris	X041-AP0C1W2	#fb7543	1970	633
Nuclei: No Dead/Debris	X041-AP0C1W2	#fb7543	1971	724
Nuclei: No Dead/Debris	X041-AP0C1W2	#fb7543	1972	700
Nuclei: No Dead/Debris	X041-AP0C1W2	#fb7543	1973	702
Nuclei: No Dead/Debris	X041-AP0C1W2	#fb7543	1974	707
Nuclei: No Dead/Debris	X041-AP0C1W2	#fb7543	1975	580
Nuclei: No Dead/Debris	X041-AP0C1W2	#fb7543	1976	716
Nuclei: No Dead/Debris	X041-AP0C1W2	#fb7543	1977	610
Nuclei: No Dead/Debris	X041-AP0C1W2	#fb7543	1978	669
Nuclei: No Dead/Debris	X041-AP0C1W2	#fb7543	1979	747
Nuclei: No Dead/Debris	X041-AP0C1W2	#fb7543	1980	682
Nuclei: No Dead/Debris	X041-AP0C1W2	#fb7543	1981	707
Nuclei: No Dead/Debris	X041-AP0C1W2	#fb7543	1982	561
Nuclei: No Dead/Debris	X041-AP0C1W2	#fb7543	1983	647
Nuclei: No Dead/Debris	X041-AP0C1W2	#fb7543	1984	716
Nuclei: No Dead/Debris	X041-AP0C1W2	#fb7543	1985	671
Nuclei: No Dead/Debris	X041-AP0C1W2	#fb7543	1986	626
Nuclei: No Dead/Debris	X041-AP0C1W2	#fb7543	1987	644
Nuclei: No Dead/Debris	X041-AP0C1W2	#fb7543	1988	650
Nuclei: No Dead/Debris	X041-AP0C1W2	#fb7543	1989	652
Nuclei: No Dead/Debris	X041-AP0C1W2	#fb7543	1990	730
Nuclei: No Dead/Debris	X041-AP0C1W2	#fb7543	1991	667
Nuclei: No Dead/Debris	X041-AP0C1W2	#fb7543	1992	662
Nuclei: No Dead/Debris	X041-AP0C1W2	#fb7543	1993	602
Nuclei: No Dead/Debris	X041-AP0C1W2	#fb7543	1994	646
Nuclei: No Dead/Debris	X041-AP0C1W2	#fb7543	1995	643
Nuclei: No Dead/Debris	X041-AP0C1W2	#fb7543	1996	621
Nuclei: No Dead/Debris	X041-AP0C1W2	#fb7543	1997	649
Nuclei: No Dead/Debris	X041-AP0C1W2	#fb7543	1998	594
Nuclei: No Dead/Debris	X041-AP0C1W2	#fb7543	1999	698
Nuclei: No Dead/Debris	X041-AP0C1W2	#fb7543	2000	0
Nuclei: No Neutrophils	X041-AP0C1W3	#ffbf40	1944	1942
Nuclei: No Neutrophils	X041-AP0C1W3	#ffbf40	1945	1953
Nuclei: No Neutrophils	X041-AP0C1W3	#ffbf40	1946	2087
Nuclei: No Neutrophils	X041-AP0C1W3	#ffbf40	1947	2148
Nuclei: No Neutrophils	X041-AP0C1W3	#ffbf40	1948	1933
Nuclei: No Neutrophils	X041-AP0C1W3	#ffbf40	1949	1977
Nuclei: No Neutrophils	X041-AP0C1W3	#ffbf40	1950	1987
Nuclei: No Neutrophils	X041-AP0C1W3	#ffbf40	1951	1852
Nuclei: No Neutrophils	X041-AP0C1W3	#ffbf40	1952	2039
Nuclei: No Neutrophils	X041-AP0C1W3	#ffbf40	1953	2090
Nuclei: No Neutrophils	X041-AP0C1W3	#ffbf40	1954	1942
Nuclei: No Neutrophils	X041-AP0C1W3	#ffbf40	1955	2108
Nuclei: No Neutrophils	X041-AP0C1W3	#ffbf40	1956	2067
Nuclei: No Neutrophils	X041-AP0C1W3	#ffbf40	1957	1923
Nuclei: No Neutrophils	X041-AP0C1W3	#ffbf40	1958	1989
Nuclei: No Neutrophils	X041-AP0C1W3	#ffbf40	1959	1960
Nuclei: No Neutrophils	X041-AP0C1W3	#ffbf40	1960	1945
Nuclei: No Neutrophils	X041-AP0C1W3	#ffbf40	1961	2139
Nuclei: No Neutrophils	X041-AP0C1W3	#ffbf40	1962	1915
Nuclei: No Neutrophils	X041-AP0C1W3	#ffbf40	1963	2115
Nuclei: No Neutrophils	X041-AP0C1W3	#ffbf40	1964	1949
Nuclei: No Neutrophils	X041-AP0C1W3	#ffbf40	1965	1889
Nuclei: No Neutrophils	X041-AP0C1W3	#ffbf40	1966	2167
Nuclei: No Neutrophils	X041-AP0C1W3	#ffbf40	1967	2030
Nuclei: No Neutrophils	X041-AP0C1W3	#ffbf40	1968	1988
Nuclei: No Neutrophils	X041-AP0C1W3	#ffbf40	1969	2090
Nuclei: No Neutrophils	X041-AP0C1W3	#ffbf40	1970	1859
Nuclei: No Neutrophils	X041-AP0C1W3	#ffbf40	1971	2045
Nuclei: No Neutrophils	X041-AP0C1W3	#ffbf40	1972	2071
Nuclei: No Neutrophils	X041-AP0C1W3	#ffbf40	1973	2073
Nuclei: No Neutrophils	X041-AP0C1W3	#ffbf40	1974	1940
Nuclei: No Neutrophils	X041-AP0C1W3	#ffbf40	1975	1807
Nuclei: No Neutrophils	X041-AP0C1W3	#ffbf40	1976	1938
Nuclei: No Neutrophils	X041-AP0C1W3	#ffbf40	1977	1779
Nuclei: No Neutrophils	X041-AP0C1W3	#ffbf40	1978	1849
Nuclei: No Neutrophils	X041-AP0C1W3	#ffbf40	1979	2057
Nuclei: No Neutrophils	X041-AP0C1W3	#ffbf40	1980	1986
Nuclei: No Neutrophils	X041-AP0C1W3	#ffbf40	1981	1999
Nuclei: No Neutrophils	X041-AP0C1W3	#ffbf40	1982	1587
Nuclei: No Neutrophils	X041-AP0C1W3	#ffbf40	1983	1773
Nuclei: No Neutrophils	X041-AP0C1W3	#ffbf40	1984	2052
Nuclei: No Neutrophils	X041-AP0C1W3	#ffbf40	1985	2038
Nuclei: No Neutrophils	X041-AP0C1W3	#ffbf40	1986	1791
Nuclei: No Neutrophils	X041-AP0C1W3	#ffbf40	1987	1827
Nuclei: No Neutrophils	X041-AP0C1W3	#ffbf40	1988	1844
Nuclei: No Neutrophils	X041-AP0C1W3	#ffbf40	1989	2018
Nuclei: No Neutrophils	X041-AP0C1W3	#ffbf40	1990	1973
Nuclei: No Neutrophils	X041-AP0C1W3	#ffbf40	1991	1880
Nuclei: No Neutrophils	X041-AP0C1W3	#ffbf40	1992	1802
Nuclei: No Neutrophils	X041-AP0C1W3	#ffbf40	1993	1839
Nuclei: No Neutrophils	X041-AP0C1W3	#ffbf40	1994	1864
Nuclei: No Neutrophils	X041-AP0C1W3	#ffbf40	1995	1988
Nuclei: No Neutrophils	X041-AP0C1W3	#ffbf40	1996	1751
Nuclei: No Neutrophils	X041-AP0C1W3	#ffbf40	1997	1818
Nuclei: No Neutrophils	X041-AP0C1W3	#ffbf40	1998	1753
Nuclei: No Neutrophils	X041-AP0C1W3	#ffbf40	1999	2055
Nuclei: No Neutrophils	X041-AP0C1W3	#ffbf40	2000	0
Perm: Unsorted	X041-AP0C1W4	#2b3990	1944	270
Perm: Unsorted	X041-AP0C1W4	#2b3990	1945	226
Perm: Unsorted	X041-AP0C1W4	#2b3990	1946	284
Perm: Unsorted	X041-AP0C1W4	#2b3990	1947	292
Perm: Unsorted	X041-AP0C1W4	#2b3990	1948	273
Perm: Unsorted	X041-AP0C1W4	#2b3990	1949	260
Perm: Unsorted	X041-AP0C1W4	#2b3990	1950	272
Perm: Unsorted	X041-AP0C1W4	#2b3990	1951	209
Perm: Unsorted	X041-AP0C1W4	#2b3990	1952	251
Perm: Unsorted	X041-AP0C1W4	#2b3990	1953	263
Perm: Unsorted	X041-AP0C1W4	#2b3990	1954	234
Perm: Unsorted	X041-AP0C1W4	#2b3990	1955	264
Perm: Unsorted	X041-AP0C1W4	#2b3990	1956	270
Perm: Unsorted	X041-AP0C1W4	#2b3990	1957	253
Perm: Unsorted	X041-AP0C1W4	#2b3990	1958	275
Perm: Unsorted	X041-AP0C1W4	#2b3990	1959	237
Perm: Unsorted	X041-AP0C1W4	#2b3990	1960	279
Perm: Unsorted	X041-AP0C1W4	#2b3990	1961	284
Perm: Unsorted	X041-AP0C1W4	#2b3990	1962	269
Perm: Unsorted	X041-AP0C1W4	#2b3990	1963	252
Perm: Unsorted	X041-AP0C1W4	#2b3990	1964	252
Perm: Unsorted	X041-AP0C1W4	#2b3990	1965	247
Perm: Unsorted	X041-AP0C1W4	#2b3990	1966	245
Perm: Unsorted	X041-AP0C1W4	#2b3990	1967	269
Perm: Unsorted	X041-AP0C1W4	#2b3990	1968	239
Perm: Unsorted	X041-AP0C1W4	#2b3990	1969	266
Perm: Unsorted	X041-AP0C1W4	#2b3990	1970	231
Perm: Unsorted	X041-AP0C1W4	#2b3990	1971	279
Perm: Unsorted	X041-AP0C1W4	#2b3990	1972	287
Perm: Unsorted	X041-AP0C1W4	#2b3990	1973	246
Perm: Unsorted	X041-AP0C1W4	#2b3990	1974	247
Perm: Unsorted	X041-AP0C1W4	#2b3990	1975	205
Perm: Unsorted	X041-AP0C1W4	#2b3990	1976	268
Perm: Unsorted	X041-AP0C1W4	#2b3990	1977	224
Perm: Unsorted	X041-AP0C1W4	#2b3990	1978	242
Perm: Unsorted	X041-AP0C1W4	#2b3990	1979	288
Perm: Unsorted	X041-AP0C1W4	#2b3990	1980	253
Perm: Unsorted	X041-AP0C1W4	#2b3990	1981	268
Perm: Unsorted	X041-AP0C1W4	#2b3990	1982	190
Perm: Unsorted	X041-AP0C1W4	#2b3990	1983	264
Perm: Unsorted	X041-AP0C1W4	#2b3990	1984	266
Perm: Unsorted	X041-AP0C1W4	#2b3990	1985	276
Perm: Unsorted	X041-AP0C1W4	#2b3990	1986	207
Perm: Unsorted	X041-AP0C1W4	#2b3990	1987	244
Perm: Unsorted	X041-AP0C1W4	#2b3990	1988	242
Perm: Unsorted	X041-AP0C1W4	#2b3990	1989	252
Perm: Unsorted	X041-AP0C1W4	#2b3990	1990	302
Perm: Unsorted	X041-AP0C1W4	#2b3990	1991	252
Perm: Unsorted	X041-AP0C1W4	#2b3990	1992	244
Perm: Unsorted	X041-AP0C1W4	#2b3990	1993	255
Perm: Unsorted	X041-AP0C1W4	#2b3990	1994	217
Perm: Unsorted	X041-AP0C1W4	#2b3990	1995	259
Perm: Unsorted	X041-AP0C1W4	#2b3990	1996	232
Perm: Unsorted	X041-AP0C1W4	#2b3990	1997	241
Perm: Unsorted	X041-AP0C1W4	#2b3990	1998	205
Perm: Unsorted	X041-AP0C1W4	#2b3990	1999	264
Perm: Unsorted	X041-AP0C1W4	#2b3990	2000	0
