# Supplementary material for: Simultaneous trimodal single-cell measurement of transcripts, epitopes, and chromatin accessibility using TEA-seq
Source: eLife. 2021 Apr 9;10:e63632. doi: 10.7554/eLife.63632 (PMC8034981; doi:10.7554/eLife.63632)
Supplement: Figure 1—source data 5. [file elife-63632-fig1-data5.zip › Figure1_SourceData5_ReadFractionSummary.csv]

well_label	sequenced_reads	reads_bc_gt1k	reads_pass_qc	unique_pass_qc	unique_pass_peaks
Nuclei: Unsorted	1	0.914106265	0.195192015	0.139725605	0.061230195
Nuclei: No Dead/Debris	1	0.88304209	0.335733565	0.23301789	0.11672544
Nuclei: No Neutrophils	1	0.916730905	0.860322245	0.507102135	0.320332385
Perm: Unsorted	1	0.914422105	0.187311	0.11106427	0.04839929
Perm: No Dead/Debris	1	0.791257865	0.245745725	0.138260115	0.070314225
Perm: No Neutrophils	1	0.80152063	0.771332505	0.26087788	0.19839575
