# Supplementary material for: Simultaneous trimodal single-cell measurement of transcripts, epitopes, and chromatin accessibility using TEA-seq
Source: eLife. 2021 Apr 9;10:e63632. doi: 10.7554/eLife.63632 (PMC8034981; doi:10.7554/eLife.63632)
Supplement: Figure 2—source data 1. [file elife-63632-fig2-data1.zip › Figure2_SourceData1_UMAPCoords_LabelScores.csv]

well_label	well_id	barcodes	original_barcodes	umap_1	umap_2	peaks_frac	seurat_pbmc_type	seurat_pbmc_type_color	seurat_pbmc_type_score	seurat_pbmc_type_rank
Nuclei: Unsorted	X041-AP0C1W1	5072db0cc70b11ea8fb942010a19c80f	CTCAGAAGTAAAGCTA-1	0.990810013634428	0.821466810791008	0.443934142114385	Mono.CD14	#B973FF	1	1
Nuclei: Unsorted	X041-AP0C1W1	506868fcc70b11ea8fb942010a19c80f	CACTGAACAGTGCGAA-1	-0.332869433539644	2.64062709340286	0.507248113094525	Mono.CD14	#B973FF	1	2
Nuclei: Unsorted	X041-AP0C1W1	5079df7ec70b11ea8fb942010a19c80f	GAAGAGCGTCAGAGTG-1	-0.578317546027437	3.7808374834938	0.51880081300813	Mono.CD14	#B973FF	1	3
Nuclei: Unsorted	X041-AP0C1W1	506b05eec70b11ea8fb942010a19c80f	CCACAGGTCCATGTTT-1	-0.453978442328706	3.77737376817893	0.554632387521555	Mono.CD14	#B973FF	1	4
Nuclei: Unsorted	X041-AP0C1W1	506f95e6c70b11ea8fb942010a19c80f	CGCAGGTAGTTGGAAT-1	0.541228390557036	2.96223480233382	0.480491803278689	Mono.CD14	#B973FF	1	5
Nuclei: Unsorted	X041-AP0C1W1	50b4c81ec70b11ea8fb942010a19c80f	TTTGTGTCAAGTGGCA-1	-0.577820204871431	3.64884550103378	0.489518698641623	Mono.CD14	#B973FF	1	6
Nuclei: Unsorted	X041-AP0C1W1	509e14c0c70b11ea8fb942010a19c80f	TCACAGAGTGGTAGAC-1	-0.837020301001802	2.62975955733489	0.485685244790784	Mono.CD14	#B973FF	1	7
Nuclei: Unsorted	X041-AP0C1W1	5074e76cc70b11ea8fb942010a19c80f	CTGCGTTGTGGACAGT-1	-1.18051853098227	2.6106218171997	0.461391304347826	Mono.CD14	#B973FF	1	8
Nuclei: Unsorted	X041-AP0C1W1	5070a4eac70b11ea8fb942010a19c80f	CGGACTGCATTCGTCC-1	-0.884832286017671	3.35507912167739	0.48600598486182	Mono.CD14	#B973FF	1	9
Nuclei: Unsorted	X041-AP0C1W1	5060bcb0c70b11ea8fb942010a19c80f	AGCTGGCAGAGCGGTT-1	-0.50010671533896	2.42709089049529	0.458964424092991	Mono.CD14	#B973FF	1	10
Nuclei: Unsorted	X041-AP0C1W1	506f0d1ac70b11ea8fb942010a19c80f	CGAGTTAGTTTGTGAC-1	0.239579535347685	3.74143636950683	0.51322463768116	Mono.CD14	#B973FF	1	11
Nuclei: Unsorted	X041-AP0C1W1	509cdb8cc70b11ea8fb942010a19c80f	TCAAGACCACCTGGTG-1	-0.7225560180123	2.95544285306167	0.448372615039282	Mono.CD14	#B973FF	1	12
Nuclei: Unsorted	X041-AP0C1W1	505e76eec70b11ea8fb942010a19c80f	ACTTTCACAGCAACCC-1	-0.30112161554648	2.90318549403381	0.491410924531944	Mono.CD14	#B973FF	1	13
Nuclei: Unsorted	X041-AP0C1W1	50af8b92c70b11ea8fb942010a19c80f	TTCGCGTCATTATGGC-1	0.521330214363799	2.48229999074172	0.412233512651923	Mono.CD14	#B973FF	1	14
Nuclei: Unsorted	X041-AP0C1W1	50848f1ec70b11ea8fb942010a19c80f	GCGCCAAGTATTGTGC-1	-0.761608981269136	2.55364901551437	0.46026357827476	Mono.CD14	#B973FF	1	15
Nuclei: Unsorted	X041-AP0C1W1	5055a50ac70b11ea8fb942010a19c80f	AAACGAATCCCAATGA-1	-1.41247835077597	3.35921159365606	0.511655948553055	Mono.CD14	#B973FF	1	16
Nuclei: Unsorted	X041-AP0C1W1	50635722c70b11ea8fb942010a19c80f	ATCCAGACACGCGCAT-1	0.0720244415824265	3.95184344777297	0.554840008049909	Mono.CD14	#B973FF	1	17
Nuclei: Unsorted	X041-AP0C1W1	506f27aac70b11ea8fb942010a19c80f	CGATGATCAACTCGAT-1	-0.330706977027193	2.75299669036102	0.462683481496796	Mono.CD14	#B973FF	1	18
Nuclei: Unsorted	X041-AP0C1W1	505d884cc70b11ea8fb942010a19c80f	ACTATTCAGATCCGAG-1	-0.312730693000093	3.63537526854705	0.473225404732254	Mono.CD14	#B973FF	1	19
Nuclei: Unsorted	X041-AP0C1W1	50653402c70b11ea8fb942010a19c80f	ATTACTCCAGATAAGT-1	-0.445020102637544	2.47116351851653	0.525140830377634	Mono.CD14	#B973FF	1	20
Nuclei: Unsorted	X041-AP0C1W1	5081bfdcc70b11ea8fb942010a19c80f	GCCAGACAGTGCTCGC-1	0.499934292656645	3.34154316016864	0.527479469361971	Mono.CD14	#B973FF	1	21
Nuclei: Unsorted	X041-AP0C1W1	50986cdcc70b11ea8fb942010a19c80f	TACTCGCCAGGACTGA-1	-0.278139018195406	2.54276717433166	0.418924731182796	Mono.CD14	#B973FF	1	22
Nuclei: Unsorted	X041-AP0C1W1	50b0fd4cc70b11ea8fb942010a19c80f	TTGAGTGAGCTTCAAC-1	0.0830226906363816	2.65374643334579	0.424488898659046	Mono.CD14	#B973FF	1	23
Nuclei: Unsorted	X041-AP0C1W1	506fe352c70b11ea8fb942010a19c80f	CGCTAGGAGTTGACAA-1	0.605466223580107	2.85334128865432	0.450910706352732	Mono.CD14	#B973FF	1	24
Nuclei: Unsorted	X041-AP0C1W1	5095d33cc70b11ea8fb942010a19c80f	TAATCGGGTCTTAGCA-1	0.0621739395682663	2.85363794097137	0.430138826690551	Mono.CD14	#B973FF	1	25
Nuclei: Unsorted	X041-AP0C1W1	50782094c70b11ea8fb942010a19c80f	GAAACAACAGTAACTC-1	-0.511149787085786	2.91509384640884	0.470029405111966	Mono.CD14	#B973FF	1	26
Nuclei: Unsorted	X041-AP0C1W1	5073733cc70b11ea8fb942010a19c80f	CTCGCTACAACATAAG-1	-0.16896190561606	3.19748029836845	0.484125144843569	Mono.CD14	#B973FF	1	27
Nuclei: Unsorted	X041-AP0C1W1	5096fb40c70b11ea8fb942010a19c80f	TACCCTGTCAGTGTAC-1	-0.337606333869234	2.60832221039962	0.482312759209563	Mono.CD14	#B973FF	1	28
Nuclei: Unsorted	X041-AP0C1W1	505d485ac70b11ea8fb942010a19c80f	ACTACGACATACTGCA-1	-0.71176614679648	2.82877952584457	0.510763209393346	Mono.CD14	#B973FF	1	29
Nuclei: Unsorted	X041-AP0C1W1	50b4ca80c70b11ea8fb942010a19c80f	TTTGTGTCACTCCTCA-1	-0.32938089289023	1.54452074298095	0.440162271805274	Mono.CD14	#B973FF	1	30
Nuclei: Unsorted	X041-AP0C1W1	5089a49ac70b11ea8fb942010a19c80f	GGATGAGAGCCGCTGT-1	-0.698787116187349	3.03100923427772	0.482257126236184	Mono.CD14	#B973FF	1	31
Nuclei: Unsorted	X041-AP0C1W1	50b3ea5cc70b11ea8fb942010a19c80f	TTTGAGGGTGAGAGTC-1	-0.260803126471773	3.00145617851447	0.452401746724891	Mono.CD14	#B973FF	1	32
Nuclei: Unsorted	X041-AP0C1W1	506b3c6cc70b11ea8fb942010a19c80f	CCAGAATAGACTTCCA-1	-0.65306081690146	2.8305828047676	0.497499166388796	Mono.CD14	#B973FF	1	33
Nuclei: Unsorted	X041-AP0C1W1	5089c92ac70b11ea8fb942010a19c80f	GGATGAGGTCATAGCT-1	0.729713297707304	2.7860665393753	0.431501721814643	Mono.CD14	#B973FF	0.999984938240104	34
Nuclei: Unsorted	X041-AP0C1W1	505e994ec70b11ea8fb942010a19c80f	AGACAAACAAGACACG-1	-0.18646039881064	3.26228135058116	0.547914818101154	Mono.CD14	#B973FF	0.999983911387456	35
Nuclei: Unsorted	X041-AP0C1W1	505afa50c70b11ea8fb942010a19c80f	ACAGGCCCACCACAGC-1	-0.510357760566011	3.79796192774009	0.503563390847712	Mono.CD14	#B973FF	0.999546603770042	36
Nuclei: Unsorted	X041-AP0C1W1	50a7829ec70b11ea8fb942010a19c80f	TGCTCGTAGGCACTAG-1	-0.701556586402193	2.61436498889159	0.482189628077528	Mono.CD14	#B973FF	0.999485365030509	37
Nuclei: Unsorted	X041-AP0C1W1	50564276c70b11ea8fb942010a19c80f	AAAGGGCAGTGAACCG-1	-0.461315535681978	3.83062163719367	0.476504040706375	Mono.CD14	#B973FF	0.999227205802119	38
Nuclei: Unsorted	X041-AP0C1W1	507d1964c70b11ea8fb942010a19c80f	GAGCGCTTCGGTTAGT-1	-0.616315268653169	3.08600104579162	0.553191489361702	Mono.CD14	#B973FF	0.999159133354977	39
Nuclei: Unsorted	X041-AP0C1W1	5095c28ec70b11ea8fb942010a19c80f	TAATCGGAGGACTTTC-1	-1.13403263010336	2.41960526236724	0.523444976076555	Mono.CD14	#B973FF	0.998958701854542	40
Nuclei: Unsorted	X041-AP0C1W1	506e605ec70b11ea8fb942010a19c80f	CCTGGGATCACTCGGG-1	-0.505670451300874	3.65561010667514	0.535024611889436	Mono.CD14	#B973FF	0.998634431981538	41
Nuclei: Unsorted	X041-AP0C1W1	5080e10cc70b11ea8fb942010a19c80f	GCAGCTGAGAGCAGCT-1	-0.0117773047859817	2.85859931239318	0.511019567456231	Mono.CD14	#B973FF	0.998473154770266	42
Nuclei: Unsorted	X041-AP0C1W1	509dc330c70b11ea8fb942010a19c80f	TCACAAGAGTGAATAC-1	-0.227893733161226	3.15175081023406	0.436769616026711	Mono.CD14	#B973FF	0.998261756257069	43
Nuclei: Unsorted	X041-AP0C1W1	50642e9ac70b11ea8fb942010a19c80f	ATGCATGGTTAGAGAT-1	-1.4552368155892	1.82028413542937	0.453966189856957	Mono.CD14	#B973FF	0.997883097437218	44
Nuclei: Unsorted	X041-AP0C1W1	507ba278c70b11ea8fb942010a19c80f	GACTAACCAACAAACA-1	-0.0684594146187454	3.83592028149795	0.535496957403651	Mono.CD14	#B973FF	0.996809011540084	45
Nuclei: Unsorted	X041-AP0C1W1	50b45776c70b11ea8fb942010a19c80f	TTTGGCCCACACATTG-1	0.387342787605986	3.31020357438754	0.449645075421473	Mono.CD14	#B973FF	0.996631449358021	46
Nuclei: Unsorted	X041-AP0C1W1	50925b08c70b11ea8fb942010a19c80f	GTGTCCTAGAATGCTA-1	-0.882697962897554	3.72022259959411	0.526175094675874	Mono.CD14	#B973FF	0.996602953874494	47
Nuclei: Unsorted	X041-AP0C1W1	5080d248c70b11ea8fb942010a19c80f	GCAGCCAGTGATGTGG-1	-0.880238913672701	3.39251872131061	0.499861226755482	Mono.CD14	#B973FF	0.996194120556045	48
Nuclei: Unsorted	X041-AP0C1W1	50720880c70b11ea8fb942010a19c80f	CTAGCGGGTATTCTTC-1	0.100256062371001	2.6221653891487	0.414019427671305	Mono.CD14	#B973FF	0.995783281082493	49
Nuclei: Unsorted	X041-AP0C1W1	505cd7bcc70b11ea8fb942010a19c80f	ACGTTAGGTAGTAACA-1	-1.38179197229697	3.0489900184555	0.486819830713422	Mono.CD14	#B973FF	0.995663584758941	50
Nuclei: Unsorted	X041-AP0C1W1	5085f502c70b11ea8fb942010a19c80f	GCTCACTTCGAAGCCC-1	-0.926317595618501	3.30121137925815	0.535153980244044	Mono.CD14	#B973FF	0.995588116581443	51
Nuclei: Unsorted	X041-AP0C1W1	5055e560c70b11ea8fb942010a19c80f	AAACTGCCATTGTGAC-1	-1.22460212625815	2.81712800988387	0.501646542261251	Mono.CD14	#B973FF	0.995433342041263	52
Nuclei: Unsorted	X041-AP0C1W1	5089669cc70b11ea8fb942010a19c80f	GGAGTAGTCGATCTTT-1	-0.513480090277925	3.01898825892638	0.492403746097815	Mono.CD14	#B973FF	0.995177006400455	53
Nuclei: Unsorted	X041-AP0C1W1	50626e34c70b11ea8fb942010a19c80f	AGTGTACTCAACACGT-1	-0.610462092536226	3.82243166097831	0.510911424903723	Mono.CD14	#B973FF	0.994656349249063	54
Nuclei: Unsorted	X041-AP0C1W1	5057100cc70b11ea8fb942010a19c80f	AACATCGGTCATTGGT-1	-0.0366648665840774	2.61505842932891	0.424697907456528	Mono.CD14	#B973FF	0.994416389681022	55
Nuclei: Unsorted	X041-AP0C1W1	506d06fac70b11ea8fb942010a19c80f	CCGCATTAGAGAGTAG-1	-0.852822684424654	2.22370267638396	0.486238532110092	Mono.CD14	#B973FF	0.994340242775938	56
Nuclei: Unsorted	X041-AP0C1W1	507fda78c70b11ea8fb942010a19c80f	GCACCTTAGTGATTAG-1	-0.511356734412447	2.56700522431564	0.473783123473031	Mono.CD14	#B973FF	0.99415367365828	57
Nuclei: Unsorted	X041-AP0C1W1	5080175ec70b11ea8fb942010a19c80f	GCACGCACAAGACTAA-1	0.658835745674834	2.98799226412009	0.440379782183748	Mono.CD14	#B973FF	0.994083989325491	58
Nuclei: Unsorted	X041-AP0C1W1	5058d9aac70b11ea8fb942010a19c80f	AAGGAGCAGCTCGGCT-1	-0.183559321540132	3.30412486919593	0.500317863954228	Mono.CD14	#B973FF	0.993241284789117	59
Nuclei: Unsorted	X041-AP0C1W1	506b3334c70b11ea8fb942010a19c80f	CCACGTTTCACAACAC-1	-1.30723085321738	2.91497475632858	0.488875526157547	Mono.CD14	#B973FF	0.993007591375865	60
Nuclei: Unsorted	X041-AP0C1W1	509011c2c70b11ea8fb942010a19c80f	GTCCATCTCTCTGCAC-1	-1.32930459894492	2.77286941537093	0.463189312109153	Mono.CD14	#B973FF	0.992834248493775	61
Nuclei: Unsorted	X041-AP0C1W1	50a6b634c70b11ea8fb942010a19c80f	TGCCTGTTCGCTGATA-1	-0.464907073157564	3.17855954894256	0.496157876353475	Mono.CD14	#B973FF	0.992676102538309	62
Nuclei: Unsorted	X041-AP0C1W1	50adf976c70b11ea8fb942010a19c80f	TTAGCTTAGAGGAAGT-1	-0.930670642035738	3.85940671691131	0.492237172852285	Mono.CD14	#B973FF	0.992672299564849	63
Nuclei: Unsorted	X041-AP0C1W1	50af6c7ac70b11ea8fb942010a19c80f	TTCGCGTAGAACCATA-1	-1.13275089182211	3.01467088588905	0.46881390593047	Mono.CD14	#B973FF	0.992457960564245	64
Nuclei: Unsorted	X041-AP0C1W1	506ef320c70b11ea8fb942010a19c80f	CGAGTTAAGGCGATTG-1	-1.13922634043051	3.45028826387059	0.469304556354916	Mono.CD14	#B973FF	0.992362784160905	65
Nuclei: Unsorted	X041-AP0C1W1	50630d94c70b11ea8fb942010a19c80f	ATAGTCGCATGGCCTG-1	-0.216017150061861	2.32669461497497	0.470725995316159	Mono.CD14	#B973FF	0.991350830210586	66
Nuclei: Unsorted	X041-AP0C1W1	50981a48c70b11ea8fb942010a19c80f	TACGGATTCTGCCGAG-1	-0.722833060401216	2.68131435641479	0.53024307518372	Mono.CD14	#B973FF	0.991013302953731	67
Nuclei: Unsorted	X041-AP0C1W1	509f03a8c70b11ea8fb942010a19c80f	TCAGCTCCATCTGCAA-1	0.989159441811308	2.52382106312942	0.464824612972761	Mono.CD14	#B973FF	0.990894215334976	68
Nuclei: Unsorted	X041-AP0C1W1	5068d8fac70b11ea8fb942010a19c80f	CAGCTGGAGTAGCAAT-1	-1.11861791529013	3.76944041976165	0.526953886122537	Mono.CD14	#B973FF	0.990573981208908	69
Nuclei: Unsorted	X041-AP0C1W1	507b9d28c70b11ea8fb942010a19c80f	GACTAACAGGGCATTG-1	-0.206964396613374	2.68898249396514	0.474086870681145	Mono.CD14	#B973FF	0.990421818001168	70
Nuclei: Unsorted	X041-AP0C1W1	506921d4c70b11ea8fb942010a19c80f	CAGGATTTCTGATCTT-1	-1.11035432733847	3.027352697937	0.488001573564123	Mono.CD14	#B973FF	0.99030074601719	71
Nuclei: Unsorted	X041-AP0C1W1	505f0b9ac70b11ea8fb942010a19c80f	AGATTCGTCTGTTTAC-1	0.279047346932158	3.58600165673923	0.508200404403505	Mono.CD14	#B973FF	0.990189261501761	72
Nuclei: Unsorted	X041-AP0C1W1	506fac34c70b11ea8fb942010a19c80f	CGCAGGTTCACTCCCA-1	-0.706990145819917	3.5759942454977	0.530800990916598	Mono.CD14	#B973FF	0.989656055909088	73
Nuclei: Unsorted	X041-AP0C1W1	50a148f2c70b11ea8fb942010a19c80f	TCCCACATCTTATCAC-1	-0.360577963965669	3.18279112109374	0.500836897898456	Mono.CD14	#B973FF	0.989582384382535	74
Nuclei: Unsorted	X041-AP0C1W1	5080efb2c70b11ea8fb942010a19c80f	GCAGCTGCAGCGCGTT-1	-0.232271098273531	2.8415201378746	0.508176100628931	Mono.CD14	#B973FF	0.989575960887604	75
Nuclei: Unsorted	X041-AP0C1W1	50ab34a2c70b11ea8fb942010a19c80f	TGTGACAAGGGTAATT-1	-0.973591708319917	2.64711434373092	0.480796996823563	Mono.CD14	#B973FF	0.989397034960822	76
Nuclei: Unsorted	X041-AP0C1W1	509c487ac70b11ea8fb942010a19c80f	TATGTTCTCTTGTCAT-1	-1.21141376413657	3.60563286372852	0.42577828397874	Mono.CD14	#B973FF	0.989144690075533	77
Nuclei: Unsorted	X041-AP0C1W1	505918d4c70b11ea8fb942010a19c80f	AAGGTTCTCAGCCGAC-1	0.0281878479544968	2.70740938910674	0.495976591075347	Mono.CD14	#B973FF	0.988890051567502	78
Nuclei: Unsorted	X041-AP0C1W1	5057d348c70b11ea8fb942010a19c80f	AACGAGGCATCAGCTA-1	-0.014259242194429	2.72822178134155	0.457638730303722	Mono.CD14	#B973FF	0.988613330443107	79
Nuclei: Unsorted	X041-AP0C1W1	509bfb7cc70b11ea8fb942010a19c80f	TATGTGGTCAACACGT-1	0.116302109581694	3.17481646665763	0.535205275473304	Mono.CD14	#B973FF	0.988546699231356	80
Nuclei: Unsorted	X041-AP0C1W1	509070c2c70b11ea8fb942010a19c80f	GTCTACCTCCATCTAT-1	0.374469376427397	2.81055325993728	0.437514331575327	Mono.CD14	#B973FF	0.988495016634137	81
Nuclei: Unsorted	X041-AP0C1W1	506b07e2c70b11ea8fb942010a19c80f	CCACAGGTCGCACAAT-1	-0.956297778266206	3.36690235861968	0.507063420498948	Mono.CD14	#B973FF	0.987941794460111	82
Nuclei: Unsorted	X041-AP0C1W1	50a269eec70b11ea8fb942010a19c80f	TCGCCTAGTTCCCGGA-1	0.0938406952445359	3.80670703181457	0.504222780187172	Mono.CD14	#B973FF	0.9877326196153	83
Nuclei: Unsorted	X041-AP0C1W1	505e40f2c70b11ea8fb942010a19c80f	ACTTCCGAGGTGTCGA-1	-1.02183999933554	3.02986706027221	0.48991825613079	Mono.CD14	#B973FF	0.987632280376826	84
Nuclei: Unsorted	X041-AP0C1W1	505c303cc70b11ea8fb942010a19c80f	ACCGGGTCACGTTGTA-1	0.0877700813834519	3.53358011671733	0.463656695554934	Mono.CD14	#B973FF	0.987582878315211	85
Nuclei: Unsorted	X041-AP0C1W1	506b2c04c70b11ea8fb942010a19c80f	CCACGTTGTGACCAGA-1	-0.507451914923921	2.74084050187301	0.480192719486081	Mono.CD14	#B973FF	0.98754111349364	86
Nuclei: Unsorted	X041-AP0C1W1	5061bc6ec70b11ea8fb942010a19c80f	AGTCAACAGCCCATGC-1	-0.478337668555513	2.37758494147491	0.470371089955314	Mono.CD14	#B973FF	0.987422352384039	87
Nuclei: Unsorted	X041-AP0C1W1	50843cd0c70b11ea8fb942010a19c80f	GCGCATGCACTCGGAC-1	-0.891008280890718	2.74761802682113	0.445755614769699	Mono.CD14	#B973FF	0.986477494767775	88
Nuclei: Unsorted	X041-AP0C1W1	505e5d44c70b11ea8fb942010a19c80f	ACTTCCGGTTTCCACC-1	0.60844812474893	2.55427003630828	0.46470510621454	Mono.CD14	#B973FF	0.986268447423826	89
Nuclei: Unsorted	X041-AP0C1W1	508f50cac70b11ea8fb942010a19c80f	GTCACCTGTTTCGTTT-1	-0.335912131446138	3.54722715148162	0.49994864948136	Mono.CD14	#B973FF	0.986232505633306	90
Nuclei: Unsorted	X041-AP0C1W1	506837bac70b11ea8fb942010a19c80f	CACTAAGAGAGGTGGG-1	-0.173629187720552	3.09959170946311	0.472105132655591	Mono.CD14	#B973FF	0.986141314538157	91
Nuclei: Unsorted	X041-AP0C1W1	5060a784c70b11ea8fb942010a19c80f	AGCTGATCAGCAATGG-1	-0.427473925727144	3.50727731713485	0.468576932338069	Mono.CD14	#B973FF	0.986046257902028	92
Nuclei: Unsorted	X041-AP0C1W1	505e14b0c70b11ea8fb942010a19c80f	ACTGTCCAGGGCTCTC-1	-0.103007220404878	3.71972922214698	0.553751995742416	Mono.CD14	#B973FF	0.985667375523431	93
Nuclei: Unsorted	X041-AP0C1W1	50b0516cc70b11ea8fb942010a19c80f	TTCTGTAAGATGCGCA-1	-0.547100924628511	2.25152111777496	0.466751269035533	Mono.CD14	#B973FF	0.985334226025632	94
Nuclei: Unsorted	X041-AP0C1W1	507b12c2c70b11ea8fb942010a19c80f	GACCCAGTCATGCTTT-1	-1.0869678489144	3.14454270133209	0.504273504273504	Mono.CD14	#B973FF	0.985145761797379	95
Nuclei: Unsorted	X041-AP0C1W1	5060f6bcc70b11ea8fb942010a19c80f	AGCTGTAGTGGCGCTT-1	-1.14923372186972	3.215809292881	0.493670886075949	Mono.CD14	#B973FF	0.985115042342064	96
Nuclei: Unsorted	X041-AP0C1W1	50562174c70b11ea8fb942010a19c80f	AAAGGATAGTGTCGCC-1	-0.219463252204195	2.60318935641479	0.465191932335719	Mono.CD14	#B973FF	0.985092071170052	97
Nuclei: Unsorted	X041-AP0C1W1	50664aeac70b11ea8fb942010a19c80f	CAACGGCGTCTGTGTA-1	-1.10805549539877	3.30805101224612	0.550631717895531	Mono.CD14	#B973FF	0.985075686275569	98
Nuclei: Unsorted	X041-AP0C1W1	507d5c80c70b11ea8fb942010a19c80f	GAGGCTCAGCGAGCTA-1	-0.2551168433602	1.97170544394683	0.424718333902356	Mono.CD14	#B973FF	0.984933744384984	99
Nuclei: Unsorted	X041-AP0C1W1	50a721fac70b11ea8fb942010a19c80f	TGCTATTTCCATGACA-1	0.0438886650626511	3.59287568160724	0.571840263482915	Mono.CD14	#B973FF	0.984826196163479	100
Nuclei: Unsorted	X041-AP0C1W1	507318d8c70b11ea8fb942010a19c80f	CTCATGCAGTGAGCTG-1	-1.16413392938925	3.11735946664047	0.485971943887776	Mono.CD14	#B973FF	0.984787843456299	101
Nuclei: Unsorted	X041-AP0C1W1	50add9e6c70b11ea8fb942010a19c80f	TTAGCGACATCATCGA-1	0.560633517128691	2.88595969208907	0.469848661233993	Mono.CD14	#B973FF	0.984780964314911	102
Nuclei: Unsorted	X041-AP0C1W1	506564f4c70b11ea8fb942010a19c80f	ATTCGTTGTTCCGCGA-1	-0.662519358771577	2.55804712304305	0.431919842547862	Mono.CD14	#B973FF	0.984769554230786	103
Nuclei: Unsorted	X041-AP0C1W1	5067737ac70b11ea8fb942010a19c80f	CACATGAAGGCTTCGC-1	-0.192629241126314	3.11556044944953	0.502245508982036	Mono.CD14	#B973FF	0.984730526367512	104
Nuclei: Unsorted	X041-AP0C1W1	5088ed02c70b11ea8fb942010a19c80f	GGAGAACTCGTGAACT-1	-0.59995498575522	3.48063750544023	0.541071170781002	Mono.CD14	#B973FF	0.984428915345908	105
Nuclei: Unsorted	X041-AP0C1W1	50ae09fcc70b11ea8fb942010a19c80f	TTAGCTTCACCGAAAG-1	-0.230021857398286	3.86514148840141	0.531421703296703	Mono.CD14	#B973FF	0.984244054263004	106
Nuclei: Unsorted	X041-AP0C1W1	50616002c70b11ea8fb942010a19c80f	AGGCCTGGTGCAGACA-1	-0.566816710608736	2.48537660369109	0.493865030674847	Mono.CD14	#B973FF	0.983503543248507	107
Nuclei: Unsorted	X041-AP0C1W1	508b340ec70b11ea8fb942010a19c80f	GGGACCTGTGCGCATC-1	0.178304530007109	2.34762836226653	0.414088628762542	Mono.CD14	#B973FF	0.983127047032144	108
Nuclei: Unsorted	X041-AP0C1W1	506f49f6c70b11ea8fb942010a19c80f	CGCAATAAGGTTCTCA-1	0.256538487297759	3.58149286338519	0.497229219143577	Mono.CD14	#B973FF	0.982921090195684	109
Nuclei: Unsorted	X041-AP0C1W1	50844432c70b11ea8fb942010a19c80f	GCGCATGCATGTAGAA-1	-0.727897547858492	2.70168102511596	0.461761507792679	Mono.CD14	#B973FF	0.98291403883714	110
Nuclei: Unsorted	X041-AP0C1W1	507cc2a2c70b11ea8fb942010a19c80f	GAGCATTGTCCGTCGA-1	0.0930043228690476	3.13443473705482	0.444889779559118	Mono.CD14	#B973FF	0.982897061165534	111
Nuclei: Unsorted	X041-AP0C1W1	50712550c70b11ea8fb942010a19c80f	CGTACAATCCTATCCG-1	-0.48970165170981	2.85894555577468	0.510493179433368	Mono.CD14	#B973FF	0.982800004804225	112
Nuclei: Unsorted	X041-AP0C1W1	5092c994c70b11ea8fb942010a19c80f	GTGTGATTCTCCTTAA-1	-1.29972543634726	3.10631934532356	0.494753833736885	Mono.CD14	#B973FF	0.982689084023508	113
Nuclei: Unsorted	X041-AP0C1W1	5098f418c70b11ea8fb942010a19c80f	TAGCACACAAGTGGCA-1	0.00342044912026829	3.30681615301799	0.502497225305216	Mono.CD14	#B973FF	0.982635638525532	114
Nuclei: Unsorted	X041-AP0C1W1	50b056bcc70b11ea8fb942010a19c80f	TTCTGTAAGGTGATGC-1	-1.28340377725913	2.69436425694656	0.48958543983822	Mono.CD14	#B973FF	0.982624261743522	115
Nuclei: Unsorted	X041-AP0C1W1	50acf350c70b11ea8fb942010a19c80f	TTACGGACACATAAAG-1	-0.490164183753267	3.47403914581153	0.535636627204639	Mono.CD14	#B973FF	0.982547829132142	116
Nuclei: Unsorted	X041-AP0C1W1	50633062c70b11ea8fb942010a19c80f	ATATTCCCACCTACCT-1	-1.02325572885825	2.75134135016631	0.503169907016061	Mono.CD14	#B973FF	0.982544662268443	117
Nuclei: Unsorted	X041-AP0C1W1	50692c9cc70b11ea8fb942010a19c80f	CAGGGCTAGTGGTGTG-1	-0.299649142401949	3.44138359257411	0.542587534144524	Mono.CD14	#B973FF	0.982235754042586	118
Nuclei: Unsorted	X041-AP0C1W1	507d1edcc70b11ea8fb942010a19c80f	GAGGATGAGCCAGAAC-1	-0.636103057044283	2.94516164788436	0.483150713252016	Mono.CD14	#B973FF	0.981949454383523	119
Nuclei: Unsorted	X041-AP0C1W1	50a7c1e6c70b11ea8fb942010a19c80f	TGCTTCGAGGATTAAC-1	-1.10626020349814	3.36670844235849	0.537801890094505	Mono.CD14	#B973FF	0.981746670075702	120
Nuclei: Unsorted	X041-AP0C1W1	50b2354ac70b11ea8fb942010a19c80f	TTGCGGGTCAGTCACA-1	-1.13291015543295	3.13925132879447	0.448149741824441	Mono.CD14	#B973FF	0.981302221880355	121
Nuclei: Unsorted	X041-AP0C1W1	5059a646c70b11ea8fb942010a19c80f	AATGGCTGTTGTCGGC-1	-0.162922286170259	2.6483455372734	0.481473639635825	Mono.CD14	#B973FF	0.980730130679222	122
Nuclei: Unsorted	X041-AP0C1W1	505b19c2c70b11ea8fb942010a19c80f	ACATGCACACAAGTGG-1	-0.967055701392427	2.67960620650481	0.445159692993315	Mono.CD14	#B973FF	0.980309453399704	123
Nuclei: Unsorted	X041-AP0C1W1	50b38eb8c70b11ea8fb942010a19c80f	TTGTTGTTCTTGTGCC-1	-0.640622519629732	2.59023810157012	0.423359949898231	Mono.CD14	#B973FF	0.980114400670426	124
Nuclei: Unsorted	X041-AP0C1W1	506a106cc70b11ea8fb942010a19c80f	CATGTTTAGGGAGATA-1	-0.255054854529634	3.49752303750645	0.547760807662439	Mono.CD14	#B973FF	0.979942009556413	125
Nuclei: Unsorted	X041-AP0C1W1	50a62ab6c70b11ea8fb942010a19c80f	TGCATTTCATAGCCAT-1	0.355756378990874	1.94067276248168	0.466301744782757	Mono.CD14	#B973FF	0.9798148042947	126
Nuclei: Unsorted	X041-AP0C1W1	5098c6bec70b11ea8fb942010a19c80f	TAGACTGCATAGTCCA-1	-0.293950938361421	3.88014585503768	0.502920962199313	Mono.CD14	#B973FF	0.979626468506261	127
Nuclei: Unsorted	X041-AP0C1W1	507ddf0cc70b11ea8fb942010a19c80f	GAGTGAGGTACAAGCG-1	-0.998329543250337	2.81327099332046	0.443784916201117	Mono.CD14	#B973FF	0.979354471253434	128
Nuclei: Unsorted	X041-AP0C1W1	508ffdf4c70b11ea8fb942010a19c80f	GTCCATCGTATGGATA-1	-0.456774138587251	2.73392916449737	0.459450230493427	Mono.CD14	#B973FF	0.979322197809929	129
Nuclei: Unsorted	X041-AP0C1W1	508c760cc70b11ea8fb942010a19c80f	GGTAGGACACTCCTCA-1	0.328070736748442	2.61131317147445	0.427808584925036	Mono.CD14	#B973FF	0.979127431140759	130
Nuclei: Unsorted	X041-AP0C1W1	50596500c70b11ea8fb942010a19c80f	AATGCCATCTCATCCG-1	-0.789915942328706	2.00500834712219	0.420217209690894	Mono.CD14	#B973FF	0.978829413614801	131
Nuclei: Unsorted	X041-AP0C1W1	50a47108c70b11ea8fb942010a19c80f	TGACTCCGTCAATCCA-1	-1.26418533243491	3.33406759032439	0.514026949414623	Mono.CD14	#B973FF	0.978525176091892	132
Nuclei: Unsorted	X041-AP0C1W1	50ae9714c70b11ea8fb942010a19c80f	TTCAACTAGGCGACTA-1	-0.147961520331636	3.78181941041183	0.524083985179086	Mono.CD14	#B973FF	0.978439510943701	133
Nuclei: Unsorted	X041-AP0C1W1	5081250ec70b11ea8fb942010a19c80f	GCATGATGTAACGGTG-1	-0.584916972296968	3.50963197254967	0.529849012775842	Mono.CD14	#B973FF	0.978428130748792	134
Nuclei: Unsorted	X041-AP0C1W1	50a1a16cc70b11ea8fb942010a19c80f	TCGAGCGCACTGTTAG-1	-0.215283774512544	3.58647837468814	0.546704265068735	Mono.CD14	#B973FF	0.977858602489144	135
Nuclei: Unsorted	X041-AP0C1W1	50941178c70b11ea8fb942010a19c80f	GTTGGGCGTCGTAGTT-1	-0.803596877234712	2.45471895465087	0.439974251689733	Mono.CD14	#B973FF	0.977810938781362	136
Nuclei: Unsorted	X041-AP0C1W1	50a0684cc70b11ea8fb942010a19c80f	TCCAGAAAGACAACGC-1	0.508789635521636	2.72177905568313	0.418651459241865	Mono.CD14	#B973FF	0.977523908437346	137
Nuclei: Unsorted	X041-AP0C1W1	505f2efec70b11ea8fb942010a19c80f	AGCCAGCTCAGCCGGT-1	-1.29883661188437	2.45794690379333	0.419338550870992	Mono.CD14	#B973FF	0.977509933708005	138
Nuclei: Unsorted	X041-AP0C1W1	50668302c70b11ea8fb942010a19c80f	CAAGAAAAGGTTTCTG-1	0.0439229973380417	2.85348606833648	0.461802996806681	Mono.CD14	#B973FF	0.977271465574983	139
Nuclei: Unsorted	X041-AP0C1W1	5084c59cc70b11ea8fb942010a19c80f	GCGGAAACATGTAGAA-1	2.36630103669809	1.90966392287444	0.389581478183437	B.Naive	#F26439	0.977054473952359	140
Nuclei: Unsorted	X041-AP0C1W1	50665b02c70b11ea8fb942010a19c80f	CAACGTAAGCTTACCA-1	-0.0268224708016067	2.57551378735732	0.491935483870968	Mono.CD14	#B973FF	0.976846269235524	141
Nuclei: Unsorted	X041-AP0C1W1	507e96eac70b11ea8fb942010a19c80f	GATGATCTCCCTAAAG-1	-0.274700068610445	3.50163741761278	0.516289592760181	Mono.CD14	#B973FF	0.976751013795802	142
Nuclei: Unsorted	X041-AP0C1W1	505db0e2c70b11ea8fb942010a19c80f	ACTCGGGAGATTACGA-1	-0.294086836951509	3.75134224423599	0.416062267822395	Mono.CD14	#B973FF	0.976669963444804	143
Nuclei: Unsorted	X041-AP0C1W1	50aad5acc70b11ea8fb942010a19c80f	TGTACGAAGCTCCGGT-1	1.12341103635477	0.867710716812126	0.454974439638223	Mono.CD14	#B973FF	0.976635779630975	144
Nuclei: Unsorted	X041-AP0C1W1	5076da18c70b11ea8fb942010a19c80f	CTTCTAAGTCGTAGTT-1	0.135161496025786	2.79712433346938	0.453499653499654	Mono.CD14	#B973FF	0.976180148388058	145
Nuclei: Unsorted	X041-AP0C1W1	5074a108c70b11ea8fb942010a19c80f	CTGAATGCATGCCTTC-1	-0.084111594336763	3.76200918087196	0.489303178484108	Mono.CD14	#B973FF	0.976133836485968	146
Nuclei: Unsorted	X041-AP0C1W1	5086fc90c70b11ea8fb942010a19c80f	GCTGTTCAGATGGGAA-1	-1.15110053934409	2.99986992010307	0.443918785728366	Mono.CD14	#B973FF	0.975791688514506	147
Nuclei: Unsorted	X041-AP0C1W1	505ba496c70b11ea8fb942010a19c80f	ACCATCCGTCCGCTTT-1	0.108707047325835	3.95325971373748	0.538691847075081	Mono.CD14	#B973FF	0.975587243436929	148
Nuclei: Unsorted	X041-AP0C1W1	50558728c70b11ea8fb942010a19c80f	AAACGAAAGAGCTCCC-1	-0.152077578681245	2.85238862761688	0.472347398607128	Mono.CD14	#B973FF	0.975184702462733	149
Nuclei: Unsorted	X041-AP0C1W1	5077045cc70b11ea8fb942010a19c80f	CTTGAAGAGTGTAATG-1	-0.502673529761568	2.84052807816695	0.460063058328954	Mono.CD14	#B973FF	0.975156361436284	150
Nuclei: Unsorted	X041-AP0C1W1	50a17250c70b11ea8fb942010a19c80f	TCCGACTGTATCCTTT-1	-0.520335101264253	3.34754592904281	0.501294454285325	Mono.CD14	#B973FF	0.975116605226103	151
Nuclei: Unsorted	X041-AP0C1W1	507f01fcc70b11ea8fb942010a19c80f	GATTAGCGTAACCGAG-1	2.98264942250894	2.70765805968475	0.502623294858342	B.Naive	#F26439	0.974810267343632	152
Nuclei: Unsorted	X041-AP0C1W1	50a84300c70b11ea8fb942010a19c80f	TGGAAGGGTCATCAAC-1	-0.782726668494478	3.43649552741479	0.494937873907041	Mono.CD14	#B973FF	0.974778645171484	153
Nuclei: Unsorted	X041-AP0C1W1	5064d48ac70b11ea8fb942010a19c80f	ATGTCTTTCAATGCAC-1	-1.32474698938681	3.36583918312024	0.421914713357809	Mono.CD14	#B973FF	0.974690690393447	154
Nuclei: Unsorted	X041-AP0C1W1	50a9b7b2c70b11ea8fb942010a19c80f	TGGGTTAGTTGCAGAG-1	-0.892612361090913	3.37342311420869	0.434717465753425	Mono.CD14	#B973FF	0.972060420878487	155
Nuclei: Unsorted	X041-AP0C1W1	5074465ec70b11ea8fb942010a19c80f	CTCTCAGTCTCCTTAA-1	-0.128278636115327	3.14624962934684	0.439393939393939	Mono.CD14	#B973FF	0.971445182291373	156
Nuclei: Unsorted	X041-AP0C1W1	50999da0c70b11ea8fb942010a19c80f	TAGCCGGAGGGTTCTT-1	-0.663911246436372	2.97320628890228	0.480898123324397	Mono.CD14	#B973FF	0.971289495206052	157
Nuclei: Unsorted	X041-AP0C1W1	508bde0ec70b11ea8fb942010a19c80f	GGGTGTCTCCATCATT-1	-0.861502551215425	3.679976455657	0.551433058500196	Mono.CD14	#B973FF	0.971210475875845	158
Nuclei: Unsorted	X041-AP0C1W1	50616aa2c70b11ea8fb942010a19c80f	AGGCCTGTCGCTCTAC-1	-0.860018633979097	3.34583472439479	0.468495013599275	Mono.CD14	#B973FF	0.971166847182312	159
Nuclei: Unsorted	X041-AP0C1W1	505c049ac70b11ea8fb942010a19c80f	ACCGCAGAGTGAGTTA-1	-0.0517562858040481	3.27083528765868	0.439338235294118	Mono.CD14	#B973FF	0.971103211136699	160
Nuclei: Unsorted	X041-AP0C1W1	5063c27ac70b11ea8fb942010a19c80f	ATCCTCGTCCTCCATG-1	0.0326009758536667	2.8445045424385	0.446720575022462	Mono.CD14	#B973FF	0.970831483150457	161
Nuclei: Unsorted	X041-AP0C1W1	50b01f1cc70b11ea8fb942010a19c80f	TTCTAACAGAGAAGCA-1	0.146294451576933	3.07466173896026	0.419457345392325	Mono.CD14	#B973FF	0.970634239543111	162
Nuclei: Unsorted	X041-AP0C1W1	508afafcc70b11ea8fb942010a19c80f	GGGAACATCACATCCC-1	-0.485113047736421	3.60545810291003	0.477303721020846	Mono.CD14	#B973FF	0.969961227461107	163
Nuclei: Unsorted	X041-AP0C1W1	50624dc8c70b11ea8fb942010a19c80f	AGTGTACAGAGTTCGG-1	-0.945794486182466	2.58594913014602	0.474887023886378	Mono.CD14	#B973FF	0.969754715655038	164
Nuclei: Unsorted	X041-AP0C1W1	50678bc6c70b11ea8fb942010a19c80f	CACATGAGTGCGTCCA-1	-1.06666841425253	2.9636451674385	0.499755261869799	Mono.CD14	#B973FF	0.969717921240354	165
Nuclei: Unsorted	X041-AP0C1W1	50914222c70b11ea8fb942010a19c80f	GTGCCAGAGTGCTAGG-1	-0.473801516669527	3.67623849937152	0.45388401455168	Mono.CD14	#B973FF	0.969633410021838	166
Nuclei: Unsorted	X041-AP0C1W1	505c60f2c70b11ea8fb942010a19c80f	ACCTGCTGTTACGGAG-1	0.381226635796294	2.93457234629821	0.436742306496736	Mono.CD14	#B973FF	0.969595070609178	167
Nuclei: Unsorted	X041-AP0C1W1	508b6e56c70b11ea8fb942010a19c80f	GGGCCATTCCTTCGAC-1	0.0112615593497605	2.56461758145522	0.438305383936452	Mono.CD14	#B973FF	0.969211519517312	168
Nuclei: Unsorted	X041-AP0C1W1	509e2c1cc70b11ea8fb942010a19c80f	TCACCACAGCTTCAAC-1	-1.12301292337729	3.51518873104285	0.499638728323699	Mono.CD14	#B973FF	0.969016540361767	169
Nuclei: Unsorted	X041-AP0C1W1	509343d8c70b11ea8fb942010a19c80f	GTTATGGAGATGCGCA-1	0.140747166496977	2.58351779708099	0.441540256709452	Mono.CD14	#B973FF	0.968679724503576	170
Nuclei: Unsorted	X041-AP0C1W1	50716e98c70b11ea8fb942010a19c80f	CGTTCCAGTAGATGAT-1	0.11484108052896	3.178302414505	0.501914486279515	Mono.CD14	#B973FF	0.968548802083272	171
Nuclei: Unsorted	X041-AP0C1W1	50620138c70b11ea8fb942010a19c80f	AGTCCGGTCCAGTTAG-1	-1.35098590769126	2.81032872924041	0.432537012113055	Mono.CD14	#B973FF	0.968354521835307	172
Nuclei: Unsorted	X041-AP0C1W1	506de426c70b11ea8fb942010a19c80f	CCTATTACAACGGACA-1	-0.968293093817964	3.37153314032983	0.549947423764459	Mono.CD14	#B973FF	0.968252941672434	173
Nuclei: Unsorted	X041-AP0C1W1	506eca26c70b11ea8fb942010a19c80f	CCTTGGTAGTCTAGAA-1	-0.644257449286714	2.58005202540588	0.441454202077432	Mono.CD14	#B973FF	0.967869407447556	174
Nuclei: Unsorted	X041-AP0C1W1	50a5cc42c70b11ea8fb942010a19c80f	TGCACCTTCTATCTCA-1	0.591288185936675	3.19004411229324	0.469970312856817	Mono.CD14	#B973FF	0.967790452529284	175
Nuclei: Unsorted	X041-AP0C1W1	508eda1ec70b11ea8fb942010a19c80f	GTAGTACGTGGACCAA-1	-0.518140696662202	3.87258831390571	0.490708186840784	Mono.CD14	#B973FF	0.967735737427927	176
Nuclei: Unsorted	X041-AP0C1W1	506555a4c70b11ea8fb942010a19c80f	ATTCGTTCAACAAACA-1	-0.433091544287935	3.74042770990562	0.498132586367881	Mono.CD14	#B973FF	0.967656986348405	177
Nuclei: Unsorted	X041-AP0C1W1	50986da4c70b11ea8fb942010a19c80f	TACTCGCCAGGCAGAT-1	0.135427094322905	2.906509466259	0.517014476405339	Mono.CD14	#B973FF	0.967537677674371	178
Nuclei: Unsorted	X041-AP0C1W1	5063196ac70b11ea8fb942010a19c80f	ATAGTCGTCACTGGTA-1	-0.593092822211519	3.20753074416351	0.443363947415811	Mono.CD14	#B973FF	0.967448973771437	179
Nuclei: Unsorted	X041-AP0C1W1	507ad1ccc70b11ea8fb942010a19c80f	GACCAATGTTCCGCGA-1	-0.218906783240572	3.37254061528873	0.517503392130258	Mono.CD14	#B973FF	0.967387632434681	180
Nuclei: Unsorted	X041-AP0C1W1	505ff1aec70b11ea8fb942010a19c80f	AGCCTTCGTGGATTCT-1	-0.320703410285249	2.47550524005126	0.425326326496016	Mono.CD14	#B973FF	0.966996958301787	181
Nuclei: Unsorted	X041-AP0C1W1	506eb20cc70b11ea8fb942010a19c80f	CCTTGCAGTTAACCGT-1	-0.376194380896822	2.85244322547149	0.487660757733751	Mono.CD14	#B973FF	0.966270360385968	182
Nuclei: Unsorted	X041-AP0C1W1	50955d4ec70b11ea8fb942010a19c80f	TAAGCCACACGTTAGT-1	-1.13590230860068	3.50866369882058	0.455720524017467	Mono.CD14	#B973FF	0.966237204930974	183
Nuclei: Unsorted	X041-AP0C1W1	509b3570c70b11ea8fb942010a19c80f	TAGTCCCTCCCTACCA-1	-1.22593107141806	2.517746813385	0.480794701986755	Mono.CD14	#B973FF	0.965760200720379	184
Nuclei: Unsorted	X041-AP0C1W1	50831738c70b11ea8fb942010a19c80f	GCCTAGGAGAACGCCA-1	3.94751333378004	2.57917112836074	0.5	B.Naive	#F26439	0.965596776025948	185
Nuclei: Unsorted	X041-AP0C1W1	5057dfbec70b11ea8fb942010a19c80f	AACGAGGTCCAATCCC-1	-0.0208481780464798	3.09366220959853	0.460393204810078	Mono.CD14	#B973FF	0.965579767791524	186
Nuclei: Unsorted	X041-AP0C1W1	5068623ac70b11ea8fb942010a19c80f	CACTGAAAGTTAGCAA-1	-0.233897589820161	3.70057208069991	0.496546546546547	Mono.CD14	#B973FF	0.965066191613236	187
Nuclei: Unsorted	X041-AP0C1W1	50a970f4c70b11ea8fb942010a19c80f	TGGGTGCCATTATGGC-1	-1.49009504236533	2.01123750933837	0.507424960505529	Mono.CD14	#B973FF	0.964361482014755	188
Nuclei: Unsorted	X041-AP0C1W1	508c5fbec70b11ea8fb942010a19c80f	GGTAGGAAGAGCCTGA-1	-1.31650772013022	3.36282413431834	0.463055892022841	Mono.CD14	#B973FF	0.964342689068252	189
Nuclei: Unsorted	X041-AP0C1W1	50892a06c70b11ea8fb942010a19c80f	GGAGGATTCGCCAGAC-1	-0.0411557189400344	3.05055320986938	0.478012226385328	Mono.CD14	#B973FF	0.96389942479994	190
Nuclei: Unsorted	X041-AP0C1W1	50a13e2ac70b11ea8fb942010a19c80f	TCCCACATCCAGTACA-1	0.394309855324492	2.80572403201293	0.475558121632025	Mono.CD14	#B973FF	0.96329342130372	191
Nuclei: Unsorted	X041-AP0C1W1	50833e3ec70b11ea8fb942010a19c80f	GCCTAGGTCCATAGGT-1	-0.099436186927095	2.47139085063171	0.44526218951242	Mono.CD14	#B973FF	0.962995238346451	192
Nuclei: Unsorted	X041-AP0C1W1	508b60fac70b11ea8fb942010a19c80f	GGGCCATGTTGGCGAA-1	3.86610779843973	2.63350970277023	0.485283560660445	B.Naive	#F26439	0.962631571208849	193
Nuclei: Unsorted	X041-AP0C1W1	505d9a8ac70b11ea8fb942010a19c80f	ACTATTCCATGGGAAC-1	-1.16930951990439	3.1747916711254	0.563292598570441	Mono.CD14	#B973FF	0.962120474920241	194
Nuclei: Unsorted	X041-AP0C1W1	50a8028cc70b11ea8fb942010a19c80f	TGCTTTACAAGCAACG-1	-0.151795767920747	3.09680543073844	0.499295774647887	Mono.CD14	#B973FF	0.962039153126179	195
Nuclei: Unsorted	X041-AP0C1W1	50a90a56c70b11ea8fb942010a19c80f	TGGCCTTTCTTAAGCG-1	-0.406432532447115	2.90089381465148	0.505350292751868	Mono.CD14	#B973FF	0.961781456530204	196
Nuclei: Unsorted	X041-AP0C1W1	50930aeec70b11ea8fb942010a19c80f	GTTACTTAGATATGTG-1	-0.390682601111665	3.55570200809669	0.436348751534998	Mono.CD14	#B973FF	0.961715106000006	197
Nuclei: Unsorted	X041-AP0C1W1	505ad6ecc70b11ea8fb942010a19c80f	ACAGCGCCAAATGCTC-1	0.187702275139555	3.80089367160033	0.505874980416732	Mono.CD14	#B973FF	0.961649580756873	198
Nuclei: Unsorted	X041-AP0C1W1	50a4b992c70b11ea8fb942010a19c80f	TGAGTCAAGCAGGACT-1	-0.877466105597749	3.58481858649682	0.521732613908873	Mono.CD14	#B973FF	0.961443083833827	199
Nuclei: Unsorted	X041-AP0C1W1	5087fe24c70b11ea8fb942010a19c80f	GGAACCCTCCCACGGA-1	-0.968294047492281	3.63073804208469	0.507936507936508	Mono.CD14	#B973FF	0.961406030921486	200
Nuclei: Unsorted	X041-AP0C1W1	505ac59ec70b11ea8fb942010a19c80f	ACAGACTTCGCATACA-1	2.90473351560281	2.39728427657317	0.432479291080717	B.Naive	#F26439	0.961176691395122	201
Nuclei: Unsorted	X041-AP0C1W1	50790fc2c70b11ea8fb942010a19c80f	GAACCTAAGGATGCCA-1	-1.20119275965048	3.59051933118533	0.541688794476899	Mono.CD14	#B973FF	0.960877895025312	202
Nuclei: Unsorted	X041-AP0C1W1	50ad8892c70b11ea8fb942010a19c80f	TTACTTGAGCTGAATA-1	-1.16483249582602	3.12687251695823	0.459737991266376	Mono.CD14	#B973FF	0.960760460840641	203
Nuclei: Unsorted	X041-AP0C1W1	50a34d32c70b11ea8fb942010a19c80f	TCTATTGGTGGCCTTG-1	0.472303486687407	1.28286779650878	0.434084162737908	Mono.CD14	#B973FF	0.960616988286762	204
Nuclei: Unsorted	X041-AP0C1W1	50733f16c70b11ea8fb942010a19c80f	CTCATGCTCTGTGTGA-1	0.618718481880888	2.8113516045494	0.482632858631469	Mono.CD14	#B973FF	0.960613949453973	205
Nuclei: Unsorted	X041-AP0C1W1	506c3612c70b11ea8fb942010a19c80f	CCCGTTATCGACTGGC-1	0.207269287926421	3.6001253051443	0.503861003861004	Mono.CD14	#B973FF	0.959916068964564	206
Nuclei: Unsorted	X041-AP0C1W1	508c34eec70b11ea8fb942010a19c80f	GGTACCGAGGGTAGTC-1	-0.348099612372652	2.54976535567474	0.436588599204596	Mono.CD14	#B973FF	0.959759448872834	207
Nuclei: Unsorted	X041-AP0C1W1	509eae8ac70b11ea8fb942010a19c80f	TCACTCGAGTCTAGAA-1	0.140471316200957	3.8962751401348	0.497739130434783	Mono.CD14	#B973FF	0.959368623691832	208
Nuclei: Unsorted	X041-AP0C1W1	5057c3c6c70b11ea8fb942010a19c80f	AACCTTTTCTACCCGT-1	-0.381978415625825	2.74993015059661	0.473018549747049	Mono.CD14	#B973FF	0.95889839592537	209
Nuclei: Unsorted	X041-AP0C1W1	50877f6cc70b11ea8fb942010a19c80f	GCTTGCTCAGGGTAAC-1	-0.154762648719087	3.21578586825561	0.463502988589024	Mono.CD14	#B973FF	0.958787656047225	210
Nuclei: Unsorted	X041-AP0C1W1	509d06b6c70b11ea8fb942010a19c80f	TCAAGCAAGTGAGCTG-1	2.78259823404001	2.398233182518	0.458285186041137	B.Naive	#F26439	0.958341573248156	211
Nuclei: Unsorted	X041-AP0C1W1	508ec38ac70b11ea8fb942010a19c80f	GTAGTACAGTCTCCAA-1	0.0372172363822312	3.70245961078834	0.529155787641427	Mono.CD14	#B973FF	0.958280436588854	212
Nuclei: Unsorted	X041-AP0C1W1	50713dbac70b11ea8fb942010a19c80f	CGTGGCACATAGAATG-1	-1.15904321588828	2.63526660927963	0.45950958170204	Mono.CD14	#B973FF	0.958095961119602	213
Nuclei: Unsorted	X041-AP0C1W1	50ab4ce4c70b11ea8fb942010a19c80f	TGTGACAGTAAACGGC-1	2.29865775190042	1.91257322558593	0.398251192368839	B.Naive	#F26439	0.957807231189383	214
Nuclei: Unsorted	X041-AP0C1W1	50654d2ac70b11ea8fb942010a19c80f	ATTCGTTAGCTGAGGT-1	-0.121025942939058	2.36787260302734	0.451618149292568	Mono.CD14	#B973FF	0.956874344624524	215
Nuclei: Unsorted	X041-AP0C1W1	505c829ec70b11ea8fb942010a19c80f	ACGGATTGTCATTGCA-1	2.81990013204263	1.9836242271347	0.391627139616416	B.Naive	#F26439	0.956867729064004	216
Nuclei: Unsorted	X041-AP0C1W1	50622578c70b11ea8fb942010a19c80f	AGTGCGCAGATCTCAC-1	-0.434579753058687	3.7951127959175	0.486186806991167	Mono.CD14	#B973FF	0.956819526076733	217
Nuclei: Unsorted	X041-AP0C1W1	506efddec70b11ea8fb942010a19c80f	CGAGTTACATAGTCCA-1	-1.05500497736289	3.57879432269763	0.49880219028063	Mono.CD14	#B973FF	0.956678397174142	218
Nuclei: Unsorted	X041-AP0C1W1	506283cec70b11ea8fb942010a19c80f	AGTTACGAGTGAATAC-1	-1.09210576929404	3.27994336911868	0.456030150753769	Mono.CD14	#B973FF	0.956543694080036	219
Nuclei: Unsorted	X041-AP0C1W1	5094e580c70b11ea8fb942010a19c80f	TAACGGTCAGGGTACA-1	0.101868725640044	3.14192331561279	0.507749434937036	Mono.CD14	#B973FF	0.956263158727878	220
Nuclei: Unsorted	X041-AP0C1W1	50a64550c70b11ea8fb942010a19c80f	TGCCTCAAGCCTATAC-1	-0.222704791205659	3.51392693051528	0.549019607843137	Mono.CD14	#B973FF	0.956197211118187	221
Nuclei: Unsorted	X041-AP0C1W1	50785a78c70b11ea8fb942010a19c80f	GAAAGTACAAGCCTTA-1	-1.05977477945639	3.75566548833083	0.477038425492034	Mono.CD14	#B973FF	0.956034516627147	222
Nuclei: Unsorted	X041-AP0C1W1	50b4335ec70b11ea8fb942010a19c80f	TTTGCGCTCAGGTTTG-1	0.0218926437918991	2.91292089947891	0.469960406266139	Mono.CD14	#B973FF	0.955658171862876	223
Nuclei: Unsorted	X041-AP0C1W1	50aef7eac70b11ea8fb942010a19c80f	TTCATTGAGAAAGGGT-1	-0.490464114325777	2.18997681864928	0.432489451476793	Mono.CD14	#B973FF	0.955058681354541	224
Nuclei: Unsorted	X041-AP0C1W1	5081bd8ec70b11ea8fb942010a19c80f	GCCAGACAGGCTCCTG-1	-0.077367209571138	3.32108204790782	0.542430634431284	Mono.CD14	#B973FF	0.954899145720876	225
Nuclei: Unsorted	X041-AP0C1W1	50a3e954c70b11ea8fb942010a19c80f	TGAATCGCATTGCACA-1	-0.15686359323813	2.41720593699645	0.44929654668372	Mono.CD14	#B973FF	0.954860582290978	226
Nuclei: Unsorted	X041-AP0C1W1	50b283cec70b11ea8fb942010a19c80f	TTGCTTAAGGCAAGGG-1	-0.168364428656831	2.24967027434539	0.424538166608574	Mono.CD14	#B973FF	0.954537166081206	227
Nuclei: Unsorted	X041-AP0C1W1	50afac80c70b11ea8fb942010a19c80f	TTCGGTCAGACACAAT-1	0.45878205381082	3.62236129471492	0.524286134824846	Mono.CD14	#B973FF	0.953906533893992	228
Nuclei: Unsorted	X041-AP0C1W1	50709072c70b11ea8fb942010a19c80f	CGGACTGAGGATTAAC-1	2.98195896230386	2.24175906905364	0.433707865168539	B.Naive	#F26439	0.953853201204963	229
Nuclei: Unsorted	X041-AP0C1W1	5077edeac70b11ea8fb942010a19c80f	CTTTGCGCATTACTTC-1	2.44089279256509	1.73864067324828	0.3960726194887	B.Naive	#F26439	0.95343405091354	230
Nuclei: Unsorted	X041-AP0C1W1	50b319d8c70b11ea8fb942010a19c80f	TTGTCTATCCATCATT-1	1.34865031324075	-2.87161480656434	0.503158844765343	T.CD4.Memory	#009444	0.953264315714626	231
Nuclei: Unsorted	X041-AP0C1W1	5087bc34c70b11ea8fb942010a19c80f	GCTTTCGGTCTCGGGT-1	-1.47223510660483	3.01328135260772	0.409090909090909	Mono.CD14	#B973FF	0.953189821192177	232
Nuclei: Unsorted	X041-AP0C1W1	5071c6d6c70b11ea8fb942010a19c80f	CTACTTAAGCTTTCCC-1	0.350818491799101	3.37997800835799	0.541605449445706	Mono.CD14	#B973FF	0.953127050638182	233
Nuclei: Unsorted	X041-AP0C1W1	506a3164c70b11ea8fb942010a19c80f	CATGTTTTCCACGGCA-1	-1.08279075540854	3.08753872641753	0.495840266222962	Mono.CD14	#B973FF	0.95310213556364	234
Nuclei: Unsorted	X041-AP0C1W1	5067adc2c70b11ea8fb942010a19c80f	CACCACTGTACGACCC-1	-1.51539363779379	2.58755923041534	0.49845792333676	Mono.CD14	#B973FF	0.953086505164245	235
Nuclei: Unsorted	X041-AP0C1W1	508e4680c70b11ea8fb942010a19c80f	GTAGACTAGCTCGGCT-1	0.348457432610259	3.75463078149986	0.476494634644865	Mono.CD14	#B973FF	0.952695914111721	236
Nuclei: Unsorted	X041-AP0C1W1	50abcf20c70b11ea8fb942010a19c80f	TGTGTCCTCGCTCGGA-1	-0.151672743933931	3.48493243919145	0.475730032875653	Mono.CD14	#B973FF	0.952669123221692	237
Nuclei: Unsorted	X041-AP0C1W1	508b3d64c70b11ea8fb942010a19c80f	GGGACCTTCGGTGATT-1	0.141533947808012	3.02754146584701	0.410118219749652	Mono.CD14	#B973FF	0.952623591230217	238
Nuclei: Unsorted	X041-AP0C1W1	507c41bac70b11ea8fb942010a19c80f	GAGACTTCACGTGAAG-1	-1.28470649637534	2.91072506436538	0.438027255029202	Mono.CD14	#B973FF	0.952431581298079	239
Nuclei: Unsorted	X041-AP0C1W1	509049e4c70b11ea8fb942010a19c80f	GTCGTAATCGCAAGCC-1	-0.524538420813814	3.38781367966365	0.479110207768744	Mono.CD14	#B973FF	0.952303601921624	240
Nuclei: Unsorted	X041-AP0C1W1	508dd0e2c70b11ea8fb942010a19c80f	GTAATCGAGTTCCCGG-1	-0.272172831671968	2.8534738493843	0.508445297504799	Mono.CD14	#B973FF	0.951712766943332	241
Nuclei: Unsorted	X041-AP0C1W1	50afcc92c70b11ea8fb942010a19c80f	TTCGGTCGTCAGTGTT-1	-0.375914000647798	2.82466603049468	0.461443298969072	Mono.CD14	#B973FF	0.95147938944125	242
Nuclei: Unsorted	X041-AP0C1W1	50aadbc4c70b11ea8fb942010a19c80f	TGTACGAAGTTCGACT-1	0.434583521706328	2.26675964125823	0.428790199081164	Mono.CD14	#B973FF	0.951332013038505	243
Nuclei: Unsorted	X041-AP0C1W1	508195c0c70b11ea8fb942010a19c80f	GCATTGACATGTGGGA-1	-0.520741843360201	3.29345209130477	0.5637074017799	Mono.CD14	#B973FF	0.951262914211913	244
Nuclei: Unsorted	X041-AP0C1W1	5068cfa4c70b11ea8fb942010a19c80f	CAGCTGGAGATGGGAA-1	-0.204460047858491	2.44430769213866	0.483846731780616	Mono.CD14	#B973FF	0.950783403074241	245
Nuclei: Unsorted	X041-AP0C1W1	5072af4cc70b11ea8fb942010a19c80f	CTCACCACAGGCTACC-1	-1.31674089350058	3.41757511699032	0.46751863684771	Mono.CD14	#B973FF	0.950748195533488	246
Nuclei: Unsorted	X041-AP0C1W1	50840b5cc70b11ea8fb942010a19c80f	GCGATTACATCGACGC-1	2.75374159894632	2.23333371409606	0.450415512465374	B.Naive	#F26439	0.950517147733317	247
Nuclei: Unsorted	X041-AP0C1W1	5085aedac70b11ea8fb942010a19c80f	GCGTTGGTCCGGACTG-1	-0.351014517920747	2.6878341508789	0.455601348819783	Mono.CD14	#B973FF	0.950480192634897	248
Nuclei: Unsorted	X041-AP0C1W1	50607214c70b11ea8fb942010a19c80f	AGCGTGCTCTGATCTT-1	-0.347492598670259	3.01857060918044	0.480563143517546	Mono.CD14	#B973FF	0.950231871048609	249
Nuclei: Unsorted	X041-AP0C1W1	507db5a4c70b11ea8fb942010a19c80f	GAGGTCCTCCATGTTT-1	-0.169653796332613	3.66053264567088	0.547172710510141	Mono.CD14	#B973FF	0.950053550946346	250
Nuclei: Unsorted	X041-AP0C1W1	5085f4b2c70b11ea8fb942010a19c80f	GCTCACTTCGAACACT-1	0.441074944359526	3.01561982163619	0.437592445101832	Mono.CD14	#B973FF	0.949278558679913	251
Nuclei: Unsorted	X041-AP0C1W1	509aede0c70b11ea8fb942010a19c80f	TAGGTGTTCACCCTTG-1	-0.508029364722505	2.81659883984756	0.450624290578888	Mono.CD14	#B973FF	0.948898681175459	252
Nuclei: Unsorted	X041-AP0C1W1	509fd09ec70b11ea8fb942010a19c80f	TCAGTCCAGAGAGTTT-1	-0.319716834204927	3.04275918730926	0.500342465753425	Mono.CD14	#B973FF	0.948273813876959	253
Nuclei: Unsorted	X041-AP0C1W1	5057ed4cc70b11ea8fb942010a19c80f	AACGGGAAGCGCACAA-1	2.94607148252176	1.92846751937103	0.389008620689655	B.Naive	#F26439	0.947857104191722	254
Nuclei: Unsorted	X041-AP0C1W1	50a8ff66c70b11ea8fb942010a19c80f	TGGCCTTTCACGTGTA-1	0.282117701393828	3.7468725217266	0.459970582055054	Mono.CD14	#B973FF	0.947236411205905	255
Nuclei: Unsorted	X041-AP0C1W1	50a5fecec70b11ea8fb942010a19c80f	TGCATGATCCCAGTAA-1	2.91208837114023	1.76848710307311	0.374549032469662	B.Naive	#F26439	0.946691386437615	256
Nuclei: Unsorted	X041-AP0C1W1	50923664c70b11ea8fb942010a19c80f	GTGTCAACATGGCCTG-1	-0.849340342658296	3.66158653029632	0.528571428571429	Mono.CD14	#B973FF	0.945940241221695	257
Nuclei: Unsorted	X041-AP0C1W1	506aa284c70b11ea8fb942010a19c80f	CATTGGACACTGTTAG-1	-1.22384776987387	2.04460013636779	0.473409801876955	Mono.CD14	#B973FF	0.94567787776128	258
Nuclei: Unsorted	X041-AP0C1W1	5077e66ac70b11ea8fb942010a19c80f	CTTTGCGCACCACAGC-1	-0.523861788886324	2.4110026431961	0.440072529465095	Mono.CD14	#B973FF	0.945510826112239	259
Nuclei: Unsorted	X041-AP0C1W1	509234f2c70b11ea8fb942010a19c80f	GTGTCAACATCCGTAA-1	-0.271528624671236	2.90901965626907	0.50602902105048	Mono.CD14	#B973FF	0.945190976709917	260
Nuclei: Unsorted	X041-AP0C1W1	505b5d74c70b11ea8fb942010a19c80f	ACATGGTTCACTGATG-1	-0.596080207007661	3.20657483467292	0.461975028376845	Mono.CD14	#B973FF	0.94517797133468	261
Nuclei: Unsorted	X041-AP0C1W1	50933b4ac70b11ea8fb942010a19c80f	GTTACTTTCGGTCAGC-1	-0.659312628882661	2.46306801566314	0.461683298813783	Mono.CD14	#B973FF	0.94499690831451	262
Nuclei: Unsorted	X041-AP0C1W1	50a91aa0c70b11ea8fb942010a19c80f	TGGCGCACAAGCGTCC-1	-0.984437369483247	3.16045642623138	0.459414818310524	Mono.CD14	#B973FF	0.944982202753675	263
Nuclei: Unsorted	X041-AP0C1W1	50a81402c70b11ea8fb942010a19c80f	TGCTTTATCACAAGCT-1	-0.424987219947115	1.85126364955138	0.456332781456954	Mono.CD14	#B973FF	0.944940024540865	264
Nuclei: Unsorted	X041-AP0C1W1	509ef1e2c70b11ea8fb942010a19c80f	TCAGCTCAGTTCCCGG-1	-0.55036249079062	3.17211724051666	0.489338316113432	Mono.CD14	#B973FF	0.944900058091488	265
Nuclei: Unsorted	X041-AP0C1W1	50652b74c70b11ea8fb942010a19c80f	ATTACTCAGTGAGTGC-1	-0.322394751685396	3.24813591667842	0.528163479172125	Mono.CD14	#B973FF	0.944889816511666	266
Nuclei: Unsorted	X041-AP0C1W1	507b927ec70b11ea8fb942010a19c80f	GACCTTCTCTCTTCCT-1	0.428084946495757	2.37678600081634	0.452281515854602	Mono.CD14	#B973FF	0.944882196704919	267
Nuclei: Unsorted	X041-AP0C1W1	5095b366c70b11ea8fb942010a19c80f	TAAGTGCGTTACCCAA-1	-0.289043807166353	2.62187219390105	0.389090909090909	Mono.CD14	#B973FF	0.943673692497424	268
Nuclei: Unsorted	X041-AP0C1W1	507104bcc70b11ea8fb942010a19c80f	CGTAAACTCTGAGTAC-1	-0.61889448084189	3.08661971220206	0.438237716167993	Mono.CD14	#B973FF	0.943178194550948	269
Nuclei: Unsorted	X041-AP0C1W1	50b33b8ec70b11ea8fb942010a19c80f	TTGTTCACAGGCTACC-1	-0.687664412635103	2.86480028161239	0.430797248077701	Mono.CD14	#B973FF	0.943165597051726	270
Nuclei: Unsorted	X041-AP0C1W1	506cd8bac70b11ea8fb942010a19c80f	CCCTGATTCTGAGTAC-1	-0.616003893988863	3.98563040026855	0.541503267973856	Mono.CD14	#B973FF	0.942157584540955	271
Nuclei: Unsorted	X041-AP0C1W1	507602d2c70b11ea8fb942010a19c80f	CTGTTCGAGTATACGA-1	-0.323326968329683	3.72552034982871	0.523350785340314	Mono.CD14	#B973FF	0.940727762309205	272
Nuclei: Unsorted	X041-AP0C1W1	5064fac8c70b11ea8fb942010a19c80f	ATGTTTCTCGGCATAT-1	-0.56922235407187	3.74668572076987	0.489991589571068	Mono.CD14	#B973FF	0.940589947780691	273
Nuclei: Unsorted	X041-AP0C1W1	50704e1ec70b11ea8fb942010a19c80f	CGCTGGAGTAGGTAAT-1	-0.116914176123872	3.78995955714416	0.514987429897505	Mono.CD14	#B973FF	0.940426127511496	274
Nuclei: Unsorted	X041-AP0C1W1	50b40c58c70b11ea8fb942010a19c80f	TTTGCGCCAACTACTG-1	-0.898875140326753	3.65727552005481	0.515494232074191	Mono.CD14	#B973FF	0.939965664739047	275
Nuclei: Unsorted	X041-AP0C1W1	5062d9b4c70b11ea8fb942010a19c80f	ATAGGCTAGTTTGGAA-1	-0.640239142554536	3.28333651253413	0.493832153690597	Mono.CD14	#B973FF	0.939712589734608	276
Nuclei: Unsorted	X041-AP0C1W1	507ce8b8c70b11ea8fb942010a19c80f	GAGCGCTAGTCCTTCC-1	-0.903345011847749	3.09684029945564	0.486264029930518	Mono.CD14	#B973FF	0.939622824612766	277
Nuclei: Unsorted	X041-AP0C1W1	50a6ff18c70b11ea8fb942010a19c80f	TGCTATTAGTGTCACT-1	-0.379643820899263	3.55445532479715	0.518425268940261	Mono.CD14	#B973FF	0.93937472939648	278
Nuclei: Unsorted	X041-AP0C1W1	5090b4d8c70b11ea8fb942010a19c80f	GTGACATTCCTAAGTG-1	0.361801482063994	2.72123319634628	0.415793033479878	Mono.CD14	#B973FF	0.939313332832478	279
Nuclei: Unsorted	X041-AP0C1W1	50a9529ac70b11ea8fb942010a19c80f	TGGGTGCAGATCGCCC-1	3.85993245921777	2.45240736731719	0.455140030186148	B.Naive	#F26439	0.939239302493345	280
Nuclei: Unsorted	X041-AP0C1W1	5063f65ac70b11ea8fb942010a19c80f	ATCGAGTCAATGTGTC-1	-0.431764506476656	2.87170756587219	0.477575488454707	Mono.CD14	#B973FF	0.939137763630987	281
Nuclei: Unsorted	X041-AP0C1W1	506ccdb6c70b11ea8fb942010a19c80f	CCCTGATGTTGGAGGT-1	-0.753970049994722	3.46681217315998	0.4442995798928	Mono.CD14	#B973FF	0.938845063749712	282
Nuclei: Unsorted	X041-AP0C1W1	50703a32c70b11ea8fb942010a19c80f	CGCTGGAAGGGCTTCC-1	3.578083730561	2.51640827187728	0.483040201005025	B.Naive	#F26439	0.938717287169392	283
Nuclei: Unsorted	X041-AP0C1W1	50b3b636c70b11ea8fb942010a19c80f	TTTACGTGTGGATTCT-1	-0.685433768409029	3.79168162473869	0.515293174836383	Mono.CD14	#B973FF	0.938317173744725	284
Nuclei: Unsorted	X041-AP0C1W1	507d2b48c70b11ea8fb942010a19c80f	GAGGATGAGTTAGCGG-1	-1.02347221292807	2.37436426409911	0.442431879036069	Mono.CD14	#B973FF	0.937670380058367	285
Nuclei: Unsorted	X041-AP0C1W1	50ada048c70b11ea8fb942010a19c80f	TTACTTGGTACTTCGA-1	-0.125846766608491	3.02750981578063	0.460112222493291	Mono.CD14	#B973FF	0.936987272406795	286
Nuclei: Unsorted	X041-AP0C1W1	5080f8eac70b11ea8fb942010a19c80f	GCAGCTGGTCTTAGCA-1	-0.720737361090913	3.34809725710582	0.508485099337748	Mono.CD14	#B973FF	0.936541614187393	287
Nuclei: Unsorted	X041-AP0C1W1	5076cbaec70b11ea8fb942010a19c80f	CTTCTAACACACACCG-1	0.434668875557646	3.23884885737132	0.46920245398773	Mono.CD14	#B973FF	0.935891148178103	288
Nuclei: Unsorted	X041-AP0C1W1	5087b356c70b11ea8fb942010a19c80f	GCTTTCGCATAGGCGA-1	-0.781093501227632	3.72214149662685	0.523331524688009	Mono.CD14	#B973FF	0.935696033959483	289
Nuclei: Unsorted	X041-AP0C1W1	505e1a78c70b11ea8fb942010a19c80f	ACTGTCCCAACGGGTA-1	3.17250243507074	1.91008687743377	0.423537871524449	B.Naive	#F26439	0.935668784604234	290
Nuclei: Unsorted	X041-AP0C1W1	50a34adac70b11ea8fb942010a19c80f	TCTATTGGTGACGCAA-1	-1.29630031503989	3.55904296019506	0.508413205537806	Mono.CD14	#B973FF	0.935597917812633	291
Nuclei: Unsorted	X041-AP0C1W1	50939e28c70b11ea8fb942010a19c80f	GTTATTCGTTGGACGA-1	-0.568834208625093	2.99859354623985	0.535714285714286	Mono.CD14	#B973FF	0.935133292751372	292
Nuclei: Unsorted	X041-AP0C1W1	50b1a2d8c70b11ea8fb942010a19c80f	TTGCCCAAGAGAACCC-1	3.10044167123483	2.82289988526534	0.424196018376723	B.Naive	#F26439	0.934786037110855	293
Nuclei: Unsorted	X041-AP0C1W1	5070badec70b11ea8fb942010a19c80f	CGGTGCAAGAGGTACC-1	-0.953866862433687	3.57445687779617	0.501524188204109	Mono.CD14	#B973FF	0.93476428878496	294
Nuclei: Unsorted	X041-AP0C1W1	5065868cc70b11ea8fb942010a19c80f	ATTGTCTGTGTGCTTA-1	-0.462871932166353	2.11524582633208	0.437695339040631	Mono.CD14	#B973FF	0.934485161216552	295
Nuclei: Unsorted	X041-AP0C1W1	5074ac70c70b11ea8fb942010a19c80f	CTGAATGTCACTACCC-1	0.682295895439848	2.70793379077148	0.429535140439102	Mono.CD14	#B973FF	0.934445700282478	296
Nuclei: Unsorted	X041-AP0C1W1	50a50c08c70b11ea8fb942010a19c80f	TGATCAGGTAAACGGC-1	1.26269326291727	1.90100587138366	0.462289187569557	Mono.CD14	#B973FF	0.934441078471694	297
Nuclei: Unsorted	X041-AP0C1W1	507b44e0c70b11ea8fb942010a19c80f	GACCGACGTTTAGAAG-1	-0.46139993585898	3.363738775043	0.558965773809524	Mono.CD14	#B973FF	0.93416414988691	298
Nuclei: Unsorted	X041-AP0C1W1	50a26d54c70b11ea8fb942010a19c80f	TCGCCTATCCAACGCG-1	2.91030631147073	2.26677883395385	0.4332805907173	B.Naive	#F26439	0.933987521703662	299
Nuclei: Unsorted	X041-AP0C1W1	50838f88c70b11ea8fb942010a19c80f	GCGAGTCCAGAAGTGC-1	-0.0957912436897903	2.79461020955276	0.453734671125976	Mono.CD14	#B973FF	0.933478897295734	300
Nuclei: Unsorted	X041-AP0C1W1	505704f4c70b11ea8fb942010a19c80f	AACATCGAGTGGGACT-1	1.31162581525491	-2.46087633839417	0.44903004944846	T.CD4.Memory	#009444	0.932966739804237	301
Nuclei: Unsorted	X041-AP0C1W1	505b1cf6c70b11ea8fb942010a19c80f	ACATGCACAGATTAAG-1	-0.744494818824068	2.39175010451507	0.450558213716109	Mono.CD14	#B973FF	0.931578546176491	302
Nuclei: Unsorted	X041-AP0C1W1	505f4362c70b11ea8fb942010a19c80f	AGCCCGAAGTGTCACT-1	-0.837704085486665	3.94241280087661	0.503317535545024	Mono.CD14	#B973FF	0.931279044198179	303
Nuclei: Unsorted	X041-AP0C1W1	50665288c70b11ea8fb942010a19c80f	CAACGGCTCCCAATAG-1	0.0805030830924363	2.24029279479217	0.440390059767222	Mono.CD14	#B973FF	0.930990664929105	304
Nuclei: Unsorted	X041-AP0C1W1	506b8974c70b11ea8fb942010a19c80f	CCAGATATCACGTGTA-1	3.88537875495599	2.82887751588058	0.520576610090677	B.Naive	#F26439	0.930079167335534	305
Nuclei: Unsorted	X041-AP0C1W1	50947096c70b11ea8fb942010a19c80f	TAAACCGCATGTGAGG-1	-1.17514123834921	2.88383800515365	0.462082688481097	Mono.CD14	#B973FF	0.92993399969897	306
Nuclei: Unsorted	X041-AP0C1W1	506c67aec70b11ea8fb942010a19c80f	CCCTAGTAGCTTTCCC-1	3.76786965809511	2.68917597064208	0.529574541681079	B.Naive	#F26439	0.929802109318709	307
Nuclei: Unsorted	X041-AP0C1W1	50a71a70c70b11ea8fb942010a19c80f	TGCTATTGTTGGCTTA-1	-0.557121180670992	3.01044676431846	0.478338068181818	Mono.CD14	#B973FF	0.929730352161271	308
Nuclei: Unsorted	X041-AP0C1W1	50a327b2c70b11ea8fb942010a19c80f	TCTAGTTTCACGATTG-1	0.184494353157744	2.8241090846939	0.499560052793665	Mono.CD14	#B973FF	0.929116861076944	309
Nuclei: Unsorted	X041-AP0C1W1	50638f30c70b11ea8fb942010a19c80f	ATCCCTGGTCTGCGCA-1	3.29927704415964	2.80364037284087	0.468640148011101	B.Naive	#F26439	0.929106791212443	310
Nuclei: Unsorted	X041-AP0C1W1	50a837f2c70b11ea8fb942010a19c80f	TGGAAGGCACCATTCC-1	-0.252821349280611	2.25777674445342	0.434619002822201	Mono.CD14	#B973FF	0.929047020361746	311
Nuclei: Unsorted	X041-AP0C1W1	50585f98c70b11ea8fb942010a19c80f	AACTGGTGTTTCACCC-1	3.6053442724769	2.85051972397994	0.49409820585458	B.Naive	#F26439	0.928765742592295	312
Nuclei: Unsorted	X041-AP0C1W1	509b78b4c70b11ea8fb942010a19c80f	TATCGAGGTTTAGAAG-1	-0.617393874305025	3.53806722143125	0.482990340193196	Mono.CD14	#B973FF	0.928580605780122	313
Nuclei: Unsorted	X041-AP0C1W1	5064ef6ac70b11ea8fb942010a19c80f	ATGTTTCGTAGGTCTT-1	-0.715191268103853	2.98364365824889	0.509824469478648	Mono.CD14	#B973FF	0.92851590417892	314
Nuclei: Unsorted	X041-AP0C1W1	50abc55cc70b11ea8fb942010a19c80f	TGTGTCCGTTACTACG-1	0.0925928124015183	2.80638242491912	0.462146148782094	Mono.CD14	#B973FF	0.928470217743712	315
Nuclei: Unsorted	X041-AP0C1W1	508b1f28c70b11ea8fb942010a19c80f	GGGACCTCACACATTG-1	-1.30135717310263	2.62709421643447	0.485483870967742	Mono.CD14	#B973FF	0.928368538208371	316
Nuclei: Unsorted	X041-AP0C1W1	5069781ec70b11ea8fb942010a19c80f	CAGTGCGCAAGGCTTT-1	0.0930553444449753	2.94966972598266	0.457501681991478	Mono.CD14	#B973FF	0.928135686912282	317
Nuclei: Unsorted	X041-AP0C1W1	50857b2cc70b11ea8fb942010a19c80f	GCGTAGCTCGTGATAC-1	-1.1592711440499	2.93613744506072	0.510259917920657	Mono.CD14	#B973FF	0.927577586448057	318
Nuclei: Unsorted	X041-AP0C1W1	507cdce2c70b11ea8fb942010a19c80f	GAGCGCTAGACTTGAA-1	-0.621051215308443	3.03171823152732	0.443079200592154	Mono.CD14	#B973FF	0.927473959803994	319
Nuclei: Unsorted	X041-AP0C1W1	509ae7b4c70b11ea8fb942010a19c80f	TAGGTGTGTAGTCTGT-1	-0.900178813117281	3.26320783027839	0.512168739859384	Mono.CD14	#B973FF	0.927086245754682	320
Nuclei: Unsorted	X041-AP0C1W1	50612394c70b11ea8fb942010a19c80f	AGGCCCAAGTCCGGAA-1	2.45499739728616	1.72052515277099	0.404840484048405	B.Naive	#F26439	0.92699688164789	321
Nuclei: Unsorted	X041-AP0C1W1	5099d7d4c70b11ea8fb942010a19c80f	TAGCGGCAGTTTGGAA-1	-0.253558062690034	3.7699834776802	0.525522439191504	Mono.CD14	#B973FF	0.926855167472057	322
Nuclei: Unsorted	X041-AP0C1W1	5062322ac70b11ea8fb942010a19c80f	AGTGCGCCAGGTGTGA-1	-0.202480219977632	3.98478520640563	0.454114182888925	Mono.CD14	#B973FF	0.926826922425032	323
Nuclei: Unsorted	X041-AP0C1W1	5059697ec70b11ea8fb942010a19c80f	AATGGAAAGCTACGTT-1	-1.03424730219199	2.92268396147918	0.437949300037836	Mono.CD14	#B973FF	0.926590823276639	324
Nuclei: Unsorted	X041-AP0C1W1	508610fac70b11ea8fb942010a19c80f	GCTCAGGCAAGCCCTG-1	0.169611550194487	2.86179751881789	0.47951244813278	Mono.CD14	#B973FF	0.926469859242479	325
Nuclei: Unsorted	X041-AP0C1W1	505cd6e0c70b11ea8fb942010a19c80f	ACGTTAGGTACTAGAA-1	-1.3998717299874	3.28693888315391	0.458471760797342	Mono.CD14	#B973FF	0.926425789700501	326
Nuclei: Unsorted	X041-AP0C1W1	50a8bc86c70b11ea8fb942010a19c80f	TGGCAATGTGCAAGAC-1	3.74197069488214	2.88769114741515	0.479037636969986	B.Naive	#F26439	0.926328087945806	327
Nuclei: Unsorted	X041-AP0C1W1	5057ea36c70b11ea8fb942010a19c80f	AACGGGAAGAGTTTGA-1	4.18679541654633	2.87514252194595	0.518358264309556	B.Naive	#F26439	0.926319622989033	328
Nuclei: Unsorted	X041-AP0C1W1	50981354c70b11ea8fb942010a19c80f	TACGGATTCCTGGGAC-1	-0.0996860495979934	2.72740138301086	0.439494280553883	Mono.CD14	#B973FF	0.925941050547933	329
Nuclei: Unsorted	X041-AP0C1W1	506f3c72c70b11ea8fb942010a19c80f	CGATGATTCTAAACGC-1	-0.00987234033896023	3.10160715111922	0.456764634442555	Mono.CD14	#B973FF	0.924250969527561	330
Nuclei: Unsorted	X041-AP0C1W1	5064c436c70b11ea8fb942010a19c80f	ATGTCTTCAGATGGCA-1	0.272976017815337	2.63666481503677	0.453288564092435	Mono.CD14	#B973FF	0.924000407709552	331
Nuclei: Unsorted	X041-AP0C1W1	508a85f4c70b11ea8fb942010a19c80f	GGCGAAAGTACCCATA-1	-0.556080245154634	2.66194648274612	0.478757586576223	Mono.CD14	#B973FF	0.923810031096617	332
Nuclei: Unsorted	X041-AP0C1W1	50914970c70b11ea8fb942010a19c80f	GTGCCAGCACGCTCAG-1	3.7224421866958	2.49075592288207	0.505019845902405	B.Naive	#F26439	0.92346529750709	333
Nuclei: Unsorted	X041-AP0C1W1	50a4f358c70b11ea8fb942010a19c80f	TGATCAGAGATGGGAA-1	-0.426235102790132	3.69785358735751	0.54466791393826	Mono.CD14	#B973FF	0.923153340254308	334
Nuclei: Unsorted	X041-AP0C1W1	50946ab0c70b11ea8fb942010a19c80f	TAAACCGCAGATTTGC-1	0.601282931191191	3.13210663923454	0.458288912579957	Mono.CD14	#B973FF	0.923062360206663	335
Nuclei: Unsorted	X041-AP0C1W1	50724642c70b11ea8fb942010a19c80f	CTAGGATTCTACTTTG-1	3.02755067430185	2.6546185089035	0.522907083716651	B.Naive	#F26439	0.922647650437046	336
Nuclei: Unsorted	X041-AP0C1W1	5068beb0c70b11ea8fb942010a19c80f	CAGCTAATCATTCGGA-1	-0.578486346381441	3.35922368594836	0.516129032258065	Mono.CD14	#B973FF	0.922392098392034	337
Nuclei: Unsorted	X041-AP0C1W1	5093b7fac70b11ea8fb942010a19c80f	GTTCAAGAGGCCAGTA-1	0.0337644585196824	3.98247487076949	0.438215102974828	Mono.CD14	#B973FF	0.92169669670486	338
Nuclei: Unsorted	X041-AP0C1W1	5087a85cc70b11ea8fb942010a19c80f	GCTTTCGAGGATGTAT-1	-0.765194796698824	2.31132531890105	0.444412275622467	Mono.CD14	#B973FF	0.921206858047688	339
Nuclei: Unsorted	X041-AP0C1W1	5063135cc70b11ea8fb942010a19c80f	ATAGTCGGTCTAACCA-1	2.01543197713541	-2.04574476948548	0.461653237839451	T.CD4.Memory	#009444	0.920925750605184	340
Nuclei: Unsorted	X041-AP0C1W1	507c5f7ec70b11ea8fb942010a19c80f	GAGACTTTCTATCTCA-1	-0.812558077948824	3.43906991535258	0.541781959048146	Mono.CD14	#B973FF	0.920883215714489	341
Nuclei: Unsorted	X041-AP0C1W1	506355cec70b11ea8fb942010a19c80f	ATCCAGACACAACGGA-1	-0.699895762580171	2.35187447795104	0.44670419466134	Mono.CD14	#B973FF	0.920514561303099	342
Nuclei: Unsorted	X041-AP0C1W1	507443e8c70b11ea8fb942010a19c80f	CTCTCAGTCGACTCGG-1	0.00144348226235813	2.37758982905578	0.471562275017999	Mono.CD14	#B973FF	0.92028529353137	343
Nuclei: Unsorted	X041-AP0C1W1	507b2c30c70b11ea8fb942010a19c80f	GACCGACCAAAGAGAG-1	-0.0606774321968704	3.89753404983711	0.533076181292189	Mono.CD14	#B973FF	0.920129542163652	344
Nuclei: Unsorted	X041-AP0C1W1	508bb6a4c70b11ea8fb942010a19c80f	GGGTGTCAGATGTTCC-1	-0.0956748954231887	2.34972167739105	0.442382057231245	Mono.CD14	#B973FF	0.920091790050495	345
Nuclei: Unsorted	X041-AP0C1W1	50810524c70b11ea8fb942010a19c80f	GCAGCTGTCCAGGTCG-1	0.366431332451567	2.03727281817626	0.439098157822381	Mono.CD14	#B973FF	0.919814322528186	346
Nuclei: Unsorted	X041-AP0C1W1	50b074bcc70b11ea8fb942010a19c80f	TTCTGTAGTGGATTCT-1	-0.300839804785982	3.23481798896026	0.449208897041963	Mono.CD14	#B973FF	0.919693471350943	347
Nuclei: Unsorted	X041-AP0C1W1	50afdbcec70b11ea8fb942010a19c80f	TTCGGTCTCAGTAGTC-1	2.64730832658456	1.99751067885589	0.387533078506322	B.Naive	#F26439	0.919184151307386	348
Nuclei: Unsorted	X041-AP0C1W1	50a67becc70b11ea8fb942010a19c80f	TGCCTGTAGAGGTGGG-1	-0.984075926917329	3.20204813012313	0.516151850978543	Mono.CD14	#B973FF	0.917999237475384	349
Nuclei: Unsorted	X041-AP0C1W1	505ca9c2c70b11ea8fb942010a19c80f	ACGTGGCCATGGCCGT-1	2.36092743955301	1.71737635859679	0.367276887871854	B.Naive	#F26439	0.916515205770273	350
Nuclei: Unsorted	X041-AP0C1W1	50b1b96cc70b11ea8fb942010a19c80f	TTGCCCACATTAAGGA-1	-1.19578208841635	2.81137884387206	0.5	Mono.CD14	#B973FF	0.915855755441203	351
Nuclei: Unsorted	X041-AP0C1W1	506c6af6c70b11ea8fb942010a19c80f	CCCTAGTAGTTTACGC-1	3.66832116923974	2.60593814381789	0.456355791569864	B.Naive	#F26439	0.915446943422114	352
Nuclei: Unsorted	X041-AP0C1W1	509b5348c70b11ea8fb942010a19c80f	TATCGAGAGTGAAACT-1	-0.336164855139986	3.60734794267844	0.551133932391956	Mono.CD14	#B973FF	0.915428768236358	353
Nuclei: Unsorted	X041-AP0C1W1	509ecf3cc70b11ea8fb942010a19c80f	TCACTCGTCCTTACGC-1	0.362232781273589	3.09081292876434	0.465847234416155	Mono.CD14	#B973FF	0.915238061438375	354
Nuclei: Unsorted	X041-AP0C1W1	5080c8acc70b11ea8fb942010a19c80f	GCAGCCACATAAAGTG-1	-0.624088191169038	2.8333447647972	0.44892406628741	Mono.CD14	#B973FF	0.915154837103157	355
Nuclei: Unsorted	X041-AP0C1W1	506dfacec70b11ea8fb942010a19c80f	CCTATTATCGCCTTAC-1	-0.423794650214449	2.63709420689773	0.481769276748356	Mono.CD14	#B973FF	0.914720941428388	356
Nuclei: Unsorted	X041-AP0C1W1	5089ba66c70b11ea8fb942010a19c80f	GGATGAGCACGCGTTG-1	3.20130196891473	2.43429089316558	0.462640099626401	B.Naive	#F26439	0.914052514614961	357
Nuclei: Unsorted	X041-AP0C1W1	507967ecc70b11ea8fb942010a19c80f	GAACGTTTCCACACCT-1	3.81737396798776	2.65287417897414	0.491482649842271	B.Naive	#F26439	0.913104837885505	358
Nuclei: Unsorted	X041-AP0C1W1	508b88fac70b11ea8fb942010a19c80f	GGGTCTGCAAGTAACA-1	-0.327009581702486	4.09458983668517	0.489186282710001	Mono.CD14	#B973FF	0.913038061800939	359
Nuclei: Unsorted	X041-AP0C1W1	50aa33b8c70b11ea8fb942010a19c80f	TGGTCCTGTATTCTGG-1	-0.883565806525484	2.28195358046722	0.48034836980795	Mono.CD14	#B973FF	0.912890123191529	360
Nuclei: Unsorted	X041-AP0C1W1	50a79fb8c70b11ea8fb942010a19c80f	TGCTCGTGTAAACGGC-1	3.60433886132883	2.81235588320922	0.524676040805073	B.Naive	#F26439	0.912431253806965	361
Nuclei: Unsorted	X041-AP0C1W1	50a2c556c70b11ea8fb942010a19c80f	TCGTTCGAGTCCGGAA-1	-0.496690177100435	3.30507472881507	0.52163080407701	Mono.CD14	#B973FF	0.912378712209393	362
Nuclei: Unsorted	X041-AP0C1W1	50963c1ec70b11ea8fb942010a19c80f	TACAGCACAGTAAGCG-1	3.58787921748804	2.3000817371292	0.438091049043325	B.Naive	#F26439	0.911801445308387	363
Nuclei: Unsorted	X041-AP0C1W1	50b34c1ec70b11ea8fb942010a19c80f	TTGTTCATCAGAACGG-1	-0.0882123938973098	2.92736066111755	0.485227272727273	Mono.CD14	#B973FF	0.911742968498577	364
Nuclei: Unsorted	X041-AP0C1W1	506bfb0cc70b11ea8fb942010a19c80f	CCCAGAGGTCTCGGGT-1	0.309912777764067	0.0430778337402269	0.407987292943045	Mono.CD14	#B973FF	0.910542162407168	365
Nuclei: Unsorted	X041-AP0C1W1	50b179acc70b11ea8fb942010a19c80f	TTGCAGACAGATTTGC-1	0.183825350624785	2.60684830674361	0.431103608356193	Mono.CD14	#B973FF	0.91019530930224	366
Nuclei: Unsorted	X041-AP0C1W1	509eebfcc70b11ea8fb942010a19c80f	TCAGCTCAGGGCATTG-1	0.17894373021768	3.59833259114455	0.458582408198121	Mono.CD14	#B973FF	0.909553111640687	367
Nuclei: Unsorted	X041-AP0C1W1	508aea9ec70b11ea8fb942010a19c80f	GGGAACACAGTAACTC-1	0.412949419838652	3.1922189665718	0.51552232041695	Mono.CD14	#B973FF	0.908710491984853	368
Nuclei: Unsorted	X041-AP0C1W1	507910a8c70b11ea8fb942010a19c80f	GAACCTAAGGCAGTAC-1	-0.32870139993979	3.54756719598006	0.539000378644453	Mono.CD14	#B973FF	0.908355313431727	369
Nuclei: Unsorted	X041-AP0C1W1	507b1664c70b11ea8fb942010a19c80f	GACCCAGTCCTCCTGA-1	2.3045298822944	1.80935610064697	0.420668058455115	B.Naive	#F26439	0.907470297120192	370
Nuclei: Unsorted	X041-AP0C1W1	505b811ec70b11ea8fb942010a19c80f	ACCAAACGTTTCCTAT-1	0.445854760033354	2.2422353101654	0.441922563417891	Mono.CD14	#B973FF	0.907072608643159	371
Nuclei: Unsorted	X041-AP0C1W1	50973ff6c70b11ea8fb942010a19c80f	TACCTCGAGCACGTAG-1	3.43957475505517	2.45113123187255	0.439632545931759	B.Naive	#F26439	0.904519844168065	372
Nuclei: Unsorted	X041-AP0C1W1	50675e30c70b11ea8fb942010a19c80f	CACAGATGTGATTCCA-1	1.83747539601968	-3.0821579622345	0.503101736972705	T.CD4.Memory	#009444	0.904253138708587	373
Nuclei: Unsorted	X041-AP0C1W1	5057c452c70b11ea8fb942010a19c80f	AACCTTTTCTATTTCG-1	-0.161204718726411	3.85005376466941	0.524642628547045	Mono.CD14	#B973FF	0.904251507129831	374
Nuclei: Unsorted	X041-AP0C1W1	5072185cc70b11ea8fb942010a19c80f	CTAGCGGTCGGTCCGA-1	-1.1888007155831	3.53130592384767	0.505473277527366	Mono.CD14	#B973FF	0.90414112512842	375
Nuclei: Unsorted	X041-AP0C1W1	507439f2c70b11ea8fb942010a19c80f	CTCTCAGGTGCTGTCG-1	-0.481017970221773	2.41810835131835	0.427776372375411	Mono.CD14	#B973FF	0.904079833632093	376
Nuclei: Unsorted	X041-AP0C1W1	50a3d856c70b11ea8fb942010a19c80f	TGAATCGCAAGTTCGT-1	-0.468295478003755	3.41625139096212	0.5	Mono.CD14	#B973FF	0.902931548359474	377
Nuclei: Unsorted	X041-AP0C1W1	50832f7ac70b11ea8fb942010a19c80f	GCCTAGGGTAGTATCC-1	-0.864975833075777	3.54173368194532	0.482402031930334	Mono.CD14	#B973FF	0.902624410088238	378
Nuclei: Unsorted	X041-AP0C1W1	5098a148c70b11ea8fb942010a19c80f	TACTGCCGTTAAGTCC-1	2.08912239156412	1.84761453398895	0.459580323357413	B.Naive	#F26439	0.902459316578891	379
Nuclei: Unsorted	X041-AP0C1W1	50926792c70b11ea8fb942010a19c80f	GTGTCCTAGTCCGTGC-1	-0.0975836745674759	3.26419334837627	0.497709512260846	Mono.CD14	#B973FF	0.901911854283714	380
Nuclei: Unsorted	X041-AP0C1W1	509ba7b2c70b11ea8fb942010a19c80f	TATCTGTCACTCGGAC-1	-0.578728579657808	2.27067518958282	0.428541882109617	Mono.CD14	#B973FF	0.901796171772685	381
Nuclei: Unsorted	X041-AP0C1W1	50726c08c70b11ea8fb942010a19c80f	CTAGGGCTCTATTTCG-1	-0.00610675730063015	2.29251099356841	0.459050240880936	Mono.CD14	#B973FF	0.901427644119276	382
Nuclei: Unsorted	X041-AP0C1W1	50703118c70b11ea8fb942010a19c80f	CGCTATCTCCGAGAGA-1	-0.899260424750581	3.27161324748229	0.498234997478568	Mono.CD14	#B973FF	0.900785958912856	383
Nuclei: Unsorted	X041-AP0C1W1	5082fdfcc70b11ea8fb942010a19c80f	GCCTACTCATGCGACC-1	0.0962830551688523	3.82245589026641	0.500658761528327	Mono.CD14	#B973FF	0.900622525229158	384
Nuclei: Unsorted	X041-AP0C1W1	505b962cc70b11ea8fb942010a19c80f	ACCATCCCAACGACAG-1	3.39685401998208	2.7158259225769	0.496644295302014	B.Naive	#F26439	0.900184246313866	385
Nuclei: Unsorted	X041-AP0C1W1	50977368c70b11ea8fb942010a19c80f	TACCTCGTCGTTCCGT-1	-0.69096364893271	3.14389500745963	0.477477477477478	Mono.CD14	#B973FF	0.900021053028926	386
Nuclei: Unsorted	X041-AP0C1W1	508e3c9ec70b11ea8fb942010a19c80f	GTACTTTTCGTTGTAG-1	2.60467360101388	2.1171257568283	0.379252020296937	B.Naive	#F26439	0.899878576232908	387
Nuclei: Unsorted	X041-AP0C1W1	50a0e9dec70b11ea8fb942010a19c80f	TCCATCGGTGGTGGTA-1	1.48875508390115	-3.07503544560242	0.492304769143074	T.CD4.Memory	#009444	0.899474524113755	388
Nuclei: Unsorted	X041-AP0C1W1	508c2fa8c70b11ea8fb942010a19c80f	GGTACCGAGAACGTCG-1	-1.26038970865561	3.61566060015392	0.478646517739816	Mono.CD14	#B973FF	0.899448924733246	389
Nuclei: Unsorted	X041-AP0C1W1	50ad122cc70b11ea8fb942010a19c80f	TTACGGATCTCGACCT-1	3.46369425140069	2.28879380950164	0.452069716775599	B.Naive	#F26439	0.899188322574641	390
Nuclei: Unsorted	X041-AP0C1W1	50a7bf2ac70b11ea8fb942010a19c80f	TGCTTCGAGCTATCGT-1	0.0510321625296921	2.90477824935149	0.501747572815534	Mono.CD14	#B973FF	0.898693801614072	391
Nuclei: Unsorted	X041-AP0C1W1	508712dec70b11ea8fb942010a19c80f	GCTGTTCCATATAGAG-1	4.13577333584176	2.77376652487945	0.506660379582695	B.Naive	#F26439	0.898528040644899	392
Nuclei: Unsorted	X041-AP0C1W1	505d044ec70b11ea8fb942010a19c80f	ACTAACGTCCACACCT-1	3.71153066239999	2.50482863911819	0.484643734643735	B.Naive	#F26439	0.897700385977753	393
Nuclei: Unsorted	X041-AP0C1W1	5077cfaec70b11ea8fb942010a19c80f	CTTTGCGAGACAGTGC-1	-0.135845564978853	2.27337539920043	0.451008135833039	Mono.CD14	#B973FF	0.896436805605334	394
Nuclei: Unsorted	X041-AP0C1W1	50719116c70b11ea8fb942010a19c80f	CTAACTTGTAGCAGCA-1	0.958424425942168	1.28241194018554	0.417128853347091	Mono.CD14	#B973FF	0.896416601267119	395
Nuclei: Unsorted	X041-AP0C1W1	507c18f2c70b11ea8fb942010a19c80f	GAGAACGGTAGATGAT-1	-1.02355804361655	3.18868676552009	0.536251446201311	Mono.CD14	#B973FF	0.89626678796764	396
Nuclei: Unsorted	X041-AP0C1W1	509303f0c70b11ea8fb942010a19c80f	GTTACGATCTGACTTT-1	0.203682995659575	3.63003865608405	0.476139524930452	Mono.CD14	#B973FF	0.895619340118459	397
Nuclei: Unsorted	X041-AP0C1W1	50a4f8d0c70b11ea8fb942010a19c80f	TGATCAGAGGATTGAT-1	3.70931003175424	2.85257924327087	0.470224719101124	B.Naive	#F26439	0.894540142496491	398
Nuclei: Unsorted	X041-AP0C1W1	5075b3e0c70b11ea8fb942010a19c80f	CTGGGACTCACTCCCA-1	1.95182023130105	-1.5350879358368	0.372875159934199	T.CD4.Memory	#009444	0.894272922254239	399
Nuclei: Unsorted	X041-AP0C1W1	5083b738c70b11ea8fb942010a19c80f	GCGATCGAGAGGCAGG-1	-0.875379466193452	3.94232640394401	0.488740323715693	Mono.CD14	#B973FF	0.89389855024233	400
Nuclei: Unsorted	X041-AP0C1W1	50981bcec70b11ea8fb942010a19c80f	TACTAGGAGACACTTC-1	0.175845003945097	3.44967494138908	0.494237389612334	Mono.CD14	#B973FF	0.89362244075204	401
Nuclei: Unsorted	X041-AP0C1W1	507182c0c70b11ea8fb942010a19c80f	CTAACTTAGTAACACA-1	-0.683554076331392	3.44260548220407	0.488692232055064	Mono.CD14	#B973FF	0.892851463893292	402
Nuclei: Unsorted	X041-AP0C1W1	5066731cc70b11ea8fb942010a19c80f	CAACGTATCCGGCGAT-1	-0.212384127753511	2.66984833010864	0.491600790513834	Mono.CD14	#B973FF	0.89218741962384	403
Nuclei: Unsorted	X041-AP0C1W1	50a07260c70b11ea8fb942010a19c80f	TCCAGAAAGGCGACTA-1	1.300944186074	-1.46974503269959	0.398121575789199	T.CD4.Memory	#009444	0.891825309776313	404
Nuclei: Unsorted	X041-AP0C1W1	5062c8b6c70b11ea8fb942010a19c80f	AGTTTGGTCCTGTAGA-1	-0.939860247748628	3.42048060127925	0.550031665611146	Mono.CD14	#B973FF	0.891012957801941	405
Nuclei: Unsorted	X041-AP0C1W1	508bb244c70b11ea8fb942010a19c80f	GGGTGTCAGACACTTC-1	3.07904121957468	2.30322922000121	0.44287369640788	B.Naive	#F26439	0.889811249628223	406
Nuclei: Unsorted	X041-AP0C1W1	50b2d874c70b11ea8fb942010a19c80f	TTGGTCCGTCAGGTGA-1	2.23216316781686	-2.55591904393006	0.348959817611855	T.CD4.Memory	#009444	0.889666764928624	407
Nuclei: Unsorted	X041-AP0C1W1	5098f8e6c70b11ea8fb942010a19c80f	TAGCACACACGGTTAT-1	-0.066390418189302	3.62708250412177	0.544823597455176	Mono.CD14	#B973FF	0.889542460690989	408
Nuclei: Unsorted	X041-AP0C1W1	50848d16c70b11ea8fb942010a19c80f	GCGCCAAGTAGCGTTT-1	-0.304047965186372	3.15046051868629	0.513618677042802	Mono.CD14	#B973FF	0.889057012798278	409
Nuclei: Unsorted	X041-AP0C1W1	50760d40c70b11ea8fb942010a19c80f	CTGTTCGCACTGTAAC-1	0.134876824242339	3.10878414639663	0.412158808933003	Mono.CD14	#B973FF	0.888966076956944	410
Nuclei: Unsorted	X041-AP0C1W1	5088c2a0c70b11ea8fb942010a19c80f	GGAGAACAGTGCCCTG-1	3.67524532161401	2.68279284962844	0.422958272446826	B.Naive	#F26439	0.888885223639278	411
Nuclei: Unsorted	X041-AP0C1W1	50b46a0ec70b11ea8fb942010a19c80f	TTTGGCCGTTGTATCG-1	-0.280793570655122	1.75224805602264	0.411393614987574	Mono.CD14	#B973FF	0.888803709082955	412
Nuclei: Unsorted	X041-AP0C1W1	5091a154c70b11ea8fb942010a19c80f	GTGGATTAGCGCGTTC-1	2.75918636403726	2.06960201987457	0.425180288461538	B.Naive	#F26439	0.888079270279322	413
Nuclei: Unsorted	X041-AP0C1W1	50698dc2c70b11ea8fb942010a19c80f	CAGTGCGTCACTCCCA-1	-0.990301036017671	2.67948348054122	0.451532567049808	Mono.CD14	#B973FF	0.887633618980952	414
Nuclei: Unsorted	X041-AP0C1W1	507d7e18c70b11ea8fb942010a19c80f	GAGGCTCTCAATGCAC-1	2.23303184590982	-1.73728358021546	0.432319223985891	T.CD4.Memory	#009444	0.887523944340071	415
Nuclei: Unsorted	X041-AP0C1W1	50aed300c70b11ea8fb942010a19c80f	TTCATCACAACGGACA-1	-0.630098723548189	3.24656709262561	0.497978596908442	Mono.CD14	#B973FF	0.88738707716008	416
Nuclei: Unsorted	X041-AP0C1W1	50738d86c70b11ea8fb942010a19c80f	CTCGCTAGTGCGTTTA-1	-0.868271731513277	3.15828067788314	0.482630272952854	Mono.CD14	#B973FF	0.886915639501259	417
Nuclei: Unsorted	X041-AP0C1W1	509bea24c70b11ea8fb942010a19c80f	TATGTGGCATGCTATG-1	0.226512766701445	3.05696991810035	0.465871902758298	Mono.CD14	#B973FF	0.88613859893949	418
Nuclei: Unsorted	X041-AP0C1W1	5066ccb8c70b11ea8fb942010a19c80f	CAAGGCCAGAGGTCCA-1	0.0225234993522019	3.42178892695736	0.493962503972037	Mono.CD14	#B973FF	0.885485342780174	419
Nuclei: Unsorted	X041-AP0C1W1	5072f9f2c70b11ea8fb942010a19c80f	CTCAGCTAGTGGGACT-1	-0.679212474005952	3.31841031440925	0.534283353985956	Mono.CD14	#B973FF	0.885122712371209	420
Nuclei: Unsorted	X041-AP0C1W1	507cb8c0c70b11ea8fb942010a19c80f	GAGCATTCAGTGCTCG-1	1.39934287152933	-1.67375456562806	0.427437281676723	T.CD4.Memory	#009444	0.884958205158204	421
Nuclei: Unsorted	X041-AP0C1W1	506c86e4c70b11ea8fb942010a19c80f	CCCTAGTTCGCCTTAC-1	-0.178020381110445	2.7082746101303	0.452864726340838	Mono.CD14	#B973FF	0.884869128259643	422
Nuclei: Unsorted	X041-AP0C1W1	5076dd60c70b11ea8fb942010a19c80f	CTTCTAAGTGCACTTA-1	1.83350906453775	-1.17034565678407	0.372829728906488	T.CD4.Memory	#009444	0.884754339277509	423
Nuclei: Unsorted	X041-AP0C1W1	505b9c62c70b11ea8fb942010a19c80f	ACCATCCCAGTCCTGG-1	3.13544509492563	2.60697144993972	0.413931011498084	B.Naive	#F26439	0.884750860476803	424
Nuclei: Unsorted	X041-AP0C1W1	50945502c70b11ea8fb942010a19c80f	GTTGGTATCTTCGTTA-1	2.32866416059183	-2.95572077503968	0.449647887323944	T.CD4.Memory	#009444	0.884744362867146	425
Nuclei: Unsorted	X041-AP0C1W1	50b144b4c70b11ea8fb942010a19c80f	TTGCACCCACGTTGTA-1	-1.1380981437142	2.66762054690551	0.419929660023447	Mono.CD14	#B973FF	0.884689513686534	426
Nuclei: Unsorted	X041-AP0C1W1	5062580ec70b11ea8fb942010a19c80f	AGTGTACCAAGCCTTA-1	1.86649189077066	-0.520108811767586	0.34375	T.CD4.Memory	#009444	0.884215805198235	427
Nuclei: Unsorted	X041-AP0C1W1	509c8db2c70b11ea8fb942010a19c80f	TCAAAGCAGTTGTCCA-1	-0.747726821082368	1.89765764006805	0.513285641287685	Mono.CD14	#B973FF	0.883273649133015	428
Nuclei: Unsorted	X041-AP0C1W1	50b43f84c70b11ea8fb942010a19c80f	TTTGCGCTCTGGAAGG-1	-0.0504616729195266	4.07269740828704	0.513937547600914	Mono.CD14	#B973FF	0.883135104645964	429
Nuclei: Unsorted	X041-AP0C1W1	507a82d0c70b11ea8fb942010a19c80f	GAATCTGGTACTTCGA-1	0.0522209175650925	3.33100608715247	0.397324746098588	Mono.CD14	#B973FF	0.883097922507666	430
Nuclei: Unsorted	X041-AP0C1W1	50660328c70b11ea8fb942010a19c80f	CAAAGCTGTATCTCAG-1	2.69811854444192	2.25192070731353	0.411031518624642	B.Naive	#F26439	0.882268888943271	431
Nuclei: Unsorted	X041-AP0C1W1	50814340c70b11ea8fb942010a19c80f	GCATGATTCTGCGTCT-1	-1.19179191507651	2.39703274497222	0.442817679558011	Mono.CD14	#B973FF	0.881998471856703	432
Nuclei: Unsorted	X041-AP0C1W1	5071ec74c70b11ea8fb942010a19c80f	CTACTTATCTTACGGA-1	0.267987824303374	3.21918348201942	0.407619827939369	Mono.CD14	#B973FF	0.881789472411894	433
Nuclei: Unsorted	X041-AP0C1W1	508c224cc70b11ea8fb942010a19c80f	GGGTTATTCCATATCT-1	2.77865228734659	1.86312556990813	0.438310005184033	B.Naive	#F26439	0.881467708103154	434
Nuclei: Unsorted	X041-AP0C1W1	5064ee98c70b11ea8fb942010a19c80f	ATGTTTCGTAAACGTA-1	1.63185868344949	-2.65994440785218	0.471370420624152	T.CD4.Memory	#009444	0.881399951611186	435
Nuclei: Unsorted	X041-AP0C1W1	5055d728c70b11ea8fb942010a19c80f	AAACTGCAGACTAGCG-1	3.72649044476198	2.84928501376342	0.523692810457516	B.Naive	#F26439	0.880748968248314	436
Nuclei: Unsorted	X041-AP0C1W1	50967f1cc70b11ea8fb942010a19c80f	TACATGGGTGCATCAT-1	1.37080893598245	-0.635769717605598	0.403732503888025	T.CD4.Memory	#009444	0.880294358159736	437
Nuclei: Unsorted	X041-AP0C1W1	5071336ac70b11ea8fb942010a19c80f	CGTGGCAAGTCGTATC-1	3.47852394662546	2.76375872620773	0.430474498858158	B.Naive	#F26439	0.879668575184592	438
Nuclei: Unsorted	X041-AP0C1W1	50b117a0c70b11ea8fb942010a19c80f	TTGAGTGGTAGTTTGC-1	0.466813422066435	-0.34476958981324	0.410615989515072	T.CD4.Memory	#009444	0.879627473338106	439
Nuclei: Unsorted	X041-AP0C1W1	508e7ac4c70b11ea8fb942010a19c80f	GTAGACTTCGGAAAGC-1	-0.4352344504769	3.1330790294094	0.474105102817974	Mono.CD14	#B973FF	0.879299664577475	440
Nuclei: Unsorted	X041-AP0C1W1	506f53f6c70b11ea8fb942010a19c80f	CGCAATACAGGTGGTA-1	3.62160304866479	2.71959627398681	0.445546737213404	B.Naive	#F26439	0.879188688401083	441
Nuclei: Unsorted	X041-AP0C1W1	5086fe48c70b11ea8fb942010a19c80f	GCTGTTCAGCGTGTTT-1	3.24334970794366	2.24267876872253	0.497558172938811	B.Naive	#F26439	0.87867107102566	442
Nuclei: Unsorted	X041-AP0C1W1	50735e6ac70b11ea8fb942010a19c80f	CTCCCAATCCCTATTA-1	-1.00998105921103	2.66953582295608	0.466192170818505	Mono.CD14	#B973FF	0.878586417896277	443
Nuclei: Unsorted	X041-AP0C1W1	50a2f026c70b11ea8fb942010a19c80f	TCGTTCGTCGATGTAC-1	-1.12416353144003	3.19694934019279	0.450078003120125	Mono.CD14	#B973FF	0.878448060878384	444
Nuclei: Unsorted	X041-AP0C1W1	50904dccc70b11ea8fb942010a19c80f	GTCGTAATCGTGGTAT-1	3.60659012876199	2.65743792781066	0.497957099080695	B.Naive	#F26439	0.877682178099663	445
Nuclei: Unsorted	X041-AP0C1W1	505de2c4c70b11ea8fb942010a19c80f	ACTGCAACAGCGCGTT-1	-0.334582232611909	2.72792346009444	0.3943457774556	Mono.CD14	#B973FF	0.876728903612583	446
Nuclei: Unsorted	X041-AP0C1W1	5096fd20c70b11ea8fb942010a19c80f	TACCCTGTCCATACCC-1	3.16031268916772	2.685899801342	0.41661432160804	B.Naive	#F26439	0.875717564728168	447
Nuclei: Unsorted	X041-AP0C1W1	508809fac70b11ea8fb942010a19c80f	GGAACCCTCTGAAAGA-1	0.38453135572122	3.09269274005126	0.432542262678804	Mono.CD14	#B973FF	0.875543410902456	448
Nuclei: Unsorted	X041-AP0C1W1	50b323d8c70b11ea8fb942010a19c80f	TTGTTCAAGCAGGACT-1	-0.576624297278658	2.34904659518432	0.426539360872954	Mono.CD14	#B973FF	0.874240259608917	449
Nuclei: Unsorted	X041-AP0C1W1	509095a2c70b11ea8fb942010a19c80f	GTGACATCACTCCTCA-1	0.14868888936685	3.6567294521017	0.51416163141994	Mono.CD14	#B973FF	0.873911246745485	450
Nuclei: Unsorted	X041-AP0C1W1	507b0958c70b11ea8fb942010a19c80f	GACCCAGGTGGTACTT-1	-1.19735422052695	2.92122179993819	0.433887569279493	Mono.CD14	#B973FF	0.873772624245928	451
Nuclei: Unsorted	X041-AP0C1W1	50636f5ac70b11ea8fb942010a19c80f	ATCCAGATCGGGATCC-1	-0.228991889136568	3.42540869840812	0.521028037383178	Mono.CD14	#B973FF	0.873736158310552	452
Nuclei: Unsorted	X041-AP0C1W1	506b2ec0c70b11ea8fb942010a19c80f	CCACGTTGTGGTACTT-1	3.46016088805841	2.70035345086288	0.484560222449876	B.Naive	#F26439	0.873640430676901	453
Nuclei: Unsorted	X041-AP0C1W1	505c7e52c70b11ea8fb942010a19c80f	ACGGATTGTAAAGGCC-1	-1.18831481851889	3.4422262644155	0.498789346246973	Mono.CD14	#B973FF	0.873420890206552	454
Nuclei: Unsorted	X041-AP0C1W1	5094101ac70b11ea8fb942010a19c80f	GTTGGGCGTCCGTAGC-1	-0.308941268103853	2.601353652565	0.440069821567106	Mono.CD14	#B973FF	0.873270412459806	455
Nuclei: Unsorted	X041-AP0C1W1	507f9d4cc70b11ea8fb942010a19c80f	GCAACCGAGTCACGCC-1	-0.695529841559663	3.87578961977195	0.519414662416691	Mono.CD14	#B973FF	0.872375734760562	456
Nuclei: Unsorted	X041-AP0C1W1	5077746ec70b11ea8fb942010a19c80f	CTTGCTGCAACTCCCT-1	1.6060777672355	-0.92447888127137	0.386309238870273	T.CD4.Memory	#009444	0.872281792229089	457
Nuclei: Unsorted	X041-AP0C1W1	50a67ed0c70b11ea8fb942010a19c80f	TGCCTGTAGCCTATAC-1	-0.727247141974702	3.21015564331245	0.410283315844701	Mono.CD14	#B973FF	0.871571484085819	458
Nuclei: Unsorted	X041-AP0C1W1	50779138c70b11ea8fb942010a19c80f	CTTGTCGAGATTACGA-1	0.535889244896636	3.32328095266055	0.513827655310621	Mono.CD14	#B973FF	0.871320701426759	459
Nuclei: Unsorted	X041-AP0C1W1	505db9dec70b11ea8fb942010a19c80f	ACTCGGGAGTGGTGTG-1	1.64008054814981	-2.74142967930604	0.479045240077713	T.CD4.Memory	#009444	0.871167365404868	460
Nuclei: Unsorted	X041-AP0C1W1	50801f06c70b11ea8fb942010a19c80f	GCACGCACAGTGGTCC-1	-1.23667755045249	2.73838502892684	0.5375	Mono.CD14	#B973FF	0.871104742306393	461
Nuclei: Unsorted	X041-AP0C1W1	50a572c4c70b11ea8fb942010a19c80f	TGATTTCCAAAGAAGG-1	-0.932673358100191	3.05985743531417	0.447957371225577	Mono.CD14	#B973FF	0.870523817211458	462
Nuclei: Unsorted	X041-AP0C1W1	50a76c46c70b11ea8fb942010a19c80f	TGCTCACTCCTGGGAC-1	0.126680470329985	3.8081817699356	0.465924657534247	Mono.CD14	#B973FF	0.870474478775222	463
Nuclei: Unsorted	X041-AP0C1W1	50a22402c70b11ea8fb942010a19c80f	TCGCAGGCAGCAGGTA-1	-0.532008074897066	3.6368274612112	0.469565217391304	Mono.CD14	#B973FF	0.869915921104277	464
Nuclei: Unsorted	X041-AP0C1W1	5097b0a8c70b11ea8fb942010a19c80f	TACGCAATCGATAGCT-1	-0.526728533881441	3.94891396888923	0.548545765611634	Mono.CD14	#B973FF	0.86837047750199	465
Nuclei: Unsorted	X041-AP0C1W1	508d3254c70b11ea8fb942010a19c80f	GGTGCTGGTACTTCAG-1	-0.918129824774995	3.11700517663192	0.50373348650201	Mono.CD14	#B973FF	0.868215452205353	466
Nuclei: Unsorted	X041-AP0C1W1	505f9baac70b11ea8fb942010a19c80f	AGCCTCTGTTCCGCGA-1	-0.1499561301644	3.59620963015985	0.546059933407325	Mono.CD14	#B973FF	0.867963106347023	467
Nuclei: Unsorted	X041-AP0C1W1	505666f2c70b11ea8fb942010a19c80f	AAATGAGAGCATTGGG-1	2.26823542199777	-1.90400873890687	0.383357245337159	T.CD4.Memory	#009444	0.867462488858975	468
Nuclei: Unsorted	X041-AP0C1W1	506fcd72c70b11ea8fb942010a19c80f	CGCGCAAGTTGGCGAA-1	-0.776458644049898	2.07271672019195	0.422734026745914	Mono.CD14	#B973FF	0.867403198259729	469
Nuclei: Unsorted	X041-AP0C1W1	506d15fac70b11ea8fb942010a19c80f	CCGCATTCAAATTGAG-1	1.97361383519815	-1.0959371255951	0.366562282533055	T.CD4.Memory	#009444	0.866706227874905	470
Nuclei: Unsorted	X041-AP0C1W1	5060249ec70b11ea8fb942010a19c80f	AGCGATTTCGCTCTAC-1	-0.561044596808687	3.1103636992855	0.514319809069212	Mono.CD14	#B973FF	0.86659366391845	471
Nuclei: Unsorted	X041-AP0C1W1	50a8456cc70b11ea8fb942010a19c80f	TGGAAGGGTGAATCGG-1	-0.414926432746187	3.13207638987731	0.521320495185695	Mono.CD14	#B973FF	0.866518566328637	472
Nuclei: Unsorted	X041-AP0C1W1	50a8eca6c70b11ea8fb942010a19c80f	TGGCCTTCATAGAATG-1	-0.256170176642671	2.57668382653426	0.46013768598712	Mono.CD14	#B973FF	0.866476088120217	473
Nuclei: Unsorted	X041-AP0C1W1	505ae1fac70b11ea8fb942010a19c80f	ACAGCGCGTAGTATCC-1	0.235187388283476	3.12796554693412	0.450345069598784	Mono.CD14	#B973FF	0.866151753437545	474
Nuclei: Unsorted	X041-AP0C1W1	50829362c70b11ea8fb942010a19c80f	GCCCAGAGTTCAGAAA-1	3.68938387118028	2.54217851885986	0.517008240016903	B.Naive	#F26439	0.865249880646054	475
Nuclei: Unsorted	X041-AP0C1W1	509878dac70b11ea8fb942010a19c80f	TACTCGCGTCTAAAGA-1	-0.708136939185396	3.47727030867171	0.497977346278317	Mono.CD14	#B973FF	0.864866313381747	476
Nuclei: Unsorted	X041-AP0C1W1	508cd750c70b11ea8fb942010a19c80f	GGTCATATCGCGTGAC-1	-0.267275237220064	2.72425741681289	0.505817819148936	Mono.CD14	#B973FF	0.863918965075378	477
Nuclei: Unsorted	X041-AP0C1W1	506e8052c70b11ea8fb942010a19c80f	CCTTAATCATTTAGGC-1	-0.704701327460542	3.00720614918899	0.493211488250653	Mono.CD14	#B973FF	0.863677382811614	478
Nuclei: Unsorted	X041-AP0C1W1	50994c24c70b11ea8fb942010a19c80f	TAGCATGTCCATGTTT-1	-1.20584621347739	2.47796881922912	0.466798810703667	Mono.CD14	#B973FF	0.863176632942437	479
Nuclei: Unsorted	X041-AP0C1W1	50973b14c70b11ea8fb942010a19c80f	TACCTCGAGAAATGGG-1	2.89621589265512	2.45751775035094	0.380961844197138	B.Naive	#F26439	0.863155331126391	480
Nuclei: Unsorted	X041-AP0C1W1	50a7533cc70b11ea8fb942010a19c80f	TGCTCACGTACTATGC-1	-1.47344770349814	2.92126405963134	0.483567208271787	Mono.CD14	#B973FF	0.863144221610778	481
Nuclei: Unsorted	X041-AP0C1W1	5076aa70c70b11ea8fb942010a19c80f	CTTCCAGTCACCCGGA-1	-1.30565538324668	2.95723975428771	0.499641234154509	Mono.CD14	#B973FF	0.862951890463094	482
Nuclei: Unsorted	X041-AP0C1W1	5065b3a0c70b11ea8fb942010a19c80f	ATTGTGGTCCGCTCTA-1	-1.54714240946127	3.38153317549657	0.455765920826162	Mono.CD14	#B973FF	0.862832315393299	483
Nuclei: Unsorted	X041-AP0C1W1	50ac3f82c70b11ea8fb942010a19c80f	TTAACGGGTCATCAAC-1	-0.323474311011568	3.76495055088233	0.516021042563367	Mono.CD14	#B973FF	0.862805833878646	484
Nuclei: Unsorted	X041-AP0C1W1	507c45d4c70b11ea8fb942010a19c80f	GAGACTTCATGTGGGA-1	-1.23603668131186	2.64261776932906	0.496451104100946	Mono.CD14	#B973FF	0.862510319364718	485
Nuclei: Unsorted	X041-AP0C1W1	507304ecc70b11ea8fb942010a19c80f	CTCAGCTGTAATGTGA-1	-1.35570135034873	3.62316302189063	0.473318268729359	Mono.CD14	#B973FF	0.862481391236465	486
Nuclei: Unsorted	X041-AP0C1W1	505999dac70b11ea8fb942010a19c80f	AATGGCTCACTGAAGG-1	0.174537993294463	3.58520363250207	0.506889050036258	Mono.CD14	#B973FF	0.862084036684983	487
Nuclei: Unsorted	X041-AP0C1W1	50a4d6c0c70b11ea8fb942010a19c80f	TGAGTCAGTCCAAGAG-1	3.9282902099912	2.74455416926574	0.495899493980108	B.Naive	#F26439	0.862019416124853	488
Nuclei: Unsorted	X041-AP0C1W1	50ab98f2c70b11ea8fb942010a19c80f	TGTGTCCAGAAGCCTG-1	-0.0717939368660598	3.92693615683746	0.456593406593407	Mono.CD14	#B973FF	0.861623372639766	489
Nuclei: Unsorted	X041-AP0C1W1	50657e94c70b11ea8fb942010a19c80f	ATTGTCTCATCCATAG-1	2.26852557740854	-1.95657765141297	0.422138836772983	T.CD4.Memory	#009444	0.861326277166566	490
Nuclei: Unsorted	X041-AP0C1W1	5085d612c70b11ea8fb942010a19c80f	GCTCACTCAGGTGGTA-1	3.32413641296075	2.64478940495681	0.430191124068675	B.Naive	#F26439	0.861044404162554	491
Nuclei: Unsorted	X041-AP0C1W1	50a3d89cc70b11ea8fb942010a19c80f	TGAATCGCAATGCCAT-1	-0.625301741736665	2.26662433871459	0.409430894308943	Mono.CD14	#B973FF	0.86007687788168	492
Nuclei: Unsorted	X041-AP0C1W1	5080bd44c70b11ea8fb942010a19c80f	GCAGCCAAGGTAGGCT-1	3.56926987252878	2.1588623596115	0.437874072300694	B.Naive	#F26439	0.859844232060917	493
Nuclei: Unsorted	X041-AP0C1W1	50a4772ac70b11ea8fb942010a19c80f	TGACTCCGTTGAATAG-1	3.66588631950067	2.78522849806976	0.515074174509491	B.Naive	#F26439	0.859700061617932	494
Nuclei: Unsorted	X041-AP0C1W1	509f75b8c70b11ea8fb942010a19c80f	TCAGGGCTCGTGCTTC-1	-1.30055608667685	2.56856412419509	0.470393057682491	Mono.CD14	#B973FF	0.856976277276492	495
Nuclei: Unsorted	X041-AP0C1W1	5058e210c70b11ea8fb942010a19c80f	AAGGAGCCACGATATC-1	-1.18238296427085	2.86175144442748	0.422450613988254	Mono.CD14	#B973FF	0.856923694775973	496
Nuclei: Unsorted	X041-AP0C1W1	50af989ec70b11ea8fb942010a19c80f	TTCGCGTGTTTCACCC-1	2.18291769109415	-1.37359749546815	0.426776599921476	T.CD4.Memory	#009444	0.85635621664851	497
Nuclei: Unsorted	X041-AP0C1W1	50ac0756c70b11ea8fb942010a19c80f	TGTTAGGGTTTCGATG-1	0.296543932778105	2.96579039820861	0.510826771653543	Mono.CD14	#B973FF	0.85607478571563	498
Nuclei: Unsorted	X041-AP0C1W1	507da834c70b11ea8fb942010a19c80f	GAGGTCCGTCCCTTTG-1	3.74761033735918	2.91045088299941	0.537021969080553	B.Naive	#F26439	0.855364269158087	499
Nuclei: Unsorted	X041-AP0C1W1	509ddcb2c70b11ea8fb942010a19c80f	TCACAAGGTTCCCTTG-1	-0.470738791602388	3.13630313405227	0.502831524303917	Mono.CD14	#B973FF	0.855239254035766	500
Nuclei: Unsorted	X041-AP0C1W1	50b08998c70b11ea8fb942010a19c80f	TTGACGAAGAGCTGTG-1	-2.21379365839316	-1.93635164967347	0.456948442816017	T.CD8.Effector	#1B75BC	0.85495524583483	501
Nuclei: Unsorted	X041-AP0C1W1	5061c934c70b11ea8fb942010a19c80f	AGTCAACCAGATAAGT-1	-1.02878799356772	2.79021818169784	0.45721399554449	Mono.CD14	#B973FF	0.853663318816299	502
Nuclei: Unsorted	X041-AP0C1W1	507189c8c70b11ea8fb942010a19c80f	CTAACTTCAAGCAGGT-1	-0.749658488410249	2.57466424235534	0.448	Mono.CD14	#B973FF	0.853656148767858	503
Nuclei: Unsorted	X041-AP0C1W1	50925f86c70b11ea8fb942010a19c80f	GTGTCCTAGCAGGACT-1	0.955938435417876	-1.7368906663971	0.437030357679591	T.CD4.Memory	#009444	0.853356584870435	504
Nuclei: Unsorted	X041-AP0C1W1	508751ccc70b11ea8fb942010a19c80f	GCTTAAGGTCGTAGTT-1	1.69578895650552	-0.776457183273323	0.35957696827262	T.CD4.Memory	#009444	0.853084868992583	505
Nuclei: Unsorted	X041-AP0C1W1	50828e26c70b11ea8fb942010a19c80f	GCCCAGAGTCATCGTA-1	-0.914669417517915	2.83307940491866	0.426227439101351	Mono.CD14	#B973FF	0.851479087740647	506
Nuclei: Unsorted	X041-AP0C1W1	50575d96c70b11ea8fb942010a19c80f	AACCGATCACTGTTAG-1	-1.00324525751425	3.34370436498355	0.516328828828829	Mono.CD14	#B973FF	0.851478656214874	507
Nuclei: Unsorted	X041-AP0C1W1	509e48aac70b11ea8fb942010a19c80f	TCACCACCATTAACGC-1	-0.720598124640718	3.01101074346732	0.497287839020123	Mono.CD14	#B973FF	0.851376794400294	508
Nuclei: Unsorted	X041-AP0C1W1	50ac7c40c70b11ea8fb942010a19c80f	TTACCCGGTACCAAGG-1	1.80020651899026	-1.54399048558045	0.402248375197611	T.CD4.Memory	#009444	0.851234614390243	509
Nuclei: Unsorted	X041-AP0C1W1	507c0600c70b11ea8fb942010a19c80f	GAGAACGAGGCGATTG-1	0.000350094658598366	2.67292714842986	0.424789621318373	Mono.CD14	#B973FF	0.850772523875041	510
Nuclei: Unsorted	X041-AP0C1W1	5059fd08c70b11ea8fb942010a19c80f	ACAAACCTCGACTTAG-1	2.34842643819498	-2.15485464802552	0.38904958677686	T.CD4.Memory	#009444	0.850300904316216	511
Nuclei: Unsorted	X041-AP0C1W1	5056a4bec70b11ea8fb942010a19c80f	AAATGCCGTGCATCAT-1	3.13800499520944	2.33276093730163	0.379765395894428	B.Naive	#F26439	0.850140232275764	512
Nuclei: Unsorted	X041-AP0C1W1	508acf46c70b11ea8fb942010a19c80f	GGCGTTGTCGCTCGGA-1	-0.807453059333101	2.82954949864578	0.471808296415626	Mono.CD14	#B973FF	0.849760308349857	513
Nuclei: Unsorted	X041-AP0C1W1	50a0911ec70b11ea8fb942010a19c80f	TCCAGAAGTATGGGTG-1	-0.664391421454683	3.11934754976463	0.47418335089568	Mono.CD14	#B973FF	0.849477622472984	514
Nuclei: Unsorted	X041-AP0C1W1	50afacd0c70b11ea8fb942010a19c80f	TTCGGTCAGAGGTACC-1	-0.372935198920503	3.4756163930513	0.529628116060482	Mono.CD14	#B973FF	0.849263963407174	515
Nuclei: Unsorted	X041-AP0C1W1	508fd63ac70b11ea8fb942010a19c80f	GTCACTCTCCTCCCAA-1	-0.691401862281099	3.20503232607078	0.451386366388183	Mono.CD14	#B973FF	0.848132907967037	516
Nuclei: Unsorted	X041-AP0C1W1	5090421ec70b11ea8fb942010a19c80f	GTCGTAATCAGTCACA-1	0.282238102776274	3.22127682694625	0.406345009914078	Mono.CD14	#B973FF	0.847387328528612	517
Nuclei: Unsorted	X041-AP0C1W1	507c93b8c70b11ea8fb942010a19c80f	GAGATTCGTTTGAAGA-1	3.83226118169473	2.50932896861266	0.494949494949495	B.Naive	#F26439	0.847037236220926	518
Nuclei: Unsorted	X041-AP0C1W1	50ab3aa6c70b11ea8fb942010a19c80f	TGTGACAAGTTGAATG-1	-0.524455927985445	3.03814456590842	0.507953626314371	Mono.CD14	#B973FF	0.846885372945204	519
Nuclei: Unsorted	X041-AP0C1W1	5067b484c70b11ea8fb942010a19c80f	CACCACTGTGTGACCC-1	-0.645125769751802	3.54747680553626	0.538033395176252	Mono.CD14	#B973FF	0.845719639457186	520
Nuclei: Unsorted	X041-AP0C1W1	508cc22ec70b11ea8fb942010a19c80f	GGTCATAGTCAGCTTA-1	1.63922557912515	-0.859198920639046	0.386961722488038	T.CD4.Memory	#009444	0.845006993460814	521
Nuclei: Unsorted	X041-AP0C1W1	505e0baac70b11ea8fb942010a19c80f	ACTGCGGTCGAGGTCC-1	-0.597031497138277	3.12714508899879	0.443868099296036	Mono.CD14	#B973FF	0.84485743735121	522
Nuclei: Unsorted	X041-AP0C1W1	50a8fd86c70b11ea8fb942010a19c80f	TGGCCTTGTTGCCGCA-1	-0.736646079200044	2.68914730080795	0.502378686964796	Mono.CD14	#B973FF	0.843991738889112	523
Nuclei: Unsorted	X041-AP0C1W1	506dd5bcc70b11ea8fb942010a19c80f	CCTAAAGTCGACTATG-1	3.2458402880256	2.11241460570525	0.470721857647653	B.Naive	#F26439	0.843979358612742	524
Nuclei: Unsorted	X041-AP0C1W1	507362f2c70b11ea8fb942010a19c80f	CTCCCAATCTTCAGAG-1	-1.06542053140952	2.11156321295928	0.545691420063279	T.CD4.Memory	#009444	0.843761647339159	525
Nuclei: Unsorted	X041-AP0C1W1	506814bac70b11ea8fb942010a19c80f	CACGTTCAGTTGACAA-1	3.8840276070659	2.65662056931686	0.511551155115512	B.Naive	#F26439	0.843698802327851	526
Nuclei: Unsorted	X041-AP0C1W1	5072d738c70b11ea8fb942010a19c80f	CTCAGAACATGATTGC-1	0.152879334313139	3.21626723536681	0.440690505548705	Mono.CD14	#B973FF	0.842766498815128	527
Nuclei: Unsorted	X041-AP0C1W1	5095cc0cc70b11ea8fb942010a19c80f	TAATCGGCATGGCCGT-1	3.34796408496545	2.14084769019317	0.44616853664359	B.Naive	#F26439	0.842470324268886	528
Nuclei: Unsorted	X041-AP0C1W1	508d0fc2c70b11ea8fb942010a19c80f	GGTGAAGTCATTCTTG-1	-0.81726922907187	3.34098552891444	0.541824069077172	Mono.CD14	#B973FF	0.842139954610271	529
Nuclei: Unsorted	X041-AP0C1W1	50a63a1ac70b11ea8fb942010a19c80f	TGCATTTTCCGATGCG-1	-1.34032478250815	2.94914264210891	0.482857655717106	Mono.CD14	#B973FF	0.84193782313512	530
Nuclei: Unsorted	X041-AP0C1W1	5066a062c70b11ea8fb942010a19c80f	CAAGAAATCCTAGAGT-1	-0.737490557807222	3.19437286981773	0.53863508178229	Mono.CD14	#B973FF	0.841545003360908	531
Nuclei: Unsorted	X041-AP0C1W1	50624fc6c70b11ea8fb942010a19c80f	AGTGTACAGCTTCAAC-1	0.99854788861917	-2.07640396824647	0.378314291873249	T.CD4.Memory	#009444	0.841269569778856	532
Nuclei: Unsorted	X041-AP0C1W1	508d0360c70b11ea8fb942010a19c80f	GGTGAAGGTATCTAGC-1	2.94860658727334	2.2402217460556	0.529779969650986	Mono.CD14	#B973FF	0.839489429915406	533
Nuclei: Unsorted	X041-AP0C1W1	5063dce2c70b11ea8fb942010a19c80f	ATCCTGCGTGGAAGCT-1	-1.44556846536948	3.21601105460357	0.46041948579161	Mono.CD14	#B973FF	0.839331281865883	534
Nuclei: Unsorted	X041-AP0C1W1	5095d27ec70b11ea8fb942010a19c80f	TAATCGGGTCGGCTGT-1	-0.231447600501314	3.30174861082267	0.54269387755102	Mono.CD14	#B973FF	0.839182004621073	535
Nuclei: Unsorted	X041-AP0C1W1	506bc2a4c70b11ea8fb942010a19c80f	CCCACATCAACGTCGC-1	-1.18793764032675	2.4288146568222	0.441642552018741	Mono.CD14	#B973FF	0.838971088863052	536
Nuclei: Unsorted	X041-AP0C1W1	506d0100c70b11ea8fb942010a19c80f	CCGAAGCTCGGGTCCA-1	0.152939892632231	2.45881760844421	0.474698440717858	Mono.CD14	#B973FF	0.838927712852996	537
Nuclei: Unsorted	X041-AP0C1W1	509fc75cc70b11ea8fb942010a19c80f	TCAGGTATCGCCTTAC-1	0.508346653801665	3.41614519411158	0.470382214100807	Mono.CD14	#B973FF	0.838556321563869	538
Nuclei: Unsorted	X041-AP0C1W1	50722f5ec70b11ea8fb942010a19c80f	CTAGGATCAGAAAGAG-1	-1.05106248773886	3.05442325004768	0.518014016385352	Mono.CD14	#B973FF	0.83845304464155	539
Nuclei: Unsorted	X041-AP0C1W1	5095e430c70b11ea8fb942010a19c80f	TAATCGGTCCGAATTG-1	-1.65082635797812	-2.22190033665467	0.490913382109984	T.CD8.Effector	#1B75BC	0.837522583293629	540
Nuclei: Unsorted	X041-AP0C1W1	50713b3ac70b11ea8fb942010a19c80f	CGTGGCACAGCGTCGT-1	0.0865622528617234	3.24213751384448	0.466817070877985	Mono.CD14	#B973FF	0.837261943678925	541
Nuclei: Unsorted	X041-AP0C1W1	506a8efcc70b11ea8fb942010a19c80f	CATTCCGTCATGTTCT-1	1.43813476644205	-1.97803723088074	0.41314703080343	T.CD4.Memory	#009444	0.837093371673457	542
Nuclei: Unsorted	X041-AP0C1W1	508989cec70b11ea8fb942010a19c80f	GGATAGGCATACAACC-1	-1.44507017053916	2.76545865067672	0.411150961851973	Mono.CD14	#B973FF	0.835418326713977	543
Nuclei: Unsorted	X041-AP0C1W1	5081dd00c70b11ea8fb942010a19c80f	GCCAGACGTGTTGGTT-1	-0.75345840372397	2.86031538972091	0.42156361778232	Mono.CD14	#B973FF	0.834584190255192	544
Nuclei: Unsorted	X041-AP0C1W1	50623734c70b11ea8fb942010a19c80f	AGTGCGCGTAGATGAT-1	3.57639602504419	2.03694558867645	0.408306188925081	B.Naive	#F26439	0.834101261873029	545
Nuclei: Unsorted	X041-AP0C1W1	50736040c70b11ea8fb942010a19c80f	CTCCCAATCGGGACAA-1	3.60689816556619	2.82079017886352	0.469373219373219	B.Naive	#F26439	0.833615181722951	546
Nuclei: Unsorted	X041-AP0C1W1	507fe0ccc70b11ea8fb942010a19c80f	GCACCTTCAAGGGTAC-1	-0.400428198951021	2.25528050193023	0.433415536374846	Mono.CD14	#B973FF	0.832991370628195	547
Nuclei: Unsorted	X041-AP0C1W1	506e15f4c70b11ea8fb942010a19c80f	CCTCCCTGTGCAAAGC-1	-1.36186304010703	3.37863196411561	0.563808771236665	Mono.CD14	#B973FF	0.832603794734062	548
Nuclei: Unsorted	X041-AP0C1W1	509987f2c70b11ea8fb942010a19c80f	TAGCCCTTCAAAGTAG-1	1.2000947960441	-1.83313833943177	0.481933256616801	T.CD4.Memory	#009444	0.832385479131257	549
Nuclei: Unsorted	X041-AP0C1W1	5063da3ac70b11ea8fb942010a19c80f	ATCCTGCGTATATGGA-1	0.304039574486479	2.61321265229415	0.460989643268124	Mono.CD14	#B973FF	0.832278517193648	550
Nuclei: Unsorted	X041-AP0C1W1	5071b86cc70b11ea8fb942010a19c80f	CTACAGAGTTCCCTTG-1	-1.4433926574166	1.24468911418151	0.457956204379562	Mono.CD14	#B973FF	0.83099732690051	551
Nuclei: Unsorted	X041-AP0C1W1	508963c2c70b11ea8fb942010a19c80f	GGAGTAGTCCTAGAGT-1	-0.324613474982515	3.80206326374244	0.45327928489762	Mono.CD14	#B973FF	0.830685082708725	552
Nuclei: Unsorted	X041-AP0C1W1	508e1ce6c70b11ea8fb942010a19c80f	GTACTTTCATTTGGTG-1	-0.578208827155367	2.88189477452468	0.487770983879933	Mono.CD14	#B973FF	0.829965601141581	553
Nuclei: Unsorted	X041-AP0C1W1	509033e6c70b11ea8fb942010a19c80f	GTCGTAAGTCCAGACC-1	1.81265983663248	-1.87660347691346	0.362445414847162	T.CD4.Memory	#009444	0.829584606925346	554
Nuclei: Unsorted	X041-AP0C1W1	5093bf8ec70b11ea8fb942010a19c80f	GTTCAAGCAAACAGTA-1	3.24515465579675	2.58822239169311	0.45507553670819	B.Naive	#F26439	0.828151337813391	555
Nuclei: Unsorted	X041-AP0C1W1	5089367cc70b11ea8fb942010a19c80f	GGAGTAGAGCTGATTC-1	-0.737136267798677	2.24814010390472	0.427904691721936	Mono.CD14	#B973FF	0.828090524497926	556
Nuclei: Unsorted	X041-AP0C1W1	50b388a0c70b11ea8fb942010a19c80f	TTGTTGTTCGCGCTGA-1	1.84336838803934	-2.94464432469178	0.485606418121756	T.CD4.Memory	#009444	0.827876388130421	557
Nuclei: Unsorted	X041-AP0C1W1	506bd532c70b11ea8fb942010a19c80f	CCCACATTCAGAACGG-1	-1.13515510477377	2.53958506116103	0.470094664371773	Mono.CD14	#B973FF	0.827437871850348	558
Nuclei: Unsorted	X041-AP0C1W1	50835860c70b11ea8fb942010a19c80f	GCGAGAACAAGTAACA-1	4.02059244297193	2.81176329383086	0.508076358296623	B.Naive	#F26439	0.827359563060705	559
Nuclei: Unsorted	X041-AP0C1W1	5067412ac70b11ea8fb942010a19c80f	CACAACATCTTCCAGC-1	3.78983346305536	2.61580342778396	0.456531381681082	B.Naive	#F26439	0.827054645355805	560
Nuclei: Unsorted	X041-AP0C1W1	5098b6d8c70b11ea8fb942010a19c80f	TAGACTGAGACTAGGC-1	-0.0565694800789505	3.53429670238327	0.478111761145854	Mono.CD14	#B973FF	0.826939138388451	561
Nuclei: Unsorted	X041-AP0C1W1	5094c8fcc70b11ea8fb942010a19c80f	TAACAGCTCTCTTAAC-1	0.0187750824515671	2.62268877753448	0.516282344657631	Mono.CD14	#B973FF	0.826534020668612	562
Nuclei: Unsorted	X041-AP0C1W1	506fbabcc70b11ea8fb942010a19c80f	CGCGCAAAGGTACTCT-1	-2.03981866754843	-1.95236860981751	0.456190007383707	T.CD8.Effector	#1B75BC	0.825848305505886	563
Nuclei: Unsorted	X041-AP0C1W1	505e1e10c70b11ea8fb942010a19c80f	ACTGTCCCACTAAACC-1	-0.356083773749605	3.79877368339729	0.555285540704739	Mono.CD14	#B973FF	0.825574175537443	564
Nuclei: Unsorted	X041-AP0C1W1	5083d5c4c70b11ea8fb942010a19c80f	GCGATCGGTATTTGCG-1	3.4378655322616	2.35465467700195	0.448174322732627	B.Naive	#F26439	0.824653678309701	565
Nuclei: Unsorted	X041-AP0C1W1	507b68b2c70b11ea8fb942010a19c80f	GACCTTCCAAGCCTTA-1	-1.03031721033408	3.10223094352912	0.479857819905213	Mono.CD14	#B973FF	0.82427270531765	566
Nuclei: Unsorted	X041-AP0C1W1	50731dd8c70b11ea8fb942010a19c80f	CTCATGCCACGGCCAT-1	0.302616453987822	2.58695865401458	0.447630922693267	Mono.CD14	#B973FF	0.824000927868692	567
Nuclei: Unsorted	X041-AP0C1W1	50575a6cc70b11ea8fb942010a19c80f	AACCGATCACAACGGA-1	-1.07786312021567	3.66738484033775	0.472332730560579	Mono.CD14	#B973FF	0.823726105327655	568
Nuclei: Unsorted	X041-AP0C1W1	50a2bd7cc70b11ea8fb942010a19c80f	TCGTTCGAGCAGTAGC-1	-0.622862242835298	3.15701920518111	0.492744479495268	Mono.CD14	#B973FF	0.823591417005471	569
Nuclei: Unsorted	X041-AP0C1W1	509c6d00c70b11ea8fb942010a19c80f	TATTGCTTCAGTGGTT-1	-0.242991828101411	2.64542443284225	0.49402390438247	Mono.CD14	#B973FF	0.823536267301657	570
Nuclei: Unsorted	X041-AP0C1W1	507370dac70b11ea8fb942010a19c80f	CTCGCTAAGTCGCGTC-1	-0.0359610549385696	2.78203124531936	0.467882187938289	Mono.CD14	#B973FF	0.823134501646622	571
Nuclei: Unsorted	X041-AP0C1W1	509b869cc70b11ea8fb942010a19c80f	TATCGAGTCTCCACTG-1	-0.385897540229097	2.79414338597488	0.528771015865499	Mono.CD14	#B973FF	0.823122268207417	572
Nuclei: Unsorted	X041-AP0C1W1	50720dd0c70b11ea8fb942010a19c80f	CTAGCGGGTTCCAGTA-1	-0.595552825110689	3.65648806819152	0.512253991830672	Mono.CD14	#B973FF	0.822522033632476	573
Nuclei: Unsorted	X041-AP0C1W1	508f70b4c70b11ea8fb942010a19c80f	GTCACGGCAACTCGAT-1	1.00804839215921	-1.68511759510804	0.38889967009509	T.CD4.Memory	#009444	0.821951792094435	574
Nuclei: Unsorted	X041-AP0C1W1	5074014ec70b11ea8fb942010a19c80f	CTCTAGCGTAGAAGCC-1	-1.45130863107993	2.11744380721282	0.416083916083916	Mono.CD14	#B973FF	0.821868686901628	575
Nuclei: Unsorted	X041-AP0C1W1	50665f8ac70b11ea8fb942010a19c80f	CAACGTACAAGTGGCA-1	1.69821295819925	-1.42463814488221	0.373583780560525	T.CD4.Memory	#009444	0.821693182622495	576
Nuclei: Unsorted	X041-AP0C1W1	50a17598c70b11ea8fb942010a19c80f	TCCGACTGTGGCCTTG-1	3.18351105533288	2.35896015891265	0.464445868033312	B.Naive	#F26439	0.820861659467905	577
Nuclei: Unsorted	X041-AP0C1W1	50992ffac70b11ea8fb942010a19c80f	TAGCATGCACTTATGG-1	-0.250922583716646	3.61503689715099	0.533930254476909	Mono.CD14	#B973FF	0.82029401367974	578
Nuclei: Unsorted	X041-AP0C1W1	50ad6b1ec70b11ea8fb942010a19c80f	TTACTCACATTGCACA-1	2.95228359780954	2.22474766501617	0.397574347898322	B.Naive	#F26439	0.820284803322078	579
Nuclei: Unsorted	X041-AP0C1W1	50920dcec70b11ea8fb942010a19c80f	GTGGCGTTCGTCAACA-1	1.12627086721109	-3.12715899220277	0.542395921835174	T.CD4.Memory	#009444	0.819847773049974	580
Nuclei: Unsorted	X041-AP0C1W1	50563cb8c70b11ea8fb942010a19c80f	AAAGGGCAGACACGGT-1	3.19978032193826	2.62841553219985	0.417754569190601	B.Naive	#F26439	0.8197276509934	581
Nuclei: Unsorted	X041-AP0C1W1	505a99b6c70b11ea8fb942010a19c80f	ACAGAAAGTTCAGTTG-1	-0.356165312903658	3.05015725621413	0.475359657177839	Mono.CD14	#B973FF	0.819106783895092	582
Nuclei: Unsorted	X041-AP0C1W1	50b060dac70b11ea8fb942010a19c80f	TTCTGTACAATGCATC-1	-2.72350110925986	-1.54945551625062	0.477362204724409	T.CD8.Effector	#1B75BC	0.819052218457505	583
Nuclei: Unsorted	X041-AP0C1W1	50853eb4c70b11ea8fb942010a19c80f	GCGGTGTGTTGTATCG-1	1.57214436612771	-2.02516447773743	0.411570928556722	T.CD4.Memory	#009444	0.817498992246344	584
Nuclei: Unsorted	X041-AP0C1W1	507610ecc70b11ea8fb942010a19c80f	CTGTTCGGTAACACTC-1	2.60304496370004	2.4006334615631	0.384552345830772	B.Naive	#F26439	0.817270755250094	585
Nuclei: Unsorted	X041-AP0C1W1	50a7afc6c70b11ea8fb942010a19c80f	TGCTCGTTCACGTGTA-1	2.11555872045206	-1.64035069218446	0.372719734660033	T.CD4.Memory	#009444	0.817160547943636	586
Nuclei: Unsorted	X041-AP0C1W1	5070da0ac70b11ea8fb942010a19c80f	CGGTGCATCGAACACT-1	-0.742051028388277	3.12243620285224	0.432293891499359	Mono.CD14	#B973FF	0.816866018237032	587
Nuclei: Unsorted	X041-AP0C1W1	5067b7fec70b11ea8fb942010a19c80f	CACCACTTCACGTCAA-1	3.08853468976663	2.23597539195251	0.46072319201995	B.Naive	#F26439	0.816577842396403	588
Nuclei: Unsorted	X041-AP0C1W1	5061eaeac70b11ea8fb942010a19c80f	AGTCCGGCACAATAAG-1	-0.45027294077231	2.59377814063262	0.440377358490566	Mono.CD14	#B973FF	0.816318338262142	589
Nuclei: Unsorted	X041-AP0C1W1	506d1208c70b11ea8fb942010a19c80f	CCGCATTAGTCTGCTA-1	1.87525711141275	-3.08005558720399	0.512710654098829	T.CD4.Memory	#009444	0.816137324705922	590
Nuclei: Unsorted	X041-AP0C1W1	507b40c6c70b11ea8fb942010a19c80f	GACCGACGTCGACTGC-1	1.27069745145486	-1.85091530552674	0.435626102292769	T.CD4.Memory	#009444	0.815521171630124	591
Nuclei: Unsorted	X041-AP0C1W1	50689228c70b11ea8fb942010a19c80f	CAGCCTTGTCCGCTTT-1	-0.871258639472261	2.8947530461235	0.469364811691962	Mono.CD14	#B973FF	0.815216742055848	592
Nuclei: Unsorted	X041-AP0C1W1	507f948cc70b11ea8fb942010a19c80f	GCAACCGAGCATTCCA-1	3.83092314682649	2.305020458786	0.440589609922704	B.Naive	#F26439	0.815177245799739	593
Nuclei: Unsorted	X041-AP0C1W1	50a0d598c70b11ea8fb942010a19c80f	TCCATCGCAGAAAGAG-1	3.78639645062135	2.951759882061	0.52328943141664	B.Naive	#F26439	0.815165847319226	594
Nuclei: Unsorted	X041-AP0C1W1	507a47cac70b11ea8fb942010a19c80f	GAAGTGGCATCGACCG-1	3.641162789685	2.56381190547179	0.406614219114219	B.Naive	#F26439	0.814554406429768	595
Nuclei: Unsorted	X041-AP0C1W1	508c9894c70b11ea8fb942010a19c80f	GGTAGGATCGAGAACG-1	-0.978224181311861	2.93996734151077	0.524678263329091	Mono.CD14	#B973FF	0.814379354437519	596
Nuclei: Unsorted	X041-AP0C1W1	50640ac8c70b11ea8fb942010a19c80f	ATCGAGTTCCTTCGAC-1	2.98525748334573	1.97695065268707	0.420940170940171	B.Naive	#F26439	0.814284985299898	597
Nuclei: Unsorted	X041-AP0C1W1	5086428cc70b11ea8fb942010a19c80f	GCTCCTAAGACCCATT-1	-1.16269626535727	3.46705640086364	0.537836147592245	Mono.CD14	#B973FF	0.813280243073004	598
Nuclei: Unsorted	X041-AP0C1W1	505ee070c70b11ea8fb942010a19c80f	AGATAGATCTATTGTC-1	-0.415209674018159	3.3748590795083	0.487179487179487	Mono.CD14	#B973FF	0.812771450451269	599
Nuclei: Unsorted	X041-AP0C1W1	505f0172c70b11ea8fb942010a19c80f	AGATTCGGTTTAGACC-1	-1.31740274347617	3.52507572972607	0.517118037812979	Mono.CD14	#B973FF	0.811999793200091	600
Nuclei: Unsorted	X041-AP0C1W1	5097d25ec70b11ea8fb942010a19c80f	TACGCCTGTTGAAGCG-1	-0.148427867072359	3.00385690459441	0.498445135495335	Mono.CD14	#B973FF	0.811789588891079	601
Nuclei: Unsorted	X041-AP0C1W1	505f452ec70b11ea8fb942010a19c80f	AGCCCGACAACGACAG-1	2.7789921530311	2.35957253703307	0.478686454057468	B.Naive	#F26439	0.811113398820255	602
Nuclei: Unsorted	X041-AP0C1W1	5082988ac70b11ea8fb942010a19c80f	GCCCAGATCACAAGCT-1	1.82981405339883	-1.80695044270325	0.381039615296542	T.CD4.Memory	#009444	0.810349652930683	603
Nuclei: Unsorted	X041-AP0C1W1	5064852ac70b11ea8fb942010a19c80f	ATGTACGTCAGCCGAC-1	2.3209979303901	-1.59250628224183	0.448154093097913	T.CD4.Memory	#009444	0.809474241597386	604
Nuclei: Unsorted	X041-AP0C1W1	50a0a064c70b11ea8fb942010a19c80f	TCCAGAATCCAACCTC-1	0.251832342964873	2.98835725316238	0.464817785927114	Mono.CD14	#B973FF	0.809004618783832	605
Nuclei: Unsorted	X041-AP0C1W1	507bf2dcc70b11ea8fb942010a19c80f	GACTAGTGTGCTGAAG-1	2.83894870362924	1.8012089801712	0.373970345963756	B.Naive	#F26439	0.808611695483313	606
Nuclei: Unsorted	X041-AP0C1W1	5069d228c70b11ea8fb942010a19c80f	CATAACGCATCCTGGG-1	2.96544108472513	2.50795418748092	0.457975034674064	B.Naive	#F26439	0.808458219995791	607
Nuclei: Unsorted	X041-AP0C1W1	50a17412c70b11ea8fb942010a19c80f	TCCGACTGTCGTCGCA-1	0.209152794701323	2.20888996848296	0.439397505295364	Mono.CD14	#B973FF	0.80678960717159	608
Nuclei: Unsorted	X041-AP0C1W1	50b3623ac70b11ea8fb942010a19c80f	TTGTTGTAGGGTAGTC-1	-0.0241707793648391	2.85424054393005	0.439296745070088	Mono.CD14	#B973FF	0.805736061074008	609
Nuclei: Unsorted	X041-AP0C1W1	508bb35cc70b11ea8fb942010a19c80f	GGGTGTCAGACTCTTG-1	-1.93708648599936	-2.39625775090028	0.455574283650373	T.CD8.Effector	#1B75BC	0.805044943918819	610
Nuclei: Unsorted	X041-AP0C1W1	50687662c70b11ea8fb942010a19c80f	CACTGAATCCATAGGT-1	-1.30947914041831	3.02583665379714	0.450049701789264	Mono.CD14	#B973FF	0.804699814237918	611
Nuclei: Unsorted	X041-AP0C1W1	5058f28cc70b11ea8fb942010a19c80f	AAGGAGCGTTTAAGGA-1	3.05065057359384	1.96016789206695	0.374086283502938	B.Naive	#F26439	0.80418596537468	612
Nuclei: Unsorted	X041-AP0C1W1	50734fecc70b11ea8fb942010a19c80f	CTCCCAACAGTTGCAT-1	2.28267178617166	-1.70103108158875	0.408991627229705	T.CD4.Memory	#009444	0.803731488568966	613
Nuclei: Unsorted	X041-AP0C1W1	5071b042c70b11ea8fb942010a19c80f	CTACAGAGTAATGTGA-1	1.58185563169168	-0.66928278675843	0.351228978007762	T.CD4.Memory	#009444	0.803570156108204	614
Nuclei: Unsorted	X041-AP0C1W1	507e59f0c70b11ea8fb942010a19c80f	GATCGTAGTTAGCTCA-1	-1.40267314829184	3.64331348964404	0.487079543814061	Mono.CD14	#B973FF	0.802988870061566	615
Nuclei: Unsorted	X041-AP0C1W1	50917e36c70b11ea8fb942010a19c80f	GTGCTGGCAGATAAGT-1	1.27210316739725	-1.54534470310975	0.429722110350383	T.CD4.Memory	#009444	0.802926601184497	616
Nuclei: Unsorted	X041-AP0C1W1	50649358c70b11ea8fb942010a19c80f	ATGTCGAAGCGTGTTT-1	-0.718395613806978	3.09071875342559	0.531518273240128	Mono.CD14	#B973FF	0.80253070982401	617
Nuclei: Unsorted	X041-AP0C1W1	506806d2c70b11ea8fb942010a19c80f	CACCTTGTCGCACCTT-1	-0.909449481147066	3.66044478842448	0.546455026455026	Mono.CD14	#B973FF	0.802473922098855	618
Nuclei: Unsorted	X041-AP0C1W1	506add62c70b11ea8fb942010a19c80f	CCAATGAGTGCACATT-1	2.10757861219095	-0.765420787246712	0.374808324205915	T.CD4.Memory	#009444	0.802370409911545	619
Nuclei: Unsorted	X041-AP0C1W1	507eb42cc70b11ea8fb942010a19c80f	GATGGCCCAATGCATC-1	1.44992694936441	-1.52047621479798	0.370749169010483	T.CD4.Memory	#009444	0.8023480949683	620
Nuclei: Unsorted	X041-AP0C1W1	50623d38c70b11ea8fb942010a19c80f	AGTGCGCGTGCAACAG-1	3.24896375022577	2.34355390795898	0.457495210727969	B.Naive	#F26439	0.801031952617124	621
Nuclei: Unsorted	X041-AP0C1W1	50a53f5cc70b11ea8fb942010a19c80f	TGATGCACAATTCAGC-1	1.49643120847391	-0.493462912948616	0.351106639839034	T.CD4.Memory	#009444	0.800116862220298	622
Nuclei: Unsorted	X041-AP0C1W1	50563678c70b11ea8fb942010a19c80f	AAAGGATTCCATATCT-1	-0.806054019110933	2.36262906321716	0.473174108688127	Mono.CD14	#B973FF	0.799888605801109	623
Nuclei: Unsorted	X041-AP0C1W1	509da3fac70b11ea8fb942010a19c80f	TCAATTCGTTATGCAC-1	-0.802059554236665	3.69946960338783	0.517647058823529	Mono.CD14	#B973FF	0.79977589780387	624
Nuclei: Unsorted	X041-AP0C1W1	5086132ac70b11ea8fb942010a19c80f	GCTCAGGCACAGATGG-1	-1.03903045572592	2.52594477662276	0.422143660613852	Mono.CD14	#B973FF	0.799654886019253	625
Nuclei: Unsorted	X041-AP0C1W1	5068fa7ec70b11ea8fb942010a19c80f	CAGCTGGTCGCACCGA-1	-0.807373904364839	2.31601429709625	0.407145156099131	Mono.CD14	#B973FF	0.799614561729115	626
Nuclei: Unsorted	X041-AP0C1W1	5070c380c70b11ea8fb942010a19c80f	CGGTGCACACCTCGTT-1	-2.26259412683798	-1.34976040592957	0.454287190082645	T.CD8.Effector	#1B75BC	0.798921325638532	627
Nuclei: Unsorted	X041-AP0C1W1	506aac70c70b11ea8fb942010a19c80f	CATTGGAGTGAATCAA-1	-0.76062860407187	3.05820984372329	0.499014972419228	Mono.CD14	#B973FF	0.798342250941994	628
Nuclei: Unsorted	X041-AP0C1W1	50a0cee0c70b11ea8fb942010a19c80f	TCCATCGCAAGCAATA-1	0.29161748967813	3.07778108843993	0.462532783814163	Mono.CD14	#B973FF	0.79813022076825	629
Nuclei: Unsorted	X041-AP0C1W1	50a7da50c70b11ea8fb942010a19c80f	TGCTTCGGTAGTAACA-1	-0.279625319617525	2.99108282455634	0.508379888268156	Mono.CD14	#B973FF	0.797612938183389	630
Nuclei: Unsorted	X041-AP0C1W1	505d8e3cc70b11ea8fb942010a19c80f	ACTATTCAGTCCGATT-1	-0.506653212683931	2.75777394303512	0.467565682399442	Mono.CD14	#B973FF	0.797426744355471	631
Nuclei: Unsorted	X041-AP0C1W1	509673b4c70b11ea8fb942010a19c80f	TACATGGCACTGATAC-1	3.33199415288614	2.09251940974426	0.386508659981768	B.Naive	#F26439	0.797121328193844	632
Nuclei: Unsorted	X041-AP0C1W1	50921418c70b11ea8fb942010a19c80f	GTGGCGTTCTTGTACT-1	-1.13082542337729	2.67911029586028	0.442999234889059	Mono.CD14	#B973FF	0.796988129951714	633
Nuclei: Unsorted	X041-AP0C1W1	50902432c70b11ea8fb942010a19c80f	GTCGTAACAAACTACC-1	2.11911068044351	-3.16514956227113	0.530878859857482	T.CD4.Memory	#009444	0.796417020281087	634
Nuclei: Unsorted	X041-AP0C1W1	50b0edcac70b11ea8fb942010a19c80f	TTGAGCATCCCGCAAG-1	1.76431665502237	-2.43777834645081	0.41738219895288	T.CD4.Memory	#009444	0.796088782468833	635
Nuclei: Unsorted	X041-AP0C1W1	50726f46c70b11ea8fb942010a19c80f	CTCAACCAGACACTTC-1	0.101575947624907	3.83691511282157	0.516646989374262	Mono.CD14	#B973FF	0.795647381786011	636
Nuclei: Unsorted	X041-AP0C1W1	50a244d2c70b11ea8fb942010a19c80f	TCGCCTAAGAGGTCCA-1	-2.86632909693076	-1.90758024922181	0.447203754399687	T.CD8.Effector	#1B75BC	0.795482955779456	637
Nuclei: Unsorted	X041-AP0C1W1	5097f8d8c70b11ea8fb942010a19c80f	TACGGATCAGGAGCAT-1	3.06028184972452	2.24994314440917	0.476499743633567	B.Naive	#F26439	0.795290547248866	638
Nuclei: Unsorted	X041-AP0C1W1	5081dec2c70b11ea8fb942010a19c80f	GCCAGACGTTCAGAAA-1	3.58732793412851	2.77370048293304	0.472567287784679	B.Naive	#F26439	0.795059054407147	639
Nuclei: Unsorted	X041-AP0C1W1	506bcaf6c70b11ea8fb942010a19c80f	CCCACATCATTCTTTG-1	2.12401661954568	-2.4854201006012	0.449435382685069	T.CD4.Memory	#009444	0.794920167778111	640
Nuclei: Unsorted	X041-AP0C1W1	5096ef06c70b11ea8fb942010a19c80f	TACCCTGGTCTAACCA-1	3.71406287632631	2.60909289845657	0.46264367816092	B.Naive	#F26439	0.794838358080236	641
Nuclei: Unsorted	X041-AP0C1W1	50a7e3d8c70b11ea8fb942010a19c80f	TGCTTCGGTTTGTACG-1	2.56186351857828	-2.14851986637879	0.439319055464031	T.CD4.Memory	#009444	0.794228101640472	642
Nuclei: Unsorted	X041-AP0C1W1	507634e6c70b11ea8fb942010a19c80f	CTTAATCAGCGTTAGG-1	3.262041426522	2.54744286069106	0.473726327020539	B.Naive	#F26439	0.793964465845584	643
Nuclei: Unsorted	X041-AP0C1W1	5057382ac70b11ea8fb942010a19c80f	AACCAACCATGGGAAC-1	-0.599665545600191	3.42513153680991	0.55140771637122	Mono.CD14	#B973FF	0.793734250582589	644
Nuclei: Unsorted	X041-AP0C1W1	509fc842c70b11ea8fb942010a19c80f	TCAGGTATCGTGATAC-1	3.48517129502939	2.71562487611007	0.441189931350114	B.Naive	#F26439	0.79316262607803	645
Nuclei: Unsorted	X041-AP0C1W1	507289d6c70b11ea8fb942010a19c80f	CTCAACCGTCGAGGTA-1	1.63992939077066	-0.85071646443177	0.431011475847345	T.CD4.Memory	#009444	0.792738076302643	646
Nuclei: Unsorted	X041-AP0C1W1	506def2ac70b11ea8fb942010a19c80f	CCTATTAGTAGCGAGT-1	3.37337122045206	2.64032972583007	0.442404894918861	B.Naive	#F26439	0.792691483777209	647
Nuclei: Unsorted	X041-AP0C1W1	506a627ec70b11ea8fb942010a19c80f	CATTCATTCTCATCCG-1	2.08207855306314	-0.991996161849983	0.385233160621762	T.CD4.Memory	#009444	0.792508585282882	648
Nuclei: Unsorted	X041-AP0C1W1	507c308ac70b11ea8fb942010a19c80f	GAGAACGTCTGCTACC-1	1.6625700958793	-1.21793925038148	0.360255665310866	T.CD4.Memory	#009444	0.792021994420806	649
Nuclei: Unsorted	X041-AP0C1W1	50733ba6c70b11ea8fb942010a19c80f	CTCATGCTCGACTCGG-1	-0.214062594550386	2.49796838292312	0.432004523607577	Mono.CD14	#B973FF	0.791988127218964	650
Nuclei: Unsorted	X041-AP0C1W1	5080066ac70b11ea8fb942010a19c80f	GCACCTTTCGGGCTCA-1	1.41601905904458	-0.650262706192024	0.410302665864903	T.CD4.Memory	#009444	0.79192365769634	651
Nuclei: Unsorted	X041-AP0C1W1	50613c26c70b11ea8fb942010a19c80f	AGGCCCAGTTGGAGGT-1	3.87350935421632	2.72312224635314	0.52331426590397	B.Naive	#F26439	0.791132434776142	652
Nuclei: Unsorted	X041-AP0C1W1	5080a32cc70b11ea8fb942010a19c80f	GCAGATTGTGACAAGC-1	2.95192227445291	2.24842406043243	0.400396712949844	B.Naive	#F26439	0.790352858105665	653
Nuclei: Unsorted	X041-AP0C1W1	505d7cbcc70b11ea8fb942010a19c80f	ACTAGGTTCCGAGAGA-1	-0.964111708777681	2.6977081371231	0.460409145607702	Mono.CD14	#B973FF	0.789739284476506	654
Nuclei: Unsorted	X041-AP0C1W1	5092f1dac70b11ea8fb942010a19c80f	GTTACGAGTTTAAGCC-1	0.143776274544463	2.4075846744461	0.5	Mono.CD14	#B973FF	0.789625356862426	655
Nuclei: Unsorted	X041-AP0C1W1	50af7f1cc70b11ea8fb942010a19c80f	TTCGCGTCAAGGAGGG-1	3.48937729678796	2.69659704693984	0.463740458015267	B.Naive	#F26439	0.789148482726545	656
Nuclei: Unsorted	X041-AP0C1W1	50754eaac70b11ea8fb942010a19c80f	CTGGCAGCAAAGCTGG-1	1.47348818860696	-2.82247769108582	0.503841343576916	T.CD4.Memory	#009444	0.787959027369608	657
Nuclei: Unsorted	X041-AP0C1W1	50af2544c70b11ea8fb942010a19c80f	TTCATTGTCAAGAGGC-1	2.15471909127878	-1.2541197465973	0.367016698226889	T.CD4.Memory	#009444	0.787563162153152	658
Nuclei: Unsorted	X041-AP0C1W1	5065c426c70b11ea8fb942010a19c80f	ATTTGTCAGTTATGAG-1	-0.79259529032065	3.23333724567127	0.510811971931835	Mono.CD14	#B973FF	0.787196553020378	659
Nuclei: Unsorted	X041-AP0C1W1	509e0318c70b11ea8fb942010a19c80f	TCACAGACACCTCGTT-1	-0.174793624060884	3.30327794679832	0.418860151064317	Mono.CD14	#B973FF	0.786264254411296	660
Nuclei: Unsorted	X041-AP0C1W1	50965fa0c70b11ea8fb942010a19c80f	TACAGCATCTGTCGGG-1	-0.902080439704195	3.50843669453096	0.490220557636288	Mono.CD14	#B973FF	0.78587788941136	661
Nuclei: Unsorted	X041-AP0C1W1	505856d8c70b11ea8fb942010a19c80f	AACTGGTCATTGCCTC-1	0.274314499718413	3.36600889244508	0.416128360075016	Mono.CD14	#B973FF	0.78587230393777	662
Nuclei: Unsorted	X041-AP0C1W1	50a65766c70b11ea8fb942010a19c80f	TGCCTCACACGCGACT-1	0.981848574501738	-1.12442051640321	0.347623713865752	T.CD4.Memory	#009444	0.784452397514459	663
Nuclei: Unsorted	X041-AP0C1W1	506fae0ac70b11ea8fb942010a19c80f	CGCAGGTTCCAGTTAG-1	2.59066245637582	2.31438077220153	0.407168458781362	B.Naive	#F26439	0.783184195128829	664
Nuclei: Unsorted	X041-AP0C1W1	5065f4f0c70b11ea8fb942010a19c80f	CAAAGCTCAAATGCTC-1	2.34572563253091	-1.58529698124696	0.412013225569434	T.CD4.Memory	#009444	0.783141574317971	665
Nuclei: Unsorted	X041-AP0C1W1	50ab1b02c70b11ea8fb942010a19c80f	TGTAGCAGTCTGCGCA-1	0.304959393364653	2.85042340287399	0.427712700369914	Mono.CD14	#B973FF	0.783054608266429	666
Nuclei: Unsorted	X041-AP0C1W1	5067a7e6c70b11ea8fb942010a19c80f	CACCACTCACGCTAAT-1	2.5196212299888	-2.76881300679017	0.413427959896361	T.CD4.Memory	#009444	0.782927086992347	667
Nuclei: Unsorted	X041-AP0C1W1	507de9b6c70b11ea8fb942010a19c80f	GAGTGAGGTTGTGAGG-1	-0.78784503855063	2.198282010643	0.483732740834788	Mono.CD14	#B973FF	0.782925332485138	668
Nuclei: Unsorted	X041-AP0C1W1	50948b80c70b11ea8fb942010a19c80f	TAAACCGTCTCTGCAC-1	1.50980506025003	-2.74529968968201	0.456023651145602	T.CD4.Memory	#009444	0.781966419855143	669
Nuclei: Unsorted	X041-AP0C1W1	50861b72c70b11ea8fb942010a19c80f	GCTCAGGCATATAGAG-1	-0.376280688422456	2.26753223666381	0.439778129952456	Mono.CD14	#B973FF	0.78104348210278	670
Nuclei: Unsorted	X041-AP0C1W1	509c5f90c70b11ea8fb942010a19c80f	TATTGCTCATGGTAAA-1	0.0201807983939499	2.90259648093414	0.482661186745441	Mono.CD14	#B973FF	0.780934498932524	671
Nuclei: Unsorted	X041-AP0C1W1	50559524c70b11ea8fb942010a19c80f	AAACGAACACTCCACT-1	0.454499340874419	1.16769660243224	0.433320740460899	T.CD4.Memory	#009444	0.780035575629224	672
Nuclei: Unsorted	X041-AP0C1W1	507b18a8c70b11ea8fb942010a19c80f	GACCCAGTCGGTACTA-1	2.32447943769144	-1.41664826145936	0.40065614107033	T.CD4.Memory	#009444	0.779914397102484	673
Nuclei: Unsorted	X041-AP0C1W1	509090b6c70b11ea8fb942010a19c80f	GTGACATCAAGTCTGT-1	-0.601083182471529	3.19611636528205	0.528463476070529	Mono.CD14	#B973FF	0.779767793603709	674
Nuclei: Unsorted	X041-AP0C1W1	507f8564c70b11ea8fb942010a19c80f	GCAAAGGTCCGGAAAG-1	3.85614127598451	2.46555305251312	0.503274087932647	B.Naive	#F26439	0.779473771008409	675
Nuclei: Unsorted	X041-AP0C1W1	507920cac70b11ea8fb942010a19c80f	GAACCTACAGGACTGA-1	3.62185857377695	2.69264746436309	0.49814126394052	B.Naive	#F26439	0.779157887782894	676
Nuclei: Unsorted	X041-AP0C1W1	5077ff6ac70b11ea8fb942010a19c80f	CTTTGCGTCCGTGCGA-1	-0.276424788611665	0.782065756408684	0.392121887774062	B.Naive	#F26439	0.779133715839802	677
Nuclei: Unsorted	X041-AP0C1W1	5071386ac70b11ea8fb942010a19c80f	CGTGGCACAATTCAGC-1	0.102499104363188	2.98608846196365	0.41905457200219	Mono.CD14	#B973FF	0.778973052681244	678
Nuclei: Unsorted	X041-AP0C1W1	50915baec70b11ea8fb942010a19c80f	GTGCCAGGTGCAACAG-1	-0.430293940680757	1.65581048258971	0.473804679552391	Mono.CD14	#B973FF	0.777559455912326	679
Nuclei: Unsorted	X041-AP0C1W1	50777dcec70b11ea8fb942010a19c80f	CTTGCTGGTACTATGC-1	2.81354365430521	1.88803482779693	0.379819040125885	B.Naive	#F26439	0.776996671010964	680
Nuclei: Unsorted	X041-AP0C1W1	5059540cc70b11ea8fb942010a19c80f	AATGCCACAGGGTACA-1	-0.258850955146089	3.83180332907867	0.545016851227732	Mono.CD14	#B973FF	0.776690224834406	681
Nuclei: Unsorted	X041-AP0C1W1	50a9651ec70b11ea8fb942010a19c80f	TGGGTGCCAAGCGTCC-1	3.39295420728372	2.67399311789703	0.470479249011858	B.Naive	#F26439	0.776652261019935	682
Nuclei: Unsorted	X041-AP0C1W1	50675700c70b11ea8fb942010a19c80f	CACAGATCATGGTTTG-1	3.73568583212541	2.2940877748413	0.413599026467904	B.Naive	#F26439	0.776645273257341	683
Nuclei: Unsorted	X041-AP0C1W1	506df4cac70b11ea8fb942010a19c80f	CCTATTATCACGTGTA-1	3.24709627710031	2.35272873171996	0.49853617733166	B.Naive	#F26439	0.775764645228397	684
Nuclei: Unsorted	X041-AP0C1W1	505e04acc70b11ea8fb942010a19c80f	ACTGCGGGTGCGTAGA-1	2.5504708059852	2.07982230910491	0.396436525612472	B.Naive	#F26439	0.775706647787192	685
Nuclei: Unsorted	X041-AP0C1W1	506680a0c70b11ea8fb942010a19c80f	CAAGAAAAGGACTTTC-1	-0.268225096839204	-0.851267688186653	0.351188483428189	T.CD8.Effector	#1B75BC	0.775585055926585	686
Nuclei: Unsorted	X041-AP0C1W1	50a5c756c70b11ea8fb942010a19c80f	TGCACCTTCCGGGCAT-1	3.67602533779787	2.61180228718948	0.489160764112471	B.Naive	#F26439	0.775479691506213	687
Nuclei: Unsorted	X041-AP0C1W1	507da5bec70b11ea8fb942010a19c80f	GAGGTCCGTAGTAACA-1	-0.695689582007661	3.18280959853362	0.42931831892218	Mono.CD14	#B973FF	0.77465476111617	688
Nuclei: Unsorted	X041-AP0C1W1	505c89b0c70b11ea8fb942010a19c80f	ACGGATTTCAGTACAC-1	2.42585573278116	-2.73141991368104	0.454147707385369	T.CD4.Memory	#009444	0.774638352846808	689
Nuclei: Unsorted	X041-AP0C1W1	505a8534c70b11ea8fb942010a19c80f	ACAGAAACAATCAGGG-1	2.25630316816019	-1.40591274967957	0.431567828580051	T.CD4.Memory	#009444	0.774522580658678	690
Nuclei: Unsorted	X041-AP0C1W1	5058bcaec70b11ea8fb942010a19c80f	AAGATAGCAACGTCCG-1	0.0388265617911667	3.40819940694999	0.505313243457573	Mono.CD14	#B973FF	0.774139305860172	691
Nuclei: Unsorted	X041-AP0C1W1	505f0cc6c70b11ea8fb942010a19c80f	AGATTCGTCTTCCGTG-1	3.3102649220054	2.18576932677459	0.442850194552529	B.Naive	#F26439	0.773776653424325	692
Nuclei: Unsorted	X041-AP0C1W1	507ed7a4c70b11ea8fb942010a19c80f	GATGGCCTCCTCCAGT-1	-1.46002902902915	0.448503620712273	0.435492364402317	T.CD4.Memory	#009444	0.773664160167278	693
Nuclei: Unsorted	X041-AP0C1W1	50629dc8c70b11ea8fb942010a19c80f	AGTTACGTCCAGGTCG-1	3.31115225635217	2.2483056856079	0.472342175611762	B.Naive	#F26439	0.773624956981889	694
Nuclei: Unsorted	X041-AP0C1W1	50a99930c70b11ea8fb942010a19c80f	TGGGTTAAGGCTAAAT-1	1.67949256978677	-1.50357519856263	0.38496583143508	T.CD4.Memory	#009444	0.773189469057376	695
Nuclei: Unsorted	X041-AP0C1W1	5068d4ccc70b11ea8fb942010a19c80f	CAGCTGGAGGGTATCG-1	-1.17567005075766	3.21945167311858	0.473331794042946	Mono.CD14	#B973FF	0.772984916377647	696
Nuclei: Unsorted	X041-AP0C1W1	5055f168c70b11ea8fb942010a19c80f	AAACTGCTCCTGTAGA-1	-1.35360374368979	3.25567872056197	0.514519906323185	Mono.CD14	#B973FF	0.772548356521003	697
Nuclei: Unsorted	X041-AP0C1W1	509ab514c70b11ea8fb942010a19c80f	TAGGTCAGTGTCCCAG-1	-0.459961318152681	3.81069792041015	0.487298899237934	Mono.CD14	#B973FF	0.772056430275763	698
Nuclei: Unsorted	X041-AP0C1W1	50a37442c70b11ea8fb942010a19c80f	TCTCAGCGTAATGCCT-1	-0.816002749579683	-1.8244265245514	0.445451602460343	T.CD8.Effector	#1B75BC	0.771677780957791	699
Nuclei: Unsorted	X041-AP0C1W1	507661f0c70b11ea8fb942010a19c80f	CTTAATCTCCCACGGA-1	2.01092777333902	-3.25011955967713	0.494714587737844	T.CD4.Memory	#009444	0.771188822130446	700
Nuclei: Unsorted	X041-AP0C1W1	506fe852c70b11ea8fb942010a19c80f	CGCTAGGCAAGCAGGT-1	2.09809503637002	-2.98638140431214	0.477442528735632	T.CD4.Memory	#009444	0.770968755083643	701
Nuclei: Unsorted	X041-AP0C1W1	5064edf8c70b11ea8fb942010a19c80f	ATGTTTCCATTTGGTG-1	0.303818322045073	3.1785143388195	0.494571773220748	Mono.CD14	#B973FF	0.770592875448078	702
Nuclei: Unsorted	X041-AP0C1W1	50659f78c70b11ea8fb942010a19c80f	ATTGTGGAGTGCTAGG-1	-0.920110129493013	0.438752539245598	0.402659656718726	T.CD4.Memory	#009444	0.770473733548971	703
Nuclei: Unsorted	X041-AP0C1W1	50589828c70b11ea8fb942010a19c80f	AACTTGGAGTGCTGAG-1	1.13038096509622	1.10438073405456	0.377814753189129	T.CD4.Memory	#009444	0.77041151905747	704
Nuclei: Unsorted	X041-AP0C1W1	506b766ec70b11ea8fb942010a19c80f	CCAGATACAAGTGGCA-1	-1.97815217890097	-2.8508666681366	0.48437082554101	T.CD8.Effector	#1B75BC	0.768943909331121	705
Nuclei: Unsorted	X041-AP0C1W1	505fd908c70b11ea8fb942010a19c80f	AGCCTGGTCTGGCTAA-1	2.91530881009744	2.70894742736053	0.397474348855564	B.Naive	#F26439	0.768936621487933	706
Nuclei: Unsorted	X041-AP0C1W1	50aab928c70b11ea8fb942010a19c80f	TGTACAGGTTACCACA-1	1.78304085813211	-2.21584259739686	0.45972185778011	T.CD4.Memory	#009444	0.768658518593861	707
Nuclei: Unsorted	X041-AP0C1W1	505665bcc70b11ea8fb942010a19c80f	AAATGAGAGATGGCAC-1	3.25707683644937	2.04477072486114	0.445140032948929	B.Naive	#F26439	0.768149773442915	708
Nuclei: Unsorted	X041-AP0C1W1	5089eaa4c70b11ea8fb942010a19c80f	GGCACGTAGGAGAACA-1	-0.873977564948335	2.59302569159698	0.530517212705804	Mono.CD14	#B973FF	0.767328004413735	709
Nuclei: Unsorted	X041-AP0C1W1	508808d8c70b11ea8fb942010a19c80f	GGAACCCTCTCCTTAA-1	1.71073851667093	-1.94583498707581	0.415604026845638	T.CD4.Memory	#009444	0.767325767877871	710
Nuclei: Unsorted	X041-AP0C1W1	505e9368c70b11ea8fb942010a19c80f	AGACAAAAGGTAAGTT-1	-0.48517694391562	3.26847477981281	0.451551724137931	Mono.CD14	#B973FF	0.766990858404518	711
Nuclei: Unsorted	X041-AP0C1W1	506c8a72c70b11ea8fb942010a19c80f	CCCTAGTTCTGAAAGA-1	-0.900150202887788	2.54607678183746	0.505297473512632	Mono.CD14	#B973FF	0.765849714284097	712
Nuclei: Unsorted	X041-AP0C1W1	50adea94c70b11ea8fb942010a19c80f	TTAGCGATCAATGCAC-1	1.81895456395791	-3.23757540455628	0.502910566237432	T.CD4.Memory	#009444	0.765765577269146	713
Nuclei: Unsorted	X041-AP0C1W1	508364a4c70b11ea8fb942010a19c80f	GCGAGAACATGGTAAA-1	0.909186220986113	-1.34309517613221	0.424522083058668	T.CD4.Memory	#009444	0.765296284061962	714
Nuclei: Unsorted	X041-AP0C1W1	50b0d81cc70b11ea8fb942010a19c80f	TTGAGCAGTAGGGTTG-1	1.64272604070352	-2.06853186360169	0.389871244635193	T.CD4.Memory	#009444	0.765183498484263	715
Nuclei: Unsorted	X041-AP0C1W1	505776a0c70b11ea8fb942010a19c80f	AACCTGAAGACGCCCT-1	0.356097794396147	0.280176766006462	0.438861985472155	Mono.CD14	#B973FF	0.764681965557394	716
Nuclei: Unsorted	X041-AP0C1W1	509ab92ec70b11ea8fb942010a19c80f	TAGGTCAGTTGCCTGG-1	1.97636876187967	1.46169508227538	0.37875751503006	B.Naive	#F26439	0.764271457425415	717
Nuclei: Unsorted	X041-AP0C1W1	50a0d638c70b11ea8fb942010a19c80f	TCCATCGCAGAGAGAA-1	3.25336632810281	2.57682306298446	0.45945945945946	B.Naive	#F26439	0.764101329802258	718
Nuclei: Unsorted	X041-AP0C1W1	5078a974c70b11ea8fb942010a19c80f	GAAATGAGTCACTCTC-1	1.14514288983987	1.72548366316985	0.526081871345029	T.CD4.Memory	#009444	0.764068886252982	719
Nuclei: Unsorted	X041-AP0C1W1	5056c624c70b11ea8fb942010a19c80f	AACAAAGCATTCACCC-1	3.45830009065317	2.60015899666976	0.455327365279972	B.Naive	#F26439	0.763802260673037	720
Nuclei: Unsorted	X041-AP0C1W1	50a94c6ec70b11ea8fb942010a19c80f	TGGCGCATCTGCTACC-1	-2.44153966821982	-2.48281370869447	0.442550401573513	T.CD8.Effector	#1B75BC	0.763700254603735	721
Nuclei: Unsorted	X041-AP0C1W1	50866a50c70b11ea8fb942010a19c80f	GCTCCTAGTCATTGGT-1	3.1782099970405	1.75294948348235	0.409647011632571	B.Naive	#F26439	0.763567200013493	722
Nuclei: Unsorted	X041-AP0C1W1	5079ed0cc70b11ea8fb942010a19c80f	GAAGAGCTCCAGCACG-1	-0.00461616434408718	3.58592002072763	0.421704297159505	Mono.CD14	#B973FF	0.763425031185473	723
Nuclei: Unsorted	X041-AP0C1W1	505aeeacc70b11ea8fb942010a19c80f	ACAGCGCTCGGGATCC-1	-0.790967368262544	3.88229576477241	0.484817115251898	Mono.CD14	#B973FF	0.763323074058286	724
Nuclei: Unsorted	X041-AP0C1W1	508d0072c70b11ea8fb942010a19c80f	GGTGAAGGTAGAAAGG-1	3.82388953052209	2.76966268548202	0.527382492453644	B.Naive	#F26439	0.763079214488727	725
Nuclei: Unsorted	X041-AP0C1W1	506daf1ac70b11ea8fb942010a19c80f	CCGTGAGTCCGTACGG-1	-1.06421461023642	2.83090919980239	0.487365933466642	Mono.CD14	#B973FF	0.762928822354984	726
Nuclei: Unsorted	X041-AP0C1W1	509d0d6ec70b11ea8fb942010a19c80f	TCAAGCACAAGGAGTC-1	-0.528569125312105	2.88322687873077	0.467625899280576	Mono.CD14	#B973FF	0.762850113820121	727
Nuclei: Unsorted	X041-AP0C1W1	5056304cc70b11ea8fb942010a19c80f	AAAGGATGTGCGACCT-1	0.67358598790811	-0.275211207778938	0.372369348504682	T.CD4.Memory	#009444	0.762764836782123	728
Nuclei: Unsorted	X041-AP0C1W1	5080b556c70b11ea8fb942010a19c80f	GCAGATTTCGATCTTT-1	1.30433735929178	-2.77418171635438	0.466636092639303	T.CD4.Memory	#009444	0.761927313562088	729
Nuclei: Unsorted	X041-AP0C1W1	505a276ac70b11ea8fb942010a19c80f	ACAAGCTAGAGGCGGA-1	-0.151211642401949	3.40480641254615	0.448816611006244	Mono.CD14	#B973FF	0.76114923783517	730
Nuclei: Unsorted	X041-AP0C1W1	5074a89cc70b11ea8fb942010a19c80f	CTGAATGGTGTCCCAG-1	3.79160196266817	2.62129092940521	0.422488356620093	B.Naive	#F26439	0.760431215128648	731
Nuclei: Unsorted	X041-AP0C1W1	50590bc8c70b11ea8fb942010a19c80f	AAGGTTCCAGTCAGCC-1	-0.233116053717867	3.52636107036304	0.506329113924051	Mono.CD14	#B973FF	0.760063904573431	732
Nuclei: Unsorted	X041-AP0C1W1	50a74ffec70b11ea8fb942010a19c80f	TGCTCACCATGTGGGA-1	1.4762383469169	-0.641173236282356	0.354671751566331	T.CD4.Memory	#009444	0.760054260701197	733
Nuclei: Unsorted	X041-AP0C1W1	50636a78c70b11ea8fb942010a19c80f	ATCCAGATCCATGTTT-1	0.063593483788237	3.67876078912448	0.50445481544336	Mono.CD14	#B973FF	0.759808736525171	734
Nuclei: Unsorted	X041-AP0C1W1	509e7f00c70b11ea8fb942010a19c80f	TCACCTGCACTGCTCT-1	3.71342454038309	3.01211554536056	0.412256669069935	B.Naive	#F26439	0.759764057412687	735
Nuclei: Unsorted	X041-AP0C1W1	507d9448c70b11ea8fb942010a19c80f	GAGGTCCAGTCCAGAG-1	0.484419680458769	3.29150520989131	0.441188694929343	Mono.CD14	#B973FF	0.759558412684155	736
Nuclei: Unsorted	X041-AP0C1W1	507e64eac70b11ea8fb942010a19c80f	GATCGTATCGGTTCCT-1	2.454832650048	1.95984280833434	0.372885338345865	B.Naive	#F26439	0.759465314427975	737
Nuclei: Unsorted	X041-AP0C1W1	5062096cc70b11ea8fb942010a19c80f	AGTCCGGTCTTAAGCG-1	-0.57777538217856	3.65595497914981	0.51231119387544	Mono.CD14	#B973FF	0.758987320655334	738
Nuclei: Unsorted	X041-AP0C1W1	50610634c70b11ea8fb942010a19c80f	AGGACGAAGTTCCCGG-1	2.54826078496622	-2.06911265126038	0.444292682926829	T.CD4.Memory	#009444	0.758892635852905	739
Nuclei: Unsorted	X041-AP0C1W1	50a7bbd8c70b11ea8fb942010a19c80f	TGCTTCGAGCACCATT-1	2.06240258298562	-2.33288752308656	0.438209843158464	T.CD4.Memory	#009444	0.75863791910293	740
Nuclei: Unsorted	X041-AP0C1W1	50745b08c70b11ea8fb942010a19c80f	CTCTCGACAGATTGTC-1	2.75417826257394	1.87394297846984	0.428796471329553	B.Naive	#F26439	0.758338071829065	741
Nuclei: Unsorted	X041-AP0C1W1	50890e2cc70b11ea8fb942010a19c80f	GGAGGATCAGCGTCGT-1	3.21264050088571	2.22883785494994	0.410567053676594	B.Naive	#F26439	0.758333816649891	742
Nuclei: Unsorted	X041-AP0C1W1	506274bac70b11ea8fb942010a19c80f	AGTGTACTCGCGTGAC-1	3.33096054874109	2.20110691317748	0.446180224804725	B.Naive	#F26439	0.758057057912771	743
Nuclei: Unsorted	X041-AP0C1W1	50719b7ac70b11ea8fb942010a19c80f	CTAACTTTCGCATAAC-1	1.24648747525857	-0.243620746047981	0.415010492531786	T.CD4.Memory	#009444	0.75784097376872	744
Nuclei: Unsorted	X041-AP0C1W1	50657840c70b11ea8fb942010a19c80f	ATTGTCTCAAGAGATT-1	-0.619048976081148	-1.69890200367738	0.438772811425549	T.CD8.Effector	#1B75BC	0.757683858980405	745
Nuclei: Unsorted	X041-AP0C1W1	505f1ccac70b11ea8fb942010a19c80f	AGCCAGCCACTTATGG-1	-1.86549034036948	-2.32815396061707	0.464695386184043	T.CD8.Effector	#1B75BC	0.757679188974307	746
Nuclei: Unsorted	X041-AP0C1W1	5082bf90c70b11ea8fb942010a19c80f	GCCCGAACACGTTACA-1	-0.103769683020845	2.19858015307616	0.474277854195323	Mono.CD14	#B973FF	0.757464565464769	747
Nuclei: Unsorted	X041-AP0C1W1	50a739c4c70b11ea8fb942010a19c80f	TGCTCACAGTCGACCC-1	-0.427585028785005	3.9785856676979	0.50901667233753	Mono.CD14	#B973FF	0.757436953148227	748
Nuclei: Unsorted	X041-AP0C1W1	50634084c70b11ea8fb942010a19c80f	ATATTCCTCACAAGCT-1	-0.958040141242281	3.46107856163215	0.442490842490843	Mono.CD14	#B973FF	0.757307341572926	749
Nuclei: Unsorted	X041-AP0C1W1	50793ec0c70b11ea8fb942010a19c80f	GAACCTATCTCGACCT-1	-1.44877424158408	-0.633468024642952	0.373715285370654	T.CD8.Effector	#1B75BC	0.757177320994345	750
Nuclei: Unsorted	X041-AP0C1W1	5072d2e2c70b11ea8fb942010a19c80f	CTCAGAACACTCAGCG-1	0.0709892281119675	3.76054806241225	0.562568405691354	Mono.CD14	#B973FF	0.756972220992854	751
Nuclei: Unsorted	X041-AP0C1W1	5075d0b4c70b11ea8fb942010a19c80f	CTGTATTAGTGATATG-1	-1.39015378870322	2.99796912798118	0.518597906947421	Mono.CD14	#B973FF	0.756168645140416	752
Nuclei: Unsorted	X041-AP0C1W1	507da762c70b11ea8fb942010a19c80f	GAGGTCCGTATTCACG-1	-0.17135562815024	2.36329246291351	0.52462962962963	Mono.CD14	#B973FF	0.756163297342443	753
Nuclei: Unsorted	X041-AP0C1W1	50620e26c70b11ea8fb942010a19c80f	AGTGCCGCAAATTCCG-1	-0.4701146117623	-2.54190050831605	0.446533490011751	T.CD4.Memory	#009444	0.756153296078301	754
Nuclei: Unsorted	X041-AP0C1W1	50b32f9ac70b11ea8fb942010a19c80f	TTGTTCAAGTTGGAAT-1	-0.985815905707613	3.557222485332	0.477789256198347	Mono.CD14	#B973FF	0.756031333334896	755
Nuclei: Unsorted	X041-AP0C1W1	5089b336c70b11ea8fb942010a19c80f	GGATGAGCAACGAGGT-1	3.2048463591163	2.31003595122527	0.43879331837447	B.Naive	#F26439	0.755586006319539	756
Nuclei: Unsorted	X041-AP0C1W1	5082e088c70b11ea8fb942010a19c80f	GCCCGAATCGGTCGAC-1	3.64748699150728	2.30598748454284	0.486608401466028	B.Naive	#F26439	0.755229975304272	757
Nuclei: Unsorted	X041-AP0C1W1	5087dc14c70b11ea8fb942010a19c80f	GGAACCCCAAGAAACT-1	-0.750093363898531	2.47689861783218	0.474926253687316	Mono.CD14	#B973FF	0.755172957030128	758
Nuclei: Unsorted	X041-AP0C1W1	50a83554c70b11ea8fb942010a19c80f	TGGAAGGCACAAACGG-1	3.40947816453622	2.21100116500091	0.475492807671817	B.Naive	#F26439	0.755103308740349	759
Nuclei: Unsorted	X041-AP0C1W1	50ad8306c70b11ea8fb942010a19c80f	TTACTTGAGACAGTGC-1	-0.449336909430757	2.57998306283187	0.472374679839005	Mono.CD14	#B973FF	0.754907625116026	760
Nuclei: Unsorted	X041-AP0C1W1	507cd486c70b11ea8fb942010a19c80f	GAGCATTTCGGATAAA-1	3.43243423782037	2.78255451449584	0.495148771021992	B.Naive	#F26439	0.754637759136486	761
Nuclei: Unsorted	X041-AP0C1W1	50ac7bfac70b11ea8fb942010a19c80f	TTACCCGGTACAACGG-1	-0.936264418738618	-0.297945611389168	0.390913802038349	T.CD8.Effector	#1B75BC	0.754309440647106	762
Nuclei: Unsorted	X041-AP0C1W1	507d21cac70b11ea8fb942010a19c80f	GAGGATGAGCTATCCA-1	1.3904069431846	-1.31934010258485	0.341123595505618	T.CD4.Memory	#009444	0.753841586323038	763
Nuclei: Unsorted	X041-AP0C1W1	5098ac9cc70b11ea8fb942010a19c80f	TACTGCCTCGCCCTTA-1	0.0387083061759324	3.0024932099266	0.490589938472675	Mono.CD14	#B973FF	0.753655870142685	764
Nuclei: Unsorted	X041-AP0C1W1	50842d62c70b11ea8fb942010a19c80f	GCGATTATCTTCAGAG-1	1.95184383474039	-0.907772414596565	0.367054610564011	T.CD4.Memory	#009444	0.753370689847388	765
Nuclei: Unsorted	X041-AP0C1W1	50a56c84c70b11ea8fb942010a19c80f	TGATTTCAGATCGCCC-1	2.47531733594583	1.85398650893401	0.410722610722611	B.Naive	#F26439	0.753337787142733	766
Nuclei: Unsorted	X041-AP0C1W1	506edc1ec70b11ea8fb942010a19c80f	CCTTGGTGTAGCAGCA-1	-0.250765704291597	3.34938844272327	0.548622366288493	Mono.CD14	#B973FF	0.7524379680433	767
Nuclei: Unsorted	X041-AP0C1W1	50633350c70b11ea8fb942010a19c80f	ATATTCCCAGTTACAC-1	3.80474395237611	2.68915808924865	0.494802494802495	B.Naive	#F26439	0.751952820306778	768
Nuclei: Unsorted	X041-AP0C1W1	50659be0c70b11ea8fb942010a19c80f	ATTGTGGAGGGCGAAG-1	1.39788088880228	-1.38969504109193	0.386973180076628	T.CD4.Memory	#009444	0.751642375992	769
Nuclei: Unsorted	X041-AP0C1W1	5091326ec70b11ea8fb942010a19c80f	GTGCACGTCTCATATC-1	0.0973840721671433	1.9497217012329	0.406261202055204	Mono.CD14	#B973FF	0.750952069442412	770
Nuclei: Unsorted	X041-AP0C1W1	50671f92c70b11ea8fb942010a19c80f	CACAACAAGAGCGAAA-1	0.421065665108427	0.649013168899529	0.417702499658517	T.CD4.Memory	#009444	0.750475835499619	771
Nuclei: Unsorted	X041-AP0C1W1	50b3b83ec70b11ea8fb942010a19c80f	TTTACGTGTGTGACCC-1	1.80509982190774	-2.61988865605164	0.465882352941177	T.CD4.Memory	#009444	0.749749192530403	772
Nuclei: Unsorted	X041-AP0C1W1	50ad5552c70b11ea8fb942010a19c80f	TTACTCAAGCTTACCA-1	3.30215946517633	2.63035232552718	0.475364181662382	B.Naive	#F26439	0.74929568949336	773
Nuclei: Unsorted	X041-AP0C1W1	5069d5dec70b11ea8fb942010a19c80f	CATAACGGTATGTCCA-1	3.33282462440179	2.39013064631652	0.433578206305479	B.Naive	#F26439	0.749100757637632	774
Nuclei: Unsorted	X041-AP0C1W1	5067ae1cc70b11ea8fb942010a19c80f	CACCACTGTAGACGCA-1	2.96471617303537	1.89348114260864	0.529396115988295	T.CD4.Memory	#009444	0.748480131733191	775
Nuclei: Unsorted	X041-AP0C1W1	50a27498c70b11ea8fb942010a19c80f	TCGCCTATCGGTTAGT-1	-0.775174044745699	3.32070647904109	0.503619767075858	Mono.CD14	#B973FF	0.748024506499485	776
Nuclei: Unsorted	X041-AP0C1W1	5082f2dac70b11ea8fb942010a19c80f	GCCTACTCAAGTAACA-1	3.00143656812356	1.78879619368743	0.403444676409186	B.Naive	#F26439	0.747811643324254	777
Nuclei: Unsorted	X041-AP0C1W1	50954a2ac70b11ea8fb942010a19c80f	TAAGCCAAGATATGAC-1	-1.42259445108725	3.07815269359779	0.465639269406393	Mono.CD14	#B973FF	0.747776397731834	778
Nuclei: Unsorted	X041-AP0C1W1	50640c6cc70b11ea8fb942010a19c80f	ATCGAGTTCGGGTCCA-1	-1.26608028330161	2.82870734461974	0.48912213740458	Mono.CD14	#B973FF	0.747667900507078	779
Nuclei: Unsorted	X041-AP0C1W1	50a5a4cec70b11ea8fb942010a19c80f	TGCACCTAGTTCAACC-1	3.67968014560388	2.78848183879089	0.444510978043912	B.Naive	#F26439	0.747559654071481	780
Nuclei: Unsorted	X041-AP0C1W1	50931552c70b11ea8fb942010a19c80f	GTTACTTAGTGAACCG-1	1.47459039769815	1.18813241252135	0.37706439042494	B.Naive	#F26439	0.747411241222808	781
Nuclei: Unsorted	X041-AP0C1W1	5077d396c70b11ea8fb942010a19c80f	CTTTGCGAGCAACGGT-1	2.60087916932748	2.0314620805664	0.442606347062795	B.Naive	#F26439	0.747241114937334	782
Nuclei: Unsorted	X041-AP0C1W1	5065e2a8c70b11ea8fb942010a19c80f	ATTTGTCTCTCCACTG-1	2.88335750184701	2.17234063872527	0.444734965533634	B.Naive	#F26439	0.746309833256664	783
Nuclei: Unsorted	X041-AP0C1W1	507eff7cc70b11ea8fb942010a19c80f	GATTAGCCATCCCGGA-1	-0.897422694342867	3.65591164657306	0.505620406398617	Mono.CD14	#B973FF	0.746309535191708	784
Nuclei: Unsorted	X041-AP0C1W1	506af964c70b11ea8fb942010a19c80f	CCACAGGCAGCAGGTA-1	-0.628121756690279	2.44038666018676	0.453201561332115	Mono.CD14	#B973FF	0.745501005427016	785
Nuclei: Unsorted	X041-AP0C1W1	50798448c70b11ea8fb942010a19c80f	GAACTTGAGTGATTAG-1	-2.31033124842002	-2.87626444569398	0.503571428571429	T.CD8.Effector	#1B75BC	0.745493174723629	786
Nuclei: Unsorted	X041-AP0C1W1	507d1e96c70b11ea8fb942010a19c80f	GAGGATGAGCATTGGG-1	1.53076062284158	-1.79529940357972	0.400456505199087	T.CD4.Memory	#009444	0.745260454169465	787
Nuclei: Unsorted	X041-AP0C1W1	50749d16c70b11ea8fb942010a19c80f	CTGAATGCAGCGTAGA-1	3.38364354453729	2.68578619488906	0.479921645445642	B.Naive	#F26439	0.745234311948208	788
Nuclei: Unsorted	X041-AP0C1W1	50558782c70b11ea8fb942010a19c80f	AAACGAAAGATTCCGT-1	-1.10633649744345	3.87801731356811	0.474853310980721	Mono.CD14	#B973FF	0.744911679323475	789
Nuclei: Unsorted	X041-AP0C1W1	50aa9e84c70b11ea8fb942010a19c80f	TGTACAGAGTTCTCCC-1	-1.86552848734213	-0.816166751297005	0.402600472813239	T.CD8.Effector	#1B75BC	0.744890218588411	790
Nuclei: Unsorted	X041-AP0C1W1	50a3e12ac70b11ea8fb942010a19c80f	TGAATCGCAGGCATTT-1	0.049360371453032	3.39553890356254	0.506096451319381	Mono.CD14	#B973FF	0.744679876983548	791
Nuclei: Unsorted	X041-AP0C1W1	508cb50ec70b11ea8fb942010a19c80f	GGTCATACACATTGCA-1	-0.0959929458077102	1.33885968455505	0.44698314108252	T.CD4.Memory	#009444	0.74454500007161	792
Nuclei: Unsorted	X041-AP0C1W1	508677acc70b11ea8fb942010a19c80f	GCTCCTATCCATACCC-1	1.54997549138711	-0.394376866729744	0.346384918168635	T.CD4.Memory	#009444	0.744416870723999	793
Nuclei: Unsorted	X041-AP0C1W1	50a70b84c70b11ea8fb942010a19c80f	TGCTATTCATTCACCC-1	1.91930375180887	-2.20628201237489	0.378871861754157	T.CD4.Memory	#009444	0.744311238979588	794
Nuclei: Unsorted	X041-AP0C1W1	50886c10c70b11ea8fb942010a19c80f	GGAATCTGTGACAAGC-1	2.55637512288736	2.09637070426177	0.377027619465147	B.Naive	#F26439	0.744158899239279	795
Nuclei: Unsorted	X041-AP0C1W1	50a146e0c70b11ea8fb942010a19c80f	TCCCACATCGTTCTAT-1	2.1043048866813	-1.99108778706361	0.379285714285714	T.CD4.Memory	#009444	0.743964328314516	796
Nuclei: Unsorted	X041-AP0C1W1	50a42c5cc70b11ea8fb942010a19c80f	TGACAACGTCTCGGGT-1	2.29360601983713	-1.77836024037171	0.404398447606727	T.CD4.Memory	#009444	0.743880540212486	797
Nuclei: Unsorted	X041-AP0C1W1	506d9e12c70b11ea8fb942010a19c80f	CCGTGAGCAGCTGATT-1	1.92000780187295	1.21364701518249	0.436244362443624	B.Naive	#F26439	0.743315646745372	798
Nuclei: Unsorted	X041-AP0C1W1	50b03f42c70b11ea8fb942010a19c80f	TTCTAACGTGCTTCCT-1	-1.63902511514975	1.17443884143066	0.499186584908022	T.CD4.Memory	#009444	0.742074540576989	799
Nuclei: Unsorted	X041-AP0C1W1	506e74d6c70b11ea8fb942010a19c80f	CCTTAATAGTCATCTG-1	-0.587697409766451	3.82457569965553	0.524597844760269	T.CD4.Memory	#009444	0.741786679587686	800
Nuclei: Unsorted	X041-AP0C1W1	50a4877ec70b11ea8fb942010a19c80f	TGACTCCTCTTCTTCC-1	-0.893231772559419	3.00606850513648	0.469700686947988	Mono.CD14	#B973FF	0.741757197108461	801
Nuclei: Unsorted	X041-AP0C1W1	507f6e80c70b11ea8fb942010a19c80f	GCAAAGGCATGGCCGT-1	-2.18497981943442	-2.15015780201722	0.508743169398907	T.CD8.Effector	#1B75BC	0.741646017569974	802
Nuclei: Unsorted	X041-AP0C1W1	50a2682cc70b11ea8fb942010a19c80f	TCGCCTAGTGCAAGCA-1	-0.941091441291109	0.813962109176628	0.373343639575972	T.CD4.Memory	#009444	0.741600490089384	803
Nuclei: Unsorted	X041-AP0C1W1	505b0d24c70b11ea8fb942010a19c80f	ACAGGCCTCGGTACTA-1	2.31291959367441	-2.59492909184266	0.419959708662638	T.CD4.Memory	#009444	0.741550284803697	804
Nuclei: Unsorted	X041-AP0C1W1	5077034ec70b11ea8fb942010a19c80f	CTTGAAGAGTGAGTTA-1	-0.452510737555757	2.4571988655014	0.455538221528861	Mono.CD14	#B973FF	0.741544051979581	805
Nuclei: Unsorted	X041-AP0C1W1	505ba07cc70b11ea8fb942010a19c80f	ACCATCCGTACATGGG-1	1.17622480474161	-1.40685879460145	0.392477514309076	T.CD4.Memory	#009444	0.741533853806137	806
Nuclei: Unsorted	X041-AP0C1W1	509fb726c70b11ea8fb942010a19c80f	TCAGGTAGTTAGAGAT-1	3.57374159179376	2.09865701922607	0.400978407557355	B.Naive	#F26439	0.741161507541717	807
Nuclei: Unsorted	X041-AP0C1W1	50960186c70b11ea8fb942010a19c80f	TAATTCCCAGGCTACC-1	0.786571598870024	-0.999901168258674	0.385596063520465	T.CD8.Effector	#1B75BC	0.740416688823443	808
Nuclei: Unsorted	X041-AP0C1W1	506ebc8ec70b11ea8fb942010a19c80f	CCTTGCATCTATACCT-1	-1.06455316461875	3.11287305483054	0.544205794205794	Mono.CD14	#B973FF	0.739059129765618	809
Nuclei: Unsorted	X041-AP0C1W1	50948c98c70b11ea8fb942010a19c80f	TAAACCGTCTTAACGG-1	3.19963208518671	2.42721069583129	0.408278941944349	B.Naive	#F26439	0.738955003535348	810
Nuclei: Unsorted	X041-AP0C1W1	508f24b0c70b11ea8fb942010a19c80f	GTCACAATCGCCCTTA-1	-0.777635001319185	3.15403137335014	0.51634943875061	Mono.CD14	#B973FF	0.738851471728685	811
Nuclei: Unsorted	X041-AP0C1W1	5091ff64c70b11ea8fb942010a19c80f	GTGGCGTTCATTCTCA-1	3.14388314567255	2.06706703433227	0.389380530973451	B.Naive	#F26439	0.738545149238827	812
Nuclei: Unsorted	X041-AP0C1W1	5084cfa6c70b11ea8fb942010a19c80f	GCGGAAAGTGTCCTTC-1	3.5840834148948	2.72310436495971	0.444835164835165	B.Naive	#F26439	0.737894284284447	813
Nuclei: Unsorted	X041-AP0C1W1	506d08dac70b11ea8fb942010a19c80f	CCGCATTAGCACGTAG-1	1.15079984746622	-0.991928450973518	0.370657672849916	T.CD4.Memory	#009444	0.73759840999364	814
Nuclei: Unsorted	X041-AP0C1W1	50803cd4c70b11ea8fb942010a19c80f	GCACGGTAGAATAGTC-1	3.11143229089426	2.46200347670745	0.475751366120219	B.Naive	#F26439	0.736872516369262	815
Nuclei: Unsorted	X041-AP0C1W1	508af2aac70b11ea8fb942010a19c80f	GGGAACAGTCATAAGA-1	0.382250643593535	3.02631691822242	0.430662163545185	Mono.CD14	#B973FF	0.736807822526666	816
Nuclei: Unsorted	X041-AP0C1W1	50911838c70b11ea8fb942010a19c80f	GTGCACGGTACGGAGT-1	0.170966482979521	3.11022714504432	0.464285714285714	Mono.CD14	#B973FF	0.736597729385617	817
Nuclei: Unsorted	X041-AP0C1W1	50a9a254c70b11ea8fb942010a19c80f	TGGGTTACAATTCTCT-1	1.91635212979959	-2.08359753361512	0.4128	T.CD4.Memory	#009444	0.736391630199773	818
Nuclei: Unsorted	X041-AP0C1W1	506eef10c70b11ea8fb942010a19c80f	CGAGTTAAGAGTTTGA-1	0.110134220940337	2.571229047863	0.457033388067871	Mono.CD14	#B973FF	0.73608551146926	819
Nuclei: Unsorted	X041-AP0C1W1	50589c10c70b11ea8fb942010a19c80f	AACTTGGCAATGATGA-1	-1.74224080957724	-0.73084341755677	0.397545474468551	T.CD8.Effector	#1B75BC	0.735758597013412	820
Nuclei: Unsorted	X041-AP0C1W1	505e876ac70b11ea8fb942010a19c80f	ACTTTCATCTACCCGT-1	1.93114814840005	-3.13969837895203	0.512121212121212	T.CD4.Memory	#009444	0.735565339302837	821
Nuclei: Unsorted	X041-AP0C1W1	50686a1ec70b11ea8fb942010a19c80f	CACTGAACATGGCCGT-1	2.93630013547586	2.25330329665374	0.435626102292769	B.Naive	#F26439	0.735259279226006	822
Nuclei: Unsorted	X041-AP0C1W1	5068164ac70b11ea8fb942010a19c80f	CACGTTCCAAGCAGGT-1	3.53244189105676	2.30453599223327	0.425703500343171	B.Naive	#F26439	0.734862460810398	823
Nuclei: Unsorted	X041-AP0C1W1	5084b96cc70b11ea8fb942010a19c80f	GCGGAAACACAAGGGT-1	1.89504633031534	-2.08428084126282	0.389581554227156	T.CD4.Memory	#009444	0.734854441605104	824
Nuclei: Unsorted	X041-AP0C1W1	5073df52c70b11ea8fb942010a19c80f	CTCTACGTCGTGGGTC-1	0.579743004662261	-0.0108560251312331	0.355548150616461	T.CD4.Memory	#009444	0.734584745102741	825
Nuclei: Unsorted	X041-AP0C1W1	5059fd94c70b11ea8fb942010a19c80f	ACAAACCTCGGTCTCT-1	-1.68029584802939	-2.75194107762147	0.503505933117584	T.CD8.Effector	#1B75BC	0.734395654084444	826
Nuclei: Unsorted	X041-AP0C1W1	5068d59ec70b11ea8fb942010a19c80f	CAGCTGGAGGTCTTTG-1	3.68989155374216	2.75528896578979	0.471290249943706	B.Naive	#F26439	0.732328482974695	827
Nuclei: Unsorted	X041-AP0C1W1	508be868c70b11ea8fb942010a19c80f	GGGTGTCTCTCTTCCT-1	2.62064502320932	1.96397150286864	0.385870889159562	B.Naive	#F26439	0.73230784899457	828
Nuclei: Unsorted	X041-AP0C1W1	506dcc02c70b11ea8fb942010a19c80f	CCTAAAGGTCCAGACC-1	0.332094765526518	3.36722742000055	0.471712897664943	Mono.CD14	#B973FF	0.731442898333484	829
Nuclei: Unsorted	X041-AP0C1W1	505a3692c70b11ea8fb942010a19c80f	ACAAGCTCACTAAACC-1	-0.324391268866792	3.5133917962892	0.462681349414438	Mono.CD14	#B973FF	0.731348047614867	830
Nuclei: Unsorted	X041-AP0C1W1	5056ccfac70b11ea8fb942010a19c80f	AACAAAGGTTAGGAGC-1	-0.150879286902681	3.46754524835777	0.539511791477038	Mono.CD14	#B973FF	0.731269958113102	831
Nuclei: Unsorted	X041-AP0C1W1	50667600c70b11ea8fb942010a19c80f	CAACGTATCGTTTGAG-1	-1.74759855188681	-1.83296286335755	0.457255041941817	T.CD8.Effector	#1B75BC	0.730873397578929	832
Nuclei: Unsorted	X041-AP0C1W1	507accccc70b11ea8fb942010a19c80f	GACCAATGTCTAAAGA-1	-0.244018935340181	2.75692106017303	0.515635250382681	Mono.CD14	#B973FF	0.730642208129676	833
Nuclei: Unsorted	X041-AP0C1W1	5060584cc70b11ea8fb942010a19c80f	AGCGTGCAGTCGATAA-1	2.81554565511392	2.0703660322113	0.407326646314871	B.Naive	#F26439	0.729879810115982	834
Nuclei: Unsorted	X041-AP0C1W1	50811780c70b11ea8fb942010a19c80f	GCATGATAGTCAGGAC-1	-1.57491865076377	-0.0596009420471266	0.366753039665139	T.CD8.Effector	#1B75BC	0.729766494128308	835
Nuclei: Unsorted	X041-AP0C1W1	5059395ec70b11ea8fb942010a19c80f	AATACGCGTGGATTCT-1	2.28951451860116	-2.3745015787201	0.381050699701766	T.CD4.Memory	#009444	0.72972631103692	836
Nuclei: Unsorted	X041-AP0C1W1	509c1148c70b11ea8fb942010a19c80f	TATGTTCAGGAAGAAC-1	1.90780506215738	-1.32660233250428	0.440491875274484	T.CD4.Memory	#009444	0.729208092545803	837
Nuclei: Unsorted	X041-AP0C1W1	506ca192c70b11ea8fb942010a19c80f	CCCTCTCGTATGAAGT-1	0.254833079201445	3.29463081785869	0.536032778982888	Mono.CD14	#B973FF	0.728653109630246	838
Nuclei: Unsorted	X041-AP0C1W1	5078b3a6c70b11ea8fb942010a19c80f	GAAATGAGTTTAGACC-1	-2.23044099726035	-2.91312968006898	0.479388698974462	T.CD8.Effector	#1B75BC	0.728572206825455	839
Nuclei: Unsorted	X041-AP0C1W1	508c0474c70b11ea8fb942010a19c80f	GGGTTATCACTGGGCT-1	-1.20247497476889	2.96751517781448	0.491359078301686	Mono.CD14	#B973FF	0.728507138519341	840
Nuclei: Unsorted	X041-AP0C1W1	50871658c70b11ea8fb942010a19c80f	GCTGTTCGTAACGTAA-1	0.698382473808989	-0.266362540634163	0.430098946696457	T.CD4.Memory	#009444	0.728155619667109	841
Nuclei: Unsorted	X041-AP0C1W1	50a069c8c70b11ea8fb942010a19c80f	TCCAGAAAGACTTGAA-1	1.30525717816995	-1.88973461857606	0.424327069578466	T.CD4.Memory	#009444	0.728111234881235	842
Nuclei: Unsorted	X041-AP0C1W1	5089637cc70b11ea8fb942010a19c80f	GGAGTAGTCCGTCAAA-1	3.51181492887186	2.90847260483932	0.390174775625886	B.Naive	#F26439	0.727931183803668	843
Nuclei: Unsorted	X041-AP0C1W1	50a6f68ac70b11ea8fb942010a19c80f	TGCTATTAGGATCCTT-1	-2.12403526224448	-2.62659346333314	0.499627282892285	T.CD8.Effector	#1B75BC	0.727246624110654	844
Nuclei: Unsorted	X041-AP0C1W1	50643a84c70b11ea8fb942010a19c80f	ATGGATCAGATAGGTT-1	-0.954820059912935	1.96390748748016	0.452120383036936	Mono.CD14	#B973FF	0.72695608022825	845
Nuclei: Unsorted	X041-AP0C1W1	50ad988cc70b11ea8fb942010a19c80f	TTACTTGCACACTAGT-1	-1.71136798776938	-1.80073248616029	0.456860706860707	T.CD8.Effector	#1B75BC	0.726860397419233	846
Nuclei: Unsorted	X041-AP0C1W1	5076679ac70b11ea8fb942010a19c80f	CTTAATCTCGCTGATA-1	-0.0279792777474075	1.79431617984008	0.418313069908815	Mono.CD14	#B973FF	0.726419151581209	847
Nuclei: Unsorted	X041-AP0C1W1	505cbadec70b11ea8fb942010a19c80f	ACGTGGCTCCGGCGAT-1	-2.00761308588339	0.593538649169914	0.492738407699038	T.CD4.Memory	#009444	0.726413108398235	848
Nuclei: Unsorted	X041-AP0C1W1	50609398c70b11ea8fb942010a19c80f	AGCTATGTCCATACCC-1	-0.216818236487642	0.188316233245842	0.346029696578438	T.CD8.Effector	#1B75BC	0.726299351268052	849
Nuclei: Unsorted	X041-AP0C1W1	507ffc24c70b11ea8fb942010a19c80f	GCACCTTGTTTCCGGG-1	-0.980952166693941	3.15526211985778	0.464616003216727	Mono.CD14	#B973FF	0.725391255808938	850
Nuclei: Unsorted	X041-AP0C1W1	509f2decc70b11ea8fb942010a19c80f	TCAGCTCTCGGTTAGT-1	-1.97037734903647	-1.45808397999574	0.406175059952038	T.CD8.Effector	#1B75BC	0.725116347791471	851
Nuclei: Unsorted	X041-AP0C1W1	5087268ec70b11ea8fb942010a19c80f	GCTGTTCGTTTCACCC-1	-1.84432496942832	-1.76635014286805	0.4485913797255	T.CD8.Effector	#1B75BC	0.724682663326192	852
Nuclei: Unsorted	X041-AP0C1W1	5075ae18c70b11ea8fb942010a19c80f	CTGGGACGTGATGCTT-1	-1.26528253473593	2.91787613162231	0.496595165134491	Mono.CD14	#B973FF	0.724301071759891	853
Nuclei: Unsorted	X041-AP0C1W1	505c8cbcc70b11ea8fb942010a19c80f	ACGGATTTCGATAGGG-1	1.44808015905069	0.515404350845329	0.460568109628823	T.CD4.Memory	#009444	0.724073201376254	854
Nuclei: Unsorted	X041-AP0C1W1	505e6b68c70b11ea8fb942010a19c80f	ACTTTCAAGGAGTCTG-1	-0.621149443763033	2.70978087910842	0.473930291867385	Mono.CD14	#B973FF	0.723441103487108	855
Nuclei: Unsorted	X041-AP0C1W1	507a68ccc70b11ea8fb942010a19c80f	GAATCTGAGCCATGGA-1	-1.50399007715537	3.26925144323539	0.508591065292096	Mono.CD14	#B973FF	0.722985823569221	856
Nuclei: Unsorted	X041-AP0C1W1	5097ebfec70b11ea8fb942010a19c80f	TACGGATAGGTTACAA-1	1.78662476621316	-2.12317072621156	0.408739284967594	T.CD4.Memory	#009444	0.722960094400806	857
Nuclei: Unsorted	X041-AP0C1W1	5097bfdac70b11ea8fb942010a19c80f	TACGCCTCAGCTTACA-1	0.984772778374419	-0.613179080398567	0.380556163783665	T.CD4.Memory	#009444	0.722706906785873	858
Nuclei: Unsorted	X041-AP0C1W1	50978f2ec70b11ea8fb942010a19c80f	TACGCAACACATATCG-1	-2.49149217523886	-2.05760370960999	0.398073836276083	T.CD8.Effector	#1B75BC	0.722283193692912	859
Nuclei: Unsorted	X041-AP0C1W1	50a4637ac70b11ea8fb942010a19c80f	TGACTCCCAGGATAGC-1	1.08885583959268	-1.08312355747987	0.345179063360882	T.CD4.Memory	#009444	0.72196845582999	860
Nuclei: Unsorted	X041-AP0C1W1	509904e4c70b11ea8fb942010a19c80f	TAGCACAGTATGTTCG-1	1.16682610593484	-0.574757449539192	0.402275077559462	T.CD4.Memory	#009444	0.721596056386544	861
Nuclei: Unsorted	X041-AP0C1W1	5097de48c70b11ea8fb942010a19c80f	TACGCCTTCTCTATCA-1	0.305296040398344	2.67929989823531	0.454371532427779	Mono.CD14	#B973FF	0.721427020206424	862
Nuclei: Unsorted	X041-AP0C1W1	505de058c70b11ea8fb942010a19c80f	ACTGCAACACTCAGCG-1	3.98648291013883	2.66247988471221	0.483761409467204	B.Naive	#F26439	0.720593212041376	863
Nuclei: Unsorted	X041-AP0C1W1	508794fcc70b11ea8fb942010a19c80f	GCTTGCTTCATCGCCT-1	-0.0702060691292434	2.92046982773971	0.511871052058375	Mono.CD14	#B973FF	0.72026320303953	864
Nuclei: Unsorted	X041-AP0C1W1	508272c4c70b11ea8fb942010a19c80f	GCCCAGAAGTAACACA-1	1.79489336095499	-2.93855416050721	0.490461708598286	T.CD4.Memory	#009444	0.720205057439603	865
Nuclei: Unsorted	X041-AP0C1W1	5079552cc70b11ea8fb942010a19c80f	GAACGTTCACCTTGTC-1	-0.435233019965425	0.642620689956658	0.355583024309848	T.CD4.Memory	#009444	0.719925831591456	866
Nuclei: Unsorted	X041-AP0C1W1	507d727ec70b11ea8fb942010a19c80f	GAGGCTCCATTACTTC-1	-1.49222459711386	-0.14568340054322	0.358195211786372	T.CD8.Effector	#1B75BC	0.719678523433516	867
Nuclei: Unsorted	X041-AP0C1W1	507cd6b6c70b11ea8fb942010a19c80f	GAGCATTTCGTGGAAG-1	-1.40548839487387	-0.919514052780159	0.38300550747443	T.CD8.Effector	#1B75BC	0.719173515305167	868
Nuclei: Unsorted	X041-AP0C1W1	505f3c28c70b11ea8fb942010a19c80f	AGCCCGAAGAATAGTC-1	1.18859372220682	-1.41167580357362	0.391578947368421	T.CD4.Memory	#009444	0.718955760834427	869
Nuclei: Unsorted	X041-AP0C1W1	5065ae0ac70b11ea8fb942010a19c80f	ATTGTGGGTTCAGTAC-1	-0.780740164893404	1.81015063056182	0.529445397369926	T.CD4.Memory	#009444	0.718807135281695	870
Nuclei: Unsorted	X041-AP0C1W1	5060735ec70b11ea8fb942010a19c80f	AGCGTGCTCTTCCGTG-1	-0.0549286834175735	3.25352079400253	0.511972137570744	Mono.CD14	#B973FF	0.718650354021317	871
Nuclei: Unsorted	X041-AP0C1W1	50681dacc70b11ea8fb942010a19c80f	CACGTTCCATTTCACT-1	2.159506893975	-2.03078543415833	0.452411516596369	T.CD4.Memory	#009444	0.71848755948016	872
Nuclei: Unsorted	X041-AP0C1W1	505938d2c70b11ea8fb942010a19c80f	AATACGCGTGCTGGCT-1	-1.29169931330039	-1.89684283009339	0.410420475319927	T.CD8.Effector	#1B75BC	0.71841600066428	873
Nuclei: Unsorted	X041-AP0C1W1	5095e5dec70b11ea8fb942010a19c80f	TAATCGGTCGAACACT-1	2.79987678609537	2.30448270568084	0.419908466819222	B.Naive	#F26439	0.718326592365489	874
Nuclei: Unsorted	X041-AP0C1W1	508f3fccc70b11ea8fb942010a19c80f	GTCACCTCATATACGC-1	-0.892041110175386	2.69995117911529	0.462035745975409	Mono.CD14	#B973FF	0.718221212403702	875
Nuclei: Unsorted	X041-AP0C1W1	5098478ec70b11ea8fb942010a19c80f	TACTAGGTCATGAACC-1	2.26362106881784	-1.7363818811493	0.392787524366472	T.CD4.Memory	#009444	0.716973003375069	876
Nuclei: Unsorted	X041-AP0C1W1	50861c30c70b11ea8fb942010a19c80f	GCTCAGGCATCAGCTA-1	1.80724225125955	-2.20003306141663	0.42156862745098	T.CD4.Memory	#009444	0.716915376541699	877
Nuclei: Unsorted	X041-AP0C1W1	50853d10c70b11ea8fb942010a19c80f	GCGGTGTGTTCATTTC-1	3.40274593911813	2.00519490966033	0.423280423280423	B.Naive	#F26439	0.716896707071201	878
Nuclei: Unsorted	X041-AP0C1W1	50afe36cc70b11ea8fb942010a19c80f	TTCGGTCTCGCACCGA-1	2.39629433236764	-1.83334624043275	0.386026497565395	T.CD4.Memory	#009444	0.716446915806801	879
Nuclei: Unsorted	X041-AP0C1W1	5098d0bec70b11ea8fb942010a19c80f	TAGACTGGTCTAACCA-1	1.90077576718973	-2.03782736531068	0.421667430142006	T.CD4.Memory	#009444	0.716341402420114	880
Nuclei: Unsorted	X041-AP0C1W1	50a254eac70b11ea8fb942010a19c80f	TCGCCTACAATGTGTC-1	3.15230236135171	2.53768349417876	0.502001601281025	B.Naive	#F26439	0.716204266232954	881
Nuclei: Unsorted	X041-AP0C1W1	507a0738c70b11ea8fb942010a19c80f	GAAGTCTCAACGTCCG-1	1.20735535703348	-1.60265433064271	0.360304054054054	T.CD4.Memory	#009444	0.715342434506076	882
Nuclei: Unsorted	X041-AP0C1W1	509d8b40c70b11ea8fb942010a19c80f	TCAATTCCAAAGCTTC-1	-0.44174137033774	-0.0851534532623366	0.370339685169843	T.CD8.Effector	#1B75BC	0.715037535799244	883
Nuclei: Unsorted	X041-AP0C1W1	50937574c70b11ea8fb942010a19c80f	GTTATGGTCATGCTTT-1	1.73489556394266	1.15046895274352	0.368959868959869	B.Naive	#F26439	0.714255303312993	884
Nuclei: Unsorted	X041-AP0C1W1	5058c6fec70b11ea8fb942010a19c80f	AAGATAGCATGGTAAA-1	-0.368049048560396	2.90246558913421	0.424552429667519	Mono.CD14	#B973FF	0.713531560634863	885
Nuclei: Unsorted	X041-AP0C1W1	5071bdd0c70b11ea8fb942010a19c80f	CTACAGATCGCAAACT-1	-1.29563798822714	-0.857180468948372	0.392191885685124	T.CD8.Effector	#1B75BC	0.713343258737866	886
Nuclei: Unsorted	X041-AP0C1W1	50667cccc70b11ea8fb942010a19c80f	CAAGAAAAGATGGGTC-1	1.55032215200113	-1.09908711186219	0.396516393442623	T.CD4.Memory	#009444	0.711739735638557	887
Nuclei: Unsorted	X041-AP0C1W1	506a8c40c70b11ea8fb942010a19c80f	CATTCCGTCAAACCAC-1	1.91219101033853	-2.32800804844666	0.42114993529303	T.CD4.Memory	#009444	0.711661531699784	888
Nuclei: Unsorted	X041-AP0C1W1	509e08a4c70b11ea8fb942010a19c80f	TCACAGACATCATCGA-1	1.66381678662942	-1.16772782078553	0.370135247032846	T.CD4.Memory	#009444	0.711368053901353	889
Nuclei: Unsorted	X041-AP0C1W1	509510dcc70b11ea8fb942010a19c80f	TAACTTCAGCTCGGCT-1	1.75057778440164	-1.89097058049012	0.393761228156133	T.CD4.Memory	#009444	0.710621671176602	890
Nuclei: Unsorted	X041-AP0C1W1	50894d2ec70b11ea8fb942010a19c80f	GGAGTAGCATCCTGGG-1	-0.732410334723726	2.08286381491851	0.434922023028713	Mono.CD14	#B973FF	0.710581674834949	891
Nuclei: Unsorted	X041-AP0C1W1	50a16a30c70b11ea8fb942010a19c80f	TCCGACTCAGGTCCTG-1	1.25708422742532	-1.55560814610291	0.402109033028253	T.CD4.Memory	#009444	0.710096308517147	892
Nuclei: Unsorted	X041-AP0C1W1	5081d1a2c70b11ea8fb942010a19c80f	GCCAGACCATGTCCCT-1	-0.668308638709322	-0.803794734390266	0.395670995670996	T.CD8.Effector	#1B75BC	0.709572927609157	893
Nuclei: Unsorted	X041-AP0C1W1	506de9bcc70b11ea8fb942010a19c80f	CCTATTACAGTCAGAG-1	-0.680970572608247	1.61905158290099	0.450916230366492	T.CD4.Memory	#009444	0.709555253203989	894
Nuclei: Unsorted	X041-AP0C1W1	5070db86c70b11ea8fb942010a19c80f	CGGTGCATCGGATGTT-1	-1.50097503580405	-1.87470614186097	0.430635838150289	T.CD8.Effector	#1B75BC	0.709335276531285	895
Nuclei: Unsorted	X041-AP0C1W1	5091b4e6c70b11ea8fb942010a19c80f	GTGGATTCATACCCGG-1	1.56897840581583	-1.9962228464203	0.398100693397649	T.CD4.Memory	#009444	0.709115094056968	896
Nuclei: Unsorted	X041-AP0C1W1	50a8460cc70b11ea8fb942010a19c80f	TGGAAGGGTGATAACA-1	0.404174900871977	1.45051491984557	0.430575713594582	T.CD4.Memory	#009444	0.709027888156871	897
Nuclei: Unsorted	X041-AP0C1W1	5071d98cc70b11ea8fb942010a19c80f	CTACTTAGTGACAAGC-1	2.67197511277841	2.25683439501952	0.403245013396844	B.Naive	#F26439	0.708414983610936	898
Nuclei: Unsorted	X041-AP0C1W1	5087551ec70b11ea8fb942010a19c80f	GCTTAAGGTGTACGCC-1	1.37766084752725	-2.83865010014344	0.470469459868753	T.CD4.Memory	#009444	0.707968738333152	899
Nuclei: Unsorted	X041-AP0C1W1	5075c6bec70b11ea8fb942010a19c80f	CTGTATTAGATCGATA-1	2.9338468082969	2.28474105128478	0.422280409426327	B.Naive	#F26439	0.707798582186789	900
Nuclei: Unsorted	X041-AP0C1W1	506dfceac70b11ea8fb942010a19c80f	CCTATTATCTAAACGC-1	1.88446817479776	-0.743985049636848	0.341782337557835	T.CD4.Memory	#009444	0.707543768392608	901
Nuclei: Unsorted	X041-AP0C1W1	505d04e4c70b11ea8fb942010a19c80f	ACTAACGTCCAGCACG-1	-0.623013400214449	3.66669710704517	0.520301926080167	T.CD4.Memory	#009444	0.707480691084619	902
Nuclei: Unsorted	X041-AP0C1W1	50571638c70b11ea8fb942010a19c80f	AACATCGGTTTCGTTT-1	1.47476587377237	-2.32617937794495	0.438115183246073	T.CD8.Effector	#1B75BC	0.707397711031101	903
Nuclei: Unsorted	X041-AP0C1W1	50a8b3b2c70b11ea8fb942010a19c80f	TGGCAATGTAACACTC-1	-1.62080135263754	-0.274504058273323	0.365799383772681	T.CD8.Effector	#1B75BC	0.707322265172252	904
Nuclei: Unsorted	X041-AP0C1W1	5071b8b2c70b11ea8fb942010a19c80f	CTACAGAGTTCCGCGA-1	1.32787857137369	-1.08363043537904	0.39960518894529	T.CD4.Memory	#009444	0.707300860153706	905
Nuclei: Unsorted	X041-AP0C1W1	50b06706c70b11ea8fb942010a19c80f	TTCTGTACAGGGCTTC-1	1.02136025510477	-0.803761355789192	0.346979530703944	T.CD4.Memory	#009444	0.707136604792075	906
Nuclei: Unsorted	X041-AP0C1W1	505fd5b6c70b11ea8fb942010a19c80f	AGCCTGGTCGTGATAC-1	1.3726759918754	-2.55840956440736	0.530411919368975	T.CD4.Memory	#009444	0.706928634542373	907
Nuclei: Unsorted	X041-AP0C1W1	5057396ac70b11ea8fb942010a19c80f	AACCAACGTAACGGTG-1	-0.0328291884834915	-0.137805812271126	0.376374029019493	T.CD8.Effector	#1B75BC	0.706888465036377	908
Nuclei: Unsorted	X041-AP0C1W1	5075ce66c70b11ea8fb942010a19c80f	CTGTATTAGGTCACTT-1	-0.891081236975923	-0.645281665237434	0.395322173813346	T.CD8.Effector	#1B75BC	0.706689713988432	909
Nuclei: Unsorted	X041-AP0C1W1	509a7d1ac70b11ea8fb942010a19c80f	TAGGAGGTCAGTGTGT-1	2.31687913022684	-1.69266497364808	0.431587429492345	T.CD4.Memory	#009444	0.706249533646148	910
Nuclei: Unsorted	X041-AP0C1W1	50711088c70b11ea8fb942010a19c80f	CGTACAACAAGTCTGT-1	-0.242766284125581	3.42085486256909	0.499848988221081	Mono.CD14	#B973FF	0.706148985743384	911
Nuclei: Unsorted	X041-AP0C1W1	50685a4cc70b11ea8fb942010a19c80f	CACTGAAAGAGAATTC-1	-0.138279341834322	0.209910280792229	0.378545454545455	T.CD8.Effector	#1B75BC	0.706068354953848	912
Nuclei: Unsorted	X041-AP0C1W1	506c76ccc70b11ea8fb942010a19c80f	CCCTAGTCATTGCCTC-1	2.40188357911752	-1.81997858753968	0.425222929936306	T.CD4.Memory	#009444	0.70603365645273	913
Nuclei: Unsorted	X041-AP0C1W1	505c77aec70b11ea8fb942010a19c80f	ACGGATTCACGCGACT-1	-1.25627984918906	2.4082839561386	0.483886369061829	Mono.CD14	#B973FF	0.705200539104359	914
Nuclei: Unsorted	X041-AP0C1W1	505ec450c70b11ea8fb942010a19c80f	AGATAGACAACGCACC-1	2.25826141915964	-1.17616783848573	0.358384373448105	T.CD4.Memory	#009444	0.705155964196596	915
Nuclei: Unsorted	X041-AP0C1W1	50775290c70b11ea8fb942010a19c80f	CTTGCCAGTGCCCTAG-1	1.78383240781473	-0.244686238677986	0.355625139789756	T.CD4.Memory	#009444	0.705003260734906	916
Nuclei: Unsorted	X041-AP0C1W1	506e75c6c70b11ea8fb942010a19c80f	CCTTAATCAAAGCTGG-1	3.717035151345	2.4726789070053	0.440735558664801	B.Naive	#F26439	0.704712460053517	917
Nuclei: Unsorted	X041-AP0C1W1	50a6e0dcc70b11ea8fb942010a19c80f	TGCGTAAGTGCACCCA-1	-1.42846431650473	2.15111816653442	0.493069306930693	Mono.CD14	#B973FF	0.704633060191775	918
Nuclei: Unsorted	X041-AP0C1W1	50646efac70b11ea8fb942010a19c80f	ATGTACGCAAGACTTC-1	1.97917900167154	-3.00242220631409	0.430818997206293	T.CD4.Memory	#009444	0.704418254613408	919
Nuclei: Unsorted	X041-AP0C1W1	509612b6c70b11ea8fb942010a19c80f	TAATTCCGTTATAGAG-1	-1.55948247827841	-0.0289066957550124	0.373366214549938	T.CD8.Effector	#1B75BC	0.704311066373287	920
Nuclei: Unsorted	X041-AP0C1W1	5063addac70b11ea8fb942010a19c80f	ATCCTCGCACCGTCTT-1	2.46957979283975	-2.79312884083558	0.448664090068896	T.CD4.Memory	#009444	0.704037626440636	921
Nuclei: Unsorted	X041-AP0C1W1	505613d2c70b11ea8fb942010a19c80f	AAAGATGGTGCCCAGT-1	2.31238303266214	-2.40622030964661	0.437412095639944	T.CD4.Memory	#009444	0.703600108056948	922
Nuclei: Unsorted	X041-AP0C1W1	50946236c70b11ea8fb942010a19c80f	TAAACCGAGTTACACC-1	0.305327750069365	2.78189600238036	0.425176233635448	Mono.CD14	#B973FF	0.702834937551963	923
Nuclei: Unsorted	X041-AP0C1W1	50994a80c70b11ea8fb942010a19c80f	TAGCATGTCACATCCC-1	-1.17945995249106	3.42278975227308	0.487850082372323	Mono.CD14	#B973FF	0.702800401626043	924
Nuclei: Unsorted	X041-AP0C1W1	505dea62c70b11ea8fb942010a19c80f	ACTGCAAGTGCGCATC-1	2.47323761068033	2.18358648547363	0.42711234911792	B.Naive	#F26439	0.702516073125418	925
Nuclei: Unsorted	X041-AP0C1W1	506c1952c70b11ea8fb942010a19c80f	CCCGTTAAGTATAGTG-1	-0.7212132445748	2.95620573291015	0.483399965235529	Mono.CD14	#B973FF	0.701595861251266	926
Nuclei: Unsorted	X041-AP0C1W1	508f738ec70b11ea8fb942010a19c80f	GTCACGGCAGGTGTCC-1	-1.40259447016074	-2.22920929661561	0.439905734485467	T.CD8.Effector	#1B75BC	0.701472984089451	927
Nuclei: Unsorted	X041-AP0C1W1	50b3afa6c70b11ea8fb942010a19c80f	TTTACGTGTAAACGGC-1	3.37939605794595	2.12519646414947	0.43306394940267	B.Naive	#F26439	0.701078092344111	928
Nuclei: Unsorted	X041-AP0C1W1	509c7d04c70b11ea8fb942010a19c80f	TCAAAGCAGCCTATAC-1	-1.3531540862496	-0.307958953292854	0.386282660332542	T.CD8.Effector	#1B75BC	0.701039911060931	929
Nuclei: Unsorted	X041-AP0C1W1	5095c694c70b11ea8fb942010a19c80f	TAATCGGCAATGTAAG-1	0.0339838036124558	2.24000240096282	0.498008658008658	T.CD4.Memory	#009444	0.701027926927681	930
Nuclei: Unsorted	X041-AP0C1W1	50616adec70b11ea8fb942010a19c80f	AGGCCTGTCGGTAGGA-1	-2.2134474746163	-3.10464369526673	0.467423287095418	T.CD8.Effector	#1B75BC	0.700845587545236	931
Nuclei: Unsorted	X041-AP0C1W1	5062a340c70b11ea8fb942010a19c80f	AGTTTGGAGACACAAT-1	-0.246867560523286	3.17806488999557	0.538330494037479	T.CD4.Memory	#009444	0.700071250261573	932
Nuclei: Unsorted	X041-AP0C1W1	506676f0c70b11ea8fb942010a19c80f	CAACGTATCTCCACTG-1	3.55101267181085	2.62958324679565	0.449137084327206	B.Naive	#F26439	0.700050647651849	933
Nuclei: Unsorted	X041-AP0C1W1	505ab130c70b11ea8fb942010a19c80f	ACAGACTCAGTCAGAG-1	-0.386860751288667	3.72838930019569	0.503190967108493	Mono.CD14	#B973FF	0.699429288136785	934
Nuclei: Unsorted	X041-AP0C1W1	508a639ec70b11ea8fb942010a19c80f	GGCATTATCGGGAAAC-1	-1.33899011530234	-1.1766518282013	0.363447127393838	T.CD8.Effector	#1B75BC	0.699087358419873	935
Nuclei: Unsorted	X041-AP0C1W1	509630cac70b11ea8fb942010a19c80f	TACAGCAAGTGGACGT-1	-1.37247266687705	3.27619341739845	0.464953712450406	Mono.CD14	#B973FF	0.69906578167362	936
Nuclei: Unsorted	X041-AP0C1W1	50607c64c70b11ea8fb942010a19c80f	AGCTATGAGTGCTGAG-1	1.52723560414957	-2.49709974995423	0.454385191714412	T.CD4.Memory	#009444	0.698724544062912	937
Nuclei: Unsorted	X041-AP0C1W1	5069e538c70b11ea8fb942010a19c80f	CATAACGTCTTACTCA-1	-1.26529159464194	-1.43745123616029	0.426913512019895	T.CD8.Effector	#1B75BC	0.698368023165345	938
Nuclei: Unsorted	X041-AP0C1W1	50a4cfaec70b11ea8fb942010a19c80f	TGAGTCACAGGCAAGT-1	1.12612781606363	-2.09106957188416	0.397310965831997	T.CD4.Memory	#009444	0.698122663093249	939
Nuclei: Unsorted	X041-AP0C1W1	5062ac5ac70b11ea8fb942010a19c80f	AGTTTGGAGTTGTCCA-1	0.940906144005522	-1.19431626072694	0.423197492163009	T.CD4.Memory	#009444	0.698078817611433	940
Nuclei: Unsorted	X041-AP0C1W1	5075588cc70b11ea8fb942010a19c80f	CTGGCAGCACCTACCT-1	3.540761090142	2.54680038222503	0.474042553191489	B.Naive	#F26439	0.69802850315109	941
Nuclei: Unsorted	X041-AP0C1W1	506cee72c70b11ea8fb942010a19c80f	CCGAAGCGTAAACGAT-1	3.89402160726236	2.79968918093871	0.516256342792708	B.Naive	#F26439	0.697902048685567	942
Nuclei: Unsorted	X041-AP0C1W1	509a0e02c70b11ea8fb942010a19c80f	TAGCTTTAGGGAAATG-1	-1.1491221419747	2.51299912461471	0.430030460490951	Mono.CD14	#B973FF	0.697880789348313	943
Nuclei: Unsorted	X041-AP0C1W1	506a2ed0c70b11ea8fb942010a19c80f	CATGTTTGTTCTGATG-1	-0.390902899878755	-1.8942974733429	0.478225478225478	T.CD8.Effector	#1B75BC	0.697756157852361	944
Nuclei: Unsorted	X041-AP0C1W1	50ac90eac70b11ea8fb942010a19c80f	TTACCCGTCGATATGC-1	-0.0150798789436966	3.40807635316085	0.513551495683598	Mono.CD14	#B973FF	0.697105060133211	945
Nuclei: Unsorted	X041-AP0C1W1	50a27830c70b11ea8fb942010a19c80f	TCGCCTATCTGCTACC-1	-0.563584708350435	2.72153133877944	0.487623762376238	Mono.CD14	#B973FF	0.696782291496837	946
Nuclei: Unsorted	X041-AP0C1W1	50665c2ec70b11ea8fb942010a19c80f	CAACGTAAGTAGTTCC-1	0.703040696007475	-0.276066653640755	0.333515881708653	T.CD4.Memory	#009444	0.696674299795998	947
Nuclei: Unsorted	X041-AP0C1W1	50701f48c70b11ea8fb942010a19c80f	CGCTATCCATCTGCAA-1	-2.47662868418051	-1.19907223454285	0.43940990516333	T.CD8.Effector	#1B75BC	0.696651647260347	948
Nuclei: Unsorted	X041-AP0C1W1	50b37824c70b11ea8fb942010a19c80f	TTGTTGTGTCTCTGCT-1	-0.854451083319917	2.8682056141777	0.468592631857938	Mono.CD14	#B973FF	0.695978408090301	949
Nuclei: Unsorted	X041-AP0C1W1	506d9f48c70b11ea8fb942010a19c80f	CCGTGAGCATAGATAG-1	2.0487321384971	-2.98877798786927	0.489737470167064	T.CD4.Memory	#009444	0.695935999096322	950
Nuclei: Unsorted	X041-AP0C1W1	5082e114c70b11ea8fb942010a19c80f	GCCCGAATCGGTCTCT-1	0.335562563759551	-0.394580953033455	0.359889419452124	T.CD4.Memory	#009444	0.695923827541291	951
Nuclei: Unsorted	X041-AP0C1W1	5068f844c70b11ea8fb942010a19c80f	CAGCTGGTCCGATTGA-1	1.69975719533609	-2.03126465550233	0.395779722079259	T.CD4.Memory	#009444	0.695876029712334	952
Nuclei: Unsorted	X041-AP0C1W1	50653286c70b11ea8fb942010a19c80f	ATTACTCCACCTTGTC-1	1.53380594335245	-1.19172560444642	0.354229861813279	T.CD4.Memory	#009444	0.695706258151898	953
Nuclei: Unsorted	X041-AP0C1W1	509a7b9ec70b11ea8fb942010a19c80f	TAGGAGGGTTTGATCG-1	-1.26999893106772	3.1921116782112	0.419388989715668	Mono.CD14	#B973FF	0.695642141340971	954
Nuclei: Unsorted	X041-AP0C1W1	509783e4c70b11ea8fb942010a19c80f	TACGCAAAGGTACACG-1	-1.79125966944052	-2.36728846302796	0.45828842422936	T.CD8.Effector	#1B75BC	0.695542514402341	955
Nuclei: Unsorted	X041-AP0C1W1	5059a812c70b11ea8fb942010a19c80f	AATGGCTTCAGTCTTT-1	-0.88904657282187	-2.02960764637757	0.428138830654554	T.CD8.Effector	#1B75BC	0.695120922830855	956
Nuclei: Unsorted	X041-AP0C1W1	50895120c70b11ea8fb942010a19c80f	GGAGTAGGTAAGCCGA-1	-0.559680365699068	3.60966440269183	0.505068226120858	Mono.CD14	#B973FF	0.694756841707977	957
Nuclei: Unsorted	X041-AP0C1W1	50652a8ec70b11ea8fb942010a19c80f	ATTACTCAGTCGACCC-1	2.32493624768899	-2.67229258290101	0.422182468694097	T.CD4.Memory	#009444	0.694697030453389	958
Nuclei: Unsorted	X041-AP0C1W1	50766538c70b11ea8fb942010a19c80f	CTTAATCTCGCCCTTA-1	2.3469521769111	1.86693549880218	0.367994441871237	B.Naive	#F26439	0.694654293933622	959
Nuclei: Unsorted	X041-AP0C1W1	508ddde4c70b11ea8fb942010a19c80f	GTAATCGCATAGCCGC-1	-0.0393241874153762	2.99815345534515	0.453014400781059	Mono.CD14	#B973FF	0.694543207767882	960
Nuclei: Unsorted	X041-AP0C1W1	50722266c70b11ea8fb942010a19c80f	CTAGGATAGGCTCCTG-1	1.46206364713357	-2.18929039707948	0.409023449094687	T.CD4.Memory	#009444	0.694336126659928	961
Nuclei: Unsorted	X041-AP0C1W1	50afd516c70b11ea8fb942010a19c80f	TTCGGTCGTTAGCTCA-1	2.74912128530191	2.2055628372116	0.403820940250983	B.Naive	#F26439	0.694291989024646	962
Nuclei: Unsorted	X041-AP0C1W1	50721fdcc70b11ea8fb942010a19c80f	CTAGGATAGCCATTCA-1	-2.09857072748496	-1.39107262364198	0.459847660500544	T.CD8.Effector	#1B75BC	0.694209469411736	963
Nuclei: Unsorted	X041-AP0C1W1	5080494ac70b11ea8fb942010a19c80f	GCACGGTAGTCGGGAT-1	-1.42588081278159	-1.0034865068512	0.422496857980729	T.CD8.Effector	#1B75BC	0.693784751249725	964
Nuclei: Unsorted	X041-AP0C1W1	508e4b3ac70b11ea8fb942010a19c80f	GTAGACTAGGTCGGTA-1	3.81925041161226	2.77161080369186	0.491878463596407	B.Naive	#F26439	0.693468459320662	965
Nuclei: Unsorted	X041-AP0C1W1	50953300c70b11ea8fb942010a19c80f	TAACTTCGTTTAAGGA-1	3.5471737154548	2.38829494246673	0.514593741782803	B.Naive	#F26439	0.69342515813431	966
Nuclei: Unsorted	X041-AP0C1W1	507afeeac70b11ea8fb942010a19c80f	GACCCAGGTATCTCAG-1	0.109550095421538	3.74320305117797	0.468738013041811	Mono.CD14	#B973FF	0.693399256482608	967
Nuclei: Unsorted	X041-AP0C1W1	50960eecc70b11ea8fb942010a19c80f	TAATTCCGTGGTGGTA-1	3.48783979497598	2.18153918513488	0.401717557251908	B.Naive	#F26439	0.692861991745096	968
Nuclei: Unsorted	X041-AP0C1W1	5057e39cc70b11ea8fb942010a19c80f	AACGAGGTCGATTACG-1	-1.89412679590537	-2.91835438481141	0.453527215562979	T.CD8.Effector	#1B75BC	0.692521790721189	969
Nuclei: Unsorted	X041-AP0C1W1	506af9aac70b11ea8fb942010a19c80f	CCACAGGCAGGCACAA-1	0.784180260521636	-0.924273364456184	0.349021681649921	T.CD4.Memory	#009444	0.692061133331872	970
Nuclei: Unsorted	X041-AP0C1W1	506228acc70b11ea8fb942010a19c80f	AGTGCGCAGGCCTCTG-1	0.0400382050101609	2.16090524920654	0.484309852973447	Mono.CD14	#B973FF	0.691930615442389	971
Nuclei: Unsorted	X041-AP0C1W1	50619324c70b11ea8fb942010a19c80f	AGGCGTCAGCTTTCCC-1	-0.477344416754976	-0.653074614913948	0.419917012448133	T.CD8.Effector	#1B75BC	0.691820731006342	972
Nuclei: Unsorted	X041-AP0C1W1	50700f9ec70b11ea8fb942010a19c80f	CGCTATCAGCATGTGG-1	1.69242057881998	0.767409927932732	0.381548757170172	T.CD4.Memory	#009444	0.691788404683657	973
Nuclei: Unsorted	X041-AP0C1W1	50564e4cc70b11ea8fb942010a19c80f	AAAGGGCCAGTGCGAA-1	-0.887286090033784	0.33494985827636	0.407648105075934	T.CD4.Memory	#009444	0.690475035652628	974
Nuclei: Unsorted	X041-AP0C1W1	5059e89ac70b11ea8fb942010a19c80f	ACAAACCCACGTTAGT-1	-2.37834062494589	-3.08151137104798	0.478205128205128	T.CD8.Effector	#1B75BC	0.690436388546218	975
Nuclei: Unsorted	X041-AP0C1W1	50a72042c70b11ea8fb942010a19c80f	TGCTATTTCAGCACGC-1	-2.13778152384116	-2.04231011143494	0.42615796142475	T.CD4.Memory	#009444	0.690158127689522	976
Nuclei: Unsorted	X041-AP0C1W1	5076bc54c70b11ea8fb942010a19c80f	CTTCTAAAGAGTGGAA-1	1.87031636319803	-0.841299884231575	0.359398879266429	T.CD4.Memory	#009444	0.689699966370982	977
Nuclei: Unsorted	X041-AP0C1W1	506255d4c70b11ea8fb942010a19c80f	AGTGTACAGTGGACGT-1	2.55527839742349	1.92093265780639	0.373411978221416	B.Naive	#F26439	0.689539667170226	978
Nuclei: Unsorted	X041-AP0C1W1	507cdbe8c70b11ea8fb942010a19c80f	GAGCGCTAGACTAATG-1	4.00107058070348	2.70570624598693	0.447868396663577	B.Naive	#F26439	0.689429839117798	979
Nuclei: Unsorted	X041-AP0C1W1	506b4446c70b11ea8fb942010a19c80f	CCAGAATCAAGGGAGG-1	3.34725604139017	2.34641958007049	0.395235415494279	B.Naive	#F26439	0.689146298008106	980
Nuclei: Unsorted	X041-AP0C1W1	506aae96c70b11ea8fb942010a19c80f	CATTGGAGTGTGACCC-1	2.59038171849893	1.89118672141265	0.374368123699078	B.Naive	#F26439	0.688949150195893	981
Nuclei: Unsorted	X041-AP0C1W1	506906b8c70b11ea8fb942010a19c80f	CAGGATTAGTCCGATT-1	1.37274274907754	-0.829523436935432	0.388363292336802	T.CD4.Memory	#009444	0.688912269871448	982
Nuclei: Unsorted	X041-AP0C1W1	5069bdd8c70b11ea8fb942010a19c80f	CAGTGTATCTGGCTAA-1	2.18646416745828	-2.09852968922425	0.416736577181208	T.CD4.Memory	#009444	0.688669326382908	983
Nuclei: Unsorted	X041-AP0C1W1	5068254ac70b11ea8fb942010a19c80f	CACGTTCGTGATAAGT-1	0.684840775353178	0.885256655303948	0.487211916807195	T.CD4.Memory	#009444	0.688111416291522	984
Nuclei: Unsorted	X041-AP0C1W1	50626f60c70b11ea8fb942010a19c80f	AGTGTACTCCAACAAC-1	-1.28420915521933	-0.0750838445739821	0.382407694694384	T.CD8.Effector	#1B75BC	0.687931560522153	985
Nuclei: Unsorted	X041-AP0C1W1	50a12a7ac70b11ea8fb942010a19c80f	TCCCACAGTATTTGCG-1	0.703444815499053	-0.69881331196595	0.370549769920078	T.CD4.Memory	#009444	0.687736432871723	986
Nuclei: Unsorted	X041-AP0C1W1	50614928c70b11ea8fb942010a19c80f	AGGCCTGAGACTCTTG-1	1.48688445172952	-1.35706745854188	0.412467700258398	T.CD4.Memory	#009444	0.687193392786731	987
Nuclei: Unsorted	X041-AP0C1W1	50ab7ee4c70b11ea8fb942010a19c80f	TGTGGCGGTCGTAATC-1	3.66436953030275	2.59427268037032	0.475976246175994	B.Naive	#F26439	0.687051342718473	988
Nuclei: Unsorted	X041-AP0C1W1	5064acb2c70b11ea8fb942010a19c80f	ATGTCGATCGGGATCC-1	-0.445022009986177	2.83021790513229	0.490379951495554	T.CD4.Memory	#009444	0.686915042582413	989
Nuclei: Unsorted	X041-AP0C1W1	5064d660c70b11ea8fb942010a19c80f	ATGTCTTTCCAGCACG-1	1.15765962682413	-0.824868552597053	0.382416011436741	T.CD4.Memory	#009444	0.686889609290753	990
Nuclei: Unsorted	X041-AP0C1W1	507b2168c70b11ea8fb942010a19c80f	GACCGACAGATATGTG-1	-0.207429312842622	2.92238242158126	0.478516083587697	Mono.CD14	#B973FF	0.686196378048136	991
Nuclei: Unsorted	X041-AP0C1W1	5087d32cc70b11ea8fb942010a19c80f	GGAACCCAGCCATGGA-1	1.78711972318338	1.22286117800903	0.397511848341232	B.Naive	#F26439	0.685939533747255	992
Nuclei: Unsorted	X041-AP0C1W1	508a70b4c70b11ea8fb942010a19c80f	GGCGAAAAGGCCAGTA-1	3.39599309049295	2.60743207463454	0.5104	B.Naive	#F26439	0.685863526823339	993
Nuclei: Unsorted	X041-AP0C1W1	50ae736ac70b11ea8fb942010a19c80f	TTATGTCCATAGTCCA-1	3.0063497789924	1.85697735079955	0.471910112359551	T.CD4.Memory	#009444	0.685806865457088	994
Nuclei: Unsorted	X041-AP0C1W1	5094b29ac70b11ea8fb942010a19c80f	TAACAGCGTGCTTCCT-1	-0.251375579016939	-0.473444573791511	0.394883720930233	T.CD8.Effector	#1B75BC	0.685713517334047	995
Nuclei: Unsorted	X041-AP0C1W1	505b3970c70b11ea8fb942010a19c80f	ACATGGTAGAGAGTTT-1	0.0709472664420456	-1.91841589680482	0.450208133205251	T.CD4.Memory	#009444	0.684441463120881	996
Nuclei: Unsorted	X041-AP0C1W1	5057f8b4c70b11ea8fb942010a19c80f	AACGGGACACCTGTGG-1	2.09568367086099	-1.95936714878846	0.426103646833013	T.CD4.Memory	#009444	0.683897932711876	997
Nuclei: Unsorted	X041-AP0C1W1	5078137ec70b11ea8fb942010a19c80f	GAAACAAAGTGATTAG-1	3.61415819011377	2.61896867284011	0.528685996298581	B.Naive	#F26439	0.68384577629859	998
Nuclei: Unsorted	X041-AP0C1W1	5064a910c70b11ea8fb942010a19c80f	ATGTCGATCCTATCAT-1	-0.580861949103609	3.39430248716306	0.517720207253886	Mono.CD14	#B973FF	0.683774866601804	999
Nuclei: Unsorted	X041-AP0C1W1	509bc6cac70b11ea8fb942010a19c80f	TATCTGTTCGTGGGTC-1	-1.26982822336508	-1.46794497242738	0.417318727177882	T.CD8.Effector	#1B75BC	0.683700855367835	1000
Nuclei: Unsorted	X041-AP0C1W1	507d1c34c70b11ea8fb942010a19c80f	GAGCGCTTCTTACGGA-1	-2.06272163309409	-1.40885149708558	0.397737013543631	T.CD8.Effector	#1B75BC	0.68361291894306	1001
Nuclei: Unsorted	X041-AP0C1W1	505cf4d6c70b11ea8fb942010a19c80f	ACTAACGCAATGTGTC-1	-0.893396758216158	2.06376112231445	0.435989256938227	T.CD4.Memory	#009444	0.683570401105997	1002
Nuclei: Unsorted	X041-AP0C1W1	50592090c70b11ea8fb942010a19c80f	AAGGTTCTCGTGAACT-1	2.53134880147623	-2.37319552174378	0.433556318929669	T.CD4.Memory	#009444	0.683534178287627	1003
Nuclei: Unsorted	X041-AP0C1W1	507042c0c70b11ea8fb942010a19c80f	CGCTGGACAAGTTGCT-1	0.47718272290872	3.37024562784862	0.511395441823271	Mono.CD14	#B973FF	0.683476723285864	1004
Nuclei: Unsorted	X041-AP0C1W1	509e535ec70b11ea8fb942010a19c80f	TCACCACGTCGATAGG-1	1.57779488645242	-1.66465508213807	0.394522144522145	T.CD4.Memory	#009444	0.683390387758145	1005
Nuclei: Unsorted	X041-AP0C1W1	509ce104c70b11ea8fb942010a19c80f	TCAAGACCAGGTGGTA-1	-2.20442142404868	-2.3297918962555	0.428243398392652	T.CD8.Effector	#1B75BC	0.683244073471065	1006
Nuclei: Unsorted	X041-AP0C1W1	5086db66c70b11ea8fb942010a19c80f	GCTGAGCGTAACTCCA-1	1.3802751072471	-1.18648945561219	0.366624790619766	T.CD4.Memory	#009444	0.682974668977112	1007
Nuclei: Unsorted	X041-AP0C1W1	509c8362c70b11ea8fb942010a19c80f	TCAAAGCAGTACAGTA-1	0.983828402382597	-2.23322474232484	0.404259943490546	T.CD4.Memory	#009444	0.682513474310006	1008
Nuclei: Unsorted	X041-AP0C1W1	50a83a90c70b11ea8fb942010a19c80f	TGGAAGGCATACCCGG-1	0.302355624062285	-0.929959647567756	0.342105263157895	T.CD8.Effector	#1B75BC	0.682218153910627	1009
Nuclei: Unsorted	X041-AP0C1W1	50a4c892c70b11ea8fb942010a19c80f	TGAGTCACAATGAAAC-1	-0.036572360175386	3.33992133268546	0.514547304170906	Mono.CD14	#B973FF	0.68195049617468	1010
Nuclei: Unsorted	X041-AP0C1W1	5097ea1ec70b11ea8fb942010a19c80f	TACGGATAGGCTTCGC-1	-1.63446178354575	-0.874348513992317	0.405435124096764	T.CD8.Effector	#1B75BC	0.681897170220588	1011
Nuclei: Unsorted	X041-AP0C1W1	5085cdcac70b11ea8fb942010a19c80f	GCTCACTCAATCATCG-1	1.70564017377542	-1.46467482319642	0.400413033501606	T.CD4.Memory	#009444	0.681849760540276	1012
Nuclei: Unsorted	X041-AP0C1W1	507a78bcc70b11ea8fb942010a19c80f	GAATCTGCACCACCAG-1	0.25433812223123	-0.587099425704964	0.390210843373494	T.CD4.Memory	#009444	0.68181006351844	1013
Nuclei: Unsorted	X041-AP0C1W1	507d9f60c70b11ea8fb942010a19c80f	GAGGTCCCAGGTGTGA-1	2.47719404779123	-2.44901262989808	0.438914993592482	T.CD4.Memory	#009444	0.681716284899279	1014
Nuclei: Unsorted	X041-AP0C1W1	50809a4ec70b11ea8fb942010a19c80f	GCAGATTGTAATGCCT-1	3.64674387059854	2.73544932135772	0.504661773457647	B.Naive	#F26439	0.68159226965487	1015
Nuclei: Unsorted	X041-AP0C1W1	50a7b8ccc70b11ea8fb942010a19c80f	TGCTCGTTCTTGGCCT-1	-2.47931995310141	-2.93474280110169	0.482713462545836	T.CD8.Effector	#1B75BC	0.681018366960777	1016
Nuclei: Unsorted	X041-AP0C1W1	50683bc0c70b11ea8fb942010a19c80f	CACTAAGAGGGACGTT-1	2.82926843248056	2.22720540293884	0.438246147167354	B.Naive	#F26439	0.680898100681629	1017
Nuclei: Unsorted	X041-AP0C1W1	5057360ec70b11ea8fb942010a19c80f	AACCAACCAGTAAGAT-1	-2.91518058695151	-2.40609204045106	0.446163366336634	T.CD8.Effector	#1B75BC	0.680814982331552	1018
Nuclei: Unsorted	X041-AP0C1W1	50b49e66c70b11ea8fb942010a19c80f	TTTGGTTGTCAAGACG-1	3.3383108743255	2.41759992369842	0.421616219303255	B.Naive	#F26439	0.680691313018864	1019
Nuclei: Unsorted	X041-AP0C1W1	507c1474c70b11ea8fb942010a19c80f	GAGAACGCATGGCCCA-1	-2.07404603876425	-0.795503013046272	0.365963546999795	T.CD8.Effector	#1B75BC	0.680408462208606	1020
Nuclei: Unsorted	X041-AP0C1W1	50a36d6cc70b11ea8fb942010a19c80f	TCTCAGCCACCACAGC-1	3.23736176572488	2.28388989695739	0.485681557846506	B.Naive	#F26439	0.679023946357539	1021
Nuclei: Unsorted	X041-AP0C1W1	507e4a64c70b11ea8fb942010a19c80f	GATCGTACAGAGCCAA-1	3.07063946805643	2.003169186203	0.379539783753812	B.Naive	#F26439	0.678831722696167	1022
Nuclei: Unsorted	X041-AP0C1W1	5092c796c70b11ea8fb942010a19c80f	GTGTGATTCGCGTGAC-1	1.55312619290994	0.606011278717034	0.485553290972305	T.CD4.Memory	#009444	0.678614389880014	1023
Nuclei: Unsorted	X041-AP0C1W1	5068583ac70b11ea8fb942010a19c80f	CACTAAGTCTTCGTTA-1	2.91325602613138	2.37285662421417	0.441236586612161	B.Naive	#F26439	0.678535178585603	1024
Nuclei: Unsorted	X041-AP0C1W1	50921feec70b11ea8fb942010a19c80f	GTGTCAAAGGTCTTTG-1	-0.461796664374605	2.27916169890594	0.475285171102662	Mono.CD14	#B973FF	0.678485152578025	1025
Nuclei: Unsorted	X041-AP0C1W1	50a03a52c70b11ea8fb942010a19c80f	TCAGTTTCAACTCGAT-1	-2.07160272516562	-1.5385845827179	0.452739313666466	T.CD8.Effector	#1B75BC	0.678021578146802	1026
Nuclei: Unsorted	X041-AP0C1W1	50662fa6c70b11ea8fb942010a19c80f	CAACCAATCCGTGCGA-1	1.40474925122903	-1.66817700138856	0.399828030954428	T.CD4.Memory	#009444	0.677859504285861	1027
Nuclei: Unsorted	X041-AP0C1W1	50a32532c70b11ea8fb942010a19c80f	TCTAGTTGTTTCCTAT-1	2.8018877276008	1.81134391555022	0.399578382522039	B.Naive	#F26439	0.677779710616529	1028
Nuclei: Unsorted	X041-AP0C1W1	50929f1ec70b11ea8fb942010a19c80f	GTGTGATAGGCTGGAT-1	-0.0789450637276321	0.593435175506584	0.384921352377509	T.CD4.Memory	#009444	0.677539526740348	1029
Nuclei: Unsorted	X041-AP0C1W1	505aceeac70b11ea8fb942010a19c80f	ACAGCGCAGCCTTTGA-1	3.66782192073511	2.66726732978057	0.410112359550562	B.Naive	#F26439	0.677128538590702	1030
Nuclei: Unsorted	X041-AP0C1W1	508918c2c70b11ea8fb942010a19c80f	GGAGGATGTCCTTATT-1	0.710713482720122	-0.0462168382721022	0.404347826086957	T.CD4.Memory	#009444	0.676512033676773	1031
Nuclei: Unsorted	X041-AP0C1W1	507f3780c70b11ea8fb942010a19c80f	GATTGACCATTCTTTG-1	1.90671954236673	-2.67013823262025	0.452926774983307	T.CD4.Memory	#009444	0.676394727683614	1032
Nuclei: Unsorted	X041-AP0C1W1	50aae150c70b11ea8fb942010a19c80f	TGTACGACAGTTACAC-1	-0.718174361365572	1.78242529162597	0.436056338028169	T.CD4.Memory	#009444	0.676248256221398	1033
Nuclei: Unsorted	X041-AP0C1W1	505f27f6c70b11ea8fb942010a19c80f	AGCCAGCGTCGAGGAT-1	3.39158377729104	2.07653082141113	0.388585209003215	B.Naive	#F26439	0.676068890324394	1034
Nuclei: Unsorted	X041-AP0C1W1	506f18e6c70b11ea8fb942010a19c80f	CGAGTTATCTTGTACT-1	3.59768436036752	2.32707560786437	0.392375706624148	B.Naive	#F26439	0.676057822185147	1035
Nuclei: Unsorted	X041-AP0C1W1	508bc572c70b11ea8fb942010a19c80f	GGGTGTCCAAGCGACA-1	-1.70817460932089	-1.87182699909974	0.46125116713352	T.CD8.Effector	#1B75BC	0.67585484006406	1036
Nuclei: Unsorted	X041-AP0C1W1	506509dcc70b11ea8fb942010a19c80f	ATTACCTCAACTTGGT-1	2.07232794843362	-2.07666098347474	0.401686089759484	T.CD4.Memory	#009444	0.675700902834732	1037
Nuclei: Unsorted	X041-AP0C1W1	5062ade0c70b11ea8fb942010a19c80f	AGTTTGGCAACTCGAT-1	-0.803611659186617	2.50511408576202	0.439917601281758	Mono.CD14	#B973FF	0.675611375925513	1038
Nuclei: Unsorted	X041-AP0C1W1	5076b6a0c70b11ea8fb942010a19c80f	CTTCCAGTCTTACCTA-1	1.35899505696939	-0.916500918777473	0.40260844910689	T.CD4.Memory	#009444	0.675157423700974	1039
Nuclei: Unsorted	X041-AP0C1W1	5063ebb0c70b11ea8fb942010a19c80f	ATCGAGTAGGCACTAG-1	-0.371523760932222	3.45569090896677	0.48498952757738	Mono.CD14	#B973FF	0.674803008765944	1040
Nuclei: Unsorted	X041-AP0C1W1	5083ab1cc70b11ea8fb942010a19c80f	GCGAGTCTCGCCACTT-1	1.64323792539285	-2.51476132145692	0.392797668609492	T.CD4.Memory	#009444	0.674127962688174	1041
Nuclei: Unsorted	X041-AP0C1W1	50967832c70b11ea8fb942010a19c80f	TACATGGCATTCCCGT-1	1.16561899266885	-0.390864007385261	0.477392701400046	T.CD4.Memory	#009444	0.674013671744438	1042
Nuclei: Unsorted	X041-AP0C1W1	5093a5c6c70b11ea8fb942010a19c80f	GTTATTCTCCAACCTC-1	-0.633852862494722	-0.20939885845948	0.356307692307692	T.CD8.Effector	#1B75BC	0.673856729782786	1043
Nuclei: Unsorted	X041-AP0C1W1	505e9570c70b11ea8fb942010a19c80f	AGACAAAAGTCACACT-1	-2.01390829004599	-3.06259524098206	0.48490488006617	T.CD8.Effector	#1B75BC	0.673839066487432	1044
Nuclei: Unsorted	X041-AP0C1W1	5069a5aac70b11ea8fb942010a19c80f	CAGTGTACAATGGCAG-1	-2.95263328470542	-1.94578921070863	0.39529448426301	T.CD8.Effector	#1B75BC	0.672913451189294	1045
Nuclei: Unsorted	X041-AP0C1W1	508a8144c70b11ea8fb942010a19c80f	GGCGAAACAGCAGGTA-1	1.78794512830423	-1.60133492222596	0.414181375532562	T.CD4.Memory	#009444	0.672744109531156	1046
Nuclei: Unsorted	X041-AP0C1W1	50a553f2c70b11ea8fb942010a19c80f	TGATGCAGTCGTCGCA-1	1.33897743306802	1.18480003604125	0.377259036144578	B.Naive	#F26439	0.672666162192921	1047
Nuclei: Unsorted	X041-AP0C1W1	508f2dfcc70b11ea8fb942010a19c80f	GTCACCTAGATGGGAA-1	0.532188988548979	-0.556429259689339	0.375401473644436	T.CD4.Memory	#009444	0.672488968853356	1048
Nuclei: Unsorted	X041-AP0C1W1	50a59420c70b11ea8fb942010a19c80f	TGATTTCTCGTAGCGC-1	2.81334672055887	2.04872060546111	0.495569994093326	B.Naive	#F26439	0.672151445440615	1049
Nuclei: Unsorted	X041-AP0C1W1	5060d0ecc70b11ea8fb942010a19c80f	AGCTGGCGTGCATCAT-1	1.67582521520303	1.65342212447356	0.467689212974604	T.CD4.Memory	#009444	0.671542381677531	1050
Nuclei: Unsorted	X041-AP0C1W1	508e9d2ec70b11ea8fb942010a19c80f	GTAGGAGCATTACACG-1	0.158015347344145	2.26923490294646	0.426850507982583	Mono.CD14	#B973FF	0.671065086230114	1051
Nuclei: Unsorted	X041-AP0C1W1	5066f418c70b11ea8fb942010a19c80f	CAAGGCCTCTGGCCAG-1	-1.2607115737374	3.58915356525611	0.510872990860385	Mono.CD14	#B973FF	0.670918934370097	1052
Nuclei: Unsorted	X041-AP0C1W1	507d2fdac70b11ea8fb942010a19c80f	GAGGATGCAAGCGTCC-1	1.91987881742166	-2.64012324085999	0.434793554884189	T.CD4.Memory	#009444	0.670724070912904	1053
Nuclei: Unsorted	X041-AP0C1W1	50b0d6aac70b11ea8fb942010a19c80f	TTGAGCAGTAATGTAG-1	-2.50274791635825	-1.52847944966126	0.438937568455641	T.CD8.Effector	#1B75BC	0.670696396256466	1054
Nuclei: Unsorted	X041-AP0C1W1	5088f784c70b11ea8fb942010a19c80f	GGAGGATAGCTGCTCG-1	-2.11165323175742	-1.59319149723817	0.445628727318868	T.CD8.Effector	#1B75BC	0.670424291875373	1055
Nuclei: Unsorted	X041-AP0C1W1	505f3d04c70b11ea8fb942010a19c80f	AGCCCGAAGATCCGAG-1	1.92137203298257	-2.54046189060975	0.463512429831596	T.CD4.Memory	#009444	0.670329784973149	1056
Nuclei: Unsorted	X041-AP0C1W1	5068f0b0c70b11ea8fb942010a19c80f	CAGCTGGGTTACTACG-1	-2.15540828623129	-1.53435122242738	0.436627140974967	T.CD8.Effector	#1B75BC	0.670326221461241	1057
Nuclei: Unsorted	X041-AP0C1W1	50574b8ac70b11ea8fb942010a19c80f	AACCAACTCTTTATCG-1	1.41839442334817	-2.7257879900055	0.47828447339848	T.CD4.Memory	#009444	0.67026090407628	1058
Nuclei: Unsorted	X041-AP0C1W1	50919538c70b11ea8fb942010a19c80f	GTGCTGGTCCTCCTGA-1	-1.88304891504599	-2.61741053334046	0.459290608625554	T.CD8.Effector	#1B75BC	0.670241663615971	1059
Nuclei: Unsorted	X041-AP0C1W1	50671c18c70b11ea8fb942010a19c80f	CAATCCCTCTGGAAGG-1	-0.822483443396822	-1.06416355839539	0.337387496959377	T.CD8.Effector	#1B75BC	0.670113848376296	1060
Nuclei: Unsorted	X041-AP0C1W1	506f85a6c70b11ea8fb942010a19c80f	CGCACAGTCCAGTACA-1	1.64334879003213	-1.207524173172	0.38965819456617	T.CD4.Memory	#009444	0.669921695400631	1061
Nuclei: Unsorted	X041-AP0C1W1	507ecffcc70b11ea8fb942010a19c80f	GATGGCCTCACTGATG-1	-0.0344571105415969	-0.594494693191536	0.417539267015707	T.CD8.Effector	#1B75BC	0.669478213617431	1062
Nuclei: Unsorted	X041-AP0C1W1	50783548c70b11ea8fb942010a19c80f	GAAACAAGTTTGACCA-1	-2.40283431925131	-2.24503599873353	0.485329744279946	T.CD8.Effector	#1B75BC	0.66924080548893	1063
Nuclei: Unsorted	X041-AP0C1W1	506c5c28c70b11ea8fb942010a19c80f	CCCTAACTCGACTATG-1	-2.07090320505454	-2.25212752095033	0.50033760972316	T.CD8.Effector	#1B75BC	0.668979050073115	1064
Nuclei: Unsorted	X041-AP0C1W1	50897f88c70b11ea8fb942010a19c80f	GGATAGGCAAACCTAC-1	-0.0208419791634231	-0.0808750318603591	0.354108369371661	T.CD4.Memory	#009444	0.668428240441479	1065
Nuclei: Unsorted	X041-AP0C1W1	5074d1b4c70b11ea8fb942010a19c80f	CTGCGTTCAAGGAAGA-1	-0.66439762033774	3.29225104281139	0.516604177825388	Mono.CD14	#B973FF	0.668395161103087	1066
Nuclei: Unsorted	X041-AP0C1W1	50703e4cc70b11ea8fb942010a19c80f	CGCTGGAAGTTCCAGT-1	0.799682474953398	-1.59198986759949	0.412206716761233	T.CD4.Memory	#009444	0.668287950153182	1067
Nuclei: Unsorted	X041-AP0C1W1	50974eb0c70b11ea8fb942010a19c80f	TACCTCGCAACTCGTA-1	1.98503050885843	-2.03111111393739	0.398685883849089	T.CD4.Memory	#009444	0.667874007277492	1068
Nuclei: Unsorted	X041-AP0C1W1	50ae7efac70b11ea8fb942010a19c80f	TTATGTCGTGGACTGA-1	-1.09819450296713	2.73690480717849	0.482801363495507	Mono.CD14	#B973FF	0.667646274683726	1069
Nuclei: Unsorted	X041-AP0C1W1	5066cabac70b11ea8fb942010a19c80f	CAAGGCCAGAAGCCTG-1	1.29397616468118	-1.85248505345155	0.423120452708165	T.CD4.Memory	#009444	0.667436892738655	1070
Nuclei: Unsorted	X041-AP0C1W1	50b3d7e2c70b11ea8fb942010a19c80f	TTTGAGGAGTCGCGTC-1	-1.05993642725302	-1.46546303501893	0.398544520547945	T.CD8.Effector	#1B75BC	0.667391500171333	1071
Nuclei: Unsorted	X041-AP0C1W1	50608434c70b11ea8fb942010a19c80f	AGCTATGCAGTCAGCC-1	-1.4706176749642	0.793982393829338	0.439299900695134	T.CD4.Memory	#009444	0.667349606021553	1072
Nuclei: Unsorted	X041-AP0C1W1	50b16c1ec70b11ea8fb942010a19c80f	TTGCAGAAGCTACGCC-1	-1.79840316690756	-2.96782004109193	0.4684799546678	T.CD8.Effector	#1B75BC	0.667134637106242	1073
Nuclei: Unsorted	X041-AP0C1W1	5096927cc70b11ea8fb942010a19c80f	TACATTCAGACCCTAT-1	-0.601526641028658	2.74059552678298	0.45210199862164	Mono.CD14	#B973FF	0.666897397153063	1074
Nuclei: Unsorted	X041-AP0C1W1	5061ec16c70b11ea8fb942010a19c80f	AGTCCGGCACCAAGGA-1	-1.31083717264487	2.9574999881668	0.525624178712221	T.CD4.Memory	#009444	0.666700156448668	1075
Nuclei: Unsorted	X041-AP0C1W1	5077dfeec70b11ea8fb942010a19c80f	CTTTGCGCAAGACACG-1	1.7678426273887	-2.95597063771058	0.43818065342729	T.CD4.Memory	#009444	0.666379610339746	1076
Nuclei: Unsorted	X041-AP0C1W1	507dca30c70b11ea8fb942010a19c80f	GAGTGAGAGGTTGTGG-1	-0.35491743006064	2.58507604130935	0.508189262966333	Mono.CD14	#B973FF	0.666325213740226	1077
Nuclei: Unsorted	X041-AP0C1W1	50929370c70b11ea8fb942010a19c80f	GTGTCCTTCTAGTCGA-1	-1.17478122629477	-1.97277676335145	0.455834945196647	T.CD8.Effector	#1B75BC	0.666262676050086	1078
Nuclei: Unsorted	X041-AP0C1W1	507effeac70b11ea8fb942010a19c80f	GATTAGCCATCCGTGG-1	1.2741275795524	-1.45877396336366	0.365126276195594	T.CD4.Memory	#009444	0.666020031522602	1079
Nuclei: Unsorted	X041-AP0C1W1	50b0683cc70b11ea8fb942010a19c80f	TTCTGTACATAGATAG-1	-0.80483665384604	2.64476735123824	0.425012840267078	Mono.CD14	#B973FF	0.665717652652904	1080
Nuclei: Unsorted	X041-AP0C1W1	5057e108c70b11ea8fb942010a19c80f	AACGAGGTCCGAATTG-1	2.15516684137033	-1.30694185963441	0.384679958027282	T.CD4.Memory	#009444	0.665533638611163	1081
Nuclei: Unsorted	X041-AP0C1W1	50a3ca32c70b11ea8fb942010a19c80f	TGAATCGAGCTTACCA-1	-1.23945465006186	2.75693321952056	0.469119226638024	Mono.CD14	#B973FF	0.665074821265493	1082
Nuclei: Unsorted	X041-AP0C1W1	507bff52c70b11ea8fb942010a19c80f	GAGAACGAGAGCGAAA-1	-2.03276338495566	-0.508303277404793	0.40412017167382	T.CD8.Effector	#1B75BC	0.66477479421234	1083
Nuclei: Unsorted	X041-AP0C1W1	50856416c70b11ea8fb942010a19c80f	GCGTAGCGTAATGCCT-1	-0.422192954200044	-1.85844933262635	0.463948284435604	T.CD8.Effector	#1B75BC	0.66462889812772	1084
Nuclei: Unsorted	X041-AP0C1W1	5065b9e0c70b11ea8fb942010a19c80f	ATTGTGGTCTTAGTGG-1	-0.236478232520357	-0.493673436553963	0.375175175175175	T.CD8.Effector	#1B75BC	0.664471841508366	1085
Nuclei: Unsorted	X041-AP0C1W1	5061f80ac70b11ea8fb942010a19c80f	AGTCCGGGTCATCGTA-1	2.20397029004739	2.78672397860717	0.541402051783097	T.CD4.Memory	#009444	0.664360670062163	1086
Nuclei: Unsorted	X041-AP0C1W1	50b48732c70b11ea8fb942010a19c80f	TTTGGTTAGTTCAGGG-1	-2.44572391428305	-2.84139382115174	0.476983646274985	T.CD8.Effector	#1B75BC	0.664060939907798	1087
Nuclei: Unsorted	X041-AP0C1W1	50586ce0c70b11ea8fb942010a19c80f	AACTGTGAGTAATCAG-1	0.866175509316191	-0.66678320637513	0.3715665057433	T.CD4.Memory	#009444	0.663314526645118	1088
Nuclei: Unsorted	X041-AP0C1W1	505baf40c70b11ea8fb942010a19c80f	ACCATCCTCGGTTAGT-1	3.63615558229135	2.88345278033447	0.446705245473213	B.Naive	#F26439	0.663110557650294	1089
Nuclei: Unsorted	X041-AP0C1W1	5086b578c70b11ea8fb942010a19c80f	GCTCGAGTCACGTGTA-1	-0.540811442511812	-2.51314007511903	0.457593963951376	T.CD4.Memory	#009444	0.662967114853234	1090
Nuclei: Unsorted	X041-AP0C1W1	50b3f8b2c70b11ea8fb942010a19c80f	TTTGAGGTCGGGATCC-1	1.77011475644754	-2.45085465184022	0.442208462332301	T.CD4.Memory	#009444	0.662539227757629	1091
Nuclei: Unsorted	X041-AP0C1W1	505facc6c70b11ea8fb942010a19c80f	AGCCTGGAGATAGGTT-1	-2.64710893549277	-1.92851864567567	0.485925925925926	T.CD8.Effector	#1B75BC	0.66251860020361	1092
Nuclei: Unsorted	X041-AP0C1W1	5098aa9ec70b11ea8fb942010a19c80f	TACTGCCTCCTGGAAT-1	-2.30762233652426	0.037531025497429	0.400086880973067	T.CD8.Effector	#1B75BC	0.662290650008839	1093
Nuclei: Unsorted	X041-AP0C1W1	508648fec70b11ea8fb942010a19c80f	GCTCCTAAGCTGGAGT-1	3.32504806600259	2.12033808955383	0.439568521696494	B.Naive	#F26439	0.662037532872312	1094
Nuclei: Unsorted	X041-AP0C1W1	50573794c70b11ea8fb942010a19c80f	AACCAACCATCGCCTT-1	0.574745512825713	2.38120127448272	0.475931958016649	T.CD4.Memory	#009444	0.661957234584929	1095
Nuclei: Unsorted	X041-AP0C1W1	506fd9dec70b11ea8fb942010a19c80f	CGCTAGGAGATCGAGC-1	1.87830743871377	-2.96064602604676	0.50601618901772	T.CD4.Memory	#009444	0.66162036818896	1096
Nuclei: Unsorted	X041-AP0C1W1	50acb1b0c70b11ea8fb942010a19c80f	TTACCGCCATTCGTCC-1	-0.502990149634615	-2.44210039845277	0.484098082058752	T.CD8.Effector	#1B75BC	0.661443783636106	1097
Nuclei: Unsorted	X041-AP0C1W1	50766a88c70b11ea8fb942010a19c80f	CTTAATCTCTATATCC-1	-2.72703208841635	-2.22631918659974	0.477440230091677	T.CD8.Effector	#1B75BC	0.661232132932365	1098
Nuclei: Unsorted	X041-AP0C1W1	50b18c3ac70b11ea8fb942010a19c80f	TTGCAGAGTGGACAGT-1	-0.658823393958345	-1.80534826985169	0.403449442002029	T.CD8.Effector	#1B75BC	0.660952957649458	1099
Nuclei: Unsorted	X041-AP0C1W1	505fc40ec70b11ea8fb942010a19c80f	AGCCTGGGTATTGTCG-1	-0.702422999518648	-0.742563598068245	0.408792742498255	T.CD4.Memory	#009444	0.660893360691206	1100
Nuclei: Unsorted	X041-AP0C1W1	509660e0c70b11ea8fb942010a19c80f	TACATGGAGAGAACCC-1	2.12548933110879	-2.2449644731598	0.43162583518931	T.CD4.Memory	#009444	0.660618868507196	1101
Nuclei: Unsorted	X041-AP0C1W1	507f8636c70b11ea8fb942010a19c80f	GCAAAGGTCCTGAAAC-1	-1.71087684549643	-0.241534106643684	0.425127053539771	T.CD8.Effector	#1B75BC	0.660331329658252	1102
Nuclei: Unsorted	X041-AP0C1W1	5085ba38c70b11ea8fb942010a19c80f	GCTCACTAGACTCTTG-1	1.26847395978616	-0.265578381927498	0.46495867768595	T.CD4.Memory	#009444	0.660063061361323	1103
Nuclei: Unsorted	X041-AP0C1W1	50631d7ac70b11ea8fb942010a19c80f	ATAGTCGTCGGTTCCT-1	3.55036321960138	2.5433428359909	0.428766189502386	B.Naive	#F26439	0.65954457772722	1104
Nuclei: Unsorted	X041-AP0C1W1	5093a2f6c70b11ea8fb942010a19c80f	GTTATTCTCAGCGGTC-1	1.34151873670267	-1.26896940937806	0.41474358974359	T.CD4.Memory	#009444	0.659121155517386	1105
Nuclei: Unsorted	X041-AP0C1W1	508d2ac0c70b11ea8fb942010a19c80f	GGTGCTGCACTTATGG-1	0.699307061058745	2.14328826197814	0.487098306157986	T.CD4.Memory	#009444	0.658618220172248	1106
Nuclei: Unsorted	X041-AP0C1W1	50715d54c70b11ea8fb942010a19c80f	CGTTCCAAGGCTCCTG-1	-1.40829887308432	-1.29253708592225	0.403229474641801	T.CD8.Effector	#1B75BC	0.658614468578711	1107
Nuclei: Unsorted	X041-AP0C1W1	509333d4c70b11ea8fb942010a19c80f	GTTACTTTCATTCTTG-1	1.2230599888389	-1.98062502613831	0.450910176066846	T.CD4.Memory	#009444	0.658471156339411	1108
Nuclei: Unsorted	X041-AP0C1W1	508fee68c70b11ea8fb942010a19c80f	GTCCATCCAATCACTG-1	1.61119327626871	-1.29377590885926	0.344907766237793	T.CD4.Memory	#009444	0.65839174610041	1109
Nuclei: Unsorted	X041-AP0C1W1	506cb740c70b11ea8fb942010a19c80f	CCCTGATAGCAGTAGC-1	1.79180679402994	-2.42184674015809	0.398581245843494	T.CD4.Memory	#009444	0.658145767054798	1110
Nuclei: Unsorted	X041-AP0C1W1	5083c34ac70b11ea8fb942010a19c80f	GCGATCGCAAATTCCG-1	-1.67825832285239	-1.72700630894471	0.475876079228035	T.CD8.Effector	#1B75BC	0.657946324503787	1111
Nuclei: Unsorted	X041-AP0C1W1	50aec888c70b11ea8fb942010a19c80f	TTCATCAAGCTGCCAC-1	-1.57603206552817	-2.53931891194154	0.51328125	T.CD8.Effector	#1B75BC	0.657925258899772	1112
Nuclei: Unsorted	X041-AP0C1W1	507682acc70b11ea8fb942010a19c80f	CTTCCAGCAACCTCTC-1	0.7984560497825	-3.24146401158143	0.524460319925454	T.CD4.Memory	#009444	0.657844219543064	1113
Nuclei: Unsorted	X041-AP0C1W1	506d2d42c70b11ea8fb942010a19c80f	CCGCATTTCCATCTAT-1	2.12505636296915	-2.61242329350282	0.421236133122029	T.CD4.Memory	#009444	0.657763074692493	1114
Nuclei: Unsorted	X041-AP0C1W1	505cf1acc70b11ea8fb942010a19c80f	ACTAACGCAACGTCGC-1	2.58601245961832	1.90891624221038	0.405360531309298	B.Naive	#F26439	0.65774610131507	1115
Nuclei: Unsorted	X041-AP0C1W1	50948c52c70b11ea8fb942010a19c80f	TAAACCGTCTGTCGGG-1	-0.782570742743745	-0.36273514500428	0.398028223468007	T.CD8.Effector	#1B75BC	0.657666676685098	1116
Nuclei: Unsorted	X041-AP0C1W1	5072b67cc70b11ea8fb942010a19c80f	CTCACCAGTCTCAAAC-1	3.9447716244285	2.69988555440139	0.514374860708714	B.Naive	#F26439	0.657591742106338	1117
Nuclei: Unsorted	X041-AP0C1W1	5058255ac70b11ea8fb942010a19c80f	AACGTACCACAGTTAC-1	-0.574414633887544	-0.681679122360237	0.389455115640925	T.CD8.Effector	#1B75BC	0.657180702767831	1118
Nuclei: Unsorted	X041-AP0C1W1	5064875ac70b11ea8fb942010a19c80f	ATGTACGTCCGCCTAT-1	2.42219064317392	-1.84043299427796	0.397405405405405	T.CD4.Memory	#009444	0.657105954594432	1119
Nuclei: Unsorted	X041-AP0C1W1	50787710c70b11ea8fb942010a19c80f	GAAAGTATCAATTGGC-1	2.05699238858865	-1.83046662083436	0.399312271652697	T.CD4.Memory	#009444	0.656851152641267	1120
Nuclei: Unsorted	X041-AP0C1W1	50a4016ec70b11ea8fb942010a19c80f	TGAATCGTCTGGGCGT-1	-0.996683024543062	-1.49470268955994	0.421501706484642	T.CD8.Effector	#1B75BC	0.656803906850652	1121
Nuclei: Unsorted	X041-AP0C1W1	5075e27ac70b11ea8fb942010a19c80f	CTGTATTGTCTGGTTA-1	-0.569904708045259	-0.312717788131721	0.35586682907024	T.CD8.Effector	#1B75BC	0.656444672143304	1122
Nuclei: Unsorted	X041-AP0C1W1	50769b0cc70b11ea8fb942010a19c80f	CTTCCAGGTCGTAGTT-1	3.35034707866357	2.54380429515075	0.443420278485978	B.Naive	#F26439	0.656442543931548	1123
Nuclei: Unsorted	X041-AP0C1W1	5071b164c70b11ea8fb942010a19c80f	CTACAGAGTAGAAAGG-1	2.23747990213083	-2.83274637928773	0.469376979936642	T.CD4.Memory	#009444	0.656111989581639	1124
Nuclei: Unsorted	X041-AP0C1W1	50916252c70b11ea8fb942010a19c80f	GTGCCAGTCACTCGTC-1	-1.00890436090781	-0.664543025405891	0.381385584324703	T.CD8.Effector	#1B75BC	0.655822916010575	1125
Nuclei: Unsorted	X041-AP0C1W1	5086d80ac70b11ea8fb942010a19c80f	GCTGAGCCATTCGTCC-1	-0.763673209326997	-0.559317462356575	0.422753167247683	T.CD4.Memory	#009444	0.655693430329595	1126
Nuclei: Unsorted	X041-AP0C1W1	505de36ec70b11ea8fb942010a19c80f	ACTGCAACATAAAGTG-1	-1.34142198480918	2.45625687369537	0.512963197167067	T.CD4.Memory	#009444	0.655617425568554	1127
Nuclei: Unsorted	X041-AP0C1W1	506baa62c70b11ea8fb942010a19c80f	CCATACCGTGCTGGCT-1	-0.570774459021822	3.21095574626159	0.467285033843069	Mono.CD14	#B973FF	0.655596974155618	1128
Nuclei: Unsorted	X041-AP0C1W1	5059a380c70b11ea8fb942010a19c80f	AATGGCTGTGCGCTCA-1	-0.610021018164888	0.140228159515373	0.35419411506368	T.CD8.Effector	#1B75BC	0.655344312154005	1129
Nuclei: Unsorted	X041-AP0C1W1	505dfeb2c70b11ea8fb942010a19c80f	ACTGCGGCAGGCACAA-1	2.97656498037027	1.9195019079132	0.443281846869291	B.Naive	#F26439	0.655285501797121	1130
Nuclei: Unsorted	X041-AP0C1W1	50ae5e2ac70b11ea8fb942010a19c80f	TTATGTCAGACTAGGC-1	-0.0252903930123001	2.24603474864196	0.456913435174305	Mono.CD14	#B973FF	0.6551889511562	1131
Nuclei: Unsorted	X041-AP0C1W1	50740388c70b11ea8fb942010a19c80f	CTCTAGCGTCAAATCC-1	1.8482824333732	-2.59640156498719	0.450913727156821	T.CD4.Memory	#009444	0.655119053257389	1132
Nuclei: Unsorted	X041-AP0C1W1	5096f794c70b11ea8fb942010a19c80f	TACCCTGTCAACTTGG-1	0.0530100830619187	-1.39534699192811	0.398922398712476	T.CD4.Memory	#009444	0.655014689284845	1133
Nuclei: Unsorted	X041-AP0C1W1	50b4a154c70b11ea8fb942010a19c80f	TTTGGTTGTCTCTGCT-1	0.618077374321684	-0.5628880189972	0.336720554272517	T.CD4.Memory	#009444	0.654876307121639	1134
Nuclei: Unsorted	X041-AP0C1W1	506d9160c70b11ea8fb942010a19c80f	CCGTGAGAGGCTTTAC-1	1.95726809583353	-0.982009284408577	0.335500914448283	T.CD4.Memory	#009444	0.654746097506538	1135
Nuclei: Unsorted	X041-AP0C1W1	507d3552c70b11ea8fb942010a19c80f	GAGGATGCACGCGCAT-1	3.27739176831888	2.18917406329345	0.384331797235023	B.Naive	#F26439	0.654689551891685	1136
Nuclei: Unsorted	X041-AP0C1W1	50a36b64c70b11ea8fb942010a19c80f	TCTCAGCCAATGACTC-1	1.21379408918069	-0.887619845779426	0.354324956165985	T.CD4.Memory	#009444	0.654677457434041	1137
Nuclei: Unsorted	X041-AP0C1W1	50b19338c70b11ea8fb942010a19c80f	TTGCAGATCACACGTA-1	-1.39308919824912	-3.07301937809754	0.478232723741706	T.CD8.Effector	#1B75BC	0.654293672428401	1138
Nuclei: Unsorted	X041-AP0C1W1	505ebfd2c70b11ea8fb942010a19c80f	AGATAGAAGGAAGAAC-1	-2.25110282816245	-2.06216274967957	0.453840186190846	T.CD8.Effector	#1B75BC	0.654220413760885	1139
Nuclei: Unsorted	X041-AP0C1W1	508748eec70b11ea8fb942010a19c80f	GCTTAAGCAGCGTACC-1	1.94862208448099	-2.34888302555848	0.443916600686197	T.CD4.Memory	#009444	0.653597410821209	1140
Nuclei: Unsorted	X041-AP0C1W1	50a7139ac70b11ea8fb942010a19c80f	TGCTATTGTCACTCTC-1	-0.965532206671968	-1.14348732701112	0.433996383363472	T.CD8.Effector	#1B75BC	0.653490563247194	1141
Nuclei: Unsorted	X041-AP0C1W1	5057265ac70b11ea8fb942010a19c80f	AACCAACAGAATATCG-1	-1.72842492975546	-2.85121714344788	0.500258397932817	T.CD8.Effector	#1B75BC	0.653389584754342	1142
Nuclei: Unsorted	X041-AP0C1W1	5095225cc70b11ea8fb942010a19c80f	TAACTTCCATGCTATG-1	-0.776488207953706	-1.63208615055848	0.410338785046729	T.CD8.Effector	#1B75BC	0.653053287553633	1143
Nuclei: Unsorted	X041-AP0C1W1	508c7b48c70b11ea8fb942010a19c80f	GGTAGGACATATAGAG-1	-0.861609362738863	2.29801893958282	0.424350102861418	Mono.CD14	#B973FF	0.653016249443394	1144
Nuclei: Unsorted	X041-AP0C1W1	5092f8a6c70b11ea8fb942010a19c80f	GTTACGATCCACACCT-1	2.15794465623544	-2.71268021336366	0.441020702936928	T.CD4.Memory	#009444	0.652856730288469	1145
Nuclei: Unsorted	X041-AP0C1W1	508e8514c70b11ea8fb942010a19c80f	GTAGGAGAGCAACTGG-1	0.128254509789214	3.12816924580764	0.43064489526637	Mono.CD14	#B973FF	0.65276251678159	1146
Nuclei: Unsorted	X041-AP0C1W1	505c6b74c70b11ea8fb942010a19c80f	ACCTGCTTCTCGACCT-1	-1.0700148574288	-2.00974213352967	0.46234309623431	T.CD8.Effector	#1B75BC	0.652517258079468	1147
Nuclei: Unsorted	X041-AP0C1W1	508cc9fec70b11ea8fb942010a19c80f	GGTCATAGTTCCTGTC-1	-1.34405555643393	-1.76733433476258	0.454750112561909	T.CD8.Effector	#1B75BC	0.652438757665499	1148
Nuclei: Unsorted	X041-AP0C1W1	50a6eb0ec70b11ea8fb942010a19c80f	TGCGTAATCCTTGACC-1	2.58883175931619	2.2458472324295	0.37255227348158	B.Naive	#F26439	0.652331570921786	1149
Nuclei: Unsorted	X041-AP0C1W1	50672758c70b11ea8fb942010a19c80f	CACAACACAAACCTAC-1	-0.733779811042085	1.75054026374053	0.415034744156665	T.CD4.Memory	#009444	0.652298922065729	1150
Nuclei: Unsorted	X041-AP0C1W1	50a84076c70b11ea8fb942010a19c80f	TGGAAGGGTAGACACG-1	2.71106145463632	2.47224820384216	0.514838709677419	B.Naive	#F26439	0.652203811836322	1151
Nuclei: Unsorted	X041-AP0C1W1	50a44de0c70b11ea8fb942010a19c80f	TGACTCCAGCACCATT-1	3.19687602601694	1.99742890128326	0.481630414915006	B.Naive	#F26439	0.651982220692421	1152
Nuclei: Unsorted	X041-AP0C1W1	505f5ea6c70b11ea8fb942010a19c80f	AGCCGCAAGATGCGAC-1	-0.282234572547212	1.89496410617065	0.418904778514126	Mono.CD14	#B973FF	0.651955410994984	1153
Nuclei: Unsorted	X041-AP0C1W1	506f504ac70b11ea8fb942010a19c80f	CGCAATACAATGTGCT-1	-1.1306895247872	0.736429579345696	0.373775780619887	T.CD4.Memory	#009444	0.651931653824964	1154
Nuclei: Unsorted	X041-AP0C1W1	5077b2dac70b11ea8fb942010a19c80f	CTTGTCGGTATGGGTG-1	2.30391690812753	-2.31283461323548	0.419347373293219	T.CD4.Memory	#009444	0.651846037116212	1155
Nuclei: Unsorted	X041-AP0C1W1	505cb282c70b11ea8fb942010a19c80f	ACGTGGCGTGACAAGC-1	2.29887650094675	2.05014968642425	0.379161882893226	B.Naive	#F26439	0.651806694934157	1156
Nuclei: Unsorted	X041-AP0C1W1	50ae194cc70b11ea8fb942010a19c80f	TTAGCTTGTCTGTGTA-1	2.18754706464456	1.9242878032608	0.379924131893785	B.Naive	#F26439	0.651726169581595	1157
Nuclei: Unsorted	X041-AP0C1W1	50903526c70b11ea8fb942010a19c80f	GTCGTAAGTGATAAGT-1	-1.052820109504	0.297916777221672	0.387299849459422	T.CD8.Effector	#1B75BC	0.651726065121251	1158
Nuclei: Unsorted	X041-AP0C1W1	506fcef8c70b11ea8fb942010a19c80f	CGCGCAATCAGAATGA-1	1.87779078565286	-1.00315844288636	0.405338470005504	T.CD4.Memory	#009444	0.651463467516849	1159
Nuclei: Unsorted	X041-AP0C1W1	50a34526c70b11ea8fb942010a19c80f	TCTATTGGTATTGTCG-1	-0.488325976508394	2.43285573252868	0.422266800401204	Mono.CD14	#B973FF	0.651217861950956	1160
Nuclei: Unsorted	X041-AP0C1W1	50b29bacc70b11ea8fb942010a19c80f	TTGCTTACATGACTGT-1	3.90314113281415	2.77532101401519	0.492658423493045	B.Naive	#F26439	0.651175231077932	1161
Nuclei: Unsorted	X041-AP0C1W1	50b4260cc70b11ea8fb942010a19c80f	TTTGCGCGTCGTAATC-1	1.97259769521402	-1.19519602528382	0.417808219178082	T.CD4.Memory	#009444	0.651146886872319	1162
Nuclei: Unsorted	X041-AP0C1W1	5059d404c70b11ea8fb942010a19c80f	AATGTCGGTTTCGATG-1	0.167696810585722	0.205500729171745	0.384064737005914	T.CD4.Memory	#009444	0.651123880798355	1163
Nuclei: Unsorted	X041-AP0C1W1	509bdcdcc70b11ea8fb942010a19c80f	TATGTGGCAAAGCTTC-1	3.5886456736152	2.25777221450042	0.49304347826087	B.Naive	#F26439	0.651016053567857	1164
Nuclei: Unsorted	X041-AP0C1W1	5059edb8c70b11ea8fb942010a19c80f	ACAAACCCATTATGGC-1	0.876931763512358	-0.921114795120247	0.357658586900464	T.CD4.Memory	#009444	0.650657869618351	1165
Nuclei: Unsorted	X041-AP0C1W1	50858d06c70b11ea8fb942010a19c80f	GCGTTGGAGTAACACA-1	-2.6676997176583	-2.6953867601471	0.472209670131044	T.CD8.Effector	#1B75BC	0.650613765552358	1166
Nuclei: Unsorted	X041-AP0C1W1	50a66904c70b11ea8fb942010a19c80f	TGCCTCAGTGCGCATC-1	1.7803998955314	-2.569744460495	0.48768898488121	T.CD4.Memory	#009444	0.65058697152046	1167
Nuclei: Unsorted	X041-AP0C1W1	50643ca0c70b11ea8fb942010a19c80f	ATGGATCAGGGAGTTC-1	1.27302298627542	-2.06730972996522	0.465589300640847	T.CD4.Memory	#009444	0.650584190670256	1168
Nuclei: Unsorted	X041-AP0C1W1	50704f9ac70b11ea8fb942010a19c80f	CGCTGGAGTATGTTCG-1	3.33224771104501	2.82551432379913	0.465881397238018	B.Naive	#F26439	0.650478032187243	1169
Nuclei: Unsorted	X041-AP0C1W1	505fa690c70b11ea8fb942010a19c80f	AGCCTCTTCTAGCAGT-1	0.427260971886382	2.05363035926055	0.407507218479307	T.CD4.Memory	#009444	0.650400931701272	1170
Nuclei: Unsorted	X041-AP0C1W1	50631c30c70b11ea8fb942010a19c80f	ATAGTCGTCGCATAAC-1	2.53305516324686	2.81913585194778	0.460912486659552	T.CD4.Memory	#009444	0.650308491737004	1171
Nuclei: Unsorted	X041-AP0C1W1	506701c4c70b11ea8fb942010a19c80f	CAATCCCAGTCTGCTA-1	-0.665117644446626	-2.65975176564027	0.474475955610358	T.CD8.Effector	#1B75BC	0.650135388411957	1172
Nuclei: Unsorted	X041-AP0C1W1	508991d0c70b11ea8fb942010a19c80f	GGATAGGGTCGAGGTA-1	-0.770076178687349	-1.19481741658021	0.401129943502825	T.CD8.Effector	#1B75BC	0.650069005626009	1173
Nuclei: Unsorted	X041-AP0C1W1	506b803cc70b11ea8fb942010a19c80f	CCAGATAGTAACGTAA-1	-2.68142213739707	-2.98965632191468	0.54772760700103	T.CD8.Effector	#1B75BC	0.649882820890032	1174
Nuclei: Unsorted	X041-AP0C1W1	50809260c70b11ea8fb942010a19c80f	GCAGATTCAGCAATGG-1	-2.76144637979819	-2.81530033818055	0.497152156224573	T.CD8.Effector	#1B75BC	0.649539733924239	1175
Nuclei: Unsorted	X041-AP0C1W1	50ad17f4c70b11ea8fb942010a19c80f	TTACGTTAGAGATTAC-1	-1.7353209487374	-1.37661205998231	0.386468401486989	T.CD8.Effector	#1B75BC	0.649449937564986	1176
Nuclei: Unsorted	X041-AP0C1W1	507cfbdcc70b11ea8fb942010a19c80f	GAGCGCTCATTCACGA-1	1.45957264981912	-2.82561766377259	0.446185501741057	T.CD4.Memory	#009444	0.649408329559171	1177
Nuclei: Unsorted	X041-AP0C1W1	508e7fb0c70b11ea8fb942010a19c80f	GTAGACTTCTGGACAT-1	-1.71618022836997	-0.0644568132476882	0.388025833478792	T.CD8.Effector	#1B75BC	0.649315664907003	1178
Nuclei: Unsorted	X041-AP0C1W1	507280d0c70b11ea8fb942010a19c80f	CTCAACCCATTCTTTG-1	0.457352972847685	-1.11863552799989	0.350749063670412	T.CD4.Memory	#009444	0.649221262459351	1179
Nuclei: Unsorted	X041-AP0C1W1	5074e60ec70b11ea8fb942010a19c80f	CTGCGTTGTGATGCGA-1	3.1906205781524	2.75127655991744	0.503489995346673	B.Naive	#F26439	0.648788241762465	1180
Nuclei: Unsorted	X041-AP0C1W1	506999fcc70b11ea8fb942010a19c80f	CAGTGTAAGCACACCC-1	-0.171584509986177	-0.372564666183479	0.40033291718685	T.CD4.Memory	#009444	0.648777147973953	1181
Nuclei: Unsorted	X041-AP0C1W1	505682fec70b11ea8fb942010a19c80f	AAATGAGTCCCTACCA-1	1.66550932012247	-1.97868811360169	0.385108225108225	T.CD4.Memory	#009444	0.648480401278033	1182
Nuclei: Unsorted	X041-AP0C1W1	50b3eacac70b11ea8fb942010a19c80f	TTTGAGGGTGATAGAT-1	3.06843230806039	2.00464928874206	0.419982698961938	B.Naive	#F26439	0.648243471054806	1183
Nuclei: Unsorted	X041-AP0C1W1	5069f550c70b11ea8fb942010a19c80f	CATGCCTCATCGCCTT-1	3.22306594930337	2.67133683690261	0.472992700729927	B.Naive	#F26439	0.648233265416284	1184
Nuclei: Unsorted	X041-AP0C1W1	508c7db4c70b11ea8fb942010a19c80f	GGTAGGAGTAAGGTCG-1	3.89522544227289	2.60607732066344	0.537197109253224	B.Naive	#F26439	0.648121993265084	1185
Nuclei: Unsorted	X041-AP0C1W1	5070c29ac70b11ea8fb942010a19c80f	CGGTGCACACACATTG-1	1.26937947354959	-2.24224173298646	0.442672741078208	T.CD4.Memory	#009444	0.64779849520388	1186
Nuclei: Unsorted	X041-AP0C1W1	50ab1f12c70b11ea8fb942010a19c80f	TGTAGCAGTTCGGGAA-1	3.96038988910364	2.9216644240303	0.500231089200431	B.Naive	#F26439	0.647600699294118	1187
Nuclei: Unsorted	X041-AP0C1W1	506cc35cc70b11ea8fb942010a19c80f	CCCTGATCAGAATGCG-1	-1.5628446570809	-1.7626532243805	0.453494054406255	T.CD8.Effector	#1B75BC	0.647539620318464	1188
Nuclei: Unsorted	X041-AP0C1W1	505b390cc70b11ea8fb942010a19c80f	ACATGGTAGACTAGCG-1	-2.7977890006478	-1.65195023289491	0.438436729273383	T.CD8.Effector	#1B75BC	0.647510233963805	1189
Nuclei: Unsorted	X041-AP0C1W1	506fdf10c70b11ea8fb942010a19c80f	CGCTAGGAGTAACTCC-1	-0.997989558356538	2.56428033837508	0.468444227005871	Mono.CD14	#B973FF	0.647326973414585	1190
Nuclei: Unsorted	X041-AP0C1W1	5082b068c70b11ea8fb942010a19c80f	GCCCGAAAGCACCATT-1	-0.0456966391976028	3.04882553943824	0.474459724950884	Mono.CD14	#B973FF	0.64718202876361	1191
Nuclei: Unsorted	X041-AP0C1W1	506140a4c70b11ea8fb942010a19c80f	AGGCCCATCCATACCC-1	1.6951058872764	-0.791447036178596	0.341032398077817	T.CD4.Memory	#009444	0.647180004232018	1192
Nuclei: Unsorted	X041-AP0C1W1	507e1d64c70b11ea8fb942010a19c80f	GATCATGGTATCCTTT-1	-1.09520568765952	1.16106022128295	0.482995796713794	T.CD4.Memory	#009444	0.646906764500323	1193
Nuclei: Unsorted	X041-AP0C1W1	50b06422c70b11ea8fb942010a19c80f	TTCTGTACACTCGTGG-1	0.419386959892973	-0.54698168507386	0.375284438998775	T.CD4.Memory	#009444	0.64673694133861	1194
Nuclei: Unsorted	X041-AP0C1W1	50ae57d6c70b11ea8fb942010a19c80f	TTAGGTGTCATTGCCC-1	3.63011202893899	2.58740437754821	0.478220358723503	B.Naive	#F26439	0.646684237237254	1195
Nuclei: Unsorted	X041-AP0C1W1	505e0d8ac70b11ea8fb942010a19c80f	ACTGCGGTCTATTTCG-1	3.76380316100763	2.54602069386672	0.4404659188956	B.Naive	#F26439	0.646588202526562	1196
Nuclei: Unsorted	X041-AP0C1W1	50956460c70b11ea8fb942010a19c80f	TAAGCCACATGTGGGA-1	-0.291983031409517	3.49623084419798	0.457368244377308	T.CD4.Memory	#009444	0.646509680360225	1197
Nuclei: Unsorted	X041-AP0C1W1	507520cec70b11ea8fb942010a19c80f	CTGCTCAGTACAACGG-1	2.11482272229837	-1.00501715412904	0.417140944091061	T.CD4.Memory	#009444	0.646156385360956	1198
Nuclei: Unsorted	X041-AP0C1W1	50774ed0c70b11ea8fb942010a19c80f	CTTGCCAGTAGCTGTT-1	1.4363316067283	-0.765880458267219	0.394167758846658	T.CD4.Memory	#009444	0.646025901478894	1199
Nuclei: Unsorted	X041-AP0C1W1	5059ae2ac70b11ea8fb942010a19c80f	AATGGCTTCTATTTCG-1	3.079459644181	2.66182709464263	0.439932318104907	B.Naive	#F26439	0.645886220399686	1200
Nuclei: Unsorted	X041-AP0C1W1	509cdda8c70b11ea8fb942010a19c80f	TCAAGACCACGATTAC-1	-1.31197776712729	-2.58546864262391	0.460145906511754	T.CD8.Effector	#1B75BC	0.645686301726554	1201
Nuclei: Unsorted	X041-AP0C1W1	5098dc30c70b11ea8fb942010a19c80f	TAGACTGTCCATACGA-1	0.15583262525247	1.37909425028991	0.418620501635769	T.CD4.Memory	#009444	0.645569110893461	1202
Nuclei: Unsorted	X041-AP0C1W1	5067fde0c70b11ea8fb942010a19c80f	CACCTTGGTGCCAAGA-1	2.22379181466745	-1.80901610127259	0.428912466843501	T.CD4.Memory	#009444	0.645113424276433	1203
Nuclei: Unsorted	X041-AP0C1W1	507e401ec70b11ea8fb942010a19c80f	GATCGTAAGTCTTAGC-1	-0.766012095587984	-1.42653834095765	0.409655495664401	T.CD8.Effector	#1B75BC	0.645095738019116	1204
Nuclei: Unsorted	X041-AP0C1W1	50aab658c70b11ea8fb942010a19c80f	TGTACAGGTGATAGAT-1	-1.77122774042441	-0.417527549179085	0.402947368421053	T.CD8.Effector	#1B75BC	0.644770495300958	1205
Nuclei: Unsorted	X041-AP0C1W1	505d4012c70b11ea8fb942010a19c80f	ACTACGAAGTAACTCC-1	-0.3705953589852	2.87322974929046	0.453540728612362	Mono.CD14	#B973FF	0.644749903863831	1206
Nuclei: Unsorted	X041-AP0C1W1	508e1d5ec70b11ea8fb942010a19c80f	GTACTTTGTAACCCAT-1	3.62125138126062	2.5463723612709	0.500861573808156	B.Naive	#F26439	0.644699801527403	1207
Nuclei: Unsorted	X041-AP0C1W1	50991a10c70b11ea8fb942010a19c80f	TAGCACATCGCAGATT-1	1.67000184140848	-1.28497778645325	0.380879457449136	T.CD4.Memory	#009444	0.644676457837197	1208
Nuclei: Unsorted	X041-AP0C1W1	50a9cfaec70b11ea8fb942010a19c80f	TGGTCAAAGAGGAACA-1	2.07237682424234	-3.17755495777894	0.460224141098659	T.CD4.Memory	#009444	0.644462692683916	1209
Nuclei: Unsorted	X041-AP0C1W1	50676d62c70b11ea8fb942010a19c80f	CACATGAAGACTAGGC-1	2.21509478173898	2.12226224669646	0.528248238348374	Mono.CD14	#B973FF	0.644356046122151	1210
Nuclei: Unsorted	X041-AP0C1W1	5059b5b4c70b11ea8fb942010a19c80f	AATGTCGAGGAAGAAC-1	-0.0952323905403762	-0.740901343734749	0.410577374432796	T.CD4.Memory	#009444	0.6441583706362	1211
Nuclei: Unsorted	X041-AP0C1W1	508af232c70b11ea8fb942010a19c80f	GGGAACAGTCAACTGT-1	-1.88484325327231	-1.18206917515565	0.380402989925252	T.CD8.Effector	#1B75BC	0.644113173914224	1212
Nuclei: Unsorted	X041-AP0C1W1	506a9cf8c70b11ea8fb942010a19c80f	CATTGGAAGTGGGACT-1	-1.28204812921835	-1.61562144032288	0.442243116185359	T.CD8.Effector	#1B75BC	0.644043050344104	1213
Nuclei: Unsorted	X041-AP0C1W1	50569744c70b11ea8fb942010a19c80f	AAATGCCCACGATTAC-1	0.62613782964395	-0.0792134927826003	0.403258073735353	T.CD4.Memory	#009444	0.643672023533968	1214
Nuclei: Unsorted	X041-AP0C1W1	507ca16ec70b11ea8fb942010a19c80f	GAGATTCTCTAAGGTC-1	2.40027890287088	2.08245695361327	0.370743034055728	B.Naive	#F26439	0.643555420846182	1215
Nuclei: Unsorted	X041-AP0C1W1	507e9cf8c70b11ea8fb942010a19c80f	GATGATCTCTCGACCT-1	-0.812471293586031	-0.735084407241829	0.366377611351991	T.CD8.Effector	#1B75BC	0.643538476254262	1216
Nuclei: Unsorted	X041-AP0C1W1	50837eb2c70b11ea8fb942010a19c80f	GCGAGTCAGCGCATTT-1	-1.41629829325034	-2.63160883656312	0.48191660907625	T.CD8.Effector	#1B75BC	0.6433600520136	1217
Nuclei: Unsorted	X041-AP0C1W1	509ef57ac70b11ea8fb942010a19c80f	TCAGCTCCAACTCAAC-1	1.44994220815347	-2.69060265293885	0.465200579990334	T.CD4.Memory	#009444	0.642710880024411	1218
Nuclei: Unsorted	X041-AP0C1W1	507a03f0c70b11ea8fb942010a19c80f	GAAGTCTAGTCGAAAT-1	1.15276131711648	-2.53064905873109	0.416852264291017	T.CD4.Memory	#009444	0.64246086893187	1219
Nuclei: Unsorted	X041-AP0C1W1	5056cb06c70b11ea8fb942010a19c80f	AACAAAGGTGAATCGG-1	-1.18308296121909	-0.306599013717659	0.371013133208255	T.CD8.Effector	#1B75BC	0.642447682830759	1220
Nuclei: Unsorted	X041-AP0C1W1	50ab10d0c70b11ea8fb942010a19c80f	TGTAGCACACTGGGCT-1	-2.47035922922446	-2.79301630726624	0.470850840336134	T.CD8.Effector	#1B75BC	0.642282312735974	1221
Nuclei: Unsorted	X041-AP0C1W1	509c2b88c70b11ea8fb942010a19c80f	TATGTTCGTAACACTC-1	-0.978055380957857	-0.354754798324592	0.37540734303715	T.CD8.Effector	#1B75BC	0.642193342828057	1222
Nuclei: Unsorted	X041-AP0C1W1	5062406cc70b11ea8fb942010a19c80f	AGTGCGCGTTGGCTTA-1	-2.01175441660239	-2.69372069111634	0.450725456943659	T.CD8.Effector	#1B75BC	0.642050069897569	1223
Nuclei: Unsorted	X041-AP0C1W1	50a2bb7ec70b11ea8fb942010a19c80f	TCGTTCGAGAGCGGTT-1	1.89841494641946	-1.18609415760804	0.410815173527038	T.CD4.Memory	#009444	0.641935743572515	1224
Nuclei: Unsorted	X041-AP0C1W1	50ac6d36c70b11ea8fb942010a19c80f	TTACCCGCAACATAAG-1	1.60388836942361	-1.40712534657288	0.375387797311272	T.CD4.Memory	#009444	0.641886535083466	1225
Nuclei: Unsorted	X041-AP0C1W1	508b089ec70b11ea8fb942010a19c80f	GGGAACATCTTGTGCC-1	3.33651999316858	2.66082937249374	0.470811744386874	B.Naive	#F26439	0.641636278993806	1226
Nuclei: Unsorted	X041-AP0C1W1	50755de6c70b11ea8fb942010a19c80f	CTGGCAGCATGGCCCA-1	0.425452328545317	0.968652374832146	0.409341669731519	T.CD4.Memory	#009444	0.641415266411527	1227
Nuclei: Unsorted	X041-AP0C1W1	5087b482c70b11ea8fb942010a19c80f	GCTTTCGCATCATGTG-1	-0.594160460608736	-0.625494830520637	0.361668545659527	T.CD8.Effector	#1B75BC	0.64099602765286	1228
Nuclei: Unsorted	X041-AP0C1W1	507d0f1ec70b11ea8fb942010a19c80f	GAGCGCTTCAAACCAC-1	3.60122326694177	2.62466717490386	0.48145285935085	B.Naive	#F26439	0.640862627525312	1229
Nuclei: Unsorted	X041-AP0C1W1	5078bc8ec70b11ea8fb942010a19c80f	GAAATGATCCTATCCG-1	1.77415022931741	-1.08100353947449	0.432631578947368	T.CD4.Memory	#009444	0.640721143608994	1230
Nuclei: Unsorted	X041-AP0C1W1	5070c998c70b11ea8fb942010a19c80f	CGGTGCACATTAGCCA-1	-2.66484489359213	-3.01952015629578	0.469467787114846	T.CD8.Effector	#1B75BC	0.640669558948829	1231
Nuclei: Unsorted	X041-AP0C1W1	507a1ff2c70b11ea8fb942010a19c80f	GAAGTCTGTGAGTCGA-1	2.71106252751993	2.55631662139129	0.460986339430424	B.Naive	#F26439	0.640625792224201	1232
Nuclei: Unsorted	X041-AP0C1W1	505ec98cc70b11ea8fb942010a19c80f	AGATAGACAGCCACGT-1	1.29048738561319	2.41509080657195	0.493316359007002	T.CD4.Memory	#009444	0.640498013553892	1233
Nuclei: Unsorted	X041-AP0C1W1	50581f24c70b11ea8fb942010a19c80f	AACGTACAGTATACCC-1	2.21384856782602	-3.05421864262391	0.505191693290735	T.CD4.Memory	#009444	0.640433767367125	1234
Nuclei: Unsorted	X041-AP0C1W1	50aa163ac70b11ea8fb942010a19c80f	TGGTCCTAGGTCTTGT-1	0.114890671593413	3.4106434209032	0.51523275651962	Mono.CD14	#B973FF	0.640365138758347	1235
Nuclei: Unsorted	X041-AP0C1W1	50870c80c70b11ea8fb942010a19c80f	GCTGTTCCACTGTCGG-1	0.460329628807768	3.40360414215755	0.488114273531607	T.CD4.Memory	#009444	0.639881678652132	1236
Nuclei: Unsorted	X041-AP0C1W1	50a34314c70b11ea8fb942010a19c80f	TCTATTGGTAACAATG-1	-0.770833872931734	-0.758736007125862	0.373206599713056	T.CD8.Effector	#1B75BC	0.639879860358798	1237
Nuclei: Unsorted	X041-AP0C1W1	50a961aec70b11ea8fb942010a19c80f	TGGGTGCCAAACCTAC-1	-1.3721093169625	1.94327057131957	0.500487804878049	T.CD4.Memory	#009444	0.639683024621488	1238
Nuclei: Unsorted	X041-AP0C1W1	509fa4f2c70b11ea8fb942010a19c80f	TCAGGTACATTTCTTG-1	1.24595270238565	-0.455075137527473	0.387457835019933	T.CD4.Memory	#009444	0.639279217202319	1239
Nuclei: Unsorted	X041-AP0C1W1	50a891cac70b11ea8fb942010a19c80f	TGGCAATAGACTCGGA-1	-1.56586875833823	-0.450576655776985	0.388495206335973	T.CD8.Effector	#1B75BC	0.639013403608763	1240
Nuclei: Unsorted	X041-AP0C1W1	50916f72c70b11ea8fb942010a19c80f	GTGCCAGTCTTCCGTG-1	2.103842831475	-2.06913840046693	0.404917210235825	T.CD4.Memory	#009444	0.638501304898672	1241
Nuclei: Unsorted	X041-AP0C1W1	50a60ec8c70b11ea8fb942010a19c80f	TGCATTTAGCAGAGCT-1	-0.920430564063325	-2.68472515812684	0.486443801000263	T.CD8.Effector	#1B75BC	0.638195880754396	1242
Nuclei: Unsorted	X041-AP0C1W1	506aaccac70b11ea8fb942010a19c80f	CATTGGAGTGCACATT-1	3.22564838014291	2.59582126864623	0.438393977415307	B.Naive	#F26439	0.638122088061385	1243
Nuclei: Unsorted	X041-AP0C1W1	50600374c70b11ea8fb942010a19c80f	AGCGATTAGCTATCCA-1	-0.564031027930513	0.933241493789665	0.377227849724324	T.CD4.Memory	#009444	0.637570024045645	1244
Nuclei: Unsorted	X041-AP0C1W1	506c5566c70b11ea8fb942010a19c80f	CCCTAACGTGCGTGTC-1	-1.12736310877158	-1.8166288065033	0.431079566679118	T.CD8.Effector	#1B75BC	0.637495152008851	1245
Nuclei: Unsorted	X041-AP0C1W1	509f1f32c70b11ea8fb942010a19c80f	TCAGCTCTCAGTGGTT-1	0.0641113289420456	3.89692933091354	0.486644259685123	Mono.CD14	#B973FF	0.636936339805015	1246
Nuclei: Unsorted	X041-AP0C1W1	5091ed62c70b11ea8fb942010a19c80f	GTGGCGTGTAACGGCA-1	-1.18958082117392	0.869239933578484	0.413706853426713	T.CD4.Memory	#009444	0.636918379762187	1247
Nuclei: Unsorted	X041-AP0C1W1	508caceec70b11ea8fb942010a19c80f	GGTCATAAGTGAGCTG-1	2.02051887593912	-2.98875986805726	0.471977166580177	T.CD4.Memory	#009444	0.636724243516535	1248
Nuclei: Unsorted	X041-AP0C1W1	505977b6c70b11ea8fb942010a19c80f	AATGGAAGTAGCAGCA-1	1.85673461042093	-2.84511839619447	0.468125	T.CD4.Memory	#009444	0.636606283408872	1249
Nuclei: Unsorted	X041-AP0C1W1	508b57aec70b11ea8fb942010a19c80f	GGGCCATCATTGCCTC-1	-2.17819251932456	-2.37447106114198	0.43040388282198	T.CD8.Effector	#1B75BC	0.636525155073645	1250
Nuclei: Unsorted	X041-AP0C1W1	50a54baac70b11ea8fb942010a19c80f	TGATGCAGTAACGTAA-1	0.0454803474967331	0.282471544830315	0.434304635761589	T.CD4.Memory	#009444	0.636520769876359	1251
Nuclei: Unsorted	X041-AP0C1W1	5096ca6cc70b11ea8fb942010a19c80f	TACATTCTCCTCCATG-1	2.28513023935007	-1.75479017964173	0.461655856543304	T.CD4.Memory	#009444	0.636429071776079	1252
Nuclei: Unsorted	X041-AP0C1W1	506a3a6ac70b11ea8fb942010a19c80f	CATTCATAGAGTTCGG-1	2.82574639402078	2.02547074088287	0.399008350730689	B.Naive	#F26439	0.63642616848428	1253
Nuclei: Unsorted	X041-AP0C1W1	5067805ec70b11ea8fb942010a19c80f	CACATGACACATGATC-1	-0.332072161811128	-0.515440337570198	0.424691358024691	T.CD8.Effector	#1B75BC	0.636166669654719	1254
Nuclei: Unsorted	X041-AP0C1W1	50616deac70b11ea8fb942010a19c80f	AGGCCTGTCTGATCTT-1	3.01785883985208	2.60761726626586	0.495722433460076	B.Naive	#F26439	0.636095840015757	1255
Nuclei: Unsorted	X041-AP0C1W1	50ade8fac70b11ea8fb942010a19c80f	TTAGCGAGTTGGAGGT-1	2.11443910680459	-1.72958313694764	0.371102017779032	T.CD4.Memory	#009444	0.636005635544148	1256
Nuclei: Unsorted	X041-AP0C1W1	506f534cc70b11ea8fb942010a19c80f	CGCAATACAGAATGCG-1	0.385965205055937	-0.977093093307503	0.344961995712337	T.CD4.Memory	#009444	0.635994977304519	1257
Nuclei: Unsorted	X041-AP0C1W1	507e4492c70b11ea8fb942010a19c80f	GATCGTACAACCTCTC-1	2.07566437802957	-2.07843720188905	0.427685367916549	T.CD4.Memory	#009444	0.635774560300245	1258
Nuclei: Unsorted	X041-AP0C1W1	5096e1b4c70b11ea8fb942010a19c80f	TACCCTGCACGCCGAT-1	-0.472074889319673	-0.541819445999153	0.377955758962624	T.CD8.Effector	#1B75BC	0.635567487451544	1259
Nuclei: Unsorted	X041-AP0C1W1	50abf2f2c70b11ea8fb942010a19c80f	TGTTAGGCATTAGCAC-1	-2.02707328714682	-2.72348772755433	0.476362625139043	T.CD8.Effector	#1B75BC	0.635530983518802	1260
Nuclei: Unsorted	X041-AP0C1W1	507aee46c70b11ea8fb942010a19c80f	GACCCAGAGTTACCAC-1	1.74985179982828	0.234815962402336	0.358076634109692	T.CD4.Memory	#009444	0.635450371731625	1261
Nuclei: Unsorted	X041-AP0C1W1	50750a94c70b11ea8fb942010a19c80f	CTGCTCAAGTCATCTG-1	-1.23206891931845	-1.96784817448426	0.412236927750054	T.CD8.Effector	#1B75BC	0.635257406521455	1262
Nuclei: Unsorted	X041-AP0C1W1	5058dccac70b11ea8fb942010a19c80f	AAGGAGCAGGTAGGCT-1	-0.210071944373384	3.4514049419893	0.446196106532903	Mono.CD14	#B973FF	0.634734792878659	1263
Nuclei: Unsorted	X041-AP0C1W1	5097bf1cc70b11ea8fb942010a19c80f	TACGCCTCACTTGCGG-1	-2.46256484903647	-1.96365248432923	0.493933588761175	T.CD8.Effector	#1B75BC	0.63472313253818	1264
Nuclei: Unsorted	X041-AP0C1W1	50642ef4c70b11ea8fb942010a19c80f	ATGCATGGTTCCAATG-1	0.987242079598174	-0.853180282028206	0.355944055944056	T.CD4.Memory	#009444	0.634684408275053	1265
Nuclei: Unsorted	X041-AP0C1W1	506b69dac70b11ea8fb942010a19c80f	CCAGATAAGCGCATTT-1	-1.53335800089194	-0.31754528752137	0.367310095820025	T.CD8.Effector	#1B75BC	0.634651955204166	1266
Nuclei: Unsorted	X041-AP0C1W1	5059cd92c70b11ea8fb942010a19c80f	AATGTCGGTATTCTCT-1	1.44203291021036	-1.55597531071473	0.404918864097363	T.CD4.Memory	#009444	0.63454819214316	1267
Nuclei: Unsorted	X041-AP0C1W1	509b68b0c70b11ea8fb942010a19c80f	TATCGAGGTAACAATG-1	1.2913235195701	-2.49069105854798	0.405578924064645	T.CD4.Memory	#009444	0.634364566097807	1268
Nuclei: Unsorted	X041-AP0C1W1	50b1bf48c70b11ea8fb942010a19c80f	TTGCCCAGTCTCTAAG-1	-0.106551551001802	-0.358759038360603	0.394417634015912	T.CD8.Effector	#1B75BC	0.63421776531497	1269
Nuclei: Unsorted	X041-AP0C1W1	5060b4c2c70b11ea8fb942010a19c80f	AGCTGATTCCACCTAC-1	-2.07459678568198	-1.39304911366273	0.454521417239556	T.CD8.Effector	#1B75BC	0.634201127225117	1270
Nuclei: Unsorted	X041-AP0C1W1	5063182ac70b11ea8fb942010a19c80f	ATAGTCGGTTTGTGAC-1	0.0789776810233445	-3.29697977772523	0.523870967741936	T.CD8.Effector	#1B75BC	0.633917155985016	1271
Nuclei: Unsorted	X041-AP0C1W1	508e7826c70b11ea8fb942010a19c80f	GTAGACTTCGATCTTT-1	0.732036925179228	-1.24259173146058	0.365063788027478	T.CD4.Memory	#009444	0.633875580299811	1272
Nuclei: Unsorted	X041-AP0C1W1	508e4126c70b11ea8fb942010a19c80f	GTAGACTAGAGCGAAA-1	1.49118838391946	-2.29493462315369	0.466794687149944	T.CD4.Memory	#009444	0.633717174927125	1273
Nuclei: Unsorted	X041-AP0C1W1	50b1a9d6c70b11ea8fb942010a19c80f	TTGCCCAAGGCACTAG-1	-0.85400714792563	1.14645016917419	0.471018570624648	T.CD4.Memory	#009444	0.633634804257026	1274
Nuclei: Unsorted	X041-AP0C1W1	5080f214c70b11ea8fb942010a19c80f	GCAGCTGCATTTCACT-1	-2.25286283411337	-2.01730381718446	0.428907352249569	T.CD8.Effector	#1B75BC	0.633520526509579	1275
Nuclei: Unsorted	X041-AP0C1W1	50a3ff84c70b11ea8fb942010a19c80f	TGAATCGTCTACATCT-1	1.52096042714761	-0.676361434371956	0.353896103896104	T.CD4.Memory	#009444	0.633416161987805	1276
Nuclei: Unsorted	X041-AP0C1W1	508537e8c70b11ea8fb942010a19c80f	GCGGTGTGTGCCAAGA-1	-1.67180957712485	-0.807807795913704	0.407527881040892	T.CD8.Effector	#1B75BC	0.633386377304414	1277
Nuclei: Unsorted	X041-AP0C1W1	509503bcc70b11ea8fb942010a19c80f	TAACGGTTCGCACCGA-1	-1.86954679407431	-2.20357596150208	0.448534423994547	T.CD8.Effector	#1B75BC	0.633169369114456	1278
Nuclei: Unsorted	X041-AP0C1W1	5084da5ac70b11ea8fb942010a19c80f	GCGGAAATCGATGTGT-1	-2.58533992685629	-2.79487692585755	0.494991847193105	T.CD8.Effector	#1B75BC	0.633058138423732	1279
Nuclei: Unsorted	X041-AP0C1W1	5092a84cc70b11ea8fb942010a19c80f	GTGTGATCACCCTTTG-1	2.11314711652444	-1.66717135182191	0.413465510119785	T.CD4.Memory	#009444	0.63293130787438	1280
Nuclei: Unsorted	X041-AP0C1W1	50a5ebfac70b11ea8fb942010a19c80f	TGCATGAGTACGTAAA-1	3.20653907142328	1.87333775290679	0.44882925545909	B.Naive	#F26439	0.632871883040261	1281
Nuclei: Unsorted	X041-AP0C1W1	5061d08cc70b11ea8fb942010a19c80f	AGTCAACGTCAAACAA-1	0.22170291028665	0.69993198641967	0.428523149712741	T.CD4.Memory	#009444	0.632425840393523	1282
Nuclei: Unsorted	X041-AP0C1W1	508ceb50c70b11ea8fb942010a19c80f	GGTGAAGAGTCTTAGC-1	1.12960229001687	0.153217680541985	0.393154486586494	T.CD4.Memory	#009444	0.632418109350924	1283
Nuclei: Unsorted	X041-AP0C1W1	50add73ec70b11ea8fb942010a19c80f	TTAGCGACAGCGCGTT-1	-0.766532324927583	0.415902025787346	0.403333333333333	T.CD4.Memory	#009444	0.632270012086977	1284
Nuclei: Unsorted	X041-AP0C1W1	507ce746c70b11ea8fb942010a19c80f	GAGCGCTAGGTTTCTG-1	-0.176992320197359	0.0178703142089769	0.426241362686807	T.CD4.Memory	#009444	0.632225433964475	1285
Nuclei: Unsorted	X041-AP0C1W1	507640f8c70b11ea8fb942010a19c80f	CTTAATCCAATAGCGG-1	1.55539546094583	-2.93151556721497	0.505817174515236	T.CD4.Memory	#009444	0.632068159881957	1286
Nuclei: Unsorted	X041-AP0C1W1	5093c344c70b11ea8fb942010a19c80f	GTTCAAGCAAGGGAGG-1	1.39022693715738	0.106111891357414	0.442241283279492	T.CD4.Memory	#009444	0.632054729209561	1287
Nuclei: Unsorted	X041-AP0C1W1	507d5a1ec70b11ea8fb942010a19c80f	GAGGCTCAGAGGCCTA-1	0.547859764916167	-1.86867605915833	0.416574176840548	T.CD4.Memory	#009444	0.632005542839913	1288
Nuclei: Unsorted	X041-AP0C1W1	50a3cb72c70b11ea8fb942010a19c80f	TGAATCGAGGCTGGAT-1	-0.444523715155855	-1.86915909519959	0.462872496336102	T.CD8.Effector	#1B75BC	0.631989290387918	1289
Nuclei: Unsorted	X041-AP0C1W1	5066e8a6c70b11ea8fb942010a19c80f	CAAGGCCGTTTGTGAC-1	2.12137637220071	-2.43368326893616	0.439252336448598	T.CD4.Memory	#009444	0.631942802150531	1290
Nuclei: Unsorted	X041-AP0C1W1	508aa9bcc70b11ea8fb942010a19c80f	GGCGTTGAGCATACCT-1	1.69931922040628	-1.21313559284974	0.389067524115756	T.CD4.Memory	#009444	0.631601055016543	1291
Nuclei: Unsorted	X041-AP0C1W1	507ba336c70b11ea8fb942010a19c80f	GACTAACCAACGGACA-1	2.10503110967325	1.98992193469238	0.412611826314641	B.Naive	#F26439	0.631333861988844	1292
Nuclei: Unsorted	X041-AP0C1W1	50b340fcc70b11ea8fb942010a19c80f	TTGTTCAGTAGCGAGT-1	1.56061730466531	-0.446275107772835	0.375826972010178	T.CD4.Memory	#009444	0.6311744902357	1293
Nuclei: Unsorted	X041-AP0C1W1	5067c992c70b11ea8fb942010a19c80f	CACCTGTAGTCCTTCC-1	-2.25074663080527	-0.91744124165345	0.388265469701828	T.CD8.Effector	#1B75BC	0.631085292005563	1294
Nuclei: Unsorted	X041-AP0C1W1	50720394c70b11ea8fb942010a19c80f	CTAGCGGCATCGAGTT-1	1.20052585683511	-0.0393410848693923	0.378368856790558	T.CD4.Memory	#009444	0.631012375552222	1295
Nuclei: Unsorted	X041-AP0C1W1	5087195ac70b11ea8fb942010a19c80f	GCTGTTCGTAGTCTGT-1	1.35651717267679	0.374101288406365	0.353395763251205	B.Naive	#F26439	0.631009599690834	1296
Nuclei: Unsorted	X041-AP0C1W1	508da0e0c70b11ea8fb942010a19c80f	GGTTGCGGTACGTATC-1	3.64464641295122	2.68015981444549	0.449579831932773	B.Naive	#F26439	0.630778455320423	1297
Nuclei: Unsorted	X041-AP0C1W1	506e910ac70b11ea8fb942010a19c80f	CCTTAATTCTTAGTGG-1	1.21848330579446	-2.25196158161927	0.435640463513937	T.CD4.Memory	#009444	0.630670217194994	1298
Nuclei: Unsorted	X041-AP0C1W1	50691bf8c70b11ea8fb942010a19c80f	CAGGATTTCCTTTGCG-1	-0.618588351386324	1.739102490036	0.442471590909091	Mono.CD14	#B973FF	0.630437693875216	1299
Nuclei: Unsorted	X041-AP0C1W1	505ae48ec70b11ea8fb942010a19c80f	ACAGCGCGTCTCTAAG-1	-1.0451034537728	-1.13357531300355	0.377894587299332	T.CD8.Effector	#1B75BC	0.630241667535808	1300
Nuclei: Unsorted	X041-AP0C1W1	5073c1d4c70b11ea8fb942010a19c80f	CTCTACGCAGAGCCAA-1	0.555654145104155	-0.844822280319221	0.338757396449704	T.CD4.Memory	#009444	0.630111344704762	1301
Nuclei: Unsorted	X041-AP0C1W1	506f3a38c70b11ea8fb942010a19c80f	CGATGATTCGACTGGC-1	-2.1379236213143	-2.33444296589661	0.413514104526569	T.CD8.Effector	#1B75BC	0.63009562574422	1302
Nuclei: Unsorted	X041-AP0C1W1	508e4612c70b11ea8fb942010a19c80f	GTAGACTAGCGGACAT-1	-2.55785264887168	-2.84292399159241	0.468032417829806	T.CD8.Effector	#1B75BC	0.629743594895082	1303
Nuclei: Unsorted	X041-AP0C1W1	506d2658c70b11ea8fb942010a19c80f	CCGCATTGTCTTAGCA-1	3.46395812116312	2.39583349951934	0.472841444270016	B.Naive	#F26439	0.629728963289319	1304
Nuclei: Unsorted	X041-AP0C1W1	5090c2fcc70b11ea8fb942010a19c80f	GTGATCAAGCTTCAAC-1	-1.14438857950522	3.0005893481655	0.523124357656732	Mono.CD14	#B973FF	0.629352782318799	1305
Nuclei: Unsorted	X041-AP0C1W1	507df35cc70b11ea8fb942010a19c80f	GAGTGAGTCGACTATG-1	-1.95270385660483	-0.525415294082649	0.407227511171556	T.CD8.Effector	#1B75BC	0.629297902391966	1306
Nuclei: Unsorted	X041-AP0C1W1	5063b60ec70b11ea8fb942010a19c80f	ATCCTCGGTATGTCCA-1	3.52211008153604	2.41163707503509	0.485098578633654	B.Naive	#F26439	0.629274461348794	1307
Nuclei: Unsorted	X041-AP0C1W1	5075e78ec70b11ea8fb942010a19c80f	CTGTATTGTTCCGCGA-1	0.981979943138823	0.255376226989739	0.406984553391538	T.CD4.Memory	#009444	0.629263457325869	1308
Nuclei: Unsorted	X041-AP0C1W1	505ca31ec70b11ea8fb942010a19c80f	ACGTGGCCACGTTGTA-1	2.0452822216575	-1.75573765507508	0.391504329004329	T.CD4.Memory	#009444	0.629156468035915	1309
Nuclei: Unsorted	X041-AP0C1W1	50a7c272c70b11ea8fb942010a19c80f	TGCTTCGAGGCACTAG-1	-0.593861960547701	2.95570594796371	0.50091438071488	Mono.CD14	#B973FF	0.629117042993417	1310
Nuclei: Unsorted	X041-AP0C1W1	508a9878c70b11ea8fb942010a19c80f	GGCGAAATCAACGTGT-1	0.00247345052407688	0.532761461822502	0.405216501875213	T.CD4.Memory	#009444	0.628855044132139	1311
Nuclei: Unsorted	X041-AP0C1W1	50a31cc2c70b11ea8fb942010a19c80f	TCTAGTTGTCCCTAAA-1	3.14069298587488	2.59618449935149	0.496819477955692	B.Naive	#F26439	0.628267203109613	1312
Nuclei: Unsorted	X041-AP0C1W1	50843050c70b11ea8fb942010a19c80f	GCGCATGAGAGGAACA-1	1.78548393331216	-2.08525645008851	0.429153726708075	T.CD4.Memory	#009444	0.628170183442107	1313
Nuclei: Unsorted	X041-AP0C1W1	50af2346c70b11ea8fb942010a19c80f	TTCATTGGTTCTACCC-1	1.33878955922769	-1.0302747415619	0.398079957916886	T.CD4.Memory	#009444	0.627920072167149	1314
Nuclei: Unsorted	X041-AP0C1W1	5092eb72c70b11ea8fb942010a19c80f	GTTACGAGTGAATCAA-1	1.77252230725931	-0.519189708145149	0.382252559726962	T.CD8.Effector	#1B75BC	0.627485384442103	1315
Nuclei: Unsorted	X041-AP0C1W1	50738acac70b11ea8fb942010a19c80f	CTCGCTAGTGAGCTAG-1	-1.39016094126059	-2.8492592500763	0.460972546204917	T.CD8.Effector	#1B75BC	0.62715883100521	1316
Nuclei: Unsorted	X041-AP0C1W1	507cb64ac70b11ea8fb942010a19c80f	GAGCATTCACTCCCAT-1	1.35539279065774	-1.22720658055116	0.39289858435832	T.CD4.Memory	#009444	0.627083080160779	1317
Nuclei: Unsorted	X041-AP0C1W1	50b4b8ecc70b11ea8fb942010a19c80f	TTTGTGTAGAGTAAGG-1	2.48902175508188	2.17999065646362	0.40625	B.Naive	#F26439	0.626910867183305	1318
Nuclei: Unsorted	X041-AP0C1W1	50562818c70b11ea8fb942010a19c80f	AAAGGATCATCAACTG-1	0.297358847481474	0.56573975810241	0.382918860047196	T.CD4.Memory	#009444	0.626797085450003	1319
Nuclei: Unsorted	X041-AP0C1W1	50b3bafac70b11ea8fb942010a19c80f	TTTACGTGTTTGTACG-1	-0.813960932868257	-1.26102434864808	0.3962078305836	T.CD8.Effector	#1B75BC	0.626784352936973	1320
Nuclei: Unsorted	X041-AP0C1W1	506c80f4c70b11ea8fb942010a19c80f	CCCTAGTGTTTAGACC-1	-1.61256875910117	-0.847899310501106	0.409923213230951	T.CD8.Effector	#1B75BC	0.626760980240868	1321
Nuclei: Unsorted	X041-AP0C1W1	505f0212c70b11ea8fb942010a19c80f	AGATTCGTCACGTCAA-1	-2.17747201837851	-2.68838488331605	0.493384785005513	T.CD8.Effector	#1B75BC	0.626662674612417	1322
Nuclei: Unsorted	X041-AP0C1W1	5076e53ac70b11ea8fb942010a19c80f	CTTCTAATCATCATGG-1	2.35791978917764	-2.32879626026917	0.407450750926468	T.CD4.Memory	#009444	0.626530142921373	1323
Nuclei: Unsorted	X041-AP0C1W1	5084c966c70b11ea8fb942010a19c80f	GCGGAAAGTCAGTGCC-1	0.390830612999663	-1.77089916935731	0.488415870257747	T.CD4.Memory	#009444	0.626316753299282	1324
Nuclei: Unsorted	X041-AP0C1W1	50adfe3ac70b11ea8fb942010a19c80f	TTAGCTTAGGAAGAAC-1	1.55377087674783	-2.66423594227601	0.442771665701602	T.CD4.Memory	#009444	0.626139156537779	1325
Nuclei: Unsorted	X041-AP0C1W1	50901460c70b11ea8fb942010a19c80f	GTCCATCTCTTGTACT-1	-0.712756060736909	2.96814424523544	0.450588235294118	Mono.CD14	#B973FF	0.625944142229375	1326
Nuclei: Unsorted	X041-AP0C1W1	50a24d88c70b11ea8fb942010a19c80f	TCGCCTAAGTGCTGAG-1	1.28098616681741	-1.20493399372865	0.365325865580448	T.CD4.Memory	#009444	0.625845406516515	1327
Nuclei: Unsorted	X041-AP0C1W1	50ae6104c70b11ea8fb942010a19c80f	TTATGTCAGATGAGGA-1	2.26007387719797	-1.34204899540711	0.376	T.CD4.Memory	#009444	0.625831635232844	1328
Nuclei: Unsorted	X041-AP0C1W1	506d7b4ec70b11ea8fb942010a19c80f	CCGTAGGGTGTGACCC-1	-0.976568602698579	3.68702874311637	0.482212921789171	Mono.CD14	#B973FF	0.625754802239999	1329
Nuclei: Unsorted	X041-AP0C1W1	50875578c70b11ea8fb942010a19c80f	GCTTAAGGTTAAGGGC-1	-1.15001954950644	-2.50777756443787	0.535641923006079	T.CD4.Memory	#009444	0.625200896454741	1330
Nuclei: Unsorted	X041-AP0C1W1	508287b4c70b11ea8fb942010a19c80f	GCCCAGAGTAGCAGGT-1	2.08730325780557	-2.08023249378968	0.392810170977641	T.CD4.Memory	#009444	0.625044360567493	1331
Nuclei: Unsorted	X041-AP0C1W1	505c38cac70b11ea8fb942010a19c80f	ACCGGGTGTAGAATAC-1	1.42245302282022	0.0451365781707689	0.376833396013539	T.CD4.Memory	#009444	0.624466771702352	1332
Nuclei: Unsorted	X041-AP0C1W1	5086985ec70b11ea8fb942010a19c80f	GCTCGAGCAACGTACT-1	-0.528134249823824	0.109288342086785	0.326045852044434	T.CD8.Effector	#1B75BC	0.624430194629143	1333
Nuclei: Unsorted	X041-AP0C1W1	5062d414c70b11ea8fb942010a19c80f	ATAGGCTAGCTCGGCT-1	0.844216681343779	-0.140234105499275	0.425448803191489	T.CD4.Memory	#009444	0.624341188365714	1334
Nuclei: Unsorted	X041-AP0C1W1	50b36942c70b11ea8fb942010a19c80f	TTGTTGTCAATAGTGA-1	-0.417023562567964	-0.985577456863411	0.393255640962063	T.CD8.Effector	#1B75BC	0.624037715523221	1335
Nuclei: Unsorted	X041-AP0C1W1	5062fadec70b11ea8fb942010a19c80f	ATAGTCGAGAGCAGCT-1	0.701111412865386	-1.44903933277894	0.431818181818182	T.CD8.Effector	#1B75BC	0.623884035321194	1336
Nuclei: Unsorted	X041-AP0C1W1	50899856c70b11ea8fb942010a19c80f	GGATAGGTCATTCGGA-1	1.76732168279336	-1.49969422093201	0.37016317016317	T.CD4.Memory	#009444	0.623861612119056	1337
Nuclei: Unsorted	X041-AP0C1W1	5095b4bac70b11ea8fb942010a19c80f	TAAGTGCGTTTAAGGA-1	-0.447017096656099	2.81437373885345	0.489302967563837	Mono.CD14	#B973FF	0.623840049756659	1338
Nuclei: Unsorted	X041-AP0C1W1	5076cc1cc70b11ea8fb942010a19c80f	CTTCTAACACAGTAGG-1	-0.482083224433199	-1.75664412251282	0.442427028269363	T.CD4.Memory	#009444	0.623803776586059	1339
Nuclei: Unsorted	X041-AP0C1W1	508b4958c70b11ea8fb942010a19c80f	GGGCCATAGTAACACA-1	-1.36912240900351	-0.90290962925721	0.410975399965594	T.CD8.Effector	#1B75BC	0.622970268742164	1340
Nuclei: Unsorted	X041-AP0C1W1	50aefce0c70b11ea8fb942010a19c80f	TTCATTGAGCCAGAAC-1	-1.9816850654061	-0.95344673863221	0.391803743618832	T.CD8.Effector	#1B75BC	0.622885937085293	1341
Nuclei: Unsorted	X041-AP0C1W1	50a290a4c70b11ea8fb942010a19c80f	TCGGGACCAATCCATG-1	2.95454499803232	1.8049063754959	0.378157368707977	B.Naive	#F26439	0.622853390762889	1342
Nuclei: Unsorted	X041-AP0C1W1	505e70ccc70b11ea8fb942010a19c80f	ACTTTCAAGTTCAGGG-1	1.76579151235269	-1.7236398386078	0.402589641434263	T.CD4.Memory	#009444	0.622710904687545	1343
Nuclei: Unsorted	X041-AP0C1W1	50723e72c70b11ea8fb942010a19c80f	CTAGGATGTTTCCACC-1	3.47932217202829	2.34078229197692	0.457327133643318	B.Naive	#F26439	0.622582874776921	1344
Nuclei: Unsorted	X041-AP0C1W1	5066a562c70b11ea8fb942010a19c80f	CAAGCTAAGACAGTGC-1	1.90865669332193	-2.39110171070863	0.400396281054717	T.CD4.Memory	#009444	0.622177404680737	1345
Nuclei: Unsorted	X041-AP0C1W1	50a5693cc70b11ea8fb942010a19c80f	TGATTTCAGACTAGCG-1	2.49541912160562	1.6544712854309	0.408710217755444	B.Naive	#F26439	0.622032392739974	1346
Nuclei: Unsorted	X041-AP0C1W1	509458b8c70b11ea8fb942010a19c80f	TAAACCGAGAGCTCCC-1	-0.692943953650728	3.91291622051429	0.571183800623053	Mono.CD14	#B973FF	0.621972598116269	1347
Nuclei: Unsorted	X041-AP0C1W1	5083fa04c70b11ea8fb942010a19c80f	GCGATTAAGTCATCTG-1	-0.622614287513033	0.918474800674431	0.45552035096271	T.CD4.Memory	#009444	0.621900816931434	1348
Nuclei: Unsorted	X041-AP0C1W1	50b3ade4c70b11ea8fb942010a19c80f	TTTACGTCATTAACGC-1	0.476698494774565	-1.99586426487733	0.413252621338234	T.CD4.Memory	#009444	0.621798053799345	1349
Nuclei: Unsorted	X041-AP0C1W1	509d6552c70b11ea8fb942010a19c80f	TCAAGGTGTCAGGTGA-1	1.20225033841775	0.135102636901848	0.423615446356907	T.CD4.Memory	#009444	0.62161036341117	1350
Nuclei: Unsorted	X041-AP0C1W1	5058599ec70b11ea8fb942010a19c80f	AACTGGTGTATGGTTC-1	0.21969137273477	3.70949833819103	0.47842802221273	Mono.CD14	#B973FF	0.621594846216854	1351
Nuclei: Unsorted	X041-AP0C1W1	50963f52c70b11ea8fb942010a19c80f	TACAGCACATCGCCTT-1	2.01909957013772	-1.19579207173157	0.403733060598312	T.CD4.Memory	#009444	0.621580217414736	1352
Nuclei: Unsorted	X041-AP0C1W1	507055eec70b11ea8fb942010a19c80f	CGCTGGAGTTTCTACT-1	-1.34065952219321	-2.10487114659119	0.427973199329983	T.CD8.Effector	#1B75BC	0.621563478801934	1353
Nuclei: Unsorted	X041-AP0C1W1	50613352c70b11ea8fb942010a19c80f	AGGCCCAGTCAGCTTA-1	3.85430697284387	2.68412495383453	0.476528070511592	B.Naive	#F26439	0.621464764535612	1354
Nuclei: Unsorted	X041-AP0C1W1	509e3a54c70b11ea8fb942010a19c80f	TCACCACCAATACTGC-1	-1.16843595423056	-0.849256389053352	0.370294668710612	T.CD8.Effector	#1B75BC	0.621337852442974	1355
Nuclei: Unsorted	X041-AP0C1W1	505e5f4cc70b11ea8fb942010a19c80f	ACTTCCGTCCAATCCC-1	1.65015826306985	-2.80046164265443	0.460444061220091	T.CD4.Memory	#009444	0.621277442066566	1356
Nuclei: Unsorted	X041-AP0C1W1	5081ed90c70b11ea8fb942010a19c80f	GCCAGACTCTTCCAGC-1	0.783745385033354	-2.54449545613099	0.45359784801614	T.CD8.Effector	#1B75BC	0.621030752811357	1357
Nuclei: Unsorted	X041-AP0C1W1	506016e8c70b11ea8fb942010a19c80f	AGCGATTGTCAACAGG-1	2.86209068380044	1.77149976023864	0.400171747531129	B.Naive	#F26439	0.621029673155167	1358
Nuclei: Unsorted	X041-AP0C1W1	506086f0c70b11ea8fb942010a19c80f	AGCTATGCATTATGGC-1	0.935939169747099	-1.45274340382386	0.44030094864246	T.CD4.Memory	#009444	0.62099958300569	1359
Nuclei: Unsorted	X041-AP0C1W1	50680e52c70b11ea8fb942010a19c80f	CACGTTCAGCGCCTAC-1	-0.472746276038423	-0.400793664367683	0.391554321966693	T.CD8.Effector	#1B75BC	0.62061576943682	1360
Nuclei: Unsorted	X041-AP0C1W1	50b12bb4c70b11ea8fb942010a19c80f	TTGAGTGTCGTCTAGA-1	2.00403747640298	-1.7487052606659	0.476915206548152	T.CD4.Memory	#009444	0.620508920481223	1361
Nuclei: Unsorted	X041-AP0C1W1	50a2e414c70b11ea8fb942010a19c80f	TCGTTCGGTTCTTTGT-1	3.05282590470956	2.45852697619628	0.471351025331725	B.Naive	#F26439	0.61938874336165	1362
Nuclei: Unsorted	X041-AP0C1W1	5095dda0c70b11ea8fb942010a19c80f	TAATCGGGTTCTTTCA-1	1.28672442517923	-1.22358881703187	0.422764227642276	T.CD4.Memory	#009444	0.619320325467715	1363
Nuclei: Unsorted	X041-AP0C1W1	506e456ac70b11ea8fb942010a19c80f	CCTGCTATCCTGGAAT-1	2.42125842652963	-2.93354355564881	0.438477226376615	T.CD4.Memory	#009444	0.619298075061649	1364
Nuclei: Unsorted	X041-AP0C1W1	50761858c70b11ea8fb942010a19c80f	CTGTTCGGTGAATACA-1	0.478472329003081	2.57908917197417	0.426181514010874	Mono.CD14	#B973FF	0.619063843917767	1365
Nuclei: Unsorted	X041-AP0C1W1	506d9912c70b11ea8fb942010a19c80f	CCGTGAGCAAATAGTG-1	-1.54631891168906	-1.42276322117616	0.447828034034931	T.CD8.Effector	#1B75BC	0.619028233225296	1366
Nuclei: Unsorted	X041-AP0C1W1	506e4100c70b11ea8fb942010a19c80f	CCTGCTAGTTTCAGCA-1	2.43023810468362	1.9769365859909	0.434730824202001	B.Naive	#F26439	0.619014382327701	1367
Nuclei: Unsorted	X041-AP0C1W1	50882fc0c70b11ea8fb942010a19c80f	GGAACTTGTAGTAACA-1	-2.29150810159995	-1.1458114313202	0.401705615239783	T.CD8.Effector	#1B75BC	0.618976797767211	1368
Nuclei: Unsorted	X041-AP0C1W1	509a2cfcc70b11ea8fb942010a19c80f	TAGCTTTGTCAGCTTA-1	-1.85128393091513	-1.95676361790467	0.487309644670051	T.CD8.Effector	#1B75BC	0.618967937514947	1369
Nuclei: Unsorted	X041-AP0C1W1	508edc1cc70b11ea8fb942010a19c80f	GTAGTACGTTACGAAA-1	-1.65608920969321	-0.968178145797737	0.416516696660668	T.CD8.Effector	#1B75BC	0.618807326174422	1370
Nuclei: Unsorted	X041-AP0C1W1	506b6d86c70b11ea8fb942010a19c80f	CCAGATAAGCTTTCCC-1	-0.550170802253023	-0.250306956680305	0.367553865652725	T.CD8.Effector	#1B75BC	0.618555547526193	1371
Nuclei: Unsorted	X041-AP0C1W1	50952d38c70b11ea8fb942010a19c80f	TAACTTCGTCTCTGGG-1	-1.79671564020468	-2.24308525791932	0.450027917364601	T.CD8.Effector	#1B75BC	0.618523979459777	1372
Nuclei: Unsorted	X041-AP0C1W1	50b2f37cc70b11ea8fb942010a19c80f	TTGTCTAAGCTCCATA-1	3.3718487986152	2.769999451725	0.480097178097552	B.Naive	#F26439	0.618503166858944	1373
Nuclei: Unsorted	X041-AP0C1W1	50ab8efcc70b11ea8fb942010a19c80f	TGTGGCGTCGACTGGC-1	1.96916041455911	-0.759494655044563	0.38364312267658	T.CD4.Memory	#009444	0.618346612346287	1374
Nuclei: Unsorted	X041-AP0C1W1	508b0edec70b11ea8fb942010a19c80f	GGGACCTAGCGCACAA-1	-2.47723760523154	-2.83248936405946	0.457359573595736	T.CD8.Effector	#1B75BC	0.618119349307612	1375
Nuclei: Unsorted	X041-AP0C1W1	507f3de8c70b11ea8fb942010a19c80f	GATTGACGTCACATTG-1	2.05861268125223	-2.36192976704408	0.441963247266806	T.CD4.Memory	#009444	0.617885610355884	1376
Nuclei: Unsorted	X041-AP0C1W1	50597f40c70b11ea8fb942010a19c80f	AATGGAAGTGTGACCC-1	-0.370318316596284	2.03438437709045	0.416093535075653	Mono.CD14	#B973FF	0.617832386284544	1377
Nuclei: Unsorted	X041-AP0C1W1	507d0d20c70b11ea8fb942010a19c80f	GAGCGCTGTTTCCGGG-1	-0.791882418769136	-1.52025782337952	0.469534941556827	T.CD8.Effector	#1B75BC	0.617681800653836	1378
Nuclei: Unsorted	X041-AP0C1W1	505ef092c70b11ea8fb942010a19c80f	AGATTCGCAATACTGC-1	-0.904105567115083	2.19733000525665	0.465282083075016	T.CD4.Memory	#009444	0.617503637673756	1379
Nuclei: Unsorted	X041-AP0C1W1	509753d8c70b11ea8fb942010a19c80f	TACCTCGCACCTGAAT-1	1.87511787496255	-1.0478414224701	0.374174757281553	T.CD4.Memory	#009444	0.61728974144904	1380
Nuclei: Unsorted	X041-AP0C1W1	50735e06c70b11ea8fb942010a19c80f	CTCCCAATCCCTACGT-1	1.50154934011148	-2.00794111958314	0.367790860107763	T.CD4.Memory	#009444	0.61722990205583	1381
Nuclei: Unsorted	X041-AP0C1W1	50827c60c70b11ea8fb942010a19c80f	GCCCAGACACCAAGGA-1	1.75483689389871	-0.798527114303596	0.349828767123288	T.CD4.Memory	#009444	0.61704912606028	1382
Nuclei: Unsorted	X041-AP0C1W1	5090a0ecc70b11ea8fb942010a19c80f	GTGACATGTCATTGCA-1	0.66384706578897	0.30904687174987	0.386311286607437	T.CD4.Memory	#009444	0.616810570002284	1383
Nuclei: Unsorted	X041-AP0C1W1	5055a280c70b11ea8fb942010a19c80f	AAACGAATCAAAGTAG-1	-2.16108026422812	-2.05738722554017	0.479331165815142	T.CD8.Effector	#1B75BC	0.616720810951966	1384
Nuclei: Unsorted	X041-AP0C1W1	505c6598c70b11ea8fb942010a19c80f	ACCTGCTTCCAGGTCG-1	1.64909586988138	-2.98564993611146	0.486045513095749	T.CD4.Memory	#009444	0.616649096710857	1385
Nuclei: Unsorted	X041-AP0C1W1	50637388c70b11ea8fb942010a19c80f	ATCCAGATCTCTATCA-1	-1.2659081450875	-1.01050411930848	0.398592916060165	T.CD8.Effector	#1B75BC	0.616499451080209	1386
Nuclei: Unsorted	X041-AP0C1W1	505eaf42c70b11ea8fb942010a19c80f	AGACAAAGTTTGACCA-1	3.25036410175012	2.743701226799	0.471618134906008	B.Naive	#F26439	0.616135590600349	1387
Nuclei: Unsorted	X041-AP0C1W1	507717f8c70b11ea8fb942010a19c80f	CTTGAAGGTACGTAAA-1	-2.04747238077475	-0.997961871536262	0.423328591749644	T.CD8.Effector	#1B75BC	0.616102388237662	1388
Nuclei: Unsorted	X041-AP0C1W1	5079acf2c70b11ea8fb942010a19c80f	GAACTTGTCCTAAGTG-1	-0.217706584113374	-3.10320793858338	0.48149005090236	T.CD4.Memory	#009444	0.616024350865624	1389
Nuclei: Unsorted	X041-AP0C1W1	507bb22cc70b11ea8fb942010a19c80f	GACTAACCATTATGGC-1	0.584927416664824	0.0850974393768236	0.361702127659575	T.CD4.Memory	#009444	0.615612489247877	1390
Nuclei: Unsorted	X041-AP0C1W1	5059ef7ac70b11ea8fb942010a19c80f	ACAAACCGTACATGGG-1	1.5783906944816	-2.42198883763123	0.455177950227455	T.CD4.Memory	#009444	0.615574266144587	1391
Nuclei: Unsorted	X041-AP0C1W1	505e00b0c70b11ea8fb942010a19c80f	ACTGCGGCATGGGTGA-1	3.00344905934976	2.07929564246368	0.409099901088032	B.Naive	#F26439	0.615532669950278	1392
Nuclei: Unsorted	X041-AP0C1W1	5058954ec70b11ea8fb942010a19c80f	AACTTGGAGGACTTTC-1	-0.438845538275972	1.92831111678313	0.462660443407235	Mono.CD14	#B973FF	0.615483781953346	1393
Nuclei: Unsorted	X041-AP0C1W1	505b3614c70b11ea8fb942010a19c80f	ACATGCATCTCGGCGA-1	1.25400362096475	-0.670773856552132	0.412486992715921	T.CD8.Effector	#1B75BC	0.615371923717659	1394
Nuclei: Unsorted	X041-AP0C1W1	50970f5ec70b11ea8fb942010a19c80f	TACCTATAGTTAGAGT-1	-2.65566911615683	-2.81665837040711	0.497525773195876	T.CD8.Effector	#1B75BC	0.615365372191615	1395
Nuclei: Unsorted	X041-AP0C1W1	5061ee8cc70b11ea8fb942010a19c80f	AGTCCGGCAGCCACGT-1	-0.466925524848238	-2.6815665887909	0.481163938685373	T.CD8.Effector	#1B75BC	0.615085950846695	1396
Nuclei: Unsorted	X041-AP0C1W1	508bdbd4c70b11ea8fb942010a19c80f	GGGTGTCTCCAACGCG-1	0.347343302590117	2.52517867812347	0.455720138670028	T.CD4.Memory	#009444	0.614678064055479	1397
Nuclei: Unsorted	X041-AP0C1W1	5086623ac70b11ea8fb942010a19c80f	GCTCCTACATGGGACA-1	0.540280915123686	2.01717115172576	0.407649146914004	T.CD4.Memory	#009444	0.614660162042989	1398
Nuclei: Unsorted	X041-AP0C1W1	505eda8ac70b11ea8fb942010a19c80f	AGATAGATCCAGGGAA-1	-2.69268360056235	-2.2634757684784	0.462311557788945	T.CD8.Effector	#1B75BC	0.614509143621142	1399
Nuclei: Unsorted	X041-AP0C1W1	508c9178c70b11ea8fb942010a19c80f	GGTAGGATCAATTGGC-1	-1.33515968241049	-1.4061325716095	0.448360857776682	T.CD8.Effector	#1B75BC	0.614481788906469	1400
Nuclei: Unsorted	X041-AP0C1W1	50b32392c70b11ea8fb942010a19c80f	TTGTTCAAGCAATGTA-1	-1.77770748056723	-1.10521971455384	0.423805484874187	T.CD8.Effector	#1B75BC	0.614402799730727	1401
Nuclei: Unsorted	X041-AP0C1W1	50914fc4c70b11ea8fb942010a19c80f	GTGCCAGCATAGTCCA-1	-0.938090228217378	3.56838753053378	0.473114463176575	Mono.CD14	#B973FF	0.614301896191239	1402
Nuclei: Unsorted	X041-AP0C1W1	50796666c70b11ea8fb942010a19c80f	GAACGTTGTTTCGTTT-1	0.47953138433145	0.902500517456047	0.397547866980181	T.CD4.Memory	#009444	0.614149665755781	1403
Nuclei: Unsorted	X041-AP0C1W1	50adc32ac70b11ea8fb942010a19c80f	TTAGCGAAGCCGCAAA-1	-2.21745624460532	-2.6431578325348	0.49631087063453	T.CD8.Effector	#1B75BC	0.614086546075041	1404
Nuclei: Unsorted	X041-AP0C1W1	50b23dd8c70b11ea8fb942010a19c80f	TTGCGGGTCGCTTCAC-1	-0.553419970649019	-1.63035761585999	0.382352941176471	T.CD8.Effector	#1B75BC	0.614044672106503	1405
Nuclei: Unsorted	X041-AP0C1W1	506801e6c70b11ea8fb942010a19c80f	CACCTTGGTTTCTACT-1	-1.80944194711997	-2.75404154530335	0.474641393442623	T.CD8.Effector	#1B75BC	0.614038153541115	1406
Nuclei: Unsorted	X041-AP0C1W1	509a6faac70b11ea8fb942010a19c80f	TAGGAGGCATTTAGGC-1	-0.990620993750825	-2.12677084675599	0.478997789240973	T.CD8.Effector	#1B75BC	0.613955706718319	1407
Nuclei: Unsorted	X041-AP0C1W1	50784272c70b11ea8fb942010a19c80f	GAAACAATCTTGTCAT-1	-1.59592857279135	0.371848948089592	0.40971253139827	T.CD4.Memory	#009444	0.613758239035095	1408
Nuclei: Unsorted	X041-AP0C1W1	505e1154c70b11ea8fb942010a19c80f	ACTGTCCAGCACCATT-1	-1.10331811823203	-0.710757129104622	0.333859926276988	T.CD8.Effector	#1B75BC	0.61371980307052	1409
Nuclei: Unsorted	X041-AP0C1W1	50790716c70b11ea8fb942010a19c80f	GAACCTAAGAACGACC-1	-2.33406248010947	-1.79604136219788	0.436257102272727	T.CD8.Effector	#1B75BC	0.613517452578335	1410
Nuclei: Unsorted	X041-AP0C1W1	50882a3ec70b11ea8fb942010a19c80f	GGAACTTCATACCCGG-1	0.341312504631743	-0.605433337600716	0.410494931425164	T.CD4.Memory	#009444	0.613441389281401	1411
Nuclei: Unsorted	X041-AP0C1W1	50684b38c70b11ea8fb942010a19c80f	CACTAAGGTCAAGACG-1	-2.37295522608115	-2.27795778981019	0.486629600211808	T.CD8.Effector	#1B75BC	0.613434596588455	1412
Nuclei: Unsorted	X041-AP0C1W1	506ee178c70b11ea8fb942010a19c80f	CCTTGGTGTGTCTCGG-1	-0.245643519538179	2.38524699935149	0.470357283078131	Mono.CD14	#B973FF	0.613387239282982	1413
Nuclei: Unsorted	X041-AP0C1W1	50995426c70b11ea8fb942010a19c80f	TAGCATGTCTGATCCC-1	2.662427521569	2.23041785487365	0.405732198835647	B.Naive	#F26439	0.613231344133465	1414
Nuclei: Unsorted	X041-AP0C1W1	5084bf52c70b11ea8fb942010a19c80f	GCGGAAACACTCGGAC-1	1.89337954602884	1.78656030425262	0.381456129433727	B.Naive	#F26439	0.613140145328368	1415
Nuclei: Unsorted	X041-AP0C1W1	50633990c70b11ea8fb942010a19c80f	ATATTCCGTAGCGAGT-1	-1.78712978281333	-0.240308635147102	0.374720857525681	T.CD8.Effector	#1B75BC	0.613042863165267	1416
Nuclei: Unsorted	X041-AP0C1W1	506bd1ccc70b11ea8fb942010a19c80f	CCCACATGTTAAGTCC-1	-1.82997026361777	-1.17644345036317	0.402487430537179	T.CD8.Effector	#1B75BC	0.612980150823323	1417
Nuclei: Unsorted	X041-AP0C1W1	50ae65aac70b11ea8fb942010a19c80f	TTATGTCAGCTACGCC-1	2.07785353742288	-0.897117011459358	0.381415632338142	T.CD4.Memory	#009444	0.612905551102781	1418
Nuclei: Unsorted	X041-AP0C1W1	505d525ac70b11ea8fb942010a19c80f	ACTACGATCATTCGGA-1	-2.13722505487753	-1.04641091099549	0.391457100591716	T.CD8.Effector	#1B75BC	0.612901682799202	1419
Nuclei: Unsorted	X041-AP0C1W1	508cdf16c70b11ea8fb942010a19c80f	GGTGAAGAGACAACGC-1	-0.807697676795259	-1.46119963398743	0.462481962481963	T.CD8.Effector	#1B75BC	0.61269837757276	1420
Nuclei: Unsorted	X041-AP0C1W1	508d1e7cc70b11ea8fb942010a19c80f	GGTGCTGAGAGCGGTT-1	-2.29183092035605	-3.22869288197327	0.490933905244687	T.CD8.Effector	#1B75BC	0.612589042879814	1421
Nuclei: Unsorted	X041-AP0C1W1	505d21a4c70b11ea8fb942010a19c80f	ACTACCCGTCACATTG-1	-0.987045668738618	3.5374537778778	0.478658536585366	Mono.CD14	#B973FF	0.611931078349157	1422
Nuclei: Unsorted	X041-AP0C1W1	506c58fec70b11ea8fb942010a19c80f	CCCTAACTCAGAATGA-1	3.46406731687234	2.26147270926666	0.444552766268584	B.Naive	#F26439	0.611916555370685	1423
Nuclei: Unsorted	X041-AP0C1W1	506957a8c70b11ea8fb942010a19c80f	CAGTATGCAGGTCTGC-1	3.73856342516588	2.755215771286	0.491281097419205	B.Naive	#F26439	0.611888269540121	1424
Nuclei: Unsorted	X041-AP0C1W1	50abb6d4c70b11ea8fb942010a19c80f	TGTGTCCCATTACCTT-1	1.729490853173	-2.65535675755311	0.437355435620663	T.CD4.Memory	#009444	0.611498258643274	1425
Nuclei: Unsorted	X041-AP0C1W1	50856f38c70b11ea8fb942010a19c80f	GCGTAGCGTTGGACGA-1	-1.95461501993491	-1.44344889393616	0.423833975181857	T.CD8.Effector	#1B75BC	0.611431732696946	1426
Nuclei: Unsorted	X041-AP0C1W1	506f043cc70b11ea8fb942010a19c80f	CGAGTTAGTCATAGCT-1	-0.106210612433687	0.126910812942497	0.394721233689205	T.CD4.Memory	#009444	0.611398042024459	1427
Nuclei: Unsorted	X041-AP0C1W1	506652d8c70b11ea8fb942010a19c80f	CAACGGCTCCCAATGA-1	-1.41115846552207	-2.59484183064271	0.456485740570377	T.CD8.Effector	#1B75BC	0.611320193822338	1428
Nuclei: Unsorted	X041-AP0C1W1	505db5e2c70b11ea8fb942010a19c80f	ACTCGGGAGGGACGTT-1	-0.656771563666597	-1.41159140339661	0.382898550724638	T.CD8.Effector	#1B75BC	0.611252616745039	1429
Nuclei: Unsorted	X041-AP0C1W1	506ccee2c70b11ea8fb942010a19c80f	CCCTGATTCAATTCCT-1	1.68071279607461	-1.95190083256532	0.399120941443357	T.CD4.Memory	#009444	0.611211998956451	1430
Nuclei: Unsorted	X041-AP0C1W1	506fbfd0c70b11ea8fb942010a19c80f	CGCGCAACAACCTCCT-1	-0.344980620520845	-0.691223494918831	0.36573398753481	T.CD4.Memory	#009444	0.611152561565469	1431
Nuclei: Unsorted	X041-AP0C1W1	507803dec70b11ea8fb942010a19c80f	CTTTGCGTCGGTCTCT-1	0.72579751096414	-0.950009219558723	0.357338195077484	T.CD8.Effector	#1B75BC	0.610995943409909	1432
Nuclei: Unsorted	X041-AP0C1W1	506530c4c70b11ea8fb942010a19c80f	ATTACTCCAATTAGGA-1	-2.07164945520712	-1.52497755757142	0.434393638170974	T.CD8.Effector	#1B75BC	0.6109454839327	1433
Nuclei: Unsorted	X041-AP0C1W1	508f278ac70b11ea8fb942010a19c80f	GTCACAATCGTGGAAG-1	-0.117210768836275	2.05681801566314	0.419476773102556	T.CD4.Memory	#009444	0.610894594427794	1434
Nuclei: Unsorted	X041-AP0C1W1	50653588c70b11ea8fb942010a19c80f	ATTACTCCATAGATAG-1	3.13944641433404	2.23214483985137	0.434567531104782	B.Naive	#F26439	0.610875039635382	1435
Nuclei: Unsorted	X041-AP0C1W1	5060f8c4c70b11ea8fb942010a19c80f	AGCTGTAGTTCTGAGT-1	-1.54911985315634	-1.84095799198914	0.434829346949745	T.CD8.Effector	#1B75BC	0.610787864849823	1436
Nuclei: Unsorted	X041-AP0C1W1	50aa28a0c70b11ea8fb942010a19c80f	TGGTCCTCAGTTGGAG-1	-1.79128446497275	-1.40109335652161	0.414727752458623	T.CD8.Effector	#1B75BC	0.610514801689812	1437
Nuclei: Unsorted	X041-AP0C1W1	50afe240c70b11ea8fb942010a19c80f	TTCGGTCTCCGGCTGA-1	-2.06761064447714	-1.19031321278382	0.405094207955338	T.CD8.Effector	#1B75BC	0.60997891701579	1438
Nuclei: Unsorted	X041-AP0C1W1	5090c5d6c70b11ea8fb942010a19c80f	GTGATCAAGGCCTAAG-1	-0.453277491706148	0.0316466165466234	0.443921852387844	T.CD4.Memory	#009444	0.609895541178525	1439
Nuclei: Unsorted	X041-AP0C1W1	509afee8c70b11ea8fb942010a19c80f	TAGTCCCAGACAGCTG-1	-1.05490960993125	2.19828630217742	0.500183217295713	Mono.CD14	#B973FF	0.609863943550126	1440
Nuclei: Unsorted	X041-AP0C1W1	505bb580c70b11ea8fb942010a19c80f	ACCCAAAAGCAGAGCT-1	1.99793253026651	-2.87717854252625	0.442524417731029	T.CD4.Memory	#009444	0.609568786241871	1441
Nuclei: Unsorted	X041-AP0C1W1	508a332ec70b11ea8fb942010a19c80f	GGCATTAAGTCCAGAG-1	-2.13637485422446	-2.51677262059022	0.470094171544922	T.CD8.Effector	#1B75BC	0.609418299598396	1442
Nuclei: Unsorted	X041-AP0C1W1	50939022c70b11ea8fb942010a19c80f	GTTATTCCAGTCCTGG-1	-2.40249576486899	-2.35845600834657	0.517425779089065	T.CD8.Effector	#1B75BC	0.609352308164382	1443
Nuclei: Unsorted	X041-AP0C1W1	50a7d80cc70b11ea8fb942010a19c80f	TGCTTCGCATTTGTTC-1	2.96586070142435	1.9513303113861	0.439507494646681	B.Naive	#F26439	0.609332771999781	1444
Nuclei: Unsorted	X041-AP0C1W1	50a2a4c2c70b11ea8fb942010a19c80f	TCGGGACGTGAGAGTC-1	-1.13235607065512	-1.21089064350892	0.436238306253077	T.CD8.Effector	#1B75BC	0.609117674258863	1445
Nuclei: Unsorted	X041-AP0C1W1	50a87c62c70b11ea8fb942010a19c80f	TGGACATGTCAAATCC-1	2.71782538972543	2.06979680785369	0.426069607625804	B.Naive	#F26439	0.609038312448131	1446
Nuclei: Unsorted	X041-AP0C1W1	509c1e18c70b11ea8fb942010a19c80f	TATGTTCCAATGAAAC-1	1.78004822812723	-2.52984987965394	0.491958541815583	T.CD4.Memory	#009444	0.609000887343582	1447
Nuclei: Unsorted	X041-AP0C1W1	5068718ac70b11ea8fb942010a19c80f	CACTGAAGTGCTGTCG-1	-2.18090715326621	-2.10195671788026	0.451130701418168	T.CD8.Effector	#1B75BC	0.608977883873297	1448
Nuclei: Unsorted	X041-AP0C1W1	50abbc06c70b11ea8fb942010a19c80f	TGTGTCCGTACGGAGT-1	-1.62555065073325	-0.819106452377327	0.368270944741533	T.CD8.Effector	#1B75BC	0.608611019265436	1449
Nuclei: Unsorted	X041-AP0C1W1	507154a8c70b11ea8fb942010a19c80f	CGTGGCATCTTACCTA-1	-1.27136030115439	-1.5421885179596	0.489147049831856	T.CD8.Effector	#1B75BC	0.608526541774514	1450
Nuclei: Unsorted	X041-AP0C1W1	509b578ac70b11ea8fb942010a19c80f	TATCGAGCAAAGGAAG-1	0.780834532601103	-2.56169831028748	0.46418288107495	T.CD4.Memory	#009444	0.608420417867628	1451
Nuclei: Unsorted	X041-AP0C1W1	509b1842c70b11ea8fb942010a19c80f	TAGTCCCCAGTAGGCA-1	3.27843455157922	2.73856688269805	0.457558609539208	B.Naive	#F26439	0.608408409809307	1452
Nuclei: Unsorted	X041-AP0C1W1	5058cc76c70b11ea8fb942010a19c80f	AAGATAGGTTAACTCG-1	-0.922959231513277	-1.28902374974061	0.476501838986514	T.CD8.Effector	#1B75BC	0.608387553071285	1453
Nuclei: Unsorted	X041-AP0C1W1	505c3ddec70b11ea8fb942010a19c80f	ACCGGGTGTGCTTCCT-1	0.864556885582671	-1.21553360691834	0.454068241469816	T.CD4.Memory	#009444	0.608383953702794	1454
Nuclei: Unsorted	X041-AP0C1W1	509bfd34c70b11ea8fb942010a19c80f	TATGTGGTCACTCGTC-1	-0.897946261542574	-0.413345210464485	0.391760692731567	T.CD8.Effector	#1B75BC	0.60828602325415	1455
Nuclei: Unsorted	X041-AP0C1W1	508c0ab4c70b11ea8fb942010a19c80f	GGGTTATCATGGGACA-1	-1.31475820459677	-0.895789496810921	0.360468902637577	T.CD8.Effector	#1B75BC	0.608165767285446	1456
Nuclei: Unsorted	X041-AP0C1W1	5055cbcac70b11ea8fb942010a19c80f	AAACTCGTCCAACGCG-1	0.305251217705473	-0.245915286453255	0.427960057061341	T.CD4.Memory	#009444	0.607991604945228	1457
Nuclei: Unsorted	X041-AP0C1W1	505d29cec70b11ea8fb942010a19c80f	ACTACCCGTTGTGAGG-1	-0.826543711798921	-1.52769552937318	0.395308924485126	T.CD8.Effector	#1B75BC	0.607871286155369	1458
Nuclei: Unsorted	X041-AP0C1W1	50b1b55cc70b11ea8fb942010a19c80f	TTGCCCACACTCCCAT-1	1.03272090039895	-0.971592776687629	0.431002475247525	T.CD4.Memory	#009444	0.607839221193148	1459
Nuclei: Unsorted	X041-AP0C1W1	505789cec70b11ea8fb942010a19c80f	AACCTGAGTCGGCTGT-1	-0.490492724555269	1.03665245303344	0.404546870133915	T.CD4.Memory	#009444	0.607654548473765	1460
Nuclei: Unsorted	X041-AP0C1W1	5069d17ec70b11ea8fb942010a19c80f	CATAACGCATCATGTG-1	1.44031295858072	-1.24325596562196	0.360766154493791	T.CD4.Memory	#009444	0.607635449893173	1461
Nuclei: Unsorted	X041-AP0C1W1	5067ad72c70b11ea8fb942010a19c80f	CACCACTGTAAGGTCG-1	1.0346506603782	-0.945400111587532	0.40184978472333	T.CD8.Effector	#1B75BC	0.60762614036796	1462
Nuclei: Unsorted	X041-AP0C1W1	50a0ebb4c70b11ea8fb942010a19c80f	TCCATCGGTTAGTAGA-1	-0.830242537635103	-0.794701449783333	0.390721196130167	T.CD8.Effector	#1B75BC	0.607521273772107	1463
Nuclei: Unsorted	X041-AP0C1W1	505e1a28c70b11ea8fb942010a19c80f	ACTGTCCCAACGCAAG-1	2.3047934540336	-1.73011004200745	0.415071031500927	T.CD4.Memory	#009444	0.607506737892643	1464
Nuclei: Unsorted	X041-AP0C1W1	509831e0c70b11ea8fb942010a19c80f	TACTAGGCAATGCATC-1	-0.143574618476167	-1.82617699375916	0.412522090381217	T.CD4.Memory	#009444	0.607425234070073	1465
Nuclei: Unsorted	X041-AP0C1W1	50630edec70b11ea8fb942010a19c80f	ATAGTCGGTAAAGCTA-1	0.852945900780425	-0.948106639297493	0.386044043512868	T.CD4.Memory	#009444	0.607419298639487	1466
Nuclei: Unsorted	X041-AP0C1W1	50a99b6ac70b11ea8fb942010a19c80f	TGGGTTAAGTAATCAG-1	-1.41519632257773	-3.02459751835633	0.481176470588235	T.CD8.Effector	#1B75BC	0.607297486476213	1467
Nuclei: Unsorted	X041-AP0C1W1	50979fd2c70b11ea8fb942010a19c80f	TACGCAAGTGATGTGG-1	-0.37131729044272	-2.95079647770692	0.533066132264529	T.CD8.Effector	#1B75BC	0.607170874781556	1468
Nuclei: Unsorted	X041-AP0C1W1	50938172c70b11ea8fb942010a19c80f	GTTATTCAGCGGACTA-1	2.48839161477731	2.13621593245696	0.448204704911267	T.CD4.Memory	#009444	0.607042068670155	1469
Nuclei: Unsorted	X041-AP0C1W1	506d7ae0c70b11ea8fb942010a19c80f	CCGTAGGGTGTCTACA-1	1.0801042088096	1.43731201419067	0.428152492668622	T.CD4.Memory	#009444	0.607015018119977	1470
Nuclei: Unsorted	X041-AP0C1W1	506ba8e6c70b11ea8fb942010a19c80f	CCATACCGTCCCTTTG-1	2.64215657792734	2.27250791320037	0.406261180679785	B.Naive	#F26439	0.606930529945714	1471
Nuclei: Unsorted	X041-AP0C1W1	50723ae4c70b11ea8fb942010a19c80f	CTAGGATGTCTAACCA-1	-0.149921797889009	-0.389196031005867	0.370659665244503	T.CD8.Effector	#1B75BC	0.606887454456672	1472
Nuclei: Unsorted	X041-AP0C1W1	507d6ebec70b11ea8fb942010a19c80f	GAGGCTCCAGTCCTGG-1	1.09690175138162	-1.32610260716248	0.351732139897232	T.CD4.Memory	#009444	0.606857241541307	1473
Nuclei: Unsorted	X041-AP0C1W1	50622a32c70b11ea8fb942010a19c80f	AGTGCGCAGTACGACG-1	-2.07441987909628	-1.17026507130433	0.388496270121712	T.CD8.Effector	#1B75BC	0.606838923047949	1474
Nuclei: Unsorted	X041-AP0C1W1	5086e84ac70b11ea8fb942010a19c80f	GCTGAGCTCGTGGTAT-1	-1.3208078376229	-1.35202967396546	0.394940036142599	T.CD8.Effector	#1B75BC	0.606791602630841	1475
Nuclei: Unsorted	X041-AP0C1W1	509ca252c70b11ea8fb942010a19c80f	TCAAAGCGTCATAGCT-1	0.0731254585807175	3.86889068016242	0.492998412010972	Mono.CD14	#B973FF	0.606753352475628	1476
Nuclei: Unsorted	X041-AP0C1W1	508cf186c70b11ea8fb942010a19c80f	GGTGAAGCAAGTCTGT-1	1.6540616520469	-0.810326449783333	0.349694423223835	T.CD4.Memory	#009444	0.60665601103754	1477
Nuclei: Unsorted	X041-AP0C1W1	50732af8c70b11ea8fb942010a19c80f	CTCATGCGTCTAAAGA-1	0.759768820626006	0.0261627508087083	0.349454545454545	T.CD8.Effector	#1B75BC	0.606539986129716	1478
Nuclei: Unsorted	X041-AP0C1W1	505cfc9cc70b11ea8fb942010a19c80f	ACTAACGGTCAGAAGC-1	-2.07162036814047	-2.2462958025055	0.462481698389458	T.CD8.Effector	#1B75BC	0.606523482335394	1479
Nuclei: Unsorted	X041-AP0C1W1	505a14bec70b11ea8fb942010a19c80f	ACAAAGAGTATCCTTT-1	-1.48794498361899	0.670876152603142	0.499242232887093	T.CD4.Memory	#009444	0.606240033551728	1480
Nuclei: Unsorted	X041-AP0C1W1	508bd2cec70b11ea8fb942010a19c80f	GGGTGTCGTCCATTGA-1	3.88748223267244	2.77098978289794	0.494013303769401	B.Naive	#F26439	0.606110002358284	1481
Nuclei: Unsorted	X041-AP0C1W1	505e5cf4c70b11ea8fb942010a19c80f	ACTTCCGGTTTCACCC-1	-0.347045325415865	1.80969894656371	0.481362250084717	T.CD4.Memory	#009444	0.606063914328664	1482
Nuclei: Unsorted	X041-AP0C1W1	505853b8c70b11ea8fb942010a19c80f	AACTGGTCATATACGC-1	-2.31083812631919	0.204900868026726	0.40657507360157	T.CD8.Effector	#1B75BC	0.60605277128317	1483
Nuclei: Unsorted	X041-AP0C1W1	50884820c70b11ea8fb942010a19c80f	GGAATCTAGAAGAGTG-1	-2.64772357858969	-2.90947996846009	0.535762121618002	T.CD8.Effector	#1B75BC	0.606009573155754	1484
Nuclei: Unsorted	X041-AP0C1W1	507b459ec70b11ea8fb942010a19c80f	GACCGACGTTTCACCC-1	1.44932971082376	-0.639319770248421	0.334136062612884	T.CD4.Memory	#009444	0.605634172055289	1485
Nuclei: Unsorted	X041-AP0C1W1	5081d260c70b11ea8fb942010a19c80f	GCCAGACGTACCCATA-1	-2.43400564112021	-1.6919597314911	0.475295608108108	T.CD8.Effector	#1B75BC	0.605535608018461	1486
Nuclei: Unsorted	X041-AP0C1W1	5087dfacc70b11ea8fb942010a19c80f	GGAACCCCACAGTTAC-1	2.10397086225198	-2.89367377033997	0.443007275666936	T.CD4.Memory	#009444	0.605470257453926	1487
Nuclei: Unsorted	X041-AP0C1W1	505f415ac70b11ea8fb942010a19c80f	AGCCCGAAGGGTTCTT-1	0.826351500374541	-0.335942857177742	0.416878818737271	T.CD4.Memory	#009444	0.605420188421376	1488
Nuclei: Unsorted	X041-AP0C1W1	50650860c70b11ea8fb942010a19c80f	ATTACCTCAAACCTAC-1	1.96591363034891	-2.98970543614198	0.446442533229085	T.CD4.Memory	#009444	0.605419947496443	1489
Nuclei: Unsorted	X041-AP0C1W1	506555fec70b11ea8fb942010a19c80f	ATTCGTTCAACGTACT-1	1.15895376287149	-1.72855412236024	0.414110429447853	T.CD4.Memory	#009444	0.605355906046178	1490
Nuclei: Unsorted	X041-AP0C1W1	50a8f82cc70b11ea8fb942010a19c80f	TGGCCTTGTGCACATT-1	3.849513656718	2.72906000146102	0.493588249009093	B.Naive	#F26439	0.605267332826309	1491
Nuclei: Unsorted	X041-AP0C1W1	505d1524c70b11ea8fb942010a19c80f	ACTACCCAGTTCGCGC-1	-1.04834165491416	-2.08836447468568	0.428983278877571	T.CD8.Effector	#1B75BC	0.604850128783838	1492
Nuclei: Unsorted	X041-AP0C1W1	5059f36cc70b11ea8fb942010a19c80f	ACAAACCGTGCAAAGC-1	2.48437724195169	-2.31172167530824	0.405735204392922	T.CD4.Memory	#009444	0.604819375830916	1493
Nuclei: Unsorted	X041-AP0C1W1	508872bec70b11ea8fb942010a19c80f	GGAATCTTCAAATGGA-1	-1.81606426157309	-2.12958227864075	0.465675866949752	T.CD8.Effector	#1B75BC	0.604702731727574	1494
Nuclei: Unsorted	X041-AP0C1W1	50834474c70b11ea8fb942010a19c80f	GCCTAGGTCGGTTAGT-1	-0.406624220984712	-2.54624592533875	0.472748004561003	T.CD8.Effector	#1B75BC	0.604339639548371	1495
Nuclei: Unsorted	X041-AP0C1W1	50800340c70b11ea8fb942010a19c80f	GCACCTTTCGCAGATT-1	1.86602077565835	-2.24381672612	0.427239210583388	T.CD4.Memory	#009444	0.604321880438347	1496
Nuclei: Unsorted	X041-AP0C1W1	50adc1f4c70b11ea8fb942010a19c80f	TTAGCGAAGATATGTG-1	3.3269411691253	2.65932191142272	0.471148892323545	B.Naive	#F26439	0.604304222725561	1497
Nuclei: Unsorted	X041-AP0C1W1	50769f4ec70b11ea8fb942010a19c80f	CTTCCAGGTGACCAGA-1	-1.77303304590537	-2.57739626637269	0.462800369685767	T.CD8.Effector	#1B75BC	0.603914779896869	1498
Nuclei: Unsorted	X041-AP0C1W1	5096e0bac70b11ea8fb942010a19c80f	TACCCTGCACATGATC-1	-0.375860118048921	-1.2769149469452	0.439846743295019	T.CD8.Effector	#1B75BC	0.603912334627634	1499
Nuclei: Unsorted	X041-AP0C1W1	50825302c70b11ea8fb942010a19c80f	GCCATAAGTCCAGACC-1	2.03943405233072	-3.07596384754945	0.53646043941232	T.CD4.Memory	#009444	0.603820130333043	1500
Nuclei: Unsorted	X041-AP0C1W1	506ebffec70b11ea8fb942010a19c80f	CCTTGGTAGAGATTAC-1	3.88729161701845	2.88994879254531	0.466286307053942	B.Naive	#F26439	0.603657303730838	1501
Nuclei: Unsorted	X041-AP0C1W1	5076159cc70b11ea8fb942010a19c80f	CTGTTCGGTCATTGCA-1	1.39395485006021	-0.633948199661262	0.467518045530261	T.CD4.Memory	#009444	0.603566872578901	1502
Nuclei: Unsorted	X041-AP0C1W1	5078a2d0c70b11ea8fb942010a19c80f	GAAATGACATTGAACC-1	-0.873273753302827	0.140897400466911	0.397725452506808	T.CD4.Memory	#009444	0.603453199239852	1503
Nuclei: Unsorted	X041-AP0C1W1	5064b770c70b11ea8fb942010a19c80f	ATGTCTTAGGAGGCGA-1	1.45586571775125	-0.471404664428718	0.372219476025704	T.CD4.Memory	#009444	0.603387964658591	1504
Nuclei: Unsorted	X041-AP0C1W1	50aeee44c70b11ea8fb942010a19c80f	TTCATCATCCATATCT-1	-1.20088663019492	0.864773399917595	0.383893395133256	T.CD4.Memory	#009444	0.603294022268204	1505
Nuclei: Unsorted	X041-AP0C1W1	506c7b68c70b11ea8fb942010a19c80f	CCCTAGTGTCACAGGA-1	-1.85724344171835	-0.566738955886848	0.452573879885605	T.CD8.Effector	#1B75BC	0.6032516056641	1506
Nuclei: Unsorted	X041-AP0C1W1	505d0692c70b11ea8fb942010a19c80f	ACTAACGTCGATAGCT-1	0.62308082662271	-2.63388573399354	0.485249457700651	T.CD8.Effector	#1B75BC	0.603122666384485	1507
Nuclei: Unsorted	X041-AP0C1W1	50a73820c70b11ea8fb942010a19c80f	TGCTCACAGGTTAACA-1	0.000217057091459694	-0.0965319799499587	0.356849480550858	T.CD4.Memory	#009444	0.603040730402202	1508
Nuclei: Unsorted	X041-AP0C1W1	5071688ac70b11ea8fb942010a19c80f	CGTTCCACAGCAACGA-1	1.90511403165506	-0.640874736221321	0.35556283794855	T.CD4.Memory	#009444	0.60296605391411	1509
Nuclei: Unsorted	X041-AP0C1W1	506efb4ac70b11ea8fb942010a19c80f	CGAGTTACACGCGACT-1	-1.38652124323203	-2.45609938374329	0.464264962231261	T.CD8.Effector	#1B75BC	0.60293225420755	1510
Nuclei: Unsorted	X041-AP0C1W1	50813788c70b11ea8fb942010a19c80f	GCATGATTCCAGGGAA-1	-0.384742163794771	3.43833044895362	0.507887727924606	Mono.CD14	#B973FF	0.602885401247215	1511
Nuclei: Unsorted	X041-AP0C1W1	509be8eec70b11ea8fb942010a19c80f	TATGTGGCATACCCGG-1	1.0615163811271	-0.541819922836311	0.364475708947021	T.CD4.Memory	#009444	0.602816799736156	1512
Nuclei: Unsorted	X041-AP0C1W1	5088a496c70b11ea8fb942010a19c80f	GGACACCGTTCCATCC-1	-0.469884299414888	3.18414918312263	0.526680526680527	Mono.CD14	#B973FF	0.602744488819493	1513
Nuclei: Unsorted	X041-AP0C1W1	506fec8ac70b11ea8fb942010a19c80f	CGCTAGGCACGGTTAT-1	-1.25644006647421	-1.40996491184998	0.37171439780306	T.CD8.Effector	#1B75BC	0.602431502669989	1514
Nuclei: Unsorted	X041-AP0C1W1	505c4de2c70b11ea8fb942010a19c80f	ACCTGCTAGCATGTGG-1	3.07005033574747	2.05899167784881	0.425469626738229	B.Naive	#F26439	0.602303832622412	1515
Nuclei: Unsorted	X041-AP0C1W1	50820e56c70b11ea8fb942010a19c80f	GCCAGCAGTAACAATG-1	-0.607910536902681	2.23209632167052	0.407236126224157	Mono.CD14	#B973FF	0.602264953074885	1516
Nuclei: Unsorted	X041-AP0C1W1	5088e8e8c70b11ea8fb942010a19c80f	GGAGAACTCCTCCCAA-1	1.83490882001565	-0.862751834304817	0.411881651268858	T.CD4.Memory	#009444	0.602025554023416	1517
Nuclei: Unsorted	X041-AP0C1W1	5057f364c70b11ea8fb942010a19c80f	AACGGGAAGTCTAGAA-1	2.3257633217399	-2.77876841297913	0.487255734919286	T.CD4.Memory	#009444	0.601977556223448	1518
Nuclei: Unsorted	X041-AP0C1W1	5090fa74c70b11ea8fb942010a19c80f	GTGCACGAGAGGTACC-1	-1.04581584848715	-1.80604778996278	0.395979735250858	T.CD8.Effector	#1B75BC	0.601821986582998	1519
Nuclei: Unsorted	X041-AP0C1W1	5070d794c70b11ea8fb942010a19c80f	CGGTGCATCAGCACGC-1	0.0449734695975632	3.13239032754134	0.466888642249353	Mono.CD14	#B973FF	0.601812618559405	1520
Nuclei: Unsorted	X041-AP0C1W1	508df00ec70b11ea8fb942010a19c80f	GTAATCGGTTATAGAG-1	-1.34367504038168	-1.97113215199281	0.424345076784101	T.CD8.Effector	#1B75BC	0.601521260697437	1521
Nuclei: Unsorted	X041-AP0C1W1	5058e4f4c70b11ea8fb942010a19c80f	AAGGAGCCAGGTGTCC-1	-1.15910091318442	1.89771569499206	0.457442711342191	T.CD4.Memory	#009444	0.601508228659501	1522
Nuclei: Unsorted	X041-AP0C1W1	50592a68c70b11ea8fb942010a19c80f	AATACGCCAAACCTAC-1	-0.769365214484468	1.66646016368102	0.477690019489178	T.CD4.Memory	#009444	0.601503678204401	1523
Nuclei: Unsorted	X041-AP0C1W1	507da0bec70b11ea8fb942010a19c80f	GAGGTCCCATGGCCTG-1	2.0301569469993	-3.124178759964	0.495435179549604	T.CD4.Memory	#009444	0.601488509008145	1524
Nuclei: Unsorted	X041-AP0C1W1	50a949b2c70b11ea8fb942010a19c80f	TGGCGCATCTCTGCAC-1	1.84555683217691	-2.04638420811463	0.405385466617484	T.CD4.Memory	#009444	0.60139415486644	1525
Nuclei: Unsorted	X041-AP0C1W1	5085e47cc70b11ea8fb942010a19c80f	GCTCACTGTCAGGTGA-1	0.0111685761039109	2.2743910623474	0.473189607517966	T.CD4.Memory	#009444	0.600903294871753	1526
Nuclei: Unsorted	X041-AP0C1W1	50661bb0c70b11ea8fb942010a19c80f	CAACCAACACAAGGGT-1	2.80389199338602	2.32366586455535	0.394095678463454	B.Naive	#F26439	0.600816745202284	1527
Nuclei: Unsorted	X041-AP0C1W1	5089330cc70b11ea8fb942010a19c80f	GGAGTAGAGAGTGGTC-1	-1.02999629892661	-0.0593086408691481	0.392857142857143	T.CD8.Effector	#1B75BC	0.60078102581359	1528
Nuclei: Unsorted	X041-AP0C1W1	50a93634c70b11ea8fb942010a19c80f	TGGCGCAGTGCGTAGA-1	-2.72571077265097	-2.11365353337098	0.467204843592331	T.CD8.Effector	#1B75BC	0.600748895488482	1529
Nuclei: Unsorted	X041-AP0C1W1	50731d42c70b11ea8fb942010a19c80f	CTCATGCCACGCTAAT-1	0.237182236534819	3.07172126301955	0.4913112164297	Mono.CD14	#B973FF	0.600645054069446	1530
Nuclei: Unsorted	X041-AP0C1W1	508b28d8c70b11ea8fb942010a19c80f	GGGACCTCAGGCTACC-1	0.0251070030753464	3.49157858618926	0.467854518736223	Mono.CD14	#B973FF	0.600533895928398	1531
Nuclei: Unsorted	X041-AP0C1W1	506d22e8c70b11ea8fb942010a19c80f	CCGCATTGTAGGGTCA-1	1.50090513311075	-2.18557392826844	0.450632911392405	T.CD4.Memory	#009444	0.600409637347494	1532
Nuclei: Unsorted	X041-AP0C1W1	50869fe8c70b11ea8fb942010a19c80f	GCTCGAGCACTGTCGG-1	-0.239734076636568	-1.05063997975159	0.369838816515787	T.CD8.Effector	#1B75BC	0.600396084671156	1533
Nuclei: Unsorted	X041-AP0C1W1	5073580cc70b11ea8fb942010a19c80f	CTCCCAAGTGGGTAGT-1	1.20695386014627	-0.951623313339241	0.387965495476541	T.CD4.Memory	#009444	0.600328002000444	1534
Nuclei: Unsorted	X041-AP0C1W1	507fdc58c70b11ea8fb942010a19c80f	GCACCTTCAACGGACA-1	-0.576887988227144	0.820116884796135	0.387878787878788	T.CD4.Memory	#009444	0.600263160645043	1535
Nuclei: Unsorted	X041-AP0C1W1	509028a6c70b11ea8fb942010a19c80f	GTCGTAACAGCGTGAA-1	0.671061850411162	0.59930623301696	0.44061977286733	T.CD4.Memory	#009444	0.600109752471571	1536
Nuclei: Unsorted	X041-AP0C1W1	505752c4c70b11ea8fb942010a19c80f	AACCGATAGGAGAACA-1	-0.584262751715913	-0.163327090652473	0.406572904707233	T.CD8.Effector	#1B75BC	0.600040049118752	1537
Nuclei: Unsorted	X041-AP0C1W1	50af4ce0c70b11ea8fb942010a19c80f	TTCGATTCAGTAGTCT-1	0.628085947853789	-1.90704857579041	0.467346411977284	T.CD4.Memory	#009444	0.600006726430927	1538
Nuclei: Unsorted	X041-AP0C1W1	50a7ca06c70b11ea8fb942010a19c80f	TGCTTCGCAAACGTTC-1	1.04681120000528	-0.85015379658509	0.351529411764706	T.CD4.Memory	#009444	0.599952946798446	1539
Nuclei: Unsorted	X041-AP0C1W1	50606030c70b11ea8fb942010a19c80f	AGCGTGCCATTACTCT-1	0.445731020790801	-1.84060894718934	0.461094774937797	T.CD4.Memory	#009444	0.599846969614916	1540
Nuclei: Unsorted	X041-AP0C1W1	50757100c70b11ea8fb942010a19c80f	CTGGCAGGTTTAGACC-1	3.42593751035379	2.52696836718749	0.446341845527182	B.Naive	#F26439	0.599575947986887	1541
Nuclei: Unsorted	X041-AP0C1W1	50676fcec70b11ea8fb942010a19c80f	CACATGAAGATCTAAG-1	-2.4815458289559	-2.13535153141785	0.449049049049049	T.CD8.Effector	#1B75BC	0.599271783167471	1542
Nuclei: Unsorted	X041-AP0C1W1	506217a4c70b11ea8fb942010a19c80f	AGTGCCGGTCCGCTTT-1	-0.862888239997163	-1.64639126530457	0.402959590210586	T.CD8.Effector	#1B75BC	0.599190595844808	1543
Nuclei: Unsorted	X041-AP0C1W1	5061df78c70b11ea8fb942010a19c80f	AGTCCGGAGACAACGC-1	-1.06415738977744	-1.11121355763245	0.396384395813511	T.CD8.Effector	#1B75BC	0.599056983445068	1544
Nuclei: Unsorted	X041-AP0C1W1	505a57c6c70b11ea8fb942010a19c80f	ACAATCGCAAACAGTA-1	0.430374956948027	1.90916836985778	0.421003092644884	T.CD4.Memory	#009444	0.598905624150121	1545
Nuclei: Unsorted	X041-AP0C1W1	50a4426ec70b11ea8fb942010a19c80f	TGACAACTCCTCTCTT-1	-0.983834647315279	-0.856611602218635	0.355958650282817	T.CD8.Effector	#1B75BC	0.59836726080832	1546
Nuclei: Unsorted	X041-AP0C1W1	5087f1e0c70b11ea8fb942010a19c80f	GGAACCCGTCTGGGAA-1	0.944510317665801	-0.725491874130257	0.426606274115081	T.CD4.Memory	#009444	0.598243458289297	1547
Nuclei: Unsorted	X041-AP0C1W1	5067cfdcc70b11ea8fb942010a19c80f	CACCTGTCACTGTCGG-1	-2.07385005869223	-2.03654371968079	0.466350710900474	T.CD8.Effector	#1B75BC	0.598215444418645	1548
Nuclei: Unsorted	X041-AP0C1W1	50ac5440c70b11ea8fb942010a19c80f	TTAACGGTCGTGAGTT-1	-1.92200984873129	-2.73145329228211	0.467278287461774	T.CD8.Effector	#1B75BC	0.598080550726443	1549
Nuclei: Unsorted	X041-AP0C1W1	5074a8e2c70b11ea8fb942010a19c80f	CTGAATGGTGTCCTTC-1	-0.112096690314546	0.0877055002136156	0.399531494013535	T.CD4.Memory	#009444	0.597683500937814	1550
Nuclei: Unsorted	X041-AP0C1W1	509a632ac70b11ea8fb942010a19c80f	TAGGAGGCACCCATCT-1	-1.189463519233	-1.30102478733826	0.363890257926729	T.CD8.Effector	#1B75BC	0.5975836636512	1551
Nuclei: Unsorted	X041-AP0C1W1	506051a8c70b11ea8fb942010a19c80f	AGCGTGCAGAAATACC-1	-1.4816097251351	-0.85786568394471	0.401650618982118	T.CD8.Effector	#1B75BC	0.597481946372652	1552
Nuclei: Unsorted	X041-AP0C1W1	5089dd48c70b11ea8fb942010a19c80f	GGATGAGTCGGACGAA-1	-0.798584841864839	-0.707716815383919	0.362526766595289	T.CD8.Effector	#1B75BC	0.597449266130746	1553
Nuclei: Unsorted	X041-AP0C1W1	505d4684c70b11ea8fb942010a19c80f	ACTACGACACCGTTGG-1	-0.555976771491304	3.27462663480472	0.443412322274882	Mono.CD14	#B973FF	0.59715771350786	1554
Nuclei: Unsorted	X041-AP0C1W1	5059b4f6c70b11ea8fb942010a19c80f	AATGTCGAGCTAACAA-1	3.13637194715188	2.6097131443901	0.422650800164136	B.Naive	#F26439	0.597047157213619	1555
Nuclei: Unsorted	X041-AP0C1W1	5070c4fcc70b11ea8fb942010a19c80f	CGGTGCACAGATGGCA-1	-0.623043917792574	0.708585388748162	0.470818697649284	T.CD4.Memory	#009444	0.597018491523758	1556
Nuclei: Unsorted	X041-AP0C1W1	506c328ec70b11ea8fb942010a19c80f	CCCGTTATCCACACCT-1	3.73183298788713	2.64206887015533	0.440613026819923	B.Naive	#F26439	0.596862535569495	1557
Nuclei: Unsorted	X041-AP0C1W1	507dafc8c70b11ea8fb942010a19c80f	GAGGTCCTCAACTTGG-1	3.67614025555299	2.3557093215866	0.403523079432393	B.Naive	#F26439	0.596653941319588	1558
Nuclei: Unsorted	X041-AP0C1W1	50ac8546c70b11ea8fb942010a19c80f	TTACCCGGTGCGCATC-1	-2.21934404291464	-0.181358926208504	0.37889158754692	T.CD8.Effector	#1B75BC	0.596508364916256	1559
Nuclei: Unsorted	X041-AP0C1W1	5091ab22c70b11ea8fb942010a19c80f	GTGGATTAGTGCTGAG-1	-2.37639751352622	-1.8123882936554	0.46537120079721	T.CD8.Effector	#1B75BC	0.596400048176989	1560
Nuclei: Unsorted	X041-AP0C1W1	50870802c70b11ea8fb942010a19c80f	GCTGTTCCAAGCGACA-1	-2.02480258859946	-2.8568915056305	0.494323469197841	T.CD8.Effector	#1B75BC	0.596314327227471	1561
Nuclei: Unsorted	X041-AP0C1W1	50663910c70b11ea8fb942010a19c80f	CAACGGCAGGTGAACC-1	1.38037643514322	-0.828320853622444	0.440095334127784	T.CD4.Memory	#009444	0.596104641451894	1562
Nuclei: Unsorted	X041-AP0C1W1	50734dc6c70b11ea8fb942010a19c80f	CTCCCAACACTCCTCA-1	-0.313287638800874	0.342295773117058	0.368747803678107	T.CD8.Effector	#1B75BC	0.595804935130758	1563
Nuclei: Unsorted	X041-AP0C1W1	50ab92dac70b11ea8fb942010a19c80f	TGTGGCGTCGGTCAGC-1	2.41312990270303	-2.3691567110138	0.51246068231309	T.CD4.Memory	#009444	0.595651097153971	1564
Nuclei: Unsorted	X041-AP0C1W1	50838858c70b11ea8fb942010a19c80f	GCGAGTCCAACGCAAG-1	1.33691773496316	-1.57443320027161	0.426008968609866	T.CD4.Memory	#009444	0.595643243423687	1565
Nuclei: Unsorted	X041-AP0C1W1	50646decc70b11ea8fb942010a19c80f	ATGTACGAGTTGAATG-1	-0.867157363074556	-0.336875312240608	0.384421759194518	T.CD8.Effector	#1B75BC	0.595632380464786	1566
Nuclei: Unsorted	X041-AP0C1W1	508b5d1cc70b11ea8fb942010a19c80f	GGGCCATGTGCAAAGC-1	-2.05855932154013	-2.08892523518372	0.457937877480587	T.CD8.Effector	#1B75BC	0.595415885247274	1567
Nuclei: Unsorted	X041-AP0C1W1	50a998e0c70b11ea8fb942010a19c80f	TGGGTTAAGGCCTCGT-1	-1.54833640970542	-0.365720384033211	0.420890260026443	T.CD8.Effector	#1B75BC	0.595318203362719	1568
Nuclei: Unsorted	X041-AP0C1W1	5067facac70b11ea8fb942010a19c80f	CACCTTGGTAAACGGC-1	2.77076873861001	1.60744250544738	0.434298908480269	B.Naive	#F26439	0.595246927530806	1569
Nuclei: Unsorted	X041-AP0C1W1	50689ea8c70b11ea8fb942010a19c80f	CAGCTAAAGAAATGGG-1	3.45894280753778	2.49445403346252	0.44321608040201	B.Naive	#F26439	0.595170569679113	1570
Nuclei: Unsorted	X041-AP0C1W1	50a1cebcc70b11ea8fb942010a19c80f	TCGATTTAGAAAGGGT-1	-0.935351752417818	0.727064497558586	0.389391979301423	T.CD4.Memory	#009444	0.595050813139473	1571
Nuclei: Unsorted	X041-AP0C1W1	505fecccc70b11ea8fb942010a19c80f	AGCCTTCGTACGAGAC-1	1.46109161458658	-0.682226531417854	0.391044776119403	T.CD4.Memory	#009444	0.594859293429373	1572
Nuclei: Unsorted	X041-AP0C1W1	506f83a8c70b11ea8fb942010a19c80f	CGCACAGTCATAGGTC-1	-0.148426436560884	2.41625560054015	0.448553534148524	Mono.CD14	#B973FF	0.594852051345263	1573
Nuclei: Unsorted	X041-AP0C1W1	507000a8c70b11ea8fb942010a19c80f	CGCTAGGTCACCCGGA-1	-0.768903636115327	-0.461339108856209	0.359478672985782	T.CD8.Effector	#1B75BC	0.594734834662705	1574
Nuclei: Unsorted	X041-AP0C1W1	50841cc8c70b11ea8fb942010a19c80f	GCGATTATCAGGAAGC-1	0.0428453453605027	0.00852025279235091	0.387535222940494	T.CD4.Memory	#009444	0.594631107413898	1575
Nuclei: Unsorted	X041-AP0C1W1	5067f67ec70b11ea8fb942010a19c80f	CACCTTGCACTGTAAC-1	1.92665872655557	-1.43307196369935	0.396320824135394	T.CD4.Memory	#009444	0.594630442962666	1576
Nuclei: Unsorted	X041-AP0C1W1	50a1cde0c70b11ea8fb942010a19c80f	TCGAGCGTCTTCATAC-1	1.52671513639139	1.08664215335082	0.387321807703973	T.CD4.Memory	#009444	0.594595787747631	1577
Nuclei: Unsorted	X041-AP0C1W1	50b48412c70b11ea8fb942010a19c80f	TTTGGTTAGGATTTGA-1	-0.878225707190767	-1.10175644627381	0.380278063851699	T.CD8.Effector	#1B75BC	0.594483430835162	1578
Nuclei: Unsorted	X041-AP0C1W1	50a242c0c70b11ea8fb942010a19c80f	TCGCAGGTCTTACCTA-1	-2.02248659052207	-1.71987282505799	0.428206438426163	T.CD8.Effector	#1B75BC	0.594365518647048	1579
Nuclei: Unsorted	X041-AP0C1W1	506268c6c70b11ea8fb942010a19c80f	AGTGTACGTGAGTTGG-1	1.76528177343057	-1.40865694752503	0.378636030310438	T.CD4.Memory	#009444	0.594186690115341	1580
Nuclei: Unsorted	X041-AP0C1W1	50b47242c70b11ea8fb942010a19c80f	TTTGGCCTCCATACCC-1	-1.25200548090293	-2.06816946736146	0.451309603760913	T.CD8.Effector	#1B75BC	0.594144451853784	1581
Nuclei: Unsorted	X041-AP0C1W1	50610044c70b11ea8fb942010a19c80f	AGGACGAAGACACGGT-1	-1.7763947478707	-2.68590628376771	0.483268482490272	T.CD8.Effector	#1B75BC	0.59398206241073	1582
Nuclei: Unsorted	X041-AP0C1W1	5056334ec70b11ea8fb942010a19c80f	AAAGGATGTTTAAGGA-1	-2.71433725275351	-1.77224623432923	0.389608723540731	T.CD8.Effector	#1B75BC	0.593725587066191	1583
Nuclei: Unsorted	X041-AP0C1W1	50a00686c70b11ea8fb942010a19c80f	TCAGTCCGTGGACTGA-1	1.01190862737344	-1.46242844334412	0.4462452728255	T.CD4.Memory	#009444	0.593710345218561	1584
Nuclei: Unsorted	X041-AP0C1W1	50a5df48c70b11ea8fb942010a19c80f	TGCATGACAACAAACA-1	3.04153058610605	2.12366986998748	0.420830401125968	B.Naive	#F26439	0.593430831686436	1585
Nuclei: Unsorted	X041-AP0C1W1	50938b0ec70b11ea8fb942010a19c80f	GTTATTCCAAGGCGTA-1	3.26655528627084	2.4772383643074	0.442882249560633	B.Naive	#F26439	0.593298698249666	1586
Nuclei: Unsorted	X041-AP0C1W1	508ab63cc70b11ea8fb942010a19c80f	GGCGTTGCACGTACAT-1	-2.72473325647666	-1.87061106434632	0.443354929084223	T.CD8.Effector	#1B75BC	0.593269131418383	1587
Nuclei: Unsorted	X041-AP0C1W1	5069dc3cc70b11ea8fb942010a19c80f	CATAACGGTTTAGACC-1	0.326439953667387	0.0229197812957689	0.352984706462753	T.CD8.Effector	#1B75BC	0.593259151915534	1588
Nuclei: Unsorted	X041-AP0C1W1	50a18164c70b11ea8fb942010a19c80f	TCCGACTTCGAACACT-1	0.72439656339334	-1.39670550099183	0.423760775862069	T.CD4.Memory	#009444	0.593153622111442	1589
Nuclei: Unsorted	X041-AP0C1W1	50654956c70b11ea8fb942010a19c80f	ATTCGTTAGAGTAAGG-1	-0.913432501929536	-0.0102776216583327	0.37018837018837	T.CD8.Effector	#1B75BC	0.592980687010609	1590
Nuclei: Unsorted	X041-AP0C1W1	505f9d26c70b11ea8fb942010a19c80f	AGCCTCTTCAAGTTGC-1	3.82280225239442	2.53352046736907	0.475156669650851	B.Naive	#F26439	0.592490948718894	1591
Nuclei: Unsorted	X041-AP0C1W1	50782314c70b11ea8fb942010a19c80f	GAAACAACATCAGAAA-1	3.43213210187601	2.75258476266097	0.421204745968969	B.Naive	#F26439	0.592469485167681	1592
Nuclei: Unsorted	X041-AP0C1W1	5061d438c70b11ea8fb942010a19c80f	AGTCAACGTGTGAGGT-1	2.18375084481882	1.02998245486449	0.44122383252818	B.Naive	#F26439	0.592153913326859	1593
Nuclei: Unsorted	X041-AP0C1W1	508478dac70b11ea8fb942010a19c80f	GCGCCAAAGTTGGAAT-1	-1.77722682871176	-1.11832987538148	0.445757629211501	T.CD8.Effector	#1B75BC	0.591842435368353	1594
Nuclei: Unsorted	X041-AP0C1W1	50b3ecc8c70b11ea8fb942010a19c80f	TTTGAGGGTTAGTAGA-1	3.19563493810342	2.89592123755645	0.405190456257848	B.Naive	#F26439	0.591818018097751	1595
Nuclei: Unsorted	X041-AP0C1W1	50ace2dec70b11ea8fb942010a19c80f	TTACGGAAGGAAGACA-1	2.03323922238992	-1.06294810047913	0.406029867568329	T.CD4.Memory	#009444	0.591708307803045	1596
Nuclei: Unsorted	X041-AP0C1W1	508e436ac70b11ea8fb942010a19c80f	GTAGACTAGCATACCT-1	1.27957449041055	-1.9430617021637	0.406933629959214	T.CD4.Memory	#009444	0.591523127729031	1597
Nuclei: Unsorted	X041-AP0C1W1	50a206c0c70b11ea8fb942010a19c80f	TCGATTTTCGTGAACT-1	-2.86091556467368	-1.52007614842225	0.466738660907128	T.CD8.Effector	#1B75BC	0.591254666284881	1598
Nuclei: Unsorted	X041-AP0C1W1	509d9982c70b11ea8fb942010a19c80f	TCAATTCCATTGTTCT-1	0.621937847954497	-1.50994478932191	0.447380766223612	T.CD4.Memory	#009444	0.591220545889674	1599
Nuclei: Unsorted	X041-AP0C1W1	506765f6c70b11ea8fb942010a19c80f	CACAGATTCGCAAACT-1	-2.45036735452963	-2.5138043092804	0.493248219985269	T.CD8.Effector	#1B75BC	0.591178835313193	1600
Nuclei: Unsorted	X041-AP0C1W1	50565ff4c70b11ea8fb942010a19c80f	AAAGGGCTCTATTGTC-1	1.62896213613199	-1.03608166447449	0.394625176803395	T.CD4.Memory	#009444	0.59080600702548	1601
Nuclei: Unsorted	X041-AP0C1W1	5060d84ec70b11ea8fb942010a19c80f	AGCTGGCTCGGCAATT-1	1.67955241285013	-2.8883799242096	0.532924743443558	T.CD4.Memory	#009444	0.590543952950962	1602
Nuclei: Unsorted	X041-AP0C1W1	505ecae0c70b11ea8fb942010a19c80f	AGATAGACAGTAACTC-1	2.90281639180826	2.5457597447319	0.452714131939105	B.Naive	#F26439	0.590408108427068	1603
Nuclei: Unsorted	X041-AP0C1W1	508200c8c70b11ea8fb942010a19c80f	GCCAGCACAACAAACA-1	3.67535761676477	2.72051329144668	0.483788395904437	B.Naive	#F26439	0.590406995490456	1604
Nuclei: Unsorted	X041-AP0C1W1	50657db8c70b11ea8fb942010a19c80f	ATTGTCTCAGTTGCAT-1	1.79799757085489	-0.885239951522835	0.360626398210291	T.CD4.Memory	#009444	0.59015102068286	1605
Nuclei: Unsorted	X041-AP0C1W1	5073b05ec70b11ea8fb942010a19c80f	CTCTACGAGGTACACG-1	2.01713905416177	-2.59980952015687	0.476109697483743	T.CD4.Memory	#009444	0.590053704538582	1606
Nuclei: Unsorted	X041-AP0C1W1	506d457ac70b11ea8fb942010a19c80f	CCGTACTCAGTAGTCT-1	-2.35503187097861	-0.973677508743294	0.401958322872207	T.CD8.Effector	#1B75BC	0.589885149292838	1607
Nuclei: Unsorted	X041-AP0C1W1	505c8dfcc70b11ea8fb942010a19c80f	ACGGATTTCGGTAGGA-1	-2.00584068216635	0.187348492233269	0.413037123648056	T.CD4.Memory	#009444	0.589879570589903	1608
Nuclei: Unsorted	X041-AP0C1W1	50620d04c70b11ea8fb942010a19c80f	AGTGCCGAGTTCAAGA-1	-1.8848570815499	-1.51297365895081	0.45618820320491	T.CD8.Effector	#1B75BC	0.589865543907451	1609
Nuclei: Unsorted	X041-AP0C1W1	505772aec70b11ea8fb942010a19c80f	AACCGATTCTCGCGGA-1	-1.70891942896201	-1.55764805546571	0.437257874347313	T.CD8.Effector	#1B75BC	0.589785400857327	1610
Nuclei: Unsorted	X041-AP0C1W1	50983ed8c70b11ea8fb942010a19c80f	TACTAGGGTCGCGCTA-1	-1.63450469888999	-2.90354382267762	0.483643361128929	T.CD8.Effector	#1B75BC	0.589743835253825	1611
Nuclei: Unsorted	X041-AP0C1W1	509ac130c70b11ea8fb942010a19c80f	TAGGTCATCGATAGCT-1	-2.12470998682334	-1.82521855107117	0.441547228457952	T.CD8.Effector	#1B75BC	0.589692682111003	1612
Nuclei: Unsorted	X041-AP0C1W1	5079e5f0c70b11ea8fb942010a19c80f	GAAGAGCGTTGGCGAA-1	-0.123834990638033	0.334968693344109	0.399100939926441	T.CD4.Memory	#009444	0.589683740720641	1613
Nuclei: Unsorted	X041-AP0C1W1	50ae41c4c70b11ea8fb942010a19c80f	TTAGGTGCACGACGAA-1	1.58308587155984	-1.97913777104188	0.443414956982131	T.CD4.Memory	#009444	0.589671690351975	1614
Nuclei: Unsorted	X041-AP0C1W1	507dce4ac70b11ea8fb942010a19c80f	GAGTGAGCAAACCTAC-1	0.020950890404448	0.270394690124504	0.464199903892359	T.CD4.Memory	#009444	0.589653897985287	1615
Nuclei: Unsorted	X041-AP0C1W1	505d8de2c70b11ea8fb942010a19c80f	ACTATTCAGTCACACT-1	-1.79531230844809	-1.53868185749818	0.447106211575154	T.CD8.Effector	#1B75BC	0.589368674766558	1616
Nuclei: Unsorted	X041-AP0C1W1	5081daa8c70b11ea8fb942010a19c80f	GCCAGACGTGATCAGG-1	-1.56668653406455	2.12471402415466	0.453616607200778	T.CD4.Memory	#009444	0.589338943427606	1617
Nuclei: Unsorted	X041-AP0C1W1	506696b2c70b11ea8fb942010a19c80f	CAAGAAAGTAGGGTTG-1	1.77734026990579	-0.406654708297737	0.349355916030534	T.CD4.Memory	#009444	0.589077473409456	1618
Nuclei: Unsorted	X041-AP0C1W1	506238bac70b11ea8fb942010a19c80f	AGTGCGCGTCAACTAC-1	-0.772632502692476	-1.69603525868226	0.426147888622534	T.CD8.Effector	#1B75BC	0.589072560196325	1619
Nuclei: Unsorted	X041-AP0C1W1	50877aa8c70b11ea8fb942010a19c80f	GCTTGCTCACCTGGTG-1	1.25583825193094	-0.296472422988899	0.3539896373057	T.CD4.Memory	#009444	0.588932725177515	1620
Nuclei: Unsorted	X041-AP0C1W1	506fd60ac70b11ea8fb942010a19c80f	CGCGCAATCTTAAGCG-1	-2.26059093393637	-1.7454150842743	0.425654576026904	T.CD8.Effector	#1B75BC	0.58861910098491	1621
Nuclei: Unsorted	X041-AP0C1W1	508191bac70b11ea8fb942010a19c80f	GCATTGACACGCGTTG-1	-0.0405167571480423	3.47710561451893	0.474804826117814	Mono.CD14	#B973FF	0.588420081510966	1622
Nuclei: Unsorted	X041-AP0C1W1	5065809cc70b11ea8fb942010a19c80f	ATTGTCTGTAGAAGCC-1	-2.00967588342978	-2.13753163090516	0.448534754177767	T.CD8.Effector	#1B75BC	0.588152359181788	1623
Nuclei: Unsorted	X041-AP0C1W1	507c27fcc70b11ea8fb942010a19c80f	GAGAACGTCCCACTAC-1	-1.07150688089682	0.175838358489983	0.372113676731794	T.CD4.Memory	#009444	0.588061758778975	1624
Nuclei: Unsorted	X041-AP0C1W1	506e3d22c70b11ea8fb942010a19c80f	CCTGCTAGTCTGTTGA-1	-1.75567092813803	-2.18255411854554	0.443567251461988	T.CD8.Effector	#1B75BC	0.588053622168995	1625
Nuclei: Unsorted	X041-AP0C1W1	508c3ca0c70b11ea8fb942010a19c80f	GGTACCGCAGACCTGC-1	-1.13315334238364	-1.9021590875702	0.52390243902439	T.CD8.Effector	#1B75BC	0.588036543329787	1626
Nuclei: Unsorted	X041-AP0C1W1	508ed44cc70b11ea8fb942010a19c80f	GTAGTACGTACAAGCG-1	-1.97774448313071	-1.9898637460785	0.423168552709946	T.CD8.Effector	#1B75BC	0.587940961028061	1627
Nuclei: Unsorted	X041-AP0C1W1	507dcb70c70b11ea8fb942010a19c80f	GAGTGAGAGTACTCTG-1	-1.41315832056357	3.03558547028732	0.441236644691975	T.CD4.Memory	#009444	0.58793978352262	1628
Nuclei: Unsorted	X041-AP0C1W1	50609438c70b11ea8fb942010a19c80f	AGCTATGTCCCGATTC-1	2.67874059758829	1.94642771014404	0.424817122730967	B.Naive	#F26439	0.58778590141635	1629
Nuclei: Unsorted	X041-AP0C1W1	507ca68cc70b11ea8fb942010a19c80f	GAGCATTAGAGGAAGT-1	-2.48463001169516	-2.73117148152161	0.466155810983397	T.CD8.Effector	#1B75BC	0.587772563719091	1630
Nuclei: Unsorted	X041-AP0C1W1	50b4dca0c70b11ea8fb942010a19c80f	TTTGTGTGTTTCGATG-1	3.16245684705423	2.73608834275436	0.504224866356268	T.CD4.Memory	#009444	0.587759781371976	1631
Nuclei: Unsorted	X041-AP0C1W1	5065dc5ec70b11ea8fb942010a19c80f	ATTTGTCTCCGGAAAG-1	1.28943119130777	-0.970173232467659	0.441696844283497	T.CD4.Memory	#009444	0.587536026952878	1632
Nuclei: Unsorted	X041-AP0C1W1	505c5742c70b11ea8fb942010a19c80f	ACCTGCTCACGTGAAG-1	3.01075015149759	2.43193591365051	0.383364750235627	B.Naive	#F26439	0.5875328760057	1633
Nuclei: Unsorted	X041-AP0C1W1	507b4e86c70b11ea8fb942010a19c80f	GACCGACTCGGTTCCT-1	0.256880617958769	-1.3289579080658	0.417329093799682	T.CD8.Effector	#1B75BC	0.587407516483406	1634
Nuclei: Unsorted	X041-AP0C1W1	509315cac70b11ea8fb942010a19c80f	GTTACTTAGTGAGCAC-1	1.66612634740518	-0.791345946701057	0.391318754141816	T.CD4.Memory	#009444	0.587155388293243	1635
Nuclei: Unsorted	X041-AP0C1W1	506207aac70b11ea8fb942010a19c80f	AGTCCGGTCTCAGATG-1	-2.32769956507041	-3.21883188954163	0.513839750260146	T.CD8.Effector	#1B75BC	0.587138652782327	1636
Nuclei: Unsorted	X041-AP0C1W1	505fbaeac70b11ea8fb942010a19c80f	AGCCTGGCAGATAAGT-1	-1.87745418466879	0.792160160629265	0.462039045553145	T.CD4.Memory	#009444	0.587131324710935	1637
Nuclei: Unsorted	X041-AP0C1W1	50946f1ac70b11ea8fb942010a19c80f	TAAACCGCATGCCCTT-1	0.397560931069121	-1.11395441761781	0.427524429967427	T.CD4.Memory	#009444	0.587069678662635	1638
Nuclei: Unsorted	X041-AP0C1W1	5096d14cc70b11ea8fb942010a19c80f	TACATTCTCTCCCTTT-1	2.89303515039133	2.28957880267333	0.419154228855721	B.Naive	#F26439	0.586971216085557	1639
Nuclei: Unsorted	X041-AP0C1W1	505b26c4c70b11ea8fb942010a19c80f	ACATGCAGTCGAGAAC-1	-0.919778250830904	-0.610696189315803	0.376839411388356	T.CD8.Effector	#1B75BC	0.586671853195013	1640
Nuclei: Unsorted	X041-AP0C1W1	5067afacc70b11ea8fb942010a19c80f	CACCACTGTCAACTAC-1	1.60039672933267	-2.57933747044373	0.474552375581559	T.CD4.Memory	#009444	0.586198425770972	1641
Nuclei: Unsorted	X041-AP0C1W1	5070d73ac70b11ea8fb942010a19c80f	CGGTGCATCAGAGTGG-1	1.40167269788431	-1.21149193516541	0.419314170448815	T.CD4.Memory	#009444	0.586176613907092	1642
Nuclei: Unsorted	X041-AP0C1W1	50a0c044c70b11ea8fb942010a19c80f	TCCATCGAGGGTATCG-1	0.932129002434477	-1.47728430500794	0.375432525951557	T.CD4.Memory	#009444	0.585985987728076	1643
Nuclei: Unsorted	X041-AP0C1W1	507900b8c70b11ea8fb942010a19c80f	GAACCGCTCTACATCT-1	1.68966422162698	-1.32811867466737	0.390050095007773	T.CD4.Memory	#009444	0.585975297807375	1644
Nuclei: Unsorted	X041-AP0C1W1	506835bcc70b11ea8fb942010a19c80f	CACGTTCTCTGGGCGT-1	-1.161547087806	-2.18358170262147	0.43765903307888	T.CD8.Effector	#1B75BC	0.585877852046657	1645
Nuclei: Unsorted	X041-AP0C1W1	505d4968c70b11ea8fb942010a19c80f	ACTACGACATCCTCGT-1	-1.30659475244834	-2.57664810887147	0.448923998910379	T.CD8.Effector	#1B75BC	0.585821862716694	1646
Nuclei: Unsorted	X041-AP0C1W1	5060890cc70b11ea8fb942010a19c80f	AGCTATGGTCAATACC-1	-0.492766284125581	0.0173701120300218	0.417748406891669	T.CD4.Memory	#009444	0.585715847835841	1647
Nuclei: Unsorted	X041-AP0C1W1	5089b11ac70b11ea8fb942010a19c80f	GGATGAGAGTTCAACC-1	1.95207247815774	-2.09291779270936	0.428625235404896	T.CD4.Memory	#009444	0.58569595153086	1648
Nuclei: Unsorted	X041-AP0C1W1	5076639ec70b11ea8fb942010a19c80f	CTTAATCTCCTTCGAC-1	-2.22826805033042	-2.74737679234315	0.490262082231306	T.CD8.Effector	#1B75BC	0.585642633162193	1649
Nuclei: Unsorted	X041-AP0C1W1	50a7ba7ac70b11ea8fb942010a19c80f	TGCTTCGAGACTAGGC-1	1.66075024686502	0.135661251632683	0.383458646616541	B.Naive	#F26439	0.5856223850785	1650
Nuclei: Unsorted	X041-AP0C1W1	50a3b86cc70b11ea8fb942010a19c80f	TCTCTGGTCACTGGTA-1	-1.57873477854086	0.479626305191033	0.375	T.CD8.Effector	#1B75BC	0.585477588870682	1651
Nuclei: Unsorted	X041-AP0C1W1	505e3602c70b11ea8fb942010a19c80f	ACTGTCCTCGCCGAAC-1	-1.46629514612509	-1.84475933781434	0.442084942084942	T.CD8.Effector	#1B75BC	0.585177404269972	1652
Nuclei: Unsorted	X041-AP0C1W1	50812f40c70b11ea8fb942010a19c80f	GCATGATGTGCCAAGA-1	-0.469294451850191	2.81610066422652	0.455653635981505	Mono.CD14	#B973FF	0.585165757904552	1653
Nuclei: Unsorted	X041-AP0C1W1	50561922c70b11ea8fb942010a19c80f	AAAGATGTCCATTGTT-1	2.1746927269523	-2.48387753239442	0.42755214050494	T.CD4.Memory	#009444	0.585082775677737	1654
Nuclei: Unsorted	X041-AP0C1W1	5073433ac70b11ea8fb942010a19c80f	CTCCCAAAGGAATGGA-1	-1.37940826334311	-0.609309070022591	0.371156547526143	T.CD8.Effector	#1B75BC	0.584927515630741	1655
Nuclei: Unsorted	X041-AP0C1W1	5086e728c70b11ea8fb942010a19c80f	GCTGAGCTCGATCTTT-1	1.02696309171365	0.676267988769524	0.447588514078617	T.CD4.Memory	#009444	0.584925503163363	1656
Nuclei: Unsorted	X041-AP0C1W1	50614ce8c70b11ea8fb942010a19c80f	AGGCCTGAGGAAACTT-1	-0.585420512336031	-1.37027680149842	0.418953323903819	T.CD8.Effector	#1B75BC	0.584865207862482	1657
Nuclei: Unsorted	X041-AP0C1W1	509256b2c70b11ea8fb942010a19c80f	GTGTCAATCTGTGTGA-1	2.11876235089944	-1.38680636158753	0.357302951064625	T.CD4.Memory	#009444	0.584832459316635	1658
Nuclei: Unsorted	X041-AP0C1W1	50756fcac70b11ea8fb942010a19c80f	CTGGCAGGTTGCTTGA-1	-1.20694913782431	-0.622710101516731	0.342877594846099	T.CD8.Effector	#1B75BC	0.584823395760804	1659
Nuclei: Unsorted	X041-AP0C1W1	508ee2acc70b11ea8fb942010a19c80f	GTAGTACTCACTCCCA-1	2.8254712589805	2.44586504229736	0.439189189189189	B.Naive	#F26439	0.583963777904558	1660
Nuclei: Unsorted	X041-AP0C1W1	50866dfcc70b11ea8fb942010a19c80f	GCTCCTAGTGAGCTAG-1	-0.573175810950533	-0.403558843048103	0.412346418939167	T.CD8.Effector	#1B75BC	0.583715721273709	1661
Nuclei: Unsorted	X041-AP0C1W1	5070eff4c70b11ea8fb942010a19c80f	CGTAAACCAACTCAAC-1	3.80458760939287	2.77832467087936	0.496186117467582	B.Naive	#F26439	0.583493959350029	1662
Nuclei: Unsorted	X041-AP0C1W1	508e9c66c70b11ea8fb942010a19c80f	GTAGGAGCATGGCCGT-1	-1.98715486444785	-2.5005248712616	0.507988165680473	T.CD8.Effector	#1B75BC	0.583491408263	1663
Nuclei: Unsorted	X041-AP0C1W1	508854b4c70b11ea8fb942010a19c80f	GGAATCTAGTCTGTGT-1	2.18365786157297	-2.29336153736878	0.417334304442826	T.CD4.Memory	#009444	0.583436326967817	1664
Nuclei: Unsorted	X041-AP0C1W1	50a7a71ac70b11ea8fb942010a19c80f	TGCTCGTGTCGAGGAT-1	-1.74401655115439	-2.08837162724305	0.481008226851042	T.CD8.Effector	#1B75BC	0.583378578517305	1665
Nuclei: Unsorted	X041-AP0C1W1	50923d30c70b11ea8fb942010a19c80f	GTGTCAAGTCACCCGA-1	3.65284857831644	2.39325619467925	0.536694510739857	B.Naive	#F26439	0.583240322376714	1666
Nuclei: Unsorted	X041-AP0C1W1	50aef0b0c70b11ea8fb942010a19c80f	TTCATCATCCTCCAGT-1	1.44011840902017	-1.90680634251405	0.428870691296896	T.CD4.Memory	#009444	0.583160229577885	1667
Nuclei: Unsorted	X041-AP0C1W1	50a32898c70b11ea8fb942010a19c80f	TCTAGTTTCACTCCCA-1	1.64231047712015	-1.47319542637635	0.3717974994876	T.CD4.Memory	#009444	0.583055888832609	1668
Nuclei: Unsorted	X041-AP0C1W1	50894decc70b11ea8fb942010a19c80f	GGAGTAGCATCTGCAA-1	-0.384750746863618	0.964631922332756	0.37079905173616	T.CD4.Memory	#009444	0.582939597850906	1669
Nuclei: Unsorted	X041-AP0C1W1	50b03470c70b11ea8fb942010a19c80f	TTCTAACCATATAGAG-1	-0.940625094550386	-2.06624685993958	0.439516129032258	T.CD8.Effector	#1B75BC	0.582914436185301	1670
Nuclei: Unsorted	X041-AP0C1W1	509b5b9ac70b11ea8fb942010a19c80f	TATCGAGCAAGTTGCT-1	-1.70173969187094	-2.63685929051209	0.49552112972916	T.CD4.Memory	#009444	0.582821824843467	1671
Nuclei: Unsorted	X041-AP0C1W1	5071f4b2c70b11ea8fb942010a19c80f	CTAGCGGAGGCCTCGT-1	-1.01151552118613	4.09759462603759	0.533333333333333	T.CD4.Memory	#009444	0.582529599176488	1672
Nuclei: Unsorted	X041-AP0C1W1	5060c516c70b11ea8fb942010a19c80f	AGCTGGCAGTCTGTGT-1	0.310767508370146	2.80520052441787	0.458984665773411	T.CD4.Memory	#009444	0.582333211091789	1673
Nuclei: Unsorted	X041-AP0C1W1	50ac5f44c70b11ea8fb942010a19c80f	TTACCCGAGCGTAGCA-1	0.44925794683145	-2.17223202458192	0.457547169811321	T.CD4.Memory	#009444	0.582294480787232	1674
Nuclei: Unsorted	X041-AP0C1W1	50666b10c70b11ea8fb942010a19c80f	CAACGTAGTAGTCCAT-1	1.4852338799064	-0.84517037144471	0.386563048383053	T.CD4.Memory	#009444	0.582019396403105	1675
Nuclei: Unsorted	X041-AP0C1W1	506b40fec70b11ea8fb942010a19c80f	CCAGAATAGTACTCTG-1	-0.254959963935152	-2.60975014439393	0.475534720187518	T.CD8.Effector	#1B75BC	0.581986659881286	1676
Nuclei: Unsorted	X041-AP0C1W1	509c0f90c70b11ea8fb942010a19c80f	TATGTTCAGCTAGTTC-1	1.39280185781167	-3.07290064564515	0.438960639606396	T.CD4.Memory	#009444	0.581911201062863	1677
Nuclei: Unsorted	X041-AP0C1W1	509bb130c70b11ea8fb942010a19c80f	TATCTGTGTCACAGTT-1	-0.846974276679292	-1.19386755696107	0.370384689735163	T.CD8.Effector	#1B75BC	0.581672382954762	1678
Nuclei: Unsorted	X041-AP0C1W1	509a3788c70b11ea8fb942010a19c80f	TAGCTTTTCATGAACC-1	2.26517269693063	-1.87646280995179	0.395850973751058	T.CD4.Memory	#009444	0.581561897066187	1679
Nuclei: Unsorted	X041-AP0C1W1	50659da2c70b11ea8fb942010a19c80f	ATTGTGGAGGTCCTCG-1	0.302075959068999	2.92146689423751	0.477107672876539	Mono.CD14	#B973FF	0.581552126198929	1680
Nuclei: Unsorted	X041-AP0C1W1	509d2844c70b11ea8fb942010a19c80f	TCAAGCAGTTACCCAA-1	1.35665760121988	-1.17112051716615	0.366073175503815	T.CD4.Memory	#009444	0.58148963736953	1681
Nuclei: Unsorted	X041-AP0C1W1	50633e2cc70b11ea8fb942010a19c80f	ATATTCCGTGGTAAGC-1	-1.93459596552207	-0.683631770523079	0.385956049507451	T.CD8.Effector	#1B75BC	0.581456332714062	1682
Nuclei: Unsorted	X041-AP0C1W1	508ed532c70b11ea8fb942010a19c80f	GTAGTACGTAGGGTCA-1	-1.41876306452109	0.0973988843841478	0.374551256481851	T.CD8.Effector	#1B75BC	0.581453524196796	1683
Nuclei: Unsorted	X041-AP0C1W1	508e76fac70b11ea8fb942010a19c80f	GTAGACTTCCCGTATC-1	2.12525496564554	-2.43153940907288	0.463458828266559	T.CD4.Memory	#009444	0.581449481114213	1684
Nuclei: Unsorted	X041-AP0C1W1	5059eba6c70b11ea8fb942010a19c80f	ACAAACCCAGGTGTCC-1	2.07754693113016	-2.47106158009339	0.473670141673349	T.CD4.Memory	#009444	0.581266015754098	1685
Nuclei: Unsorted	X041-AP0C1W1	507125f0c70b11ea8fb942010a19c80f	CGTACAATCGAGAAGC-1	1.19075284085916	-3.00657116642762	0.482131790952283	T.CD4.Memory	#009444	0.580864088026029	1686
Nuclei: Unsorted	X041-AP0C1W1	5061d3acc70b11ea8fb942010a19c80f	AGTCAACGTGGCGCTT-1	-0.860559367316499	0.748558647720329	0.470737352584592	T.CD4.Memory	#009444	0.580861868189159	1687
Nuclei: Unsorted	X041-AP0C1W1	509e1eacc70b11ea8fb942010a19c80f	TCACAGATCCGCCTAT-1	-1.66772975839926	-2.1387108491974	0.455209347614411	T.CD8.Effector	#1B75BC	0.580834856939773	1688
Nuclei: Unsorted	X041-AP0C1W1	50b123f8c70b11ea8fb942010a19c80f	TTGAGTGGTTTCCTAT-1	0.579229689461455	1.20253813990783	0.393795504906616	T.CD4.Memory	#009444	0.58073549588361	1689
Nuclei: Unsorted	X041-AP0C1W1	50affcc6c70b11ea8fb942010a19c80f	TTCGTTACAATGGCTT-1	-1.68674936212851	-1.90014254322816	0.432803071859572	T.CD8.Effector	#1B75BC	0.580696703543002	1690
Nuclei: Unsorted	X041-AP0C1W1	507db87ec70b11ea8fb942010a19c80f	GAGGTCCTCCTGACCT-1	-0.00902070917440945	-0.119985692413338	0.386213124623721	T.CD8.Effector	#1B75BC	0.58067846733813	1691
Nuclei: Unsorted	X041-AP0C1W1	50698340c70b11ea8fb942010a19c80f	CAGTGCGGTAGCATGG-1	-0.992210291999116	-0.677656047256477	0.407366684991754	T.CD8.Effector	#1B75BC	0.580667395360737	1692
Nuclei: Unsorted	X041-AP0C1W1	50811f82c70b11ea8fb942010a19c80f	GCATGATCACTCCACT-1	-0.746693038123384	2.74820066222381	0.474901723616571	T.CD4.Memory	#009444	0.580322001312176	1693
Nuclei: Unsorted	X041-AP0C1W1	5069c7ecc70b11ea8fb942010a19c80f	CATAACGAGTCTCTAG-1	-2.50455512918784	-2.52829825154115	0.465068210004134	T.CD8.Effector	#1B75BC	0.58023825334962	1694
Nuclei: Unsorted	X041-AP0C1W1	506d9ef8c70b11ea8fb942010a19c80f	CCGTGAGCATAAAGTG-1	-0.538654231208101	1.59407211074065	0.396863886194633	T.CD4.Memory	#009444	0.579971389676093	1695
Nuclei: Unsorted	X041-AP0C1W1	5099bc36c70b11ea8fb942010a19c80f	TAGCCGGTCCGTCAAA-1	-1.40362348474814	-1.31470381489564	0.460570071258907	T.CD8.Effector	#1B75BC	0.579955202156337	1696
Nuclei: Unsorted	X041-AP0C1W1	50580804c70b11ea8fb942010a19c80f	AACGGGAGTTGGAGGT-1	-0.231012248175874	1.38894904383849	0.417461074038767	T.CD4.Memory	#009444	0.579688004343877	1697
Nuclei: Unsorted	X041-AP0C1W1	5071d8b0c70b11ea8fb942010a19c80f	CTACTTAGTGAAACAT-1	2.1035359867637	-1.53990637532044	0.415988156920799	T.CD4.Memory	#009444	0.579500421267976	1698
Nuclei: Unsorted	X041-AP0C1W1	508dfef0c70b11ea8fb942010a19c80f	GTAATCGTCTCAGATG-1	-1.0262497893746	2.47288442382049	0.473205891570041	T.CD4.Memory	#009444	0.579484376440118	1699
Nuclei: Unsorted	X041-AP0C1W1	506f171ac70b11ea8fb942010a19c80f	CGAGTTATCTGATCCC-1	1.89101634107278	-2.27271019688416	0.416451932606541	T.CD4.Memory	#009444	0.579423499105993	1700
Nuclei: Unsorted	X041-AP0C1W1	509c5824c70b11ea8fb942010a19c80f	TATTGCTCACTAGCCG-1	0.280460692269072	-1.60265814533997	0.422120418848168	T.CD4.Memory	#009444	0.579344497912785	1701
Nuclei: Unsorted	X041-AP0C1W1	509b3728c70b11ea8fb942010a19c80f	TAGTCCCTCCGGAAAG-1	-1.70772018350913	-0.523788087280281	0.393394648829431	T.CD8.Effector	#1B75BC	0.579277058689335	1702
Nuclei: Unsorted	X041-AP0C1W1	5069c9fec70b11ea8fb942010a19c80f	CATAACGAGTTCGTTG-1	-0.126940631049409	-0.320963494689949	0.332028191072827	T.CD4.Memory	#009444	0.579237346119808	1703
Nuclei: Unsorted	X041-AP0C1W1	506589e8c70b11ea8fb942010a19c80f	ATTGTCTTCAACGTGT-1	-0.482060813086763	-1.42394625416566	0.392510865931127	T.CD8.Effector	#1B75BC	0.579121152630003	1704
Nuclei: Unsorted	X041-AP0C1W1	506be18ac70b11ea8fb942010a19c80f	CCCAGAGAGATATGAC-1	0.845893956047759	0.512041456787102	0.396697000337041	T.CD4.Memory	#009444	0.579087200902291	1705
Nuclei: Unsorted	X041-AP0C1W1	509a0fecc70b11ea8fb942010a19c80f	TAGCTTTAGGTTCGTT-1	-0.54662885584189	-1.20159041157532	0.374174808555585	T.CD8.Effector	#1B75BC	0.579052101935115	1706
Nuclei: Unsorted	X041-AP0C1W1	5067429cc70b11ea8fb942010a19c80f	CACAACATCTTGTCAT-1	1.74004016004251	-0.885084025772102	0.453932584269663	T.CD4.Memory	#009444	0.57893403405361	1707
Nuclei: Unsorted	X041-AP0C1W1	50746f76c70b11ea8fb942010a19c80f	CTCTCGAGTTGTGACT-1	-2.68876113809897	-2.29497706166077	0.471895424836601	T.CD8.Effector	#1B75BC	0.578703587194699	1708
Nuclei: Unsorted	X041-AP0C1W1	5093c394c70b11ea8fb942010a19c80f	GTTCAAGCAAGGTTCT-1	1.53873953900979	-1.95402943363953	0.423573146730811	T.CD4.Memory	#009444	0.578581978702343	1709
Nuclei: Unsorted	X041-AP0C1W1	50813aa8c70b11ea8fb942010a19c80f	GCATGATTCGCGCCAA-1	-2.51623144068076	-1.26455008259583	0.456912262431658	T.CD8.Effector	#1B75BC	0.578375180312459	1710
Nuclei: Unsorted	X041-AP0C1W1	50b08308c70b11ea8fb942010a19c80f	TTCTGTATCGATAGCT-1	-1.52949752725913	-1.71631418934632	0.464899361806578	T.CD8.Effector	#1B75BC	0.578253424302665	1711
Nuclei: Unsorted	X041-AP0C1W1	509ec2eec70b11ea8fb942010a19c80f	TCACTCGGTCCAAGAG-1	-1.44019355692221	-0.157991759689339	0.379065040650407	T.CD8.Effector	#1B75BC	0.578238391843309	1712
Nuclei: Unsorted	X041-AP0C1W1	505d26aec70b11ea8fb942010a19c80f	ACTACCCGTGGAAAGA-1	3.43321148238824	2.7712206912918	0.4921875	B.Naive	#F26439	0.578147699101276	1713
Nuclei: Unsorted	X041-AP0C1W1	507ba908c70b11ea8fb942010a19c80f	GACTAACCACGTTACA-1	-0.201904677527681	-1.23847138157655	0.402473550886604	T.CD8.Effector	#1B75BC	0.578049774521963	1714
Nuclei: Unsorted	X041-AP0C1W1	5059ea48c70b11ea8fb942010a19c80f	ACAAACCCAGCGCGTT-1	-2.00656070627524	-1.55195366612244	0.436011904761905	T.CD8.Effector	#1B75BC	0.578019630202058	1715
Nuclei: Unsorted	X041-AP0C1W1	5063cdbac70b11ea8fb942010a19c80f	ATCCTGCAGGCTTAAA-1	-2.72834863581015	-1.65677677861024	0.500524879277766	T.CD8.Effector	#1B75BC	0.577888094178773	1716
Nuclei: Unsorted	X041-AP0C1W1	5080e346c70b11ea8fb942010a19c80f	GCAGCTGAGCACACCC-1	-2.35359277643515	-3.02301155796815	0.486422018348624	T.CD8.Effector	#1B75BC	0.577504102276047	1717
Nuclei: Unsorted	X041-AP0C1W1	506282f2c70b11ea8fb942010a19c80f	AGTTACGAGTCTGCTA-1	1.66465482793497	-2.2523296999054	0.476711472335105	T.CD4.Memory	#009444	0.577312408883121	1718
Nuclei: Unsorted	X041-AP0C1W1	5060b742c70b11ea8fb942010a19c80f	AGCTGATTCGATCTTT-1	0.160194969994292	0.207895405380242	0.38687849367461	T.CD4.Memory	#009444	0.576981853050974	1719
Nuclei: Unsorted	X041-AP0C1W1	506dd706c70b11ea8fb942010a19c80f	CCTAAAGTCGGAAAGC-1	-1.49175443567587	-1.6313956903534	0.425019425019425	T.CD8.Effector	#1B75BC	0.576918483997848	1720
Nuclei: Unsorted	X041-AP0C1W1	509e9e36c70b11ea8fb942010a19c80f	TCACCTGTCGGGACAA-1	-0.560760401862398	-0.212948911102302	0.40556831228473	T.CD8.Effector	#1B75BC	0.576888492561697	1721
Nuclei: Unsorted	X041-AP0C1W1	50a65068c70b11ea8fb942010a19c80f	TGCCTCAAGTTAGAGT-1	-2.98590936579062	-2.64217507115174	0.490403383214053	T.CD8.Effector	#1B75BC	0.576584841180594	1722
Nuclei: Unsorted	X041-AP0C1W1	5067f8f4c70b11ea8fb942010a19c80f	CACCTTGCAGTTCGGC-1	-2.07341422952963	-2.89963995686341	0.478398314014752	T.CD8.Effector	#1B75BC	0.576572605198552	1723
Nuclei: Unsorted	X041-AP0C1W1	50a104e6c70b11ea8fb942010a19c80f	TCCCACAAGCAATGTA-1	0.869838572365508	-0.074355952651985	0.377368533106238	T.CD4.Memory	#009444	0.576561876988944	1724
Nuclei: Unsorted	X041-AP0C1W1	507d233cc70b11ea8fb942010a19c80f	GAGGATGAGCTGCTCG-1	2.70195350728677	1.98452735671233	0.460932768019382	B.Naive	#F26439	0.576378347385865	1725
Nuclei: Unsorted	X041-AP0C1W1	50559182c70b11ea8fb942010a19c80f	AAACGAACAAGGGAGG-1	1.05349836431192	1.13343156108093	0.37166573400485	T.CD4.Memory	#009444	0.576365686488433	1726
Nuclei: Unsorted	X041-AP0C1W1	5078fb86c70b11ea8fb942010a19c80f	GAACCGCTCCTCAAGA-1	-1.9489497176583	-3.18776737919617	0.524665142110422	T.CD8.Effector	#1B75BC	0.576331958726436	1727
Nuclei: Unsorted	X041-AP0C1W1	50aca152c70b11ea8fb942010a19c80f	TTACCGCAGGGTGTTG-1	-0.136182688849702	0.791404850570671	0.420691988833432	T.CD4.Memory	#009444	0.576244251296791	1728
Nuclei: Unsorted	X041-AP0C1W1	50710daec70b11ea8fb942010a19c80f	CGTACAACAACGTCGC-1	-0.840844058173433	-1.85853182545472	0.442677514792899	T.CD8.Effector	#1B75BC	0.575794801265521	1729
Nuclei: Unsorted	X041-AP0C1W1	50b0c570c70b11ea8fb942010a19c80f	TTGAGCAAGTGAAACT-1	-1.08695926584555	3.17653004059028	0.521323856063972	Mono.CD14	#B973FF	0.575669478778915	1730
Nuclei: Unsorted	X041-AP0C1W1	5096e588c70b11ea8fb942010a19c80f	TACCCTGCATACCCGG-1	-1.02273120798422	2.71415782698821	0.417964824120603	Mono.CD14	#B973FF	0.575408512907789	1731
Nuclei: Unsorted	X041-AP0C1W1	505d3950c70b11ea8fb942010a19c80f	ACTACGAAGCATACCT-1	0.666312552315459	-0.546031825454719	0.455197132616488	T.CD4.Memory	#009444	0.575292546157848	1732
Nuclei: Unsorted	X041-AP0C1W1	506df236c70b11ea8fb942010a19c80f	CCTATTAGTCTGTTGA-1	1.76320467076944	-1.75181805363465	0.409201706276661	T.CD4.Memory	#009444	0.574944498088461	1733
Nuclei: Unsorted	X041-AP0C1W1	505ff9b0c70b11ea8fb942010a19c80f	AGCCTTCTCGACTGGC-1	-0.0340794555123001	0.0322531534118578	0.399896426721906	T.CD4.Memory	#009444	0.57486605366056	1734
Nuclei: Unsorted	X041-AP0C1W1	505e8d5ac70b11ea8fb942010a19c80f	AGACAAAAGATAGGTT-1	-1.7196787825997	-0.113670461090095	0.420920722859781	T.CD8.Effector	#1B75BC	0.574804834244223	1735
Nuclei: Unsorted	X041-AP0C1W1	508fc302c70b11ea8fb942010a19c80f	GTCACTCGTCATAGAA-1	-1.63062372125937	-2.82054220906068	0.468468468468469	T.CD8.Effector	#1B75BC	0.574797480872176	1736
Nuclei: Unsorted	X041-AP0C1W1	506e1a36c70b11ea8fb942010a19c80f	CCTCCCTGTTTAGACC-1	-0.855862521308199	-0.350645892532356	0.349000844356882	T.CD8.Effector	#1B75BC	0.574659813092493	1737
Nuclei: Unsorted	X041-AP0C1W1	50950ae2c70b11ea8fb942010a19c80f	TAACGGTTCTTGTGCC-1	1.32571230016397	0.10092771777343	0.439169139465875	T.CD4.Memory	#009444	0.57458656987442	1738
Nuclei: Unsorted	X041-AP0C1W1	505af802c70b11ea8fb942010a19c80f	ACAGGCCCAAACCCTA-1	3.6646353074138	2.21960521468353	0.411784683307862	B.Naive	#F26439	0.574407927192682	1739
Nuclei: Unsorted	X041-AP0C1W1	5061d122c70b11ea8fb942010a19c80f	AGTCAACGTCACTCTC-1	-2.28974618830039	-1.83042370549012	0.424092409240924	T.CD8.Effector	#1B75BC	0.574404326248081	1740
Nuclei: Unsorted	X041-AP0C1W1	505c6188c70b11ea8fb942010a19c80f	ACCTGCTGTTATGCAC-1	-1.632334612983	-1.50013624897767	0.455051710421639	T.CD8.Effector	#1B75BC	0.574377402550236	1741
Nuclei: Unsorted	X041-AP0C1W1	507a95f4c70b11ea8fb942010a19c80f	GAATCTGTCATAGGTC-1	-0.641668223517671	-1.59554754963685	0.409561360275998	T.CD8.Effector	#1B75BC	0.57397741442827	1742
Nuclei: Unsorted	X041-AP0C1W1	505d8a40c70b11ea8fb942010a19c80f	ACTATTCAGGCAATTA-1	-2.26751794733359	-2.62562548390199	0.443525571273123	T.CD8.Effector	#1B75BC	0.573959255731221	1743
Nuclei: Unsorted	X041-AP0C1W1	50652ea8c70b11ea8fb942010a19c80f	ATTACTCCAACTCAAC-1	-2.89212503351523	-2.5798991846161	0.492988929889299	T.CD8.Effector	#1B75BC	0.573935059100138	1744
Nuclei: Unsorted	X041-AP0C1W1	5077ddbec70b11ea8fb942010a19c80f	CTTTGCGCAAACGTTC-1	-1.57695140756918	-1.59749972096253	0.424562918195554	T.CD8.Effector	#1B75BC	0.573913458636524	1745
Nuclei: Unsorted	X041-AP0C1W1	509d6200c70b11ea8fb942010a19c80f	TCAAGGTGTATGAAGT-1	1.58461365781473	-1.05940996876527	0.368794326241135	T.CD4.Memory	#009444	0.573906466532414	1746
Nuclei: Unsorted	X041-AP0C1W1	50ad9968c70b11ea8fb942010a19c80f	TTACTTGCACGGTGTC-1	1.52532920919107	-0.876238219650276	0.345500848896435	T.CD4.Memory	#009444	0.573642544342002	1747
Nuclei: Unsorted	X041-AP0C1W1	50686bd6c70b11ea8fb942010a19c80f	CACTGAAGTAAACGAT-1	-1.71734085001303	-0.962310664566047	0.383134436605789	T.CD8.Effector	#1B75BC	0.573510359844577	1748
Nuclei: Unsorted	X041-AP0C1W1	50931296c70b11ea8fb942010a19c80f	GTTACTTAGTCAGGAC-1	2.8849502571647	2.6530463767929	0.372073402235815	B.Naive	#F26439	0.573485253519537	1749
Nuclei: Unsorted	X041-AP0C1W1	50628770c70b11ea8fb942010a19c80f	AGTTACGCAAGGAGTC-1	-1.04174556650473	-0.81396805516053	0.37710314557425	T.CD8.Effector	#1B75BC	0.572907067619808	1750
Nuclei: Unsorted	X041-AP0C1W1	5057c196c70b11ea8fb942010a19c80f	AACCTTTTCGAGAAGC-1	-1.97555961527182	-2.74567829838563	0.49538719597428	T.CD8.Effector	#1B75BC	0.572904305660648	1751
Nuclei: Unsorted	X041-AP0C1W1	50a834dcc70b11ea8fb942010a19c80f	TGGAAGGCAATGCATC-1	-1.15490522302939	-0.473226897628792	0.416607648725212	T.CD4.Memory	#009444	0.57280485600174	1752
Nuclei: Unsorted	X041-AP0C1W1	50709faec70b11ea8fb942010a19c80f	CGGACTGCACGCGCAT-1	-1.12331952967001	2.12982083090972	0.467393723569998	T.CD4.Memory	#009444	0.572716514075701	1753
Nuclei: Unsorted	X041-AP0C1W1	506afc48c70b11ea8fb942010a19c80f	CCACAGGGTACGACCC-1	-2.07556953348471	-3.00035177937318	0.529616724738676	T.CD8.Effector	#1B75BC	0.572683946670939	1754
Nuclei: Unsorted	X041-AP0C1W1	50693d2cc70b11ea8fb942010a19c80f	CAGGGCTTCACTAGGT-1	-0.821458243506685	-1.55157696476746	0.382105035660255	T.CD8.Effector	#1B75BC	0.5726780040665	1755
Nuclei: Unsorted	X041-AP0C1W1	5091cbcac70b11ea8fb942010a19c80f	GTGGATTTCTATCTCA-1	-1.10487975992514	-0.783067576797493	0.378712871287129	T.CD8.Effector	#1B75BC	0.572649663706492	1756
Nuclei: Unsorted	X041-AP0C1W1	50b06bd4c70b11ea8fb942010a19c80f	TTCTGTACATTAGCAC-1	1.82519803128885	-2.68064295521546	0.440722553490004	T.CD4.Memory	#009444	0.572487553717786	1757
Nuclei: Unsorted	X041-AP0C1W1	5066bff2c70b11ea8fb942010a19c80f	CAAGCTATCAACGTGT-1	-1.40791215814902	-1.17804466954041	0.404552286879966	T.CD8.Effector	#1B75BC	0.572427499387179	1758
Nuclei: Unsorted	X041-AP0C1W1	508e927ac70b11ea8fb942010a19c80f	GTAGGAGCAAGTCTGT-1	3.52354774556802	2.52234829196166	0.500402684563758	B.Naive	#F26439	0.572212374159474	1759
Nuclei: Unsorted	X041-AP0C1W1	509db50cc70b11ea8fb942010a19c80f	TCAATTCTCTCGCGGA-1	-0.0874413482124954	1.60024679431152	0.447096774193548	T.CD4.Memory	#009444	0.572188900684182	1760
Nuclei: Unsorted	X041-AP0C1W1	50b06d82c70b11ea8fb942010a19c80f	TTCTGTACATTTGTTC-1	2.53020188890146	-2.93131529560853	0.473595166163142	T.CD4.Memory	#009444	0.572010718244179	1761
Nuclei: Unsorted	X041-AP0C1W1	50908ec2c70b11ea8fb942010a19c80f	GTGACATCAAACAGTA-1	-2.13202371515585	-0.833771102340706	0.370302753689335	T.CD8.Effector	#1B75BC	0.571956234702473	1762
Nuclei: Unsorted	X041-AP0C1W1	5073e934c70b11ea8fb942010a19c80f	CTCTAGCAGCGAGAAA-1	-2.12465419687583	-2.50490319004823	0.482527881040892	T.CD8.Effector	#1B75BC	0.571798674598119	1763
Nuclei: Unsorted	X041-AP0C1W1	5067575ac70b11ea8fb942010a19c80f	CACAGATCATTACCTT-1	-0.778863333838716	-0.749276988418587	0.381553398058252	T.CD8.Effector	#1B75BC	0.571798201328709	1764
Nuclei: Unsorted	X041-AP0C1W1	50607edac70b11ea8fb942010a19c80f	AGCTATGCAAGCCCTG-1	-1.03417243875815	3.55323760190439	0.548463356973995	Mono.CD14	#B973FF	0.57169964228444	1765
Nuclei: Unsorted	X041-AP0C1W1	50956e7ec70b11ea8fb942010a19c80f	TAAGCCAGTCGTAATC-1	-0.938336276191011	-0.117467515380867	0.350582941296789	T.CD8.Effector	#1B75BC	0.571529703697356	1766
Nuclei: Unsorted	X041-AP0C1W1	50763c7ac70b11ea8fb942010a19c80f	CTTAATCAGTTCGTTG-1	1.38501439176248	-1.38459908238221	0.423542455880994	T.CD4.Memory	#009444	0.571475971796828	1767
Nuclei: Unsorted	X041-AP0C1W1	50a13dd0c70b11ea8fb942010a19c80f	TCCCACATCAGCACTA-1	0.138103581291899	1.17869127520751	0.415394301904612	T.CD4.Memory	#009444	0.571359921320163	1768
Nuclei: Unsorted	X041-AP0C1W1	506af43cc70b11ea8fb942010a19c80f	CCACAGGCAACTCCCT-1	3.11823294244455	2.11294449099731	0.458611675864072	B.Naive	#F26439	0.571340445377683	1769
Nuclei: Unsorted	X041-AP0C1W1	509e271cc70b11ea8fb942010a19c80f	TCACCACAGAACGCCA-1	1.69521985135721	-1.94323670140076	0.421894843789688	T.CD4.Memory	#009444	0.571307643187701	1770
Nuclei: Unsorted	X041-AP0C1W1	50ad7cdac70b11ea8fb942010a19c80f	TTACTCATCGCTCTAC-1	-0.43480720438315	-2.22927271595765	0.407074569789675	T.CD8.Effector	#1B75BC	0.571301000053157	1771
Nuclei: Unsorted	X041-AP0C1W1	509fe67ec70b11ea8fb942010a19c80f	TCAGTCCCAACGTCCG-1	-0.535145663398042	0.919717438308708	0.427474747474747	T.CD4.Memory	#009444	0.571094200617755	1772
Nuclei: Unsorted	X041-AP0C1W1	50b2f4a8c70b11ea8fb942010a19c80f	TTGTCTAAGGCATGCA-1	0.660961962563262	-1.62017809620667	0.392185238784371	T.CD4.Memory	#009444	0.571072425535626	1773
Nuclei: Unsorted	X041-AP0C1W1	50736b58c70b11ea8fb942010a19c80f	CTCGCTAAGGATATCA-1	1.70076379857706	-0.878701560409553	0.361688024745913	T.CD4.Memory	#009444	0.571064799035855	1774
Nuclei: Unsorted	X041-AP0C1W1	5061ba48c70b11ea8fb942010a19c80f	AGTCAACAGAATGCTA-1	0.22716960988687	2.31525934466552	0.474339508047373	T.CD4.Memory	#009444	0.571044051795662	1775
Nuclei: Unsorted	X041-AP0C1W1	508c4920c70b11ea8fb942010a19c80f	GGTACCGGTGGACTGA-1	3.58856133304285	2.24180830249023	0.446114757569342	B.Naive	#F26439	0.570942782704344	1776
Nuclei: Unsorted	X041-AP0C1W1	505fe27cc70b11ea8fb942010a19c80f	AGCCTTCAGTCATCTG-1	-1.32586231149985	-2.76792990437318	0.475899843505477	T.CD4.Memory	#009444	0.570923157692389	1777
Nuclei: Unsorted	X041-AP0C1W1	50a65464c70b11ea8fb942010a19c80f	TGCCTCACACAACGGA-1	-2.48297061838461	-2.32522093525697	0.470827238745328	T.CD8.Effector	#1B75BC	0.570798017510687	1778
Nuclei: Unsorted	X041-AP0C1W1	50a04edec70b11ea8fb942010a19c80f	TCAGTTTGTCAGGCTC-1	0.936670876366362	-0.13602148762513	0.40111966410077	T.CD4.Memory	#009444	0.570581900991795	1779
Nuclei: Unsorted	X041-AP0C1W1	50874376c70b11ea8fb942010a19c80f	GCTTAAGAGTAGTGTA-1	0.422599888664946	0.193211681930535	0.408955223880597	T.CD4.Memory	#009444	0.570420150995359	1780
Nuclei: Unsorted	X041-AP0C1W1	508f6ecac70b11ea8fb942010a19c80f	GTCACGGCAAAGGAAG-1	-0.531152629035249	-0.775658957870491	0.383147179414676	T.CD8.Effector	#1B75BC	0.570334371051959	1781
Nuclei: Unsorted	X041-AP0C1W1	5071b3f8c70b11ea8fb942010a19c80f	CTACAGAGTCCTTCAC-1	2.96252093396829	2.51050413378906	0.413232963549921	B.Naive	#F26439	0.570309933622307	1782
Nuclei: Unsorted	X041-AP0C1W1	509a2f4ac70b11ea8fb942010a19c80f	TAGCTTTGTGCAAGCA-1	0.101263142449126	0.10997164973449	0.343381389252949	T.CD4.Memory	#009444	0.570294971776936	1783
Nuclei: Unsorted	X041-AP0C1W1	5058dc3ec70b11ea8fb942010a19c80f	AAGGAGCAGGGCTCTC-1	-1.96454133905722	-2.30541455021668	0.44319022945966	T.CD8.Effector	#1B75BC	0.570161251870969	1784
Nuclei: Unsorted	X041-AP0C1W1	506132a8c70b11ea8fb942010a19c80f	AGGCCCAGTCAAATCC-1	-1.18583955683066	3.46404406034779	0.499649418033936	Mono.CD14	#B973FF	0.5701008025806	1785
Nuclei: Unsorted	X041-AP0C1W1	506e1d88c70b11ea8fb942010a19c80f	CCTCCCTTCATCGCAA-1	2.14570174298929	2.52534664401244	0.454075774971297	T.CD4.Memory	#009444	0.56992937466512	1786
Nuclei: Unsorted	X041-AP0C1W1	50984234c70b11ea8fb942010a19c80f	TACTAGGGTGCACCCA-1	1.89646468244241	-3.02789961567689	0.435882854705715	T.CD4.Memory	#009444	0.569732194827413	1787
Nuclei: Unsorted	X041-AP0C1W1	50a81772c70b11ea8fb942010a19c80f	TGCTTTATCCAATCCC-1	-1.04036846079184	-1.66990315190125	0.412261442323932	T.CD8.Effector	#1B75BC	0.569601559418127	1788
Nuclei: Unsorted	X041-AP0C1W1	50880770c70b11ea8fb942010a19c80f	GGAACCCTCTACTTTG-1	-1.68457021631552	-1.84072291127015	0.416917293233083	T.CD8.Effector	#1B75BC	0.569567279408062	1789
Nuclei: Unsorted	X041-AP0C1W1	5072e976c70b11ea8fb942010a19c80f	CTCAGAATCCGCCTAT-1	1.86291537366556	-0.310708157928474	0.411346566523605	T.CD4.Memory	#009444	0.569542251892625	1790
Nuclei: Unsorted	X041-AP0C1W1	5093fe68c70b11ea8fb942010a19c80f	GTTGGGCCAAGTCCTA-1	-1.83455600656821	1.03166950473022	0.418348869961773	T.CD4.Memory	#009444	0.569431455432545	1791
Nuclei: Unsorted	X041-AP0C1W1	50846728c70b11ea8fb942010a19c80f	GCGCATGTCTCATCCG-1	-0.0632008544380813	3.15942863353919	0.508319312020939	Mono.CD14	#B973FF	0.569416915952652	1792
Nuclei: Unsorted	X041-AP0C1W1	505f8458c70b11ea8fb942010a19c80f	AGCCTCTAGCAACGGT-1	-0.126371287482515	0.126470930664055	0.44024086922372	T.CD4.Memory	#009444	0.569156642621892	1793
Nuclei: Unsorted	X041-AP0C1W1	50695136c70b11ea8fb942010a19c80f	CAGTATGAGTTCGACT-1	3.2288611897056	2.69351262578201	0.494403494403494	B.Naive	#F26439	0.569094559859376	1794
Nuclei: Unsorted	X041-AP0C1W1	5075ab5cc70b11ea8fb942010a19c80f	CTGGGACGTCAGACGA-1	0.478473759514555	0.119276650039665	0.37936772046589	B.Naive	#F26439	0.569090643924262	1795
Nuclei: Unsorted	X041-AP0C1W1	50adcd16c70b11ea8fb942010a19c80f	TTAGCGAAGTTCAAGA-1	-1.13767089762045	-1.38021408787537	0.402334979793444	T.CD8.Effector	#1B75BC	0.56904704364721	1796
Nuclei: Unsorted	X041-AP0C1W1	5085a73cc70b11ea8fb942010a19c80f	GCGTTGGTCAATCGTG-1	0.903105831963286	-2.71455990544129	0.466719492868463	T.CD4.Memory	#009444	0.568916978809774	1797
Nuclei: Unsorted	X041-AP0C1W1	50980be8c70b11ea8fb942010a19c80f	TACGGATGTTTCAGCA-1	1.67387709699319	0.0889340711517259	0.427687454501335	T.CD4.Memory	#009444	0.568599689858808	1798
Nuclei: Unsorted	X041-AP0C1W1	50b30042c70b11ea8fb942010a19c80f	TTGTCTACAGAAGTGC-1	-1.87880172647788	-3.05110728016663	0.500733598826242	T.CD8.Effector	#1B75BC	0.568588855082335	1799
Nuclei: Unsorted	X041-AP0C1W1	5089027ec70b11ea8fb942010a19c80f	GGAGGATCAAAGGAAG-1	-1.6706441871102	-0.914434306533821	0.435154800970181	T.CD8.Effector	#1B75BC	0.56854271071964	1800
Nuclei: Unsorted	X041-AP0C1W1	50a7968ac70b11ea8fb942010a19c80f	TGCTCGTCAGATACAA-1	1.89939651570962	-1.23453175297547	0.355347461803844	T.CD4.Memory	#009444	0.568403302820229	1801
Nuclei: Unsorted	X041-AP0C1W1	50804328c70b11ea8fb942010a19c80f	GCACGGTAGCTGCTCG-1	-2.46984043039633	-2.62324797383118	0.5493968544816	T.CD8.Effector	#1B75BC	0.5680015983574	1802
Nuclei: Unsorted	X041-AP0C1W1	5091dd68c70b11ea8fb942010a19c80f	GTGGCGTAGTGCACAG-1	1.67894873700784	-0.398353450210579	0.380703789636504	T.CD4.Memory	#009444	0.5679104600738	1803
Nuclei: Unsorted	X041-AP0C1W1	507cf6bec70b11ea8fb942010a19c80f	GAGCGCTCAGATTTGC-1	-2.57187023081137	-2.13935314884949	0.451987337319733	T.CD8.Effector	#1B75BC	0.567764944292641	1804
Nuclei: Unsorted	X041-AP0C1W1	50757ddac70b11ea8fb942010a19c80f	CTGGCAGTCGTTACAG-1	1.10894832692789	-1.34290730229188	0.409712125617912	T.CD4.Memory	#009444	0.567496027475344	1805
Nuclei: Unsorted	X041-AP0C1W1	50853ba8c70b11ea8fb942010a19c80f	GCGGTGTGTGTCCAGC-1	-0.933192156928316	-1.68050038090516	0.446768060836502	T.CD8.Effector	#1B75BC	0.567419536403173	1806
Nuclei: Unsorted	X041-AP0C1W1	5078c0a8c70b11ea8fb942010a19c80f	GAAATGATCTCTATTG-1	-1.29803743280722	-0.346002929122932	0.368450577807697	T.CD8.Effector	#1B75BC	0.567250157117857	1807
Nuclei: Unsorted	X041-AP0C1W1	5072e304c70b11ea8fb942010a19c80f	CTCAGAAGTGGATTCT-1	-2.65590372003867	-2.66249787083436	0.515712290502793	T.CD8.Effector	#1B75BC	0.567229947085126	1808
Nuclei: Unsorted	X041-AP0C1W1	508e611ac70b11ea8fb942010a19c80f	GTAGACTCATCCCTTG-1	1.94627914510416	-2.06324564686585	0.41031652989449	T.CD4.Memory	#009444	0.567054524653047	1809
Nuclei: Unsorted	X041-AP0C1W1	509f192ec70b11ea8fb942010a19c80f	TCAGCTCGTTGCCTGG-1	-2.02575864710166	-1.55693136921693	0.44414379590259	T.CD8.Effector	#1B75BC	0.567025236137091	1810
Nuclei: Unsorted	X041-AP0C1W1	5098cfb0c70b11ea8fb942010a19c80f	TAGACTGGTCAGCAAG-1	-2.49749841608359	-3.13051401844788	0.501545043974329	T.CD8.Effector	#1B75BC	0.566974680561466	1811
Nuclei: Unsorted	X041-AP0C1W1	5084acb0c70b11ea8fb942010a19c80f	GCGGAAAAGCGTGTTT-1	1.37632141194986	-1.27449261418153	0.416953642384106	T.CD4.Memory	#009444	0.566940243423419	1812
Nuclei: Unsorted	X041-AP0C1W1	506c94fec70b11ea8fb942010a19c80f	CCCTCTCAGTGCTCGC-1	-1.39624252237631	-1.71485697499085	0.404369243949454	T.CD8.Effector	#1B75BC	0.566936707415438	1813
Nuclei: Unsorted	X041-AP0C1W1	506892c8c70b11ea8fb942010a19c80f	CAGCCTTGTCGACTGC-1	-1.51515188135459	-1.11625372639466	0.428439803439803	T.CD8.Effector	#1B75BC	0.566859400020901	1814
Nuclei: Unsorted	X041-AP0C1W1	505901aac70b11ea8fb942010a19c80f	AAGGTTCAGGAGGCGA-1	-2.59436120905234	-1.7899125742035	0.441794999172048	T.CD8.Effector	#1B75BC	0.566624808420315	1815
Nuclei: Unsorted	X041-AP0C1W1	50b2baa6c70b11ea8fb942010a19c80f	TTGGTCCAGAGTGGTC-1	-0.939236544745699	-0.664517753036507	0.392754456584244	T.CD8.Effector	#1B75BC	0.566550210959635	1816
Nuclei: Unsorted	X041-AP0C1W1	5060c476c70b11ea8fb942010a19c80f	AGCTGGCAGTAGTTCC-1	-2.48605670847251	-2.24291121235657	0.482685885041308	T.CD8.Effector	#1B75BC	0.566425483592315	1817
Nuclei: Unsorted	X041-AP0C1W1	50621a42c70b11ea8fb942010a19c80f	AGTGCCGGTTAACTCG-1	-0.920162104743257	-0.09117113819886	0.345950704225352	T.CD8.Effector	#1B75BC	0.566222390221786	1818
Nuclei: Unsorted	X041-AP0C1W1	508898acc70b11ea8fb942010a19c80f	GGACACCGTACGAGAC-1	-0.174628638404146	-2.13710200062562	0.443379790940767	T.CD8.Effector	#1B75BC	0.566200469871416	1819
Nuclei: Unsorted	X041-AP0C1W1	5065b198c70b11ea8fb942010a19c80f	ATTGTGGTCATACTTC-1	-1.03227367319418	-1.68250834217835	0.439367745122252	T.CD8.Effector	#1B75BC	0.566185214917783	1820
Nuclei: Unsorted	X041-AP0C1W1	50781b76c70b11ea8fb942010a19c80f	GAAACAACAGAACTTC-1	-1.61457815088584	-1.77327191105653	0.404767208732457	T.CD8.Effector	#1B75BC	0.5660965077118	1821
Nuclei: Unsorted	X041-AP0C1W1	5058602ec70b11ea8fb942010a19c80f	AACTGGTGTTTCGACA-1	-2.34116878427817	-1.45484673252869	0.419152931358231	T.CD8.Effector	#1B75BC	0.566036221817365	1822
Nuclei: Unsorted	X041-AP0C1W1	5079f694c70b11ea8fb942010a19c80f	GAAGAGCTCTATCTAC-1	1.20849905095743	-0.152465932281502	0.350738396624473	T.CD4.Memory	#009444	0.565983800957229	1823
Nuclei: Unsorted	X041-AP0C1W1	505fdb42c70b11ea8fb942010a19c80f	AGCCTTCAGAAAGGGT-1	2.06438121877359	-2.32621275654603	0.440110027506877	T.CD4.Memory	#009444	0.565976725683829	1824
Nuclei: Unsorted	X041-AP0C1W1	50580566c70b11ea8fb942010a19c80f	AACGGGAGTGGGTAGT-1	-0.101288222449556	0.616564161865227	0.471200903501067	T.CD4.Memory	#009444	0.565878492356721	1825
Nuclei: Unsorted	X041-AP0C1W1	506e3e08c70b11ea8fb942010a19c80f	CCTGCTAGTGCAACAG-1	1.74355087361978	-1.4919856714325	0.38735655325146	T.CD4.Memory	#009444	0.565857396695039	1826
Nuclei: Unsorted	X041-AP0C1W1	5086deb8c70b11ea8fb942010a19c80f	GCTGAGCGTCATTGCA-1	-2.23173656381918	-0.692043177993782	0.423494570582428	T.CD8.Effector	#1B75BC	0.565813245996842	1827
Nuclei: Unsorted	X041-AP0C1W1	508cbefac70b11ea8fb942010a19c80f	GGTCATAGTAACTCCA-1	-1.66625728525473	-3.25346743336488	0.507120915945267	T.CD8.Effector	#1B75BC	0.565773054200577	1828
Nuclei: Unsorted	X041-AP0C1W1	5094714ac70b11ea8fb942010a19c80f	TAAACCGCATTGCCTC-1	0.0333610542838425	2.13743723162841	0.481159420289855	T.CD4.Memory	#009444	0.565574504151252	1829
Nuclei: Unsorted	X041-AP0C1W1	5094a84ac70b11ea8fb942010a19c80f	TAACAGCGTAACTGAA-1	2.99751768193887	2.4489619804306	0.39480111653873	B.Naive	#F26439	0.565482279090358	1830
Nuclei: Unsorted	X041-AP0C1W1	509b267ac70b11ea8fb942010a19c80f	TAGTCCCGTCACAGGA-1	2.21390650354074	-1.032550685318	0.391277766456083	T.CD4.Memory	#009444	0.565443917509829	1831
Nuclei: Unsorted	X041-AP0C1W1	50873174c70b11ea8fb942010a19c80f	GCTGTTCTCGTGGCGT-1	1.32646021924661	-0.372089736373909	0.370459155449014	T.CD8.Effector	#1B75BC	0.565341895802321	1832
Nuclei: Unsorted	X041-AP0C1W1	50b43d72c70b11ea8fb942010a19c80f	TTTGCGCTCTCCTTGG-1	-2.79039373316123	-2.56303583851624	0.492276486191294	T.CD8.Effector	#1B75BC	0.565321522096929	1833
Nuclei: Unsorted	X041-AP0C1W1	50a82410c70b11ea8fb942010a19c80f	TGGAAGGAGAGCTCCC-1	-0.857884787696138	1.10929668673705	0.502842151289899	T.CD4.Memory	#009444	0.565309105558512	1834
Nuclei: Unsorted	X041-AP0C1W1	50b1b750c70b11ea8fb942010a19c80f	TTGCCCACACTGATAC-1	1.84139523587869	-0.645175807388313	0.37479239712124	T.CD4.Memory	#009444	0.565286605204663	1835
Nuclei: Unsorted	X041-AP0C1W1	508356c6c70b11ea8fb942010a19c80f	GCGAGAACAACTCCCT-1	-1.7057627669747	-1.53540980091859	0.413675939689955	T.CD8.Effector	#1B75BC	0.565209486251331	1836
Nuclei: Unsorted	X041-AP0C1W1	5090f056c70b11ea8fb942010a19c80f	GTGATCATCAGCCGAC-1	-0.269973658698335	-0.316391580017097	0.364610111396744	T.CD8.Effector	#1B75BC	0.56517642016925	1837
Nuclei: Unsorted	X041-AP0C1W1	506ce184c70b11ea8fb942010a19c80f	CCGAAGCAGGTTGTGG-1	-0.922649764197603	-1.68818699589539	0.426249616681999	T.CD8.Effector	#1B75BC	0.565071026523293	1838
Nuclei: Unsorted	X041-AP0C1W1	508eaf12c70b11ea8fb942010a19c80f	GTAGGAGTCGAGTGTT-1	0.398282147270903	0.0269974542541429	0.380804192940791	T.CD4.Memory	#009444	0.565062909914302	1839
Nuclei: Unsorted	X041-AP0C1W1	50b0bbcac70b11ea8fb942010a19c80f	TTGAGCAAGAGCGGTT-1	1.33217034421609	-3.07668911686707	0.541029994340691	T.CD4.Memory	#009444	0.564897530357892	1840
Nuclei: Unsorted	X041-AP0C1W1	509db192c70b11ea8fb942010a19c80f	TCAATTCTCGCCACTT-1	-1.45430602945639	-1.68201338520814	0.450138931769065	T.CD8.Effector	#1B75BC	0.564865613204004	1841
Nuclei: Unsorted	X041-AP0C1W1	5085efbcc70b11ea8fb942010a19c80f	GCTCACTTCACGATTG-1	-1.53313054956748	-0.876001231582649	0.418386491557223	T.CD8.Effector	#1B75BC	0.564836704843571	1842
Nuclei: Unsorted	X041-AP0C1W1	506008ecc70b11ea8fb942010a19c80f	AGCGATTAGTGGGACT-1	-0.817768954413667	-1.00116526356507	0.415901401643306	T.CD8.Effector	#1B75BC	0.564834018962145	1843
Nuclei: Unsorted	X041-AP0C1W1	508881c8c70b11ea8fb942010a19c80f	GGACACCAGCAGGAGG-1	-0.783805274146333	-1.04392420521546	0.384277650010454	T.CD8.Effector	#1B75BC	0.564618060724599	1844
Nuclei: Unsorted	X041-AP0C1W1	5096c968c70b11ea8fb942010a19c80f	TACATTCTCCGTTTCG-1	-1.05820884622885	2.72344470748138	0.499816412704241	T.CD4.Memory	#009444	0.564547143500362	1845
Nuclei: Unsorted	X041-AP0C1W1	506b4194c70b11ea8fb942010a19c80f	CCAGAATAGTGAGTTA-1	-1.91249504007651	-1.66501700154115	0.40044776119403	T.CD8.Effector	#1B75BC	0.564327895496071	1846
Nuclei: Unsorted	X041-AP0C1W1	506f3132c70b11ea8fb942010a19c80f	CGATGATGTATCCTTT-1	2.29463920674966	2.19161117800903	0.423677884615385	B.Naive	#F26439	0.564093509865772	1847
Nuclei: Unsorted	X041-AP0C1W1	50690c76c70b11ea8fb942010a19c80f	CAGGATTCAGTGGTCC-1	-0.586891554969087	-1.44830834141541	0.369621443686809	T.CD8.Effector	#1B75BC	0.564066157729537	1848
Nuclei: Unsorted	X041-AP0C1W1	5061cc54c70b11ea8fb942010a19c80f	AGTCAACCATTACACG-1	-1.77752008356406	-0.141107909591682	0.403841907705895	T.CD8.Effector	#1B75BC	0.563955543158424	1849
Nuclei: Unsorted	X041-AP0C1W1	5081e660c70b11ea8fb942010a19c80f	GCCAGACTCGATAGCT-1	2.99888739667581	2.02014137038421	0.400210084033613	B.Naive	#F26439	0.563731886846902	1850
Nuclei: Unsorted	X041-AP0C1W1	509f9be2c70b11ea8fb942010a19c80f	TCAGGTACAGAGAGAA-1	-0.852373026984468	-0.648671023757942	0.370499181669394	T.CD8.Effector	#1B75BC	0.563719444660166	1851
Nuclei: Unsorted	X041-AP0C1W1	507f7cb8c70b11ea8fb942010a19c80f	GCAAAGGGTGCCGGTT-1	1.32517609677957	-1.39934717884827	0.433707865168539	T.CD4.Memory	#009444	0.563650967957369	1852
Nuclei: Unsorted	X041-AP0C1W1	505b244ec70b11ea8fb942010a19c80f	ACATGCAGTATGGTTC-1	-1.80416145243002	-2.41834294071961	0.458348040945994	T.CD8.Effector	#1B75BC	0.563618102260113	1853
Nuclei: Unsorted	X041-AP0C1W1	508353e2c70b11ea8fb942010a19c80f	GCGAGAAAGTGATAAC-1	3.76921413026498	2.84350556859206	0.554596992851861	B.Naive	#F26439	0.563479928414163	1854
Nuclei: Unsorted	X041-AP0C1W1	505e15aac70b11ea8fb942010a19c80f	ACTGTCCAGGTAAGTT-1	0.721259928566679	-1.53752218952943	0.377375899612475	T.CD8.Effector	#1B75BC	0.563336304791903	1855
Nuclei: Unsorted	X041-AP0C1W1	508055acc70b11ea8fb942010a19c80f	GCACGGTCAGATACAA-1	-0.383532904761568	-2.45070206394959	0.447875108412836	T.CD8.Effector	#1B75BC	0.563222309719209	1856
Nuclei: Unsorted	X041-AP0C1W1	5071b1b4c70b11ea8fb942010a19c80f	CTACAGAGTAGATTAG-1	3.15447512946771	2.71871776112746	0.416312783716503	B.Naive	#F26439	0.563222086514404	1857
Nuclei: Unsorted	X041-AP0C1W1	5062a16ac70b11ea8fb942010a19c80f	AGTTACGTCTCATCCG-1	-1.6737483970101	0.0239776445312425	0.397151898734177	T.CD8.Effector	#1B75BC	0.56303433739139	1858
Nuclei: Unsorted	X041-AP0C1W1	506460b8c70b11ea8fb942010a19c80f	ATGTACGAGACAACGC-1	0.601008272988066	-2.90941893330384	0.496161616161616	T.CD8.Effector	#1B75BC	0.562832643235028	1859
Nuclei: Unsorted	X041-AP0C1W1	5097c4bcc70b11ea8fb942010a19c80f	TACGCCTCATGCCCTT-1	0.189046717507109	-1.56671177616883	0.402480752780154	T.CD8.Effector	#1B75BC	0.562617011317055	1860
Nuclei: Unsorted	X041-AP0C1W1	50a3e652c70b11ea8fb942010a19c80f	TGAATCGCATGGGAAC-1	1.55209002576517	-1.90835415592957	0.421659779614325	T.CD4.Memory	#009444	0.562573460704209	1861
Nuclei: Unsorted	X041-AP0C1W1	506280c2c70b11ea8fb942010a19c80f	AGTTACGAGGTTGACG-1	-0.717356108802095	0.716134674636833	0.377725198580362	T.CD4.Memory	#009444	0.562570813547214	1862
Nuclei: Unsorted	X041-AP0C1W1	507016b0c70b11ea8fb942010a19c80f	CGCTATCCACACACCG-1	-2.34237184442832	-2.34744393101502	0.472378277153558	T.CD8.Effector	#1B75BC	0.562508833295818	1863
Nuclei: Unsorted	X041-AP0C1W1	50648f16c70b11ea8fb942010a19c80f	ATGTACGTCTTGTACT-1	-0.379126929419771	-1.30491959324647	0.411551620044274	T.CD8.Effector	#1B75BC	0.562490346416113	1864
Nuclei: Unsorted	X041-AP0C1W1	50aa2c7ec70b11ea8fb942010a19c80f	TGGTCCTCATGGATGG-1	-2.49118461527182	-2.90143858662415	0.462379607502354	T.CD8.Effector	#1B75BC	0.562468141750091	1865
Nuclei: Unsorted	X041-AP0C1W1	50a7684ac70b11ea8fb942010a19c80f	TGCTCACTCCCACTTG-1	-0.997802638190523	-1.40057551136781	0.389833940866748	T.CD8.Effector	#1B75BC	0.562285825437286	1866
Nuclei: Unsorted	X041-AP0C1W1	50b12646c70b11ea8fb942010a19c80f	TTGAGTGTCAGGCGCT-1	1.69796977124856	-2.1411408113556	0.462982273201251	T.CD4.Memory	#009444	0.562219095965995	1867
Nuclei: Unsorted	X041-AP0C1W1	505fa532c70b11ea8fb942010a19c80f	AGCCTCTTCGGGAATG-1	-2.1059993735726	-2.54596506825257	0.422091782283885	T.CD8.Effector	#1B75BC	0.562134547000975	1868
Nuclei: Unsorted	X041-AP0C1W1	50a36dd0c70b11ea8fb942010a19c80f	TCTCAGCCACCACCAG-1	-1.54150667108847	-2.99911534062196	0.473493303571429	T.CD8.Effector	#1B75BC	0.561968444608463	1869
Nuclei: Unsorted	X041-AP0C1W1	5090c856c70b11ea8fb942010a19c80f	GTGATCAAGGTCGTTT-1	-1.03838910974814	-0.921533934982307	0.404211317916902	T.CD8.Effector	#1B75BC	0.561787163088171	1870
Nuclei: Unsorted	X041-AP0C1W1	50600194c70b11ea8fb942010a19c80f	AGCGATTAGATGTTGA-1	-2.81651487268759	-2.34440933934022	0.491927243000204	T.CD4.Memory	#009444	0.561704069579879	1871
Nuclei: Unsorted	X041-AP0C1W1	50661890c70b11ea8fb942010a19c80f	CAACCAAAGTACCACT-1	-0.613825701850191	2.19684100875091	0.482451465550057	Mono.CD14	#B973FF	0.561693463533443	1872
Nuclei: Unsorted	X041-AP0C1W1	505c946ec70b11ea8fb942010a19c80f	ACGTGGCAGGAAACTT-1	-1.91001357950522	-2.79939495793153	0.499875529001743	T.CD8.Effector	#1B75BC	0.561671031606129	1873
Nuclei: Unsorted	X041-AP0C1W1	508b54c0c70b11ea8fb942010a19c80f	GGGCCATCAGTATACC-1	3.79640898786233	2.50002343186568	0.474797147774773	B.Naive	#F26439	0.561651981333918	1874
Nuclei: Unsorted	X041-AP0C1W1	5057503ac70b11ea8fb942010a19c80f	AACCGATAGCCGCAAA-1	0.261627531868681	3.80894709357452	0.482526249804106	Mono.CD14	#B973FF	0.561482780572093	1875
Nuclei: Unsorted	X041-AP0C1W1	505c0f30c70b11ea8fb942010a19c80f	ACCGCAGCATTAAGGA-1	2.80141792379068	2.44180012473296	0.438343834383438	B.Naive	#F26439	0.561451359162967	1876
Nuclei: Unsorted	X041-AP0C1W1	50868828c70b11ea8fb942010a19c80f	GCTCCTATCTTAACGG-1	-0.0981468192513137	1.64515281447601	0.50773883650596	T.CD4.Memory	#009444	0.561380083505834	1877
Nuclei: Unsorted	X041-AP0C1W1	5062210ec70b11ea8fb942010a19c80f	AGTGCCGTCGGTGATT-1	1.274252987725	-1.0487221407013	0.393053016453382	T.CD4.Memory	#009444	0.56126580908148	1878
Nuclei: Unsorted	X041-AP0C1W1	50ae8d82c70b11ea8fb942010a19c80f	TTATGTCTCTGGACAT-1	0.197711802345976	2.23654080161285	0.474228419238603	T.CD4.Memory	#009444	0.56126044952996	1879
Nuclei: Unsorted	X041-AP0C1W1	50624a94c70b11ea8fb942010a19c80f	AGTGCGCTCTATCTTG-1	0.617344714028105	-2.05350386372376	0.406408629441624	T.CD4.Memory	#009444	0.561255611428495	1880
Nuclei: Unsorted	X041-AP0C1W1	50790d74c70b11ea8fb942010a19c80f	GAACCTAAGCGTGTTT-1	0.719349480492339	-1.31294905415345	0.406824782187802	T.CD4.Memory	#009444	0.561203199902395	1881
Nuclei: Unsorted	X041-AP0C1W1	5085548ac70b11ea8fb942010a19c80f	GCGTAGCAGTCATCTG-1	-0.1236471167977	2.95222217568588	0.481168006771054	Mono.CD14	#B973FF	0.561138109578392	1882
Nuclei: Unsorted	X041-AP0C1W1	5056aeb4c70b11ea8fb942010a19c80f	AAATGCCTCGACTGGC-1	1.21122202954935	-1.66680084934998	0.395114942528736	T.CD4.Memory	#009444	0.560981376328697	1883
Nuclei: Unsorted	X041-AP0C1W1	50852532c70b11ea8fb942010a19c80f	GCGGTGTCACCTGAAT-1	-1.58935727991416	-2.00512015095521	0.413260219341974	T.CD8.Effector	#1B75BC	0.560878300451369	1884
Nuclei: Unsorted	X041-AP0C1W1	5058b452c70b11ea8fb942010a19c80f	AAGATAGAGAGTTCGG-1	0.40782032094644	0.351075060455315	0.393067364290386	T.CD4.Memory	#009444	0.560844264320855	1885
Nuclei: Unsorted	X041-AP0C1W1	5061777cc70b11ea8fb942010a19c80f	AGGCGAACAACCTCTC-1	2.25633058629678	-2.43416582814027	0.452524413047995	T.CD4.Memory	#009444	0.560708956990158	1886
Nuclei: Unsorted	X041-AP0C1W1	5076f124c70b11ea8fb942010a19c80f	CTTCTAATCTCCACTG-1	0.0551134117667527	-1.0953005479889	0.462139716658525	T.CD4.Memory	#009444	0.560585977046314	1887
Nuclei: Unsorted	X041-AP0C1W1	505ea04cc70b11ea8fb942010a19c80f	AGACAAACAGTATCTG-1	-0.82035293497397	-0.850498549850471	0.415754923413567	T.CD8.Effector	#1B75BC	0.560552888022315	1888
Nuclei: Unsorted	X041-AP0C1W1	506a3c54c70b11ea8fb942010a19c80f	CATTCATAGGAGGCGA-1	2.40923593125986	-2.05721270314027	0.472423324996709	T.CD4.Memory	#009444	0.560427977395005	1889
Nuclei: Unsorted	X041-AP0C1W1	50ad1db2c70b11ea8fb942010a19c80f	TTACGTTAGGACTAGC-1	2.25204465470956	-1.37002026310731	0.406690850463523	T.CD4.Memory	#009444	0.560417123502619	1890
Nuclei: Unsorted	X041-AP0C1W1	50a363b2c70b11ea8fb942010a19c80f	TCTCAGCAGGCTCCTG-1	-1.22010936655356	2.31822598704528	0.46879334257975	Mono.CD14	#B973FF	0.560397813610381	1891
Nuclei: Unsorted	X041-AP0C1W1	509c73b8c70b11ea8fb942010a19c80f	TATTGCTTCGCTAGTA-1	-1.61082019724204	-1.43502890339661	0.482880338863396	T.CD8.Effector	#1B75BC	0.560295248287988	1892
Nuclei: Unsorted	X041-AP0C1W1	508a86c6c70b11ea8fb942010a19c80f	GGCGAAAGTACTTCGA-1	0.812993145806059	-2.56584107151795	0.477231875374476	T.CD8.Effector	#1B75BC	0.560026415138259	1893
Nuclei: Unsorted	X041-AP0C1W1	5061efb8c70b11ea8fb942010a19c80f	AGTCCGGCAGGTGGTA-1	-0.43289127268149	1.73099613913726	0.454958364875095	T.CD4.Memory	#009444	0.560026025142208	1894
Nuclei: Unsorted	X041-AP0C1W1	509e52d2c70b11ea8fb942010a19c80f	TCACCACGTCGAGAAC-1	-1.77937641062094	-1.07958685627747	0.401585204755614	T.CD8.Effector	#1B75BC	0.559704589788162	1895
Nuclei: Unsorted	X041-AP0C1W1	50a2293ec70b11ea8fb942010a19c80f	TCGCAGGCATTCTTTG-1	0.566996670586333	2.48290903100204	0.486679778294296	T.CD4.Memory	#009444	0.559636322108984	1896
Nuclei: Unsorted	X041-AP0C1W1	5071ad4ac70b11ea8fb942010a19c80f	CTACAGACAGTATACC-1	-1.10939540781333	4.04568088778686	0.553738317757009	T.CD4.Memory	#009444	0.559593117794757	1897
Nuclei: Unsorted	X041-AP0C1W1	5095b758c70b11ea8fb942010a19c80f	TAAGTGCTCATCGCAA-1	-1.19329872049643	-1.46838461628724	0.402314316469322	T.CD8.Effector	#1B75BC	0.559541099194412	1898
Nuclei: Unsorted	X041-AP0C1W1	5085e242c70b11ea8fb942010a19c80f	GCTCACTGTATCTGCA-1	0.0120340355460495	0.372957356063835	0.405307083244169	T.CD4.Memory	#009444	0.559503412948606	1899
Nuclei: Unsorted	X041-AP0C1W1	5066ff76c70b11ea8fb942010a19c80f	CAATCCCAGGTTAACA-1	-0.567175768988863	3.2444770408554	0.509189640768588	Mono.CD14	#B973FF	0.559427902452598	1900
Nuclei: Unsorted	X041-AP0C1W1	5070b3c2c70b11ea8fb942010a19c80f	CGGACTGTCGACTTAG-1	-1.74806966699912	-1.15455614796449	0.45262416343783	T.CD8.Effector	#1B75BC	0.559291340562539	1901
Nuclei: Unsorted	X041-AP0C1W1	508bbcd0c70b11ea8fb942010a19c80f	GGGTGTCAGGAAGAAC-1	1.38504228673624	-1.77564751377869	0.411997363216875	T.CD4.Memory	#009444	0.559138836384959	1902
Nuclei: Unsorted	X041-AP0C1W1	50a0f64ac70b11ea8fb942010a19c80f	TCCATCGTCCATGTTT-1	1.27446374974893	-2.82882534733582	0.415842962550466	T.CD4.Memory	#009444	0.559115930841396	1903
Nuclei: Unsorted	X041-AP0C1W1	506749c2c70b11ea8fb942010a19c80f	CACAGATAGTATACCC-1	-0.550207518714204	-1.6439222024994	0.436548223350254	T.CD8.Effector	#1B75BC	0.559111586063871	1904
Nuclei: Unsorted	X041-AP0C1W1	50a49b6ac70b11ea8fb942010a19c80f	TGAGCCGCACCGTTGG-1	-0.246027373450533	1.18909061679076	0.49707920119549	T.CD4.Memory	#009444	0.559071759738241	1905
Nuclei: Unsorted	X041-AP0C1W1	50727c0cc70b11ea8fb942010a19c80f	CTCAACCCAGTAAGCG-1	2.09522328458475	-2.79485117665101	0.5214787815673	T.CD4.Memory	#009444	0.55861926339481	1906
Nuclei: Unsorted	X041-AP0C1W1	50b458dec70b11ea8fb942010a19c80f	TTTGGCCCACCTGGTG-1	-1.62841977991416	-0.382234685333259	0.450018580453363	T.CD8.Effector	#1B75BC	0.558610028738679	1907
Nuclei: Unsorted	X041-AP0C1W1	50ae0baac70b11ea8fb942010a19c80f	TTAGCTTCACTTATGG-1	2.25141880593942	-2.21448122731019	0.39639079029247	T.CD4.Memory	#009444	0.558518776954041	1908
Nuclei: Unsorted	X041-AP0C1W1	5092825ec70b11ea8fb942010a19c80f	GTGTCCTGTTGGCGAA-1	1.17041478238748	-1.53832947483826	0.403473445758872	T.CD4.Memory	#009444	0.558466115154287	1909
Nuclei: Unsorted	X041-AP0C1W1	505820e6c70b11ea8fb942010a19c80f	AACGTACAGTTCAACC-1	1.79225740514444	-1.22406136265565	0.34274458305975	T.CD4.Memory	#009444	0.558416176733033	1910
Nuclei: Unsorted	X041-AP0C1W1	507aee00c70b11ea8fb942010a19c80f	GACCCAGAGTGTTCCA-1	1.23505077443765	-2.49496924153138	0.43098091433644	T.CD4.Memory	#009444	0.558383763316553	1911
Nuclei: Unsorted	X041-AP0C1W1	508abda8c70b11ea8fb942010a19c80f	GGCGTTGCATTGCGAT-1	-2.20002307810141	-1.35282026997376	0.426175151160523	T.CD8.Effector	#1B75BC	0.558350841820914	1912
Nuclei: Unsorted	X041-AP0C1W1	509292bcc70b11ea8fb942010a19c80f	GTGTCCTTCGTTCAGA-1	0.330532885414824	-2.02697741261292	0.479343084423916	T.CD8.Effector	#1B75BC	0.558319853578307	1913
Nuclei: Unsorted	X041-AP0C1W1	50879394c70b11ea8fb942010a19c80f	GCTTGCTTCAGTACAC-1	1.27099952779458	-3.00536762944032	0.486332303304017	T.CD4.Memory	#009444	0.558259826623484	1914
Nuclei: Unsorted	X041-AP0C1W1	5070d3f2c70b11ea8fb942010a19c80f	CGGTGCAGTTCTTATC-1	1.22250185094522	-1.04972635975648	0.399002493765586	T.CD4.Memory	#009444	0.558252733657945	1915
Nuclei: Unsorted	X041-AP0C1W1	506e5e92c70b11ea8fb942010a19c80f	CCTGGGAGTGGCCTCA-1	-1.68556346811606	-2.17161785832215	0.462415130940834	T.CD8.Effector	#1B75BC	0.558163832806875	1916
Nuclei: Unsorted	X041-AP0C1W1	507b5d5ec70b11ea8fb942010a19c80f	GACCTTCAGCGCATTT-1	0.877320862633452	-1.33822190037537	0.359922178988327	T.CD4.Memory	#009444	0.557888934332412	1917
Nuclei: Unsorted	X041-AP0C1W1	507e21bac70b11ea8fb942010a19c80f	GATCATGGTCTGAGCC-1	0.414150095803008	-0.359205119522102	0.41419451746151	T.CD4.Memory	#009444	0.557858314695342	1918
Nuclei: Unsorted	X041-AP0C1W1	50711394c70b11ea8fb942010a19c80f	CGTACAACACTGTCAA-1	1.28695569120096	-2.27461086979676	0.460606060606061	T.CD4.Memory	#009444	0.557722078178602	1919
Nuclei: Unsorted	X041-AP0C1W1	5072efc0c70b11ea8fb942010a19c80f	CTCAGCTAGACTCTTG-1	-2.20169391550376	-2.33700596562196	0.46909903201787	T.CD8.Effector	#1B75BC	0.557622096308563	1920
Nuclei: Unsorted	X041-AP0C1W1	50829ae2c70b11ea8fb942010a19c80f	GCCCAGATCATCGCCT-1	-2.10911407388999	-2.83072220555116	0.507243990780375	T.CD8.Effector	#1B75BC	0.557600952979643	1921
Nuclei: Unsorted	X041-AP0C1W1	5088fc2ac70b11ea8fb942010a19c80f	GGAGGATAGTCCAGAG-1	2.00146088681863	-1.24004208317567	0.351531814611155	T.CD4.Memory	#009444	0.557459869631006	1922
Nuclei: Unsorted	X041-AP0C1W1	507b9422c70b11ea8fb942010a19c80f	GACCTTCTCTGTAGAC-1	0.117603875023589	2.25869644412231	0.485811715990744	T.CD4.Memory	#009444	0.557372056533667	1923
Nuclei: Unsorted	X041-AP0C1W1	509a06e6c70b11ea8fb942010a19c80f	TAGCGGCTCTATACCT-1	-1.33699073709799	-2.10229098072816	0.446307943163289	T.CD8.Effector	#1B75BC	0.55732487187741	1924
Nuclei: Unsorted	X041-AP0C1W1	505bd4dec70b11ea8fb942010a19c80f	ACCCAAATCTCGCGTT-1	-2.18539228357627	-0.819520347030647	0.381699612798044	T.CD8.Effector	#1B75BC	0.557290316136552	1925
Nuclei: Unsorted	X041-AP0C1W1	509a034ec70b11ea8fb942010a19c80f	TAGCGGCTCCTCTCTT-1	-2.37576093592002	-1.9778836893158	0.433244916003537	T.CD8.Effector	#1B75BC	0.557243688736814	1926
Nuclei: Unsorted	X041-AP0C1W1	5056d5c4c70b11ea8fb942010a19c80f	AACAAAGTCTTACCTA-1	1.42017088018106	-1.82035242787171	0.425322213798332	T.CD4.Memory	#009444	0.557034392685034	1927
Nuclei: Unsorted	X041-AP0C1W1	50724ca0c70b11ea8fb942010a19c80f	CTAGGGCAGCGCATTT-1	-1.37572851099326	-2.28669487705994	0.453312923682484	T.CD8.Effector	#1B75BC	0.557010752686388	1928
Nuclei: Unsorted	X041-AP0C1W1	509415b0c70b11ea8fb942010a19c80f	GTTGGGCGTTTCCTAT-1	-1.89422025598837	-1.77877032032777	0.442417642254288	T.CD8.Effector	#1B75BC	0.556931556752684	1929
Nuclei: Unsorted	X041-AP0C1W1	5059138ec70b11ea8fb942010a19c80f	AAGGTTCGTGCTTCCT-1	-1.55843152918173	-2.84787976017762	0.501267248662349	T.CD4.Memory	#009444	0.556918911648946	1930
Nuclei: Unsorted	X041-AP0C1W1	5069b9e6c70b11ea8fb942010a19c80f	CAGTGTATCGAGGTCC-1	3.2291782864158	2.65234465130996	0.492896425297892	B.Naive	#F26439	0.556916110663617	1931
Nuclei: Unsorted	X041-AP0C1W1	5082a398c70b11ea8fb942010a19c80f	GCCCAGATCGCTACCT-1	-1.29611339487387	-2.72574412098695	0.516054382412496	T.CD8.Effector	#1B75BC	0.55683686596421	1932
Nuclei: Unsorted	X041-AP0C1W1	5062aaf2c70b11ea8fb942010a19c80f	AGTTTGGAGTCGCGTC-1	0.746703720909819	-1.73307072392274	0.41936066461983	T.CD4.Memory	#009444	0.55682528930487	1933
Nuclei: Unsorted	X041-AP0C1W1	507031b8c70b11ea8fb942010a19c80f	CGCTATCTCCTGGGAC-1	-2.5360473624642	-0.718966357620247	0.457058414464534	T.CD8.Effector	#1B75BC	0.556716324481378	1934
Nuclei: Unsorted	X041-AP0C1W1	507be4d6c70b11ea8fb942010a19c80f	GACTAGTCACACTAGT-1	1.9188219078605	-1.6545947717743	0.359369817578773	T.CD4.Memory	#009444	0.556696919106745	1935
Nuclei: Unsorted	X041-AP0C1W1	507263cac70b11ea8fb942010a19c80f	CTAGGGCGTTCCCGGA-1	-1.09248533167197	-1.71638762226868	0.435507363651076	T.CD8.Effector	#1B75BC	0.556616143075483	1936
Nuclei: Unsorted	X041-AP0C1W1	505737e4c70b11ea8fb942010a19c80f	AACCAACCATGGCCGT-1	-2.33130540766074	-1.88276659718324	0.472755905511811	T.CD8.Effector	#1B75BC	0.556410966457014	1937
Nuclei: Unsorted	X041-AP0C1W1	50916a36c70b11ea8fb942010a19c80f	GTGCCAGTCGGATGTT-1	1.80124435506509	-2.62779843083192	0.456486919380673	T.CD8.Effector	#1B75BC	0.556254659976906	1938
Nuclei: Unsorted	X041-AP0C1W1	50729e4ec70b11ea8fb942010a19c80f	CTCAACCTCTTGGCCT-1	0.245985842568144	-2.80328499546815	0.469396195202647	T.CD8.Effector	#1B75BC	0.556218729697543	1939
Nuclei: Unsorted	X041-AP0C1W1	5055d99ec70b11ea8fb942010a19c80f	AAACTGCAGTCAACTC-1	1.56584391675638	-2.65313231221009	0.451082055906222	T.CD4.Memory	#009444	0.556120249214283	1940
Nuclei: Unsorted	X041-AP0C1W1	50656e2cc70b11ea8fb942010a19c80f	ATTGTCTAGAGACTCG-1	-1.33155670084311	-2.69975554219056	0.453345900094251	T.CD8.Effector	#1B75BC	0.556021283962878	1941
Nuclei: Unsorted	X041-AP0C1W1	50b07606c70b11ea8fb942010a19c80f	TTCTGTAGTGTGACCC-1	-1.3249582282479	0.717274553863518	0.414372898243866	T.CD4.Memory	#009444	0.555936414478082	1942
Nuclei: Unsorted	X041-AP0C1W1	506a7facc70b11ea8fb942010a19c80f	CATTCCGCATCTCACC-1	1.76144895635293	-2.22485291233826	0.433588641883056	T.CD4.Memory	#009444	0.555798952236862	1943
Nuclei: Unsorted	X041-AP0C1W1	50582f8cc70b11ea8fb942010a19c80f	AACGTACGTAGTTTGC-1	0.927672482353911	-1.10134636631776	0.381825760733639	T.CD4.Memory	#009444	0.555649664457182	1944
Nuclei: Unsorted	X041-AP0C1W1	507bf750c70b11ea8fb942010a19c80f	GACTAGTTCAATGCAC-1	-1.47086801447226	0.584403879730217	0.37512315270936	T.CD4.Memory	#009444	0.555458317191629	1945
Nuclei: Unsorted	X041-AP0C1W1	505bd740c70b11ea8fb942010a19c80f	ACCGAATAGAATACTG-1	1.94816241346048	-0.749558322341926	0.395601851851852	T.CD4.Memory	#009444	0.555417722768958	1946
Nuclei: Unsorted	X041-AP0C1W1	50aed706c70b11ea8fb942010a19c80f	TTCATCACACTTGCGG-1	-0.404729746955171	1.58434665927123	0.483870967741936	T.CD4.Memory	#009444	0.555309208690682	1947
Nuclei: Unsorted	X041-AP0C1W1	505e1794c70b11ea8fb942010a19c80f	ACTGTCCAGTGTCGCC-1	-1.7580899230416	-2.25743805638123	0.48258148874568	T.CD8.Effector	#1B75BC	0.555259602167154	1948
Nuclei: Unsorted	X041-AP0C1W1	509e2f64c70b11ea8fb942010a19c80f	TCACCACAGGTTGTTC-1	3.66970664940523	2.31895900496673	0.498859749144812	B.Naive	#F26439	0.555152951246626	1949
Nuclei: Unsorted	X041-AP0C1W1	508e3db6c70b11ea8fb942010a19c80f	GTACTTTTCTGAGTCA-1	-1.02232923425986	0.942680962173455	0.385750555379245	T.CD4.Memory	#009444	0.555110992966795	1950
Nuclei: Unsorted	X041-AP0C1W1	508ea300c70b11ea8fb942010a19c80f	GTAGGAGGTCAGACGA-1	-1.70697917856528	-2.68090330830384	0.465542793627269	T.CD8.Effector	#1B75BC	0.555031442697227	1951
Nuclei: Unsorted	X041-AP0C1W1	5066b480c70b11ea8fb942010a19c80f	CAAGCTACACCACAGC-1	3.88880356333898	2.5442720127983	0.436653240571219	B.Naive	#F26439	0.554896511828805	1952
Nuclei: Unsorted	X041-AP0C1W1	5059cf7cc70b11ea8fb942010a19c80f	AATGTCGGTCGTCGCA-1	-0.48612441934897	-1.34342991581727	0.361773037827029	T.CD8.Effector	#1B75BC	0.554889225256678	1953
Nuclei: Unsorted	X041-AP0C1W1	5062de0ac70b11ea8fb942010a19c80f	ATAGGCTCACCCTTTG-1	1.63962993703531	-2.46785580387879	0.401295808868192	T.CD4.Memory	#009444	0.554706479683362	1954
Nuclei: Unsorted	X041-AP0C1W1	50a1dc0ec70b11ea8fb942010a19c80f	TCGATTTAGTGTAATG-1	1.90547714315103	-0.142799966247566	0.446677604593929	T.CD4.Memory	#009444	0.554429297316555	1955
Nuclei: Unsorted	X041-AP0C1W1	508b31acc70b11ea8fb942010a19c80f	GGGACCTGTCATAAGA-1	2.29388628087686	-2.89896046391297	0.455031373460377	T.CD4.Memory	#009444	0.554369301354748	1956
Nuclei: Unsorted	X041-AP0C1W1	5061961cc70b11ea8fb942010a19c80f	AGGCGTCAGGGTTCTT-1	-1.3673781386788	-0.766034476669319	0.382659713168188	T.CD8.Effector	#1B75BC	0.554293713620603	1957
Nuclei: Unsorted	X041-AP0C1W1	5067d630c70b11ea8fb942010a19c80f	CACCTGTGTCAATCCA-1	2.10552058301614	-0.277154557617195	0.460468227424749	T.CD4.Memory	#009444	0.554207928261398	1958
Nuclei: Unsorted	X041-AP0C1W1	5095c3b0c70b11ea8fb942010a19c80f	TAATCGGAGTGGGACT-1	1.24111304364847	-2.57036720982362	0.467605633802817	T.CD4.Memory	#009444	0.554101824647975	1959
Nuclei: Unsorted	X041-AP0C1W1	50afd700c70b11ea8fb942010a19c80f	TTCGGTCGTTCTTTGT-1	0.200040436608061	2.53437275418472	0.441578148710167	T.CD4.Memory	#009444	0.554058949168796	1960
Nuclei: Unsorted	X041-AP0C1W1	506d559cc70b11ea8fb942010a19c80f	CCGTACTTCAGAGTGG-1	0.752883053642973	2.20673669108581	0.475073911713732	T.CD4.Memory	#009444	0.553680969324895	1961
Nuclei: Unsorted	X041-AP0C1W1	506a49e2c70b11ea8fb942010a19c80f	CATTCATCAGACTAAA-1	1.98488149724649	-1.44392954579163	0.396912899669239	T.CD4.Memory	#009444	0.55361981433158	1962
Nuclei: Unsorted	X041-AP0C1W1	50b47de6c70b11ea8fb942010a19c80f	TTTGGTTAGAGCAGCT-1	3.14412937246011	2.53915525206756	0.455994116204952	B.Naive	#F26439	0.553598639800391	1963
Nuclei: Unsorted	X041-AP0C1W1	5070f256c70b11ea8fb942010a19c80f	CGTAAACCACCCTTTG-1	1.30005631528543	-0.828922622116096	0.367485934261179	T.CD4.Memory	#009444	0.553445590127078	1964
Nuclei: Unsorted	X041-AP0C1W1	505cb778c70b11ea8fb942010a19c80f	ACGTGGCGTTTCCGGG-1	-2.15907087244345	0.150518782226555	0.423082775410834	T.CD8.Effector	#1B75BC	0.553282167657847	1965
Nuclei: Unsorted	X041-AP0C1W1	505bf702c70b11ea8fb942010a19c80f	ACCGAATTCCTTTGCG-1	-0.68095388330771	-0.570477836044319	0.358106613581066	T.CD8.Effector	#1B75BC	0.553161179454132	1966
Nuclei: Unsorted	X041-AP0C1W1	5058a6ecc70b11ea8fb942010a19c80f	AACTTGGGTCCGGTAC-1	3.53860489211725	2.78636027106475	0.471184293856871	B.Naive	#F26439	0.552799723173005	1967
Nuclei: Unsorted	X041-AP0C1W1	50737c24c70b11ea8fb942010a19c80f	CTCGCTACAGTTGGAG-1	-0.737088584082857	-0.942724101455696	0.379204339963834	T.CD8.Effector	#1B75BC	0.552776804798013	1968
Nuclei: Unsorted	X041-AP0C1W1	5059d74cc70b11ea8fb942010a19c80f	AATGTCGTCCAGCACG-1	-1.98814525522543	-2.46193157902528	0.502682624845233	T.CD8.Effector	#1B75BC	0.552773464058353	1969
Nuclei: Unsorted	X041-AP0C1W1	50789f38c70b11ea8fb942010a19c80f	GAAATGACATAGCCGC-1	1.49608454785989	-1.66072260609437	0.409031697785497	T.CD4.Memory	#009444	0.552760193370668	1970
Nuclei: Unsorted	X041-AP0C1W1	5074db32c70b11ea8fb942010a19c80f	CTGCGTTCATGGATGG-1	0.989065504891142	-0.597793452651985	0.346130283847253	T.CD4.Memory	#009444	0.552622107922019	1971
Nuclei: Unsorted	X041-AP0C1W1	50af67e8c70b11ea8fb942010a19c80f	TTCGATTTCTCTGCGT-1	-2.32085122980429	-2.51379000416566	0.527055946193825	T.CD8.Effector	#1B75BC	0.552610031357491	1972
Nuclei: Unsorted	X041-AP0C1W1	50b20714c70b11ea8fb942010a19c80f	TTGCGAATCGATGTAC-1	2.95760223947214	2.07216358908843	0.415367727771679	B.Naive	#F26439	0.552325737729894	1973
Nuclei: Unsorted	X041-AP0C1W1	507ada82c70b11ea8fb942010a19c80f	GACCAATTCCTGGAAT-1	3.98394235156225	2.77515990266036	0.525025888850535	B.Naive	#F26439	0.552297765703987	1974
Nuclei: Unsorted	X041-AP0C1W1	5091b98cc70b11ea8fb942010a19c80f	GTGGATTGTATCATGC-1	1.93227539144205	-3.00523363819886	0.539279716364994	T.CD4.Memory	#009444	0.552251560420342	1975
Nuclei: Unsorted	X041-AP0C1W1	50655fe0c70b11ea8fb942010a19c80f	ATTCGTTGTCAGAAGC-1	0.460594750267729	0.806901581375115	0.395005011693953	T.CD4.Memory	#009444	0.55223637265966	1976
Nuclei: Unsorted	X041-AP0C1W1	5087eeacc70b11ea8fb942010a19c80f	GGAACCCGTCGAGAAC-1	-1.71541585840537	-1.65027701130677	0.455245781364637	T.CD8.Effector	#1B75BC	0.552005384700415	1977
Nuclei: Unsorted	X041-AP0C1W1	5089fc60c70b11ea8fb942010a19c80f	GGCACGTCACGATTAC-1	-1.92025699533774	-2.72518192997742	0.396800710953122	T.CD8.Effector	#1B75BC	0.55193282587206	1978
Nuclei: Unsorted	X041-AP0C1W1	50a3805ec70b11ea8fb942010a19c80f	TCTCAGCGTTCTGAGT-1	-1.39026536859824	-0.0294772314148024	0.385135135135135	T.CD8.Effector	#1B75BC	0.551903125631304	1979
Nuclei: Unsorted	X041-AP0C1W1	505f43f8c70b11ea8fb942010a19c80f	AGCCCGACAAATGCTC-1	-2.08371438898398	-3.1442884134369	0.455170352659892	T.CD8.Effector	#1B75BC	0.551882757326678	1980
Nuclei: Unsorted	X041-AP0C1W1	508277ecc70b11ea8fb942010a19c80f	GCCCAGACAACTTGGT-1	0.787046290261015	-0.0504051374511794	0.461021809674742	T.CD4.Memory	#009444	0.551846145050244	1981
Nuclei: Unsorted	X041-AP0C1W1	50a91c58c70b11ea8fb942010a19c80f	TGGCGCACAAGTTGCT-1	-0.077958964484468	-0.863878600509651	0.379014989293362	T.CD8.Effector	#1B75BC	0.551704586321996	1982
Nuclei: Unsorted	X041-AP0C1W1	50a7a5b2c70b11ea8fb942010a19c80f	TGCTCGTGTATGTCCA-1	-0.697262190955415	-1.75720488301087	0.409329563812601	T.CD8.Effector	#1B75BC	0.551701883346235	1983
Nuclei: Unsorted	X041-AP0C1W1	505adbecc70b11ea8fb942010a19c80f	ACAGCGCCAGCAAACG-1	-2.63964452661826	-1.56532561054993	0.459759971761384	T.CD4.Memory	#009444	0.551571260933748	1984
Nuclei: Unsorted	X041-AP0C1W1	50912102c70b11ea8fb942010a19c80f	GTGCACGGTGAGGTCA-1	0.578155136925444	0.415880568115227	0.423331635252165	T.CD4.Memory	#009444	0.551305114808008	1985
Nuclei: Unsorted	X041-AP0C1W1	50654fd2c70b11ea8fb942010a19c80f	ATTCGTTAGGTTGTTC-1	0.779814816338286	-2.37188469639588	0.450667205822887	T.CD4.Memory	#009444	0.551284936452262	1986
Nuclei: Unsorted	X041-AP0C1W1	506ed944c70b11ea8fb942010a19c80f	CCTTGGTGTAATGCCT-1	-0.800432109015718	-1.9889658617096	0.436679174484053	T.CD8.Effector	#1B75BC	0.551129158672572	1987
Nuclei: Unsorted	X041-AP0C1W1	509351d4c70b11ea8fb942010a19c80f	GTTATGGAGTTCCAGT-1	2.94230649552988	2.15919686087798	0.394600076055267	T.CD4.Memory	#009444	0.551031865545436	1988
Nuclei: Unsorted	X041-AP0C1W1	50a82fdcc70b11ea8fb942010a19c80f	TGGAAGGAGTTGTCCA-1	-1.25337066568686	-0.465602509887703	0.368494101318529	T.CD8.Effector	#1B75BC	0.550789121724977	1989
Nuclei: Unsorted	X041-AP0C1W1	50a72b0ac70b11ea8fb942010a19c80f	TGCTATTTCGTCCCAT-1	1.07071409307168	1.84085393675994	0.454179104477612	T.CD4.Memory	#009444	0.550571520027033	1990
Nuclei: Unsorted	X041-AP0C1W1	50852410c70b11ea8fb942010a19c80f	GCGGTGTCAATGGTCT-1	-2.87683429636313	-1.51753985157777	0.447249774571686	T.CD8.Effector	#1B75BC	0.550570997773002	1991
Nuclei: Unsorted	X041-AP0C1W1	50562cd2c70b11ea8fb942010a19c80f	AAAGGATGTATGCTAC-1	0.443593836647734	0.0690406633300706	0.390298332158797	T.CD4.Memory	#009444	0.550468737367436	1992
Nuclei: Unsorted	X041-AP0C1W1	50ac2920c70b11ea8fb942010a19c80f	TTAACGGCAACGACAG-1	-1.42198219217612	-3.01313292256165	0.482264150943396	T.CD8.Effector	#1B75BC	0.550436680573706	1993
Nuclei: Unsorted	X041-AP0C1W1	50ad2208c70b11ea8fb942010a19c80f	TTACGTTAGTCTTAGC-1	1.40947303853677	-2.89161955586243	0.470139349701394	T.CD4.Memory	#009444	0.550384355814105	1994
Nuclei: Unsorted	X041-AP0C1W1	50661cf0c70b11ea8fb942010a19c80f	CAACCAACACCCTTTG-1	2.08940229497598	-0.704885833175667	0.352986100504048	T.CD4.Memory	#009444	0.550306386384558	1995
Nuclei: Unsorted	X041-AP0C1W1	505ea68cc70b11ea8fb942010a19c80f	AGACAAAGTAGTGATA-1	1.48451147161172	-2.70328842869569	0.445750452079566	T.CD4.Memory	#009444	0.549682515010246	1996
Nuclei: Unsorted	X041-AP0C1W1	506941e6c70b11ea8fb942010a19c80f	CAGGGCTTCGGGACAA-1	-1.44121303476645	2.74689538010787	0.45716822015091	Mono.CD14	#B973FF	0.549570181369951	1997
Nuclei: Unsorted	X041-AP0C1W1	50a9b60ec70b11ea8fb942010a19c80f	TGGGTTAGTGTGCTTA-1	-0.248674296515718	-0.763918273361214	0.352192015674749	T.CD8.Effector	#1B75BC	0.54956494464136	1998
Nuclei: Unsorted	X041-AP0C1W1	50adb6dcc70b11ea8fb942010a19c80f	TTACTTGTCGATGAAA-1	0.846791363579497	0.314070589630119	0.452712100139082	T.CD4.Memory	#009444	0.549522504156239	1999
[truncated: 36,166 more rows]
