# Supplementary material for: Simultaneous trimodal single-cell measurement of transcripts, epitopes, and chromatin accessibility using TEA-seq
Source: eLife. 2021 Apr 9;10:e63632. doi: 10.7554/eLife.63632 (PMC8034981; doi:10.7554/eLife.63632)
Supplement: Figure 2—source data 2. [file elife-63632-fig2-data2.zip › Figure2_SourceData2_CellTypeFractions.csv]

well_label	well_id	seurat_pbmc_type	seurat_pbmc_type_frac	seurat_pbmc_type_color	xmin	xmax
Flow Cytometry	Flow Cytometry	DC.Plasmacytoid	0.003429006	#FF7D91	0	0.003429006
Flow Cytometry	Flow Cytometry	B.Naive	0.083437728	#F26439	0.003429006	0.086866734
Flow Cytometry	Flow Cytometry	B.Activated	0.024635828	#992E46	0.086866734	0.111502562
Flow Cytometry	Flow Cytometry	T.CD4.Naive	0.080953623	#81D08B	0.111502562	0.192456185
Flow Cytometry	Flow Cytometry	T.CD4.Memory	0.185546867	#009444	0.192456185	0.378003052
Flow Cytometry	Flow Cytometry	T.CD8.Naive	0.014913185	#76ACD7	0.378003052	0.392916237
Flow Cytometry	Flow Cytometry	T.CD8.Effector	0.032661071	#1B75BC	0.392916237	0.425577308
Flow Cytometry	Flow Cytometry	T.DoubleNegative	0.008961593	#00D37D	0.425577308	0.434538901
Flow Cytometry	Flow Cytometry	NK	0.224373308	#8DC63F	0.434538901	0.658912209
Flow Cytometry	Flow Cytometry	DC.Myeloid	0.003963452	#9246FF	0.658912209	0.662875661
Flow Cytometry	Flow Cytometry	Mono.CD14	0.239889348	#B973FF	0.662875661	0.902765009
Flow Cytometry	Flow Cytometry	Mono.CD16	0.09723499	#E680FF	0.902765009	0.999999999
Nuclei: Unsorted	X041-AP0C1W1	DC.Plasmacytoid	0	#FF7D91	0	0
Nuclei: Unsorted	X041-AP0C1W1	B.Naive	0.0807204803202135	#F26439	0	0.0807204803202135
Nuclei: Unsorted	X041-AP0C1W1	B.Activated	0	#992E46	0.0807204803202135	0.0807204803202135
Nuclei: Unsorted	X041-AP0C1W1	T.CD4.Naive	0	#81D08B	0.0807204803202135	0.0807204803202135
Nuclei: Unsorted	X041-AP0C1W1	T.CD4.Memory	0.422948632421614	#009444	0.0807204803202135	0.503669112741828
Nuclei: Unsorted	X041-AP0C1W1	T.CD8.Effector	0.342672893039804	#1B75BC	0.503669112741828	0.846342005781632
Nuclei: Unsorted	X041-AP0C1W1	T.DoubleNegative	0	#00D37D	0.846342005781632	0.846342005781632
Nuclei: Unsorted	X041-AP0C1W1	NK	0	#8DC63F	0.846342005781632	0.846342005781632
Nuclei: Unsorted	X041-AP0C1W1	DC.Myeloid	0	#9246FF	0.846342005781632	0.846342005781632
Nuclei: Unsorted	X041-AP0C1W1	Mono.CD14	0.153657994218368	#B973FF	0.846342005781632	1
Nuclei: Unsorted	X041-AP0C1W1	Mono.CD16	0	#E680FF	1	1
Nuclei: No Dead/Debris	X041-AP0C1W2	DC.Plasmacytoid	0	#FF7D91	0	0
Nuclei: No Dead/Debris	X041-AP0C1W2	B.Naive	0.0896380003830684	#F26439	0	0.0896380003830684
Nuclei: No Dead/Debris	X041-AP0C1W2	B.Activated	0	#992E46	0.0896380003830684	0.0896380003830684
Nuclei: No Dead/Debris	X041-AP0C1W2	T.CD4.Naive	0	#81D08B	0.0896380003830684	0.0896380003830684
Nuclei: No Dead/Debris	X041-AP0C1W2	T.CD4.Memory	0.194024133307795	#009444	0.0896380003830684	0.283662133690864
Nuclei: No Dead/Debris	X041-AP0C1W2	T.CD8.Effector	0	#1B75BC	0.283662133690864	0.283662133690864
Nuclei: No Dead/Debris	X041-AP0C1W2	T.DoubleNegative	0.142309902317564	#00D37D	0.283662133690864	0.425972036008428
Nuclei: No Dead/Debris	X041-AP0C1W2	NK	0.345144608312584	#8DC63F	0.425972036008428	0.771116644321011
Nuclei: No Dead/Debris	X041-AP0C1W2	DC.Myeloid	0	#9246FF	0.771116644321011	0.771116644321011
Nuclei: No Dead/Debris	X041-AP0C1W2	Mono.CD14	0.120091936410649	#B973FF	0.771116644321011	0.891208580731661
Nuclei: No Dead/Debris	X041-AP0C1W2	Mono.CD16	0.108791419268339	#E680FF	0.891208580731661	1
Nuclei: No Neutrophils	X041-AP0C1W3	DC.Plasmacytoid	0.00223276583868267	#FF7D91	0	0.00223276583868267
Nuclei: No Neutrophils	X041-AP0C1W3	B.Naive	0.0735417248116104	#F26439	0.00223276583868267	0.075774490650293
Nuclei: No Neutrophils	X041-AP0C1W3	B.Activated	0.0191180574937203	#992E46	0.075774490650293	0.0948925481440134
Nuclei: No Neutrophils	X041-AP0C1W3	T.CD4.Naive	0.0833100753558471	#81D08B	0.0948925481440134	0.17820262349986
Nuclei: No Neutrophils	X041-AP0C1W3	T.CD4.Memory	0.278258442645828	#009444	0.17820262349986	0.456461066145688
Nuclei: No Neutrophils	X041-AP0C1W3	T.CD8.Effector	0	#1B75BC	0.456461066145688	0.456461066145688
Nuclei: No Neutrophils	X041-AP0C1W3	T.DoubleNegative	0.0749372034607871	#00D37D	0.456461066145688	0.531398269606475
Nuclei: No Neutrophils	X041-AP0C1W3	NK	0.256209879988836	#8DC63F	0.531398269606475	0.787608149595311
Nuclei: No Neutrophils	X041-AP0C1W3	DC.Myeloid	0.064889757186715	#9246FF	0.787608149595311	0.852497906782026
Nuclei: No Neutrophils	X041-AP0C1W3	Mono.CD14	0.147502093217974	#B973FF	0.852497906782026	1
Nuclei: No Neutrophils	X041-AP0C1W3	Mono.CD16	0	#E680FF	1	1
Perm: Unsorted	X041-AP0C1W4	DC.Plasmacytoid	0	#FF7D91	0	0
Perm: Unsorted	X041-AP0C1W4	B.Naive	0.148760330578512	#F26439	0	0.148760330578512
Perm: Unsorted	X041-AP0C1W4	B.Activated	0	#992E46	0.148760330578512	0.148760330578512
Perm: Unsorted	X041-AP0C1W4	T.CD4.Naive	0.34609546297858	#81D08B	0.148760330578512	0.494855793557092
Perm: Unsorted	X041-AP0C1W4	T.CD4.Memory	0	#009444	0.494855793557092	0.494855793557092
Perm: Unsorted	X041-AP0C1W4	T.CD8.Effector	0	#1B75BC	0.494855793557092	0.494855793557092
Perm: Unsorted	X041-AP0C1W4	T.DoubleNegative	0	#00D37D	0.494855793557092	0.494855793557092
Perm: Unsorted	X041-AP0C1W4	NK	0.301062573789847	#8DC63F	0.494855793557092	0.795918367346939
Perm: Unsorted	X041-AP0C1W4	DC.Myeloid	0	#9246FF	0.795918367346939	0.795918367346939
Perm: Unsorted	X041-AP0C1W4	Mono.CD14	0.204081632653061	#B973FF	0.795918367346939	1
Perm: Unsorted	X041-AP0C1W4	Mono.CD16	0	#E680FF	1	1
Perm: No Dead/Debris	X041-AP0C1W5	DC.Plasmacytoid	0	#FF7D91	0	0
Perm: No Dead/Debris	X041-AP0C1W5	B.Naive	0.0993357021473814	#F26439	0	0.0993357021473814
Perm: No Dead/Debris	X041-AP0C1W5	B.Activated	0	#992E46	0.0993357021473814	0.0993357021473814
Perm: No Dead/Debris	X041-AP0C1W5	T.CD4.Naive	0.282867294917349	#81D08B	0.0993357021473814	0.38220299706473
Perm: No Dead/Debris	X041-AP0C1W5	T.CD4.Memory	0	#009444	0.38220299706473	0.38220299706473
Perm: No Dead/Debris	X041-AP0C1W5	T.CD8.Effector	0	#1B75BC	0.38220299706473	0.38220299706473
Perm: No Dead/Debris	X041-AP0C1W5	T.DoubleNegative	0.0889850146763479	#00D37D	0.38220299706473	0.471188011741078
Perm: No Dead/Debris	X041-AP0C1W5	NK	0.314846284566662	#8DC63F	0.471188011741078	0.78603429630774
Perm: No Dead/Debris	X041-AP0C1W5	DC.Myeloid	0	#9246FF	0.78603429630774	0.78603429630774
Perm: No Dead/Debris	X041-AP0C1W5	Mono.CD14	0.21396570369226	#B973FF	0.78603429630774	1
Perm: No Dead/Debris	X041-AP0C1W5	Mono.CD16	0	#E680FF	1	1
Perm: No Neutrophils	X041-AP0C1W6	DC.Plasmacytoid	0.00326613357360063	#FF7D91	0	0.00326613357360063
Perm: No Neutrophils	X041-AP0C1W6	B.Naive	0.0907759882869693	#F26439	0.00326613357360063	0.0940421218605699
Perm: No Neutrophils	X041-AP0C1W6	B.Activated	0.0175695461200586	#992E46	0.0940421218605699	0.111611667980628
Perm: No Neutrophils	X041-AP0C1W6	T.CD4.Naive	0.0934789953823629	#81D08B	0.111611667980628	0.205090663362991
Perm: No Neutrophils	X041-AP0C1W6	T.CD4.Memory	0.182565604234711	#009444	0.205090663362991	0.387656267597702
Perm: No Neutrophils	X041-AP0C1W6	T.CD8.Effector	0.0546232683860795	#1B75BC	0.387656267597702	0.442279535983782
Perm: No Neutrophils	X041-AP0C1W6	T.DoubleNegative	0	#00D37D	0.442279535983782	0.442279535983782
Perm: No Neutrophils	X041-AP0C1W6	NK	0.334947629237527	#8DC63F	0.442279535983782	0.777227165221309
Perm: No Neutrophils	X041-AP0C1W6	DC.Myeloid	0	#9246FF	0.777227165221309	0.777227165221309
Perm: No Neutrophils	X041-AP0C1W6	Mono.CD14	0.209933551075572	#B973FF	0.777227165221309	0.98716071629688
Perm: No Neutrophils	X041-AP0C1W6	Mono.CD16	0.0128392837031197	#E680FF	0.98716071629688	1
