# Supplementary material for: Simultaneous trimodal single-cell measurement of transcripts, epitopes, and chromatin accessibility using TEA-seq
Source: eLife. 2021 Apr 9;10:e63632. doi: 10.7554/eLife.63632 (PMC8034981; doi:10.7554/eLife.63632)
Supplement: Figure 3—source data 1. [file elife-63632-fig3-data1.zip › Figure3_SourceData1_TypelabelsUMAP.csv]

well_id	barcodes	peaks_frac	atac_pbmc_type_label	atac_type_label_score	atac_pbmc_type_color	atac_umap_1	atac_umap_2	adt_umis	adt_manual_type_label	adt_manual_type_color	adt_umap_1	adt_umap_2
X044_icicle-3	5c00174ee0a811eabbbf42010a19c80f	0.73977464288883	Mono.CD14	1	#B973FF	8.73599965680729	2.12549570101049	8041	Mono.CD14	#B973FF	-8.67296545159575	8.91605616179853
X044_icicle-3	5c02070ce0a811eabbbf42010a19c80f	0.793485827946295	Mono.CD14	1	#B973FF	8.71282204166012	1.11073642070416	6173	Mono.CD14	#B973FF	-7.90372916034615	9.26116330502113
X044_icicle-3	5bfe3a96e0a811eabbbf42010a19c80f	0.754082405104358	Mono.CD14	1	#B973FF	8.6882127903636	2.32799999419083	11282	Mono.CD14	#B973FF	-8.98933501933558	9.14828215048425
X044_icicle-3	5c0574c8e0a811eabbbf42010a19c80f	0.736774291344551	T.CD4.Memory	0.565677147424158	#009444	-4.47899150727349	-1.45017057793453	4990	T.CD8.Exhausted	#8D98B7	1.571648	-3.51987
X044_icicle-3	5c055718e0a811eabbbf42010a19c80f	0.757473035439137	Mono.CD14	1	#B973FF	8.74216486824736	2.00621854773817	4255	Mono.CD14	#B973FF	-8.657754	8.792903
X044_icicle-3	5bffd3f6e0a811eabbbf42010a19c80f	0.752368380183258	Mono.CD14	1	#B973FF	8.81078929134209	2.07032340292669	9367	Mono.CD14	#B973FF	-8.86936251900528	9.23990093623736
X044_icicle-3	5c02a0d6e0a811eabbbf42010a19c80f	0.790901771336554	Mono.CD14	0.82351910835044	#B973FF	8.62263462377647	0.643203719075582	19861	Mono.CD16	#E680FF	-6.65913368987242	10.4730940867116
X044_icicle-3	5c04a098e0a811eabbbf42010a19c80f	0.759561448240694	Mono.CD14	1	#B973FF	8.74261709409585	2.01561796840789	9334	Mono.CD14	#B973FF	-8.05871315540707	9.25668018635613
X044_icicle-3	5bfdcf66e0a811eabbbf42010a19c80f	0.805156306144449	Mono.CD14	1	#B973FF	8.60649136171332	1.65999040163866	14641	Mono.CD14	#B973FF	-8.06775346573906	9.72184120992415
X044_icicle-3	5c02fe78e0a811eabbbf42010a19c80f	0.763345195729538	Mono.CD14	1	#B973FF	8.69430911103908	2.13677094304189	15286	Mono.CD14	#B973FF	-8.89232523497459	9.2718779600201
X044_icicle-3	5c025414e0a811eabbbf42010a19c80f	0.757399883923389	Mono.CD14	0.951225833628644	#B973FF	7.67211839266286	0.628665604141715	13957	B.Active	#992E46	-5.4338703327336	-5.40614225939809
X044_icicle-3	5c032aece0a811eabbbf42010a19c80f	0.753467843631778	Mono.CD14	1	#B973FF	8.36439039291489	1.77534650598598	12522	Mono.CD14	#B973FF	-8.58130822791724	9.53416948934269
X044_icicle-3	5c04b100e0a811eabbbf42010a19c80f	0.782507903055848	Mono.CD14	1	#B973FF	8.5085882986675	1.91088223243462	14787	Mono.CD14	#B973FF	-8.96117607625516	9.13567322248348
X044_icicle-3	5c03db36e0a811eabbbf42010a19c80f	0.742811501597444	Mono.CD14	1	#B973FF	8.34960934759658	1.73865971949836	9295	Mono.CD14	#B973FF	-8.26578676654365	8.52558333025977
X044_icicle-3	5c000614e0a811eabbbf42010a19c80f	0.767872903795234	Mono.CD14	0.9979669591902	#B973FF	8.73421252371822	0.623081746910008	6495	Mono.CD16	#E680FF	-6.74935103044732	9.92895954389083
X044_icicle-3	5c05f1dce0a811eabbbf42010a19c80f	0.77283759929391	Mono.CD14	0.976885434963987	#B973FF	8.29039729886131	0.530787806859899	110757	Mono.CD16	#E680FF	-6.393279	10.40313
X044_icicle-3	5c00c856e0a811eabbbf42010a19c80f	0.751075877689694	Mono.CD14	1	#B973FF	8.74381306766234	2.03968355889751	8907	Mono.CD14	#B973FF	-8.99033157699586	9.24392606400928
X044_icicle-3	5c00aca4e0a811eabbbf42010a19c80f	0.795818098720293	Mono.CD14	1	#B973FF	8.46158885346413	1.90399351949015	6928	Mono.CD14	#B973FF	-9.17804450758119	8.6988696241348
X044_icicle-3	5bffb916e0a811eabbbf42010a19c80f	0.769729093050648	Mono.CD14	0.914686666333612	#B973FF	8.37736340650119	0.464958941489002	14142	Mono.CD16	#E680FF	-4.73882164980207	10.5832650301548
X044_icicle-3	5c0600aae0a811eabbbf42010a19c80f	0.743020150521971	Mono.CD14	1	#B973FF	8.39809496150087	1.80382212349265	14490	Mono.CD14	#B973FF	-8.299624	9.569295
X044_icicle-3	5c032736e0a811eabbbf42010a19c80f	0.797926150733435	Mono.CD14	0.970441434731788	#B973FF	8.40460484522068	1.08661266890378	8955	Mono.CD16	#E680FF	-5.6484549486843	10.3308397951294
X044_icicle-3	5c0324a2e0a811eabbbf42010a19c80f	0.806034482758621	Mono.CD14	0.754229625466434	#B973FF	7.99012591346421	0.201051089881883	20450	Mono.CD16	#E680FF	-6.705140254224	8.84985145712694
X044_icicle-3	5c0166c6e0a811eabbbf42010a19c80f	0.737929184549356	Mono.CD14	1	#B973FF	7.55296709441082	1.66160952755672	2924	Mono.CD14	#B973FF	-8.73919235323807	8.79118374525668
X044_icicle-3	5c03a076e0a811eabbbf42010a19c80f	0.723020607375271	B.Naive	0.831313937689271	#F26439	0.84913769607601	7.45244363181613	23664	B.Active	#992E46
X044_icicle-3	5bfd6f1ce0a811eabbbf42010a19c80f	0.709020902090209	Mono.CD14	0.856881400669464	#B973FF	8.47737433017297	0.383891740000318	3588	Mono.CD16	#E680FF	-6.49138359409831	9.3801816594018
X044_icicle-3	5bfd7200e0a811eabbbf42010a19c80f	0.817107093184979	T.CD4.Naive	0.58678476598476	#81D08B	-0.389101924681354	6.27820862924852	9672	B.Naive	#F26439	-5.13412555770042	-7.53179027442482
X044_icicle-3	5c0444c2e0a811eabbbf42010a19c80f	0.785472018089316	B.Naive	0.616949020194012	#F26439	0.225966964717002	7.81203912561796	9084	B.Active	#992E46	-6.81137184256118	-5.98803422704454
X044_icicle-3	5c03e310e0a811eabbbf42010a19c80f	0.746226146397038	Mono.CD14	1	#B973FF	8.3411091741078	0.283531177748869	9362	Mono.CD16	#E680FF	-7.32880281098844	9.61013252960808
X044_icicle-3	5c05d1fce0a811eabbbf42010a19c80f	0.795906601326031	Mono.CD14	1	#B973FF	8.163882047636	1.69008763313138	8197	Mono.CD14	#B973FF	-8.4801	9.020553
X044_icicle-3	5c042a28e0a811eabbbf42010a19c80f	0.830052113491604	B.Naive	0.778186571457724	#F26439	0.36687014488794	7.34196073749249	11674	B.Active	#992E46	-6.19951487847922	-5.17265573547046
X044_icicle-3	5c01dc8ce0a811eabbbf42010a19c80f	0.764219384793964	Mono.CD14	1	#B973FF	8.55193373189308	1.4579788061045	11192	Mono.CD14	#B973FF	-8.75453669974334	9.56508452646666
X044_icicle-3	5c01e70ee0a811eabbbf42010a19c80f	0.806498829039813	Mono.CD14	0.983155797922838	#B973FF	8.38131993286891	2.11418829813311	9762	Mono.CD14	#B973FF	-8.3600681030954	9.57906809360981
X044_icicle-3	5c05552ee0a811eabbbf42010a19c80f	0.799265785609398	Mono.CD14	0.763613564445481	#B973FF	6.74817733240928	1.5177188380494	11084	DC.Myeloid	#9246FF	-8.056305	7.229314
X044_icicle-3	5bfe01dee0a811eabbbf42010a19c80f	0.807248520710059	B.Naive	0.578065609268138	#F26439	0.404176597795259	7.82653941867744	8069	B.Active	#992E46	-4.97630625154692	-5.31475369575854
X044_icicle-3	5bfeefc2e0a811eabbbf42010a19c80f	0.827145827145827	T.CD4.Naive	0.556786387432279	#81D08B	-3.92029877079524	-0.0560801992586104	10729	T.CD4.CD45RO.CD45RA	#00C63F	3.40759385795739	-0.918073515447166
X044_icicle-3	5c0119aae0a811eabbbf42010a19c80f	0.770113230035757	NK	0.554725459279709	#8DC63F	1.15624501491665	-5.0210460947527	9697	Mono.CD16	#E680FF	-5.61165294299945	8.66756893342216
X044_icicle-3	5bfe4d24e0a811eabbbf42010a19c80f	0.732057416267943	Mono.CD14	1	#B973FF	8.68714312326629	2.1333695317708	5501	Mono.CD14	#B973FF	-9.31540283229602	8.76091461737497
X044_icicle-3	5c046d94e0a811eabbbf42010a19c80f	0.760784901138406	B.Naive	0.845784629948844	#F26439	0.615954420114191	8.15537119370264	5295	B.Active	#992E46	-5.17060967964613	-5.86520289972292
X044_icicle-3	5bffae8ae0a811eabbbf42010a19c80f	0.810244648318043	B.Naive	0.871711291206566	#F26439	0.233570687338474	8.22221670027272	6290	B.Naive	#F26439	-6.94248863356051	-8.46389758541242
X044_icicle-3	5c05c46ee0a811eabbbf42010a19c80f	0.827053736874614	B.Naive	0.697904030732655	#F26439	7.27505417689467	0.419927804501525	10949	Mono.CD16	#E680FF	-6.929331	8.842214
X044_icicle-3	5bfd3268e0a811eabbbf42010a19c80f	0.798809150736446	Mono.CD14	0.961952202259683	#B973FF	8.23505667056866	0.473661138953894	14219	Mono.CD16	#E680FF	-5.37528772709578	8.51164609313985
X044_icicle-3	5bfd50d6e0a811eabbbf42010a19c80f	0.774284816095567	Mono.CD14	0.971375207249899	#B973FF	8.59397312609201	0.882682803161391	5588	Mono.CD16	#E680FF	-7.24753021314669	9.98162969114305
X044_icicle-3	5c006d02e0a811eabbbf42010a19c80f	0.758501259445844	Mono.CD14	1	#B973FF	8.13743559897338	2.03947714640595	6341	Mono.CD14	#B973FF	-9.22413577774739	8.49620991582056
X044_icicle-3	5c03ee96e0a811eabbbf42010a19c80f	0.821889763779528	B.Naive	0.690732990705464	#F26439	0.349925166770821	8.26108110725692	9132	B.Naive	#F26439	-6.5232482688248	-8.08066604850418
X044_icicle-3	5c020ea0e0a811eabbbf42010a19c80f	0.769193857965451	Mono.CD14	1	#B973FF	8.44127417326694	2.17666555263347	10081	Mono.CD14	#B973FF	-8.48747195126036	8.74105842650801
X044_icicle-3	5bfe240ce0a811eabbbf42010a19c80f	0.763706316126964	Mono.CD14	1	#B973FF	8.51348681590026	1.89824289615118	8589	Mono.CD14	#B973FF	-9.11155868123047	8.76155007455525
X044_icicle-3	5c01864ce0a811eabbbf42010a19c80f	0.698359073359073	B.Naive	0.94707561841429	#F26439	0.517771610818888	8.3456218408276	8401	B.Active	#992E46	-6.05337989465916	-5.06340104254123
X044_icicle-3	5c061b58e0a811eabbbf42010a19c80f	0.822866344605475	T.CD4.Memory	0.664509964284085	#009444	-4.5222531943999	-0.309242836592568	6703	T.CD4.Memory	#009444	6.452448	1.880529
X044_icicle-3	5c02e9e2e0a811eabbbf42010a19c80f	0.762528289686389	B.Naive	0.722722164864009	#F26439	0.668678699213272	7.47290184635368	7676	B.Naive	#F26439	-6.26343538307549	-8.26920041956256
X044_icicle-3	5c0273d6e0a811eabbbf42010a19c80f	0.799675324675325	B.Naive	0.750353919290176	#F26439	0.453622202113411	8.2709851868153	2520	B.Active	#992E46	-6.9193874002856	-6.47592851683152
X044_icicle-3	5c01f49ce0a811eabbbf42010a19c80f	0.776182707993475	T.CD4.Naive	0.515963808629214	#81D08B	-0.478824323683693	-1.5010768059353	6021	T.CD4.CD45RO.CD45RA	#00C63F	3.49057110366139	-0.567103115112345
X044_icicle-3	5bfd34a2e0a811eabbbf42010a19c80f	0.80385746976136	B.Naive	0.909872072335265	#F26439	0.351112476545954	7.65107609301527	6651	B.Active	#992E46	-6.63513995541647	-5.75758399749414
X044_icicle-3	5bff7e38e0a811eabbbf42010a19c80f	0.750332005312085	T.CD4.Memory	0.890391749629177	#009444	-4.6436779937746	0.068663798419582	6804	T.CD4.Memory	#009444	7.77073018586068	0.855375094781291
X044_icicle-3	5c057680e0a811eabbbf42010a19c80f	0.760920698924731	Mono.CD14	1	#B973FF	8.68044982606824	0.722648793164402	4820	Mono.CD16	#E680FF	-5.923524	10.04867
X044_icicle-3	5bffc2bce0a811eabbbf42010a19c80f	0.726687012546626	Mono.CD14	1	#B973FF	8.49511297130982	2.14740346622899	5577	Mono.CD14	#B973FF	-7.86129360930216	9.60319510073539
X044_icicle-3	5c00e084e0a811eabbbf42010a19c80f	0.757565453927236	B.Naive	0.812864698469835	#F26439	0.454426587114265	8.3747184183667	10459	B.Naive	#F26439	-5.96925011418785	-9.37428179647366
X044_icicle-3	5bfee1a8e0a811eabbbf42010a19c80f	0.773392310309629	B.Naive	0.878787633879152	#F26439	0.501325136937608	8.06188789359624	5055	B.Active	#992E46	-5.72285635212263	-5.69998101042488
X044_icicle-3	5bfc9592e0a811eabbbf42010a19c80f	0.759641873278237	T.CD4.Naive	0.505040673659499	#81D08B	0.553510847960791	5.85806599834241	21564	T.CD4.Memory	#009444	5.83109531177789	3.38114420932176
X044_icicle-3	5bfdeb0ee0a811eabbbf42010a19c80f	0.734908589168679	T.CD4.Memory	0.752294519406279	#009444	-4.69235923971795	-0.0412376323215109	11667	T.CD4.Memory	#009444	6.68962673294981	1.36086165456882
X044_icicle-3	5c035c1ae0a811eabbbf42010a19c80f	0.756392536281963	Mono.CD14	0.999091030126934	#B973FF	8.70177250285094	0.702202868440613	8710	Mono.CD16	#E680FF	-6.55729186048986	10.4267948139572
X044_icicle-3	5c0429d8e0a811eabbbf42010a19c80f	0.81522491349481	T.CD4.Memory	0.832483884520067	#009444	-1.71127113047405	-2.51369363738612	2459	T.CD8.Exhausted	#8D98B7	1.76745758263378	-3.09249425415772
X044_icicle-3	5c000fbae0a811eabbbf42010a19c80f	0.800174825174825	T.CD4.Naive	0.641822052885135	#81D08B	-3.68916752596219	1.24595102156516	13034	T.CD4.Memory	#009444	7.86105236069137	1.38889609940919
X044_icicle-3	5c005cd6e0a811eabbbf42010a19c80f	0.699964763918252	B.Naive	0.661164204575586	#F26439	0.499362051643548	8.3038448186972	12264	B.Naive	#F26439	-6.53181006678012	-7.62188072433979
X044_icicle-3	5c043004e0a811eabbbf42010a19c80f	0.664305949008499	Mono.CD14	1	#B973FF	7.12166988628954	1.87063844776827	13727	DC.Myeloid	#9246FF	-7.91707585388494	7.05867418835963
X044_icicle-3	5c05363ee0a811eabbbf42010a19c80f	0.744297933000713	NK	0.901767339292339	#8DC63F	1.0916969540216	-5.43753308800905	7686	NK	#8DC63F	-4.013879	1.41664
X044_icicle-3	5c00728ee0a811eabbbf42010a19c80f	0.77725968436155	T.CD4.Memory	0.878490538288626	#009444	-3.84543952942616	0.499540498555467	6632	B.Naive	#F26439	-5.10020647836295	-7.2491788832403
X044_icicle-3	5c02195ee0a811eabbbf42010a19c80f	0.811781609195402	Mono.CD14	0.931132865976307	#B973FF	8.04162493653217	0.471850666338398	13477	Mono.CD16	#E680FF	-6.9951165230763	10.105206302717
X044_icicle-3	5bfd5a2ce0a811eabbbf42010a19c80f	0.693554195174649	Mono.CD14	1	#B973FF	8.51511932914345	1.95308999062424	4939	Mono.CD14	#B973FF	-8.6068301813716	8.87634478537006
X044_icicle-3	5bff495ee0a811eabbbf42010a19c80f	0.816985214569059	Mono.CD14	0.676481586532464	#B973FF	6.6958192505575	1.61930932380658	20572	Mono.CD14	#B973FF	-8.43570298046978	9.4689151790253
X044_icicle-3	5c0162e8e0a811eabbbf42010a19c80f	0.821922796795339	Mono.CD16	0.331844221191466	#E680FF	7.71886095588539	0.0583188799504476	9219	Mono.CD16	#E680FF	-5.81831979360751	10.376601963753
X044_icicle-3	5c02abbce0a811eabbbf42010a19c80f	0.770917062477165	B.Naive	0.926269672689147	#F26439	0.554903449005493	8.31922716433211	8103	B.Naive	#F26439	-6.25420993611432	-7.51509384899269
X044_icicle-3	5bff7faae0a811eabbbf42010a19c80f	0.779314159292035	B.Naive	0.525869889195784	#F26439	0.169698110532384	8.14954484960625	2864	B.Naive	#F26439	-6.01050445653644	-7.9755191503491
X044_icicle-3	5bffe21ae0a811eabbbf42010a19c80f	0.850922509225092	NK	0.770343354181887	#8DC63F	2.30586878150405	-4.6792569841408	8579	T.CD4.CD45RO.CD45RA	#00C63F	3.17871588069269	-0.885948658701594
X044_icicle-3	5bfd154ee0a811eabbbf42010a19c80f	0.773721275018532	T.CD4.Memory	0.510332249395213	#009444	-4.80137197730851	-0.748715355021458	8001	T.CD4.Memory	#009444	6.88691155431861	1.39020542470097
X044_icicle-3	5c05c55ee0a811eabbbf42010a19c80f	0.755239520958084	Mono.CD14	0.971379582184746	#B973FF	8.6800030155131	0.618745805884043	9895	Mono.CD16	#E680FF	-5.318681	10.38019
X044_icicle-3	5c056afae0a811eabbbf42010a19c80f	0.780277465316835	NK	0.560693228341236	#8DC63F	1.00376535094274	-5.56291140384482	9102	B.Naive	#F26439	-5.810232	-9.125177
X044_icicle-3	5bfce07ee0a811eabbbf42010a19c80f	0.744281964754406	Mono.CD14	1	#B973FF	8.28454099024101	1.95209588013897	10178	Mono.CD14	#B973FF	-8.79466338743416	9.5023266517148
X044_icicle-3	5c02bd64e0a811eabbbf42010a19c80f	0.84214501510574	Mono.CD14	0.558269081968611	#B973FF	8.18746631800588	0.416602819914656	8124	Mono.CD16	#E680FF	-4.8794760180956	10.5146664168098
X044_icicle-3	5bfee81ae0a811eabbbf42010a19c80f	0.802932216298553	B.Naive	0.790582737471025	#F26439	0.532807358768818	8.3473407973229	12830	B.Naive	#F26439	-6.85739696813846	-8.6626496339094
X044_icicle-3	5bfe37b2e0a811eabbbf42010a19c80f	0.708810068649886	Mono.CD14	0.994043179613401	#B973FF	7.92663670178463	2.0457327596081	15351	DC.Myeloid	#9246FF	-8.55513982132751	7.07746495331746
X044_icicle-3	5c01a8a2e0a811eabbbf42010a19c80f	0.840299079754601	T.CD4.Memory	0.483052319908419	#009444	-2.71425147076339	1.42642279096439	4022	T.CD4.Memory	#009444	7.41796679759046	1.78843305875151
X044_icicle-3	5c057a36e0a811eabbbf42010a19c80f	0.79232245681382	T.CD4.Naive	0.53237592118799	#81D08B	-4.41211328191423	-1.44111845546565	7795	T.CD8.Effector	#1B75BC	1.753414	-4.462327
X044_icicle-3	5bfc8c28e0a811eabbbf42010a19c80f	0.792452830188679	Mono.CD14	0.93934045869488	#B973FF	7.65837933989471	0.676725327702214	8233	Mono.CD16	#E680FF	-5.38796204378429	10.187983491057
X044_icicle-3	5bfc972ce0a811eabbbf42010a19c80f	0.793653846153846	Mono.CD14	0.541457128302883	#B973FF	8.38071845250071	0.482582313588404	8446	Mono.CD16	#E680FF	-5.25844085788258	10.0235829754848
X044_icicle-3	5c047ff0e0a811eabbbf42010a19c80f	0.812138728323699	Mono.CD14	0.616179015744917	#B973FF	8.38208865427224	0.167621886145254	7982	Mono.CD16	#E680FF	-5.15610909478268	10.2877843318688
X044_icicle-3	5c05c644e0a811eabbbf42010a19c80f	0.765139751552795	Mono.CD14	1	#B973FF	8.4887524117003	1.76125446748192	6844	Mono.CD14	#B973FF	-8.710512	9.47788
X044_icicle-3	5bfd16ace0a811eabbbf42010a19c80f	0.728138359891178	B.Naive	0.770994256342397	#F26439	0.443693272885239	8.11555920795393	6889	B.Naive	#F26439	-5.4636438979397	-7.77092722737776
X044_icicle-3	5c035896e0a811eabbbf42010a19c80f	0.810921103769918	T.CD4.Memory	0.354709547641648	#009444	-4.49286081412147	0.538179250198873	5869	T.CD4.Memory	#009444	5.95533040937744	1.41119202990369
X044_icicle-3	5c050a38e0a811eabbbf42010a19c80f	0.778621495327103	T.CD4.Memory	0.878461519715198	#009444	-4.76898766818088	-0.99533695339931	6610	T.CD4.Memory	#009444	6.976833	1.125828
X044_icicle-3	5c0241eae0a811eabbbf42010a19c80f	0.73988326848249	Mono.CD14	1	#B973FF	7.78022816585734	2.05312971933428	50354	DC.Myeloid	#9246FF	-8.62912047322297	7.01564704121385
X044_icicle-3	5c02a8bae0a811eabbbf42010a19c80f	0.796527506827936	T.CD4.Memory	0.882094923250971	#009444	-4.6356183882311	-0.640899898123048	3630	T.CD4.Memory	#009444	3.14858721912038	0.991231019950756
X044_icicle-3	5c046268e0a811eabbbf42010a19c80f	0.84247927358863	T.CD4.Naive	0.59032258133842	#81D08B	-3.4356063787186	1.8994497164994	11160	T.CD4.Naive	#81D08B	6.39591794697024	-1.37876294387218
X044_icicle-3	5bfd56b2e0a811eabbbf42010a19c80f	0.764532600157109	Mono.CD14	1	#B973FF	8.61270263410563	1.94043177835523	4858	Mono.CD14	#B973FF	-8.71803790165081	8.77583322401017
X044_icicle-3	5c036674e0a811eabbbf42010a19c80f	0.757159670459004	B.Naive	0.910331407596323	#F26439	0.286781258220393	7.74570292837587	2625	B.Naive	#F26439	-6.3635175373029	-8.29817260931923
X044_icicle-3	5bfe709ce0a811eabbbf42010a19c80f	0.827437106918239	B.Naive	0.519977139351	#F26439	0.509244154559017	8.41889752309805	7755	B.Naive	#F26439	-6.36129623919339	-8.14175218882471
X044_icicle-3	5c02e316e0a811eabbbf42010a19c80f	0.763085399449036	Mono.CD14	0.607294738839284	#B973FF	7.85223576206064	0.744054235768023	8926	Mono.CD16	#E680FF	-6.23377318488506	9.27349908200186
X044_icicle-3	5c029cbce0a811eabbbf42010a19c80f	0.796955318307631	T.CD4.Memory	0.683593329804312	#009444	-3.6865922203593	-0.201362466195791	4627	T.CD4.Memory	#009444	7.55501859909733	1.78200281017947
X044_icicle-3	5c0257d4e0a811eabbbf42010a19c80f	0.757762738853503	B.Naive	0.967158231791795	#F26439	0.664319350892402	7.27187659291546	8114	B.Active	#992E46	-4.83681712528249	-5.52536227755946
X044_icicle-3	5c0128e6e0a811eabbbf42010a19c80f	0.784149741138989	T.CD4.Memory	0.612917352601125	#009444	0.139388642312342	4.77515639349566	21246	B.Naive	#F26439	-5.34126926971479	-7.55937817518179
X044_icicle-3	5bfe9ac2e0a811eabbbf42010a19c80f	0.802149681528663	NK	0.599596746726921	#8DC63F	0.998127091066745	-5.36346253392356	2624	NK	#8DC63F	-3.57358328391377	1.37150490939886
X044_icicle-3	5bfc939ee0a811eabbbf42010a19c80f	0.770011947431302	B.Naive	0.893027231593465	#F26439	0.615636193740027	6.6916308197822	17125	B.Naive	#F26439	-5.04701308552421	-7.24054590054856
X044_icicle-3	5bfcdb38e0a811eabbbf42010a19c80f	0.792634107285829	B.Activated	0.726862077708926	#992E46	0.247992372844773	7.41550254501684	7175	B.Naive	#F26439	-6.91928440346984	-7.80294306066116
X044_icicle-3	5c01d1cee0a811eabbbf42010a19c80f	0.832064128256513	Mono.CD14	0.811026344897894	#B973FF	8.30516246915775	0.325046488804756	10885	Mono.CD16	#E680FF	-5.01741036088648	10.5191037935134
X044_icicle-3	5c034beee0a811eabbbf42010a19c80f	0.818986323411102	T.CD4.Memory	0.442483693443487	#009444	-2.76506454134974	0.618003549698248	16364	T.DoubleNegative	#00D37D	2.11838411970356	-2.40127883419677
X044_icicle-3	5bff2e60e0a811eabbbf42010a19c80f	0.699019207192481	Mono.CD14	1	#B973FF	8.66790685575505	2.4169471339396	5537	Mono.CD14	#B973FF	-9.00405516975008	9.19126816249866
X044_icicle-3	5bfe8faae0a811eabbbf42010a19c80f	0.707312091503268	NK	0.891124478977664	#8DC63F	1.11056258546215	-4.39547096824303	3519	T.CD8.Exhausted	#8D98B7	1.9351419062348	-3.46663020077849
X044_icicle-3	5c006898e0a811eabbbf42010a19c80f	0.712722015695993	Mono.CD14	1	#B973FF	8.41285425820288	1.87008727390028	8200	Mono.CD14	#B973FF	-8.5242288574053	9.02071614977793
X044_icicle-3	5c055830e0a811eabbbf42010a19c80f	0.7809642560266	T.CD4.Memory	0.436324225584041	#009444	-0.153208697146675	-3.63473788444094	9728	Mono.CD16	#E680FF	-6.093644	9.126178
X044_icicle-3	5c01eefce0a811eabbbf42010a19c80f	0.722571189279732	Mono.CD14	0.813653973108131	#B973FF	8.36786952902303	0.528727825117676	9541	Mono.CD16	#E680FF	-5.23380723322424	10.3994895636836
X044_icicle-3	5bfff962e0a811eabbbf42010a19c80f	0.780369903320723	NK	0.470204274828176	#8DC63F	1.02522071789055	-5.27608122120799	4094	T.DoubleNegative	#00D37D	1.82874572701421	-2.16726688485973
X044_icicle-3	5c00371ae0a811eabbbf42010a19c80f	0.793052631578947	Mono.CD14	0.931033155880675	#B973FF	7.84704674304776	0.672508203434389	10659	Mono.CD16	#E680FF	-6.02742452947397	10.6274879989561
X044_icicle-3	5c05ba28e0a811eabbbf42010a19c80f	0.734835720303286	B.Naive	0.831658273853363	#F26439	0.419719126475536	8.18020178596039	12557	B.Naive	#F26439	-6.802414	-7.587831
X044_icicle-3	5bfe95f4e0a811eabbbf42010a19c80f	0.801517067003793	Mono.CD14	0.780597508096007	#B973FF	7.94750409902282	0.232710650236987	7653	Mono.CD16	#E680FF	-5.86944134008016	10.6744957697286
X044_icicle-3	5c03923ee0a811eabbbf42010a19c80f	0.752961082910321	Mono.CD14	0.996211746960788	#B973FF	8.32384215142604	2.20730302672428	8931	Mono.CD14	#B973FF	-8.45392307921636	8.57799026023946
X044_icicle-3	5c01e9cae0a811eabbbf42010a19c80f	0.756595744680851	T.CD4.Memory	0.933488581207574	#009444	-4.64074905722415	-0.393067218320416	6494	T.CD4.Memory	#009444	6.63345251574209	1.65015962076102
X044_icicle-3	5c05f452e0a811eabbbf42010a19c80f	0.803306485799067	B.Naive	0.733406560614668	#F26439	0.581011270496719	7.43845599608748	6173	B.Active	#992E46	-4.970839	-5.458257
X044_icicle-3	5c00cafee0a811eabbbf42010a19c80f	0.798428207306712	B.Naive	0.784359714410502	#F26439	0.365831687022602	8.17581451911015	7596	B.Naive	#F26439	-6.5600295738475	-8.08622216077113
X044_icicle-3	5c059638e0a811eabbbf42010a19c80f	0.772087067861716	Mono.CD14	1	#B973FF	8.34328110684535	1.58005732274112	11689	Mono.CD14	#B973FF	-8.489323	9.599726
X044_icicle-3	5c039f54e0a811eabbbf42010a19c80f	0.762302096705178	Mono.CD14	1	#B973FF	8.20021912562528	2.14661300410117	6382	Mono.CD14	#B973FF	-9.28551032195748	8.68940873130598
X044_icicle-3	5c00e66ae0a811eabbbf42010a19c80f	0.739767341663076	Mono.CD14	0.945631960221744	#B973FF	7.27400206755832	1.56116851920541	8224	DC.Myeloid	#9246FF	-8.42777055020389	7.1654472401394
X044_icicle-3	5c01a302e0a811eabbbf42010a19c80f	0.706212251941329	Mono.CD14	1	#B973FF	8.44362810489129	1.95672662392548	7010	Mono.CD14	#B973FF	-8.86026256229731	9.5036305017358
X044_icicle-3	5c02ebb8e0a811eabbbf42010a19c80f	0.822685788787484	NK	0.389708003193705	#8DC63F	0.443456034425582	6.18490669758262	5894	B.Active	#992E46	-5.10899681737856	-5.25500107896157
X044_icicle-3	5bff5714e0a811eabbbf42010a19c80f	0.846203904555315	NK	0.471878173194846	#8DC63F	1.27084313082707	-4.05266166575297	4419	T.DoubleNegative	#00D37D	1.39341181887334	-2.73850868836829
X044_icicle-3	5c013610e0a811eabbbf42010a19c80f	0.868788142981691	Mono.CD14	0.809730668405539	#B973FF	7.9617747958859	0.0639707716705671	10277	Mono.CD16	#E680FF	-4.8974356110647	10.3881427989779
X044_icicle-3	5c033cb2e0a811eabbbf42010a19c80f	0.786306149149586	Mono.CD14	1	#B973FF	7.55899625071723	0.943451111544029	11750	Mono.CD16	#E680FF	-5.66253137471568	10.7957661461346
X044_icicle-3	5bfcb2c0e0a811eabbbf42010a19c80f	0.840244434744653	T.CD4.Memory	0.359633544608024	#009444	-2.81573597132892	1.26077454459369	2934	T.CD8.Effector	#1B75BC	2.62859027695242	-4.28841853899885
X044_icicle-3	5bfe9fa4e0a811eabbbf42010a19c80f	0.760736196319019	T.CD8.Effector	0.546027124739816	#1B75BC	0.595193910970035	-4.36257696515062	2770	NK	#8DC63F	-1.71786900375574	-0.70714456352247
X044_icicle-3	5c058328e0a811eabbbf42010a19c80f	0.729681978798587	Mono.CD14	1	#B973FF	8.59588895899438	1.26542612158	8391	Mono.CD14	#B973FF	-8.280714	9.547132
X044_icicle-3	5c022f66e0a811eabbbf42010a19c80f	0.853123615418697	T.CD4.Memory	0.644330888013806	#009444	-3.58890841855692	1.70552798070142	7754	T.CD4.Naive	#81D08B	6.71150021978058	-1.96661300573265
X044_icicle-3	5c03798ee0a811eabbbf42010a19c80f	0.764640638864241	Mono.CD14	1	#B973FF	8.02926430301797	2.02686546316426	5158	Mono.CD14	#B973FF	-8.97546934302749	9.03128475196907
X044_icicle-3	5bfec4d4e0a811eabbbf42010a19c80f	0.804840142095915	NK	0.806389017204035	#8DC63F	1.08795626137152	-5.40599312204863	3612	NK	#8DC63F	-3.91948156515697	1.02624550966792
X044_icicle-3	5c010f78e0a811eabbbf42010a19c80f	0.771371326803206	T.CD4.Naive	0.707206839972514	#81D08B	-3.60637617125926	0.990309876130755	3667	T.CD8.Naive	#76ACD7	2.14159699724227	-5.52325475222679
X044_icicle-3	5bfceeace0a811eabbbf42010a19c80f	0.817127564674398	T.CD4.Memory	0.505172395861524	#009444	-4.16579458977631	1.03276025988716	5282	T.CD4.Memory	#009444	5.93251504407761	2.38207949151443
X044_icicle-3	5c05e6ece0a811eabbbf42010a19c80f	0.781236005373937	B.Naive	0.76356853880056	#F26439	-0.118598058211309	7.21699639013743	10025	B.Naive	#F26439
X044_icicle-3	5c00dc7ee0a811eabbbf42010a19c80f	0.749663827879875	T.CD4.Memory	0.855548125702663	#009444	-4.69653876164207	-1.1620640323896	3639	T.CD4.Memory	#009444	4.604180959254	0.0265495485326899
X044_icicle-3	5c01ff00e0a811eabbbf42010a19c80f	0.853894642053129	T.CD4.Memory	0.440139293677266	#009444	-0.0904131389088848	-1.1289992967901	13558	T.CD8.Exhausted	#8D98B7	1.64749282149428	-3.30596339705064
X044_icicle-3	5bfd241ce0a811eabbbf42010a19c80f	0.810571687840291	T.CD4.Memory	0.366248793437216	#009444	-3.38256009025493	-0.168983276275281	5891	T.CD4.Memory	#009444	3.97849463935157	0.154352321876849
X044_icicle-3	5c040d18e0a811eabbbf42010a19c80f	0.774625510667272	T.CD4.Naive	0.508903699407229	#81D08B	-4.47465170197082	0.159446117255397	11164	T.CD4.Memory	#009444	7.06976241009929	1.59757951794965
X044_icicle-3	5c01706ce0a811eabbbf42010a19c80f	0.915985467756585	T.CD4.Memory	0.65752669795315	#009444	-3.79439006412527	0.736388322106714	7933	T.DoublePositive	#00937D	3.16112609513948	-4.70095285724666
X044_icicle-3	5c03d208e0a811eabbbf42010a19c80f	0.80360401459854	NK	0.807394559924803	#8DC63F	1.59366580385489	-4.52230380649011	5348	T.CD8.Exhausted	#8D98B7	1.11741224232794	-3.51461298594012
X044_icicle-3	5bffc3cae0a811eabbbf42010a19c80f	0.772478320401643	T.CD4.Memory	0.90098321680656	#009444	-4.86322304603944	-0.558086401503114	7157	T.CD4.Naive	#81D08B
X044_icicle-3	5bfd33eee0a811eabbbf42010a19c80f	0.849474645957058	T.CD4.Memory	0.668818479720085	#009444	-4.26997568713373	0.296451236818286	10963	T.CD4.Memory	#009444	7.53413720453436	1.6186809899959
X044_icicle-3	5c029d70e0a811eabbbf42010a19c80f	0.732478240952817	Mono.CD14	0.961439946926918	#B973FF	7.87506022190349	1.96722207365886	15318	DC.Myeloid	#9246FF	-8.56967732074885	7.08057188658063
X044_icicle-3	5c03d7d0e0a811eabbbf42010a19c80f	0.814390467461045	T.CD4.Memory	0.739090613977004	#009444	-4.85726979433035	-0.894398449635868	5031	T.CD4.Memory	#009444	4.89472051191676	1.83198990220046
X044_icicle-3	5c04f052e0a811eabbbf42010a19c80f	0.714841960604672	NK	0.549442878681121	#8DC63F	0.681357628379402	-4.67327201805142	5051	T.CD8.Exhausted	#8D98B7	0.829514549504453	-3.31890759319237
X044_icicle-3	5bfde028e0a811eabbbf42010a19c80f	0.83816758747698	T.DoubleNegative	0.386601779620554	#00D37D	-2.22818409587526	-1.8089303021086	4051	T.CD8.Exhausted	#8D98B7	1.88008157301001	-2.94070587600476
X044_icicle-3	5c055b00e0a811eabbbf42010a19c80f	0.744014732965009	Mono.CD16	0.658429468762545	#E680FF	7.9567224734397	-0.000916296032718839	6685	Mono.CD16	#E680FF	-5.550118	10.12309
X044_icicle-3	5bffdc8ee0a811eabbbf42010a19c80f	0.823937153419593	Mono.CD16	0.509197053948444	#E680FF	8.16609066751552	0.296860138991603	5360	Mono.CD16	#E680FF	-5.74008030274304	10.3741175425827
X044_icicle-3	5c0187c8e0a811eabbbf42010a19c80f	0.806108283202221	B.Naive	0.33832914782438	#F26439	0.0724125957173434	6.60329535597723	5334	B.Naive	#F26439	-5.45617092197564	-9.42501098645803
X044_icicle-3	5c042e2ee0a811eabbbf42010a19c80f	0.824224177860121	T.CD4.Naive	0.41254241364111	#81D08B	-2.02927996323295	1.4762603669989	8348	T.CD4.Exhausted	#779383	5.1922763561926	-0.212932498065314
X044_icicle-3	5bffd2d4e0a811eabbbf42010a19c80f	0.76949860724234	NK	0.464977720057968	#8DC63F	2.00881318657458	-5.24081375125868	8262	T.CD8.Effector	#1B75BC	0.994961791655248	-4.71766851196876
X044_icicle-3	5c01578ae0a811eabbbf42010a19c80f	0.750348675034867	Mono.CD14	1	#B973FF	8.38416962819678	1.80860219690132	5736	Mono.CD14	#B973FF	-8.88282224376893	8.93422452873981
X044_icicle-3	5bfea1f2e0a811eabbbf42010a19c80f	0.818501170960187	T.CD4.Memory	0.479687998777874	#009444	-4.24337044748575	0.901626591907246	13286	T.CD4.Memory	#009444	7.63313167960006	1.67963232193291
X044_icicle-3	5c063714e0a811eabbbf42010a19c80f	0.644988344988345	T.CD4.Memory	0.667413510963143	#009444	-4.4813297288978	-0.370131166096105	6398	T.CD4.Memory	#009444	4.92977	0.9801385
X044_icicle-3	5bfc920ee0a811eabbbf42010a19c80f	0.778715424285045	B.Naive	0.705398221922255	#F26439	0.621321523558709	7.92047135319248	759	B.Naive	#F26439	-6.93615455227118	-8.64353043842599
X044_icicle-3	5c01109ae0a811eabbbf42010a19c80f	0.82577174929841	NK	0.628025811146804	#8DC63F	0.431023499381846	-3.37400205358992	8457	T.CD4.CD45RO.CD45RA	#00C63F	2.49260803348326	-0.740784586143659
X044_icicle-3	5c01b77ae0a811eabbbf42010a19c80f	0.764830508474576	B.Naive	0.800901447721906	#F26439	0.698750456013809	7.78821190743864	708	B.Naive	#F26439	-6.53377421439319	-8.21442743484362
X044_icicle-3	5bfe0490e0a811eabbbf42010a19c80f	0.77619724988146	B.Naive	0.831416068170316	#F26439	0.662531559438374	7.86517729552296	712	B.Naive	#F26439	-6.79136992903872	-8.5595331305936
X044_icicle-3	5c0043c2e0a811eabbbf42010a19c80f	0.776409284699195	T.CD4.Memory	0.620516303106002	#009444	-4.4754190336818	0.184302092284153	6874	T.CD4.Memory	#009444	6.79238855501351	1.55788398592554
X044_icicle-3	5bfd5144e0a811eabbbf42010a19c80f	0.888020833333333	T.CD4.Memory	0.43065579260216	#009444	-2.62297553952934	0.783752660592827	5083	T.CD4.Naive	#81D08B
X044_icicle-3	5c04d676e0a811eabbbf42010a19c80f	0.763283867879368	Mono.CD14	0.892715845369705	#B973FF	7.67248974257592	0.783057236077458	9446	Mono.CD14	#B973FF	-7.80927875867768	9.62374068864606
X044_icicle-3	5c03e694e0a811eabbbf42010a19c80f	0.773883821411426	Mono.CD14	0.750500209429958	#B973FF	8.43279881501438	1.11008857606866	5088	Mono.CD16	#E680FF	-5.61872589850262	9.75992547420752
X044_icicle-3	5c037a42e0a811eabbbf42010a19c80f	0.723214285714286	Mono.CD14	0.73068107871237	#B973FF	8.34185021408458	0.199269192792899	9326	Mono.CD16	#E680FF	-4.89545275390704	10.374746973494
X044_icicle-3	5c0433d8e0a811eabbbf42010a19c80f	0.698163363943934	Mono.CD14	1	#B973FF	8.47076295839945	1.99382530044734	5578	DC.Myeloid	#9246FF	-8.58304313308453	7.40147085931324
X044_icicle-3	5c031d72e0a811eabbbf42010a19c80f	0.704941860465116	B.Naive	0.704643885136573	#F26439	0.517206065509496	7.75830338360071	3364	B.Naive	#F26439
X044_icicle-3	5bff30a4e0a811eabbbf42010a19c80f	0.695567462250365	Mono.CD14	1	#B973FF	8.39009133314681	2.20902076748052	12645	Mono.CD14	#B973FF	-8.73486198481057	8.63844287533504
X044_icicle-3	5bfe7600e0a811eabbbf42010a19c80f	0.744748412310699	T.CD8.Naive	0.406970285266177	#76ACD7	-4.24757660379201	0.355778391982234	10774	T.CD4.Memory	#009444	6.13741181926654	3.17221475076514
X044_icicle-3	5c000ccce0a811eabbbf42010a19c80f	0.802830649097121	NK	0.757423078635216	#8DC63F	1.54198124880764	-3.0654895675016	14246	B.Naive	#F26439	-6.02838737641495	-8.46031666975886
X044_icicle-3	5c045052e0a811eabbbf42010a19c80f	0.778462296697881	B.Naive	0.779400378629678	#F26439	0.508799033077574	7.05957111262333	7389	B.Active	#992E46	-6.36131891693568	-6.0078747059557
X044_icicle-3	5c026242e0a811eabbbf42010a19c80f	0.743944636678201	NK	0.687761215076449	#8DC63F	2.01985504047642	-4.42211588268322	12455	Mono.CD16	#E680FF	-5.97172878372484	9.56604239155218
X044_icicle-3	5c020522e0a811eabbbf42010a19c80f	0.77882236516576	NK	0.595117204203983	#8DC63F	1.23905948345867	-5.46364794223826	3829	NK	#8DC63F	-4.70733134976162	0.323140709909037
X044_icicle-3	5c0457bee0a811eabbbf42010a19c80f	0.800298062593144	B.Naive	0.92287184386552	#F26439	0.165958548268164	8.00511566374701	26976	B.Naive	#F26439	-7.1841248719548	-8.63762380216462
X044_icicle-3	5bff0e4ee0a811eabbbf42010a19c80f	0.785181501740428	T.CD4.Memory	0.708664852498042	#009444	-4.62955305876228	-0.399758780235401	5137	T.CD4.Memory	#009444	6.7571769901322	2.02666913372445
X044_icicle-3	5bfde21ce0a811eabbbf42010a19c80f	0.789775561097257	T.CD8.Effector	0.502741031066461	#1B75BC	2.44487427674855	-3.81868382792275	3221	NK	#8DC63F	-3.5876312972413	-0.313025838840944
X044_icicle-3	5c038b04e0a811eabbbf42010a19c80f	0.734663341645885	Mono.CD14	1	#B973FF	7.88850585253959	1.9672575125923	3573	DC.Myeloid	#9246FF	-8.10970251460485	7.25344817492609
X044_icicle-3	5bfd0aa4e0a811eabbbf42010a19c80f	0.85175	T.CD4.Memory	0.561447604937093	#009444	-3.22916688861736	1.13585508528255	3074	T.CD4.Memory	#009444	6.60685554408297	0.69060922506725
X044_icicle-3	5c00453ee0a811eabbbf42010a19c80f	0.751251251251251	B.Naive	0.863427814776806	#F26439	0.0874466222968748	7.45942845055966	4935	B.Naive	#F26439	-5.52686569436706	-7.86457828653492
X044_icicle-3	5bfd318ce0a811eabbbf42010a19c80f	0.845669687814703	B.Naive	0.940334418515375	#F26439	0.0337676365962055	7.61892203970142	7994	B.Naive	#F26439	-7.07230233150872	-8.70550573074122
X044_icicle-3	5c01712ae0a811eabbbf42010a19c80f	0.767839195979899	NK	0.569328317249252	#8DC63F	2.0301024808921	-4.09917414469398	5177	T.DoubleNegative	#00D37D	1.43123160235669	-2.08409365198918
X044_icicle-3	5c024ba4e0a811eabbbf42010a19c80f	0.735725113693785	Mono.CD14	0.637786341719323	#B973FF	8.10098850292572	0.369817646629474	3396	B.Naive	#F26439	-5.8758195100199	-7.89409442755118
X044_icicle-3	5bfcdb88e0a811eabbbf42010a19c80f	0.75544855549924	B.Naive	0.526745634362205	#F26439	0.159650532889344	6.85367627600913	6017	B.Naive	#F26439	-5.96204139715626	-8.31843697410937
X044_icicle-3	5bff1858e0a811eabbbf42010a19c80f	0.846153846153846	T.CD4.Naive	0.400601950163332	#81D08B	6.47995783998225	0.56317669929086	7953	Mono.CD16	#E680FF	-5.72038484626575	8.9928176746665
X044_icicle-3	5bfff76ee0a811eabbbf42010a19c80f	0.836036492650786	T.CD4.Naive	0.476873720940246	#81D08B	0.591383503563745	-2.27743572902317	7534	T.CD4.CD45RO.CD45RA	#00C63F
X044_icicle-3	5c0363d6e0a811eabbbf42010a19c80f	0.736561866125761	Mono.CD14	1	#B973FF	8.50199545743682	2.19883291281949	5015	Mono.CD14	#B973FF	-9.2707644403802	8.60528759320875
X044_icicle-3	5c026364e0a811eabbbf42010a19c80f	0.803498985801217	T.CD4.Memory	0.844113204224946	#009444	-4.66291604518907	-0.730443604933523	5628	T.CD4.Memory	#009444	4.94365225284619	1.75122846001881
X044_icicle-3	5bfd974ee0a811eabbbf42010a19c80f	0.774644308943089	NK	0.709535407963635	#8DC63F	1.31695165338671	-4.5495524690344	2905	T.CD8.Exhausted	#8D98B7	1.25013263078741	-3.34482507887115
X044_icicle-3	5bfda9e6e0a811eabbbf42010a19c80f	0.726069246435845	Mono.CD14	1	#B973FF	8.10457676950775	0.796634957223175	4494	Mono.CD16	#E680FF	-5.52544093950154	10.4478811165297
X044_icicle-3	5bfef8bee0a811eabbbf42010a19c80f	0.785750636132316	T.CD8.Effector	0.507517339326629	#1B75BC	2.08794105840425	-4.69251974241923	1920	NK	#8DC63F	-1.9959524640196	-0.55950089324119
X044_icicle-3	5bfd005ee0a811eabbbf42010a19c80f	0.756377551020408	T.CD4.Memory	0.936044943958377	#009444	-4.70038733005213	-0.608285769170439	8848	T.CD4.Memory	#009444	7.139462630809	1.69809480174586
X044_icicle-3	5bfcb996e0a811eabbbf42010a19c80f	0.671938775510204	NK	0.888026635233877	#8DC63F	1.61227712304147	-3.36878669891351	1954	NK	#8DC63F	-3.39474917829863	0.34956861800596
X044_icicle-3	5bfcfaa0e0a811eabbbf42010a19c80f	0.799234693877551	T.CD4.Memory	0.325356161849108	#009444	-2.02321293393878	-0.745392161860065	7567	T.CD4.CD45RO.CD45RA	#00C63F	3.2418293212653	-0.584341800691477
X044_icicle-3	5bfd1dfae0a811eabbbf42010a19c80f	0.77170582226762	B.Naive	0.992070671832534	#F26439	-0.289345116341728	7.22889194574956	4711	B.Naive	#F26439	-6.76334455224464	-8.59563896386788
X044_icicle-3	5bfe9072e0a811eabbbf42010a19c80f	0.814096016343207	Mono.CD14	0.793125360890167	#B973FF	7.9822500237536	0.175064050305276	6853	Mono.CD16	#E680FF	-4.99874171433394	10.4860816488285
X044_icicle-3	5c043d92e0a811eabbbf42010a19c80f	0.719887237314198	B.Naive	0.827756054646165	#F26439	0.39581343264474	8.0157287646601	3317	B.Active	#992E46	-5.25837047350976	-5.31035107168335
X044_icicle-3	5c039c02e0a811eabbbf42010a19c80f	0.792564102564103	T.CD4.Memory	0.850091284930564	#009444	-4.32584741781669	0.228602618301252	3597	T.CD4.Memory	#009444	4.9600881749198	1.8122306003769
X044_icicle-3	5bfcb7f2e0a811eabbbf42010a19c80f	0.684548254620123	Mono.CD14	1	#B973FF	8.21655813243176	1.92225006954584	6724	Mono.CD14	#B973FF	-9.19456399892395	8.60656935282618
X044_icicle-3	5c01f6e0e0a811eabbbf42010a19c80f	0.770041109969168	Mono.CD14	0.935792170146778	#B973FF	8.52198942402502	0.490176443469797	8666	Mono.CD16	#E680FF	-7.20846910100744	9.36170626714992
X044_icicle-3	5c02430ce0a811eabbbf42010a19c80f	0.77929085303186	B.Naive	0.897516266916319	#F26439	0.303891117139191	7.96459999509052	2012	B.Active	#992E46	-5.14271119494981	-5.41506458461935
X044_icicle-3	5c03fdc8e0a811eabbbf42010a19c80f	0.809376609994848	T.CD4.Naive	0.504856087994044	#81D08B	-4.36142541318633	0.426315079426434	11900	T.CD4.Memory	#009444	7.96615476867026	1.18841818400982
X044_icicle-3	5c04eea4e0a811eabbbf42010a19c80f	0.758371973209686	T.CD8.Effector	0.45013945931736	#1B75BC	1.41163760932012	-3.75336248591122	3131	NK	#8DC63F	-1.85839323669788	-0.91512099305459
X044_icicle-3	5c01e466e0a811eabbbf42010a19c80f	0.780506721820062	T.CD4.Memory	0.835971803059902	#009444	-3.9843444673689	0.192182951717038	10520	T.CD4.Naive	#81D08B
X044_icicle-3	5c03c4ace0a811eabbbf42010a19c80f	0.835658914728682	T.CD4.Naive	0.382775442151614	#81D08B	-1.994102470473	1.31401795091118	4745	T.CD4.Memory	#009444	3.98841537181528	1.16365034307453
X044_icicle-3	5c006460e0a811eabbbf42010a19c80f	0.817123642007243	Mono.CD16	0.493439589358617	#E680FF	7.13183377754925	0.103875391120601	12615	Mono.CD16	#E680FF	-5.57309452551439	8.68394558209765
X044_icicle-3	5c028b82e0a811eabbbf42010a19c80f	0.797767393561786	Mono.CD14	0.754465774436673	#B973FF	6.97909162563439	0.75995315314785	13301	Mono.CD16	#E680FF	-5.30263380379822	9.70660731221315
X044_icicle-3	5c02b224e0a811eabbbf42010a19c80f	0.744300518134715	T.CD4.Naive	0.674166097566288	#81D08B	-4.02953749157655	-0.313311567865408	5381	T.CD4.Naive	#81D08B
X044_icicle-3	5c03878ae0a811eabbbf42010a19c80f	0.812370062370062	T.CD4.Naive	0.500401902961511	#81D08B	-3.58875213076042	1.63172907251549	4278	T.CD4.Memory	#009444	5.53573428071748	1.61880720316328
X044_icicle-3	5c05e17ee0a811eabbbf42010a19c80f	0.7671875	Mono.CD14	0.727484838747891	#B973FF	7.1583509257757	0.22433155110386	9334	Mono.CD16	#E680FF	-5.450292	8.560082
X044_icicle-3	5bfe8f50e0a811eabbbf42010a19c80f	0.807288935500787	B.Naive	0.633732639964522	#F26439	0.243159781655691	7.73185057806997	2418	B.Naive	#F26439
X044_icicle-3	5bffa4d0e0a811eabbbf42010a19c80f	0.927635028841112	T.CD4.Memory	0.701333742656451	#009444	-4.52858673557897	0.209445402609573	8477	T.DoublePositive	#00937D	2.86466177696357	-3.48317185892305
X044_icicle-3	5c044404e0a811eabbbf42010a19c80f	0.785301837270341	Mono.CD16	0.647984347800094	#E680FF	8.01982982371137	0.0316368440111449	6654	Mono.CD16	#E680FF	-6.3276854427226	10.2294114366698
X044_icicle-3	5c02f072e0a811eabbbf42010a19c80f	0.753018372703412	Mono.CD14	0.553511123794631	#B973FF	8.67195925125232	0.448911281226155	5439	Mono.CD16	#E680FF	-5.57730551106408	9.76947348666676
X044_icicle-3	5c010dd4e0a811eabbbf42010a19c80f	0.787934668071654	T.CD4.Memory	0.53021812444248	#009444	-4.2116475642727	0.284593564736923	10161	T.CD4.Memory	#009444	7.68700922970631	1.21589290720109
X044_icicle-3	5c0537c4e0a811eabbbf42010a19c80f	0.803287380699894	T.CD4.Naive	0.475169417979448	#81D08B	-0.219596518124568	-1.20350671195636	6411	T.CD8.Effector	#1B75BC	1.045028	-4.126578
X044_icicle-3	5bff5548e0a811eabbbf42010a19c80f	0.737009544008484	T.CD4.Naive	0.590710842687967	#81D08B	-4.74966345427687	-0.649701003544934	1715	T.CD4.Memory	#009444	6.14716151722226	1.06607196504996
X044_icicle-3	5c02cd0ee0a811eabbbf42010a19c80f	0.817073170731707	T.CD4.Memory	0.476327857548639	#009444	-3.52583325501536	0.255259118933485	5102	T.CD4.Exhausted	#779383	5.28658909814047	0.0229615491090834
X044_icicle-3	5bfeacd8e0a811eabbbf42010a19c80f	0.781117021276596	T.CD4.Naive	0.387540045006968	#81D08B	-3.97383567641491	0.530867581282667	6176	T.CD4.Memory	#009444	6.52244099508208	1.9465484641541
X044_icicle-3	5bfc9790e0a811eabbbf42010a19c80f	0.736310473152579	T.CD4.Memory	0.556039981186499	#009444	-4.50013563181	-0.114589415250987	6549	T.CD4.Memory	#009444	6.72329741681615	0.420006222313815
X044_icicle-3	5c03e7ace0a811eabbbf42010a19c80f	0.742690058479532	T.CD4.Naive	0.690069442371834	#81D08B	-4.72787722523664	-0.52752476250999	1618	T.CD4.Memory	#009444	6.37023270974894	0.987780045373093
X044_icicle-3	5bfd0b62e0a811eabbbf42010a19c80f	0.809294871794872	T.CD4.Memory	0.761115676338584	#009444	-4.40862625909334	-0.610879828468671	6282	T.CD4.Memory	#009444	6.30278215040744	2.45413752593268
X044_icicle-3	5bffab88e0a811eabbbf42010a19c80f	0.68883547008547	B.Naive	0.849124742606265	#F26439	0.443655508500044	8.21424856631069	7791	B.Naive	#F26439	-6.17317866914774	-8.95281416986923
X044_icicle-3	5c017c74e0a811eabbbf42010a19c80f	0.727861771058315	Mono.CD14	1	#B973FF	7.90223622037746	1.74051846548259	5305	Mono.CD14	#B973FF	-8.94183464545647	9.20888329981279
X044_icicle-3	5c0598aee0a811eabbbf42010a19c80f	0.777476989713048	T.CD4.Memory	0.727439034787382	#009444	-3.88465091655659	-0.558179861873574	3463	T.CD4.Memory	#009444	6.255436	2.452782
X044_icicle-3	5c040dd6e0a811eabbbf42010a19c80f	0.84341252699784	T.CD4.Memory	0.44206354047011	#009444	-1.88485580172402	-0.217057094537623	6752	T.CD4.Memory	#009444	6.5586282040907	2.56827984818105
X044_icicle-3	5c040caae0a811eabbbf42010a19c80f	0.812805208898535	NK	0.706148606901412	#8DC63F	1.22321276073474	-4.40915000454885	2215	NK	#8DC63F	-3.96495841498136	0.44093625379726
X044_icicle-3	5c0096bae0a811eabbbf42010a19c80f	0.769858541893362	B.Naive	0.807698070700486	#F26439	0.350376043879171	8.25016182276002	9169	B.Naive	#F26439	-5.33019541231134	-7.18731962635908
X044_icicle-3	5bfca01ee0a811eabbbf42010a19c80f	0.748362445414847	T.CD4.Memory	0.517242463683699	#009444	-3.14491927533221	-0.718805226610442	13588	Mono.CD16	#E680FF	-5.49614102383236	8.70601374295428
X044_icicle-3	5c058f44e0a811eabbbf42010a19c80f	0.779291553133515	T.CD4.Naive	0.743398554813063	#81D08B	-4.48560842955294	0.368579279746469	8368	T.CD4.Memory	#009444	6.778296	1.747882
X044_icicle-3	5c0624c2e0a811eabbbf42010a19c80f	0.804240088105727	NK	0.53770328219164	#8DC63F	0.827911153413373	-3.10545757146793	1804	NK	#8DC63F	-3.058793	0.9436601
X044_icicle-3	5c01bd92e0a811eabbbf42010a19c80f	0.802077638053581	Mono.CD14	0.753759443547563	#B973FF	8.08613084541182	0.19240703558068	7055	Mono.CD16	#E680FF	-6.13634594424291	9.8740876770948
X044_icicle-3	5c059db8e0a811eabbbf42010a19c80f	0.749177631578947	T.CD4.Memory	0.432456610424295	#009444	-1.0575118566127	-0.611131786055399	14113	Mono.CD16	#E680FF	-5.569928	8.753538
X044_icicle-3	5c00d09ee0a811eabbbf42010a19c80f	0.780648708081364	Mono.CD14	1	#B973FF	7.74295898829426	2.01864710346413	8388	Mono.CD14	#B973FF	-8.97062339508819	8.49561807701973
X044_icicle-3	5c0090a2e0a811eabbbf42010a19c80f	0.786461199779857	NK	0.637660222054827	#8DC63F	0.842669715239046	6.54130707346412	5137	B.Naive	#F26439	-5.56683363582652	-9.00292112868292
X044_icicle-3	5c02b0b2e0a811eabbbf42010a19c80f	0.781301709873138	Mono.CD14	0.876325539971019	#B973FF	8.4725511821075	0.577301385408098	11806	Mono.CD16	#E680FF	-4.95021200993199	10.4220239441657
X044_icicle-3	5c047f8ce0a811eabbbf42010a19c80f	0.788525498891353	Mono.CD14	1	#B973FF	7.92662038397553	1.96807419996533	9083	DC.Myeloid	#9246FF	-8.23103374942142	7.23533035644351
X044_icicle-3	5bfe75b0e0a811eabbbf42010a19c80f	0.809563294637922	T.CD4.Memory	0.764725870150966	#009444	-4.57599781123039	-0.67081595125096	3211	T.CD4.Memory	#009444	4.739967701578	0.43670425287533
X044_icicle-3	5c0510aae0a811eabbbf42010a19c80f	0.741569928137092	B.Naive	0.572335804892044	#F26439	0.412770644643111	8.34396631242627	6202	B.Naive	#F26439	-6.201602	-8.307316
X044_icicle-3	5bfc945ce0a811eabbbf42010a19c80f	0.742659279778393	Mono.CD14	0.899908052123371	#B973FF	8.43226269806738	0.496998546363755	10455	Mono.CD16	#E680FF	-5.67943986544977	10.8103089746541
X044_icicle-3	5bfdbb66e0a811eabbbf42010a19c80f	0.726592797783933	T.CD4.Memory	0.744835788587499	#009444	-4.21139021160472	-1.191087040743	4652	T.CD4.Naive	#81D08B
X044_icicle-3	5bfe7038e0a811eabbbf42010a19c80f	0.756779192030991	B.Naive	0.86517210165906	#F26439	0.542709340662441	8.21145384349776	1445	B.Active	#992E46	-4.99454923817286	-5.36187381606789
X044_icicle-3	5c036f0ce0a811eabbbf42010a19c80f	0.682750970604548	Mono.CD14	0.915932283212781	#B973FF	8.2323001382725	2.27591295625121	9144	DC.Myeloid	#9246FF	-8.54454533629909	7.00696288270621
X044_icicle-3	5bfccf26e0a811eabbbf42010a19c80f	0.748320268756999	T.CD4.Memory	0.341117512750475	#009444	1.47964222780941	-1.7641121086662	4763	NK	#8DC63F	-4.71479171863249	0.108507991982471
X044_icicle-3	5bfce024e0a811eabbbf42010a19c80f	0.802521008403361	B.Naive	0.777351594267915	#F26439	-0.120556173618919	7.80530029099911	12379	B.Active	#992E46	-6.54189235179809	-6.71458283629872
X044_icicle-3	5c05d8a0e0a811eabbbf42010a19c80f	0.761637689287717	B.Naive	0.668050533217237	#F26439	0.492972650149241	7.76341813492975	6125	B.Naive	#F26439
X044_icicle-3	5c01dd5ee0a811eabbbf42010a19c80f	0.802528089887641	T.CD4.Memory	0.840434367431659	#009444	-3.68250946093162	-0.449087644116107	3040	T.CD4.Memory	#009444	6.51670868035523	1.44986073009558
X044_icicle-3	5c016662e0a811eabbbf42010a19c80f	0.812359550561798	B.Naive	0.560230272033779	#F26439	0.339214348651841	7.87690480922626	7138	B.Active	#992E46	-6.66204545166333	-5.84633630984537
X044_icicle-3	5bfcd872e0a811eabbbf42010a19c80f	0.769555430500844	B.Naive	0.582249876937564	#F26439	0.375599173733246	6.59665766588226	10853	B.Naive	#F26439	-6.30113942448569	-7.69386991381121
X044_icicle-3	5bfdba30e0a811eabbbf42010a19c80f	0.783905458638154	NK	0.504510497654028	#8DC63F	1.20644330857575	-4.01426482619835	3536	T.DoubleNegative	#00D37D	0.351663644845233	-2.29514128834824
X044_icicle-3	5c018e4ee0a811eabbbf42010a19c80f	0.799154929577465	B.Naive	0.74078091112864	#F26439	0.397132484376144	8.25307917892417	2724	B.Naive	#F26439	-6.45366555208628	-8.66699000941926
X044_icicle-3	5c04dd88e0a811eabbbf42010a19c80f	0.751698754246886	T.CD4.Memory	0.614491924752093	#009444	-4.7750285948682	-0.407849097322648	5475	T.CD4.Memory	#009444	5.01141167225094	1.25836469422388
X044_icicle-3	5c0370f6e0a811eabbbf42010a19c80f	0.767309875141884	T.CD4.Naive	0.918996268108248	#81D08B	-2.99216446287015	1.62846726652272	3272	T.CD4.Memory	#009444	3.83574150719757	1.3072062816096
X044_icicle-3	5bfed7eee0a811eabbbf42010a19c80f	0.762649232518476	B.Naive	0.692771504315404	#F26439	0.401568864041034	7.39773208710335	5141	B.Active	#992E46	-6.02114269243006	-5.23174152210197
X044_icicle-3	5c046326e0a811eabbbf42010a19c80f	0.809863169897377	Mono.CD16	0.343071472350066	#E680FF	6.54783211076814	0.302310265257477	8339	Mono.CD16	#E680FF	-5.47662351747021	8.76563931766518
X044_icicle-3	5c0296fee0a811eabbbf42010a19c80f	0.723331431831147	T.CD4.Memory	0.651062455471725	#009444	-3.25679483481907	0.109202402777771	5455	T.CD4.Memory	#009444	6.13919537525187	3.22357892863504
X044_icicle-3	5bfcdacae0a811eabbbf42010a19c80f	0.780276816608997	NK	0.883768731489812	#8DC63F	0.687469939371624	-4.37510645288059	3097	NK	#8DC63F	-4.12035400706353	1.18522407043902
X044_icicle-3	5c00da1ce0a811eabbbf42010a19c80f	0.795271049596309	NK	0.509600512954568	#8DC63F	1.97451782336779	-4.92371912227499	4561	NK	#8DC63F	-4.75004704443539	0.661192333270173
X044_icicle-3	5c0615aee0a811eabbbf42010a19c80f	0.808092485549133	T.CD4.Naive	0.492896078250536	#81D08B	-2.73852476998172	1.07436694168685	3176	T.CD4.Memory	#009444	3.879956	0.591631
X044_icicle-3	5bfe1764e0a811eabbbf42010a19c80f	0.736994219653179	Mono.CD14	0.947816924236984	#B973FF	8.11748648382836	0.440074138304798	1141	NK	#8DC63F	-0.676455794061001	-0.640600701217892
X044_icicle-3	5c03e004e0a811eabbbf42010a19c80f	0.768539976825029	Mono.CD14	0.602565056713694	#B973FF	7.68031459157636	0.0891909019346937	12579	Mono.CD16	#E680FF	-5.90231099221907	10.7411070833928
X044_icicle-3	5bfd426ce0a811eabbbf42010a19c80f	0.754487550665895	Mono.CD14	0.682046353486979	#B973FF	8.37053408256815	1.08638619975976	3969	Mono.CD16	#E680FF	-5.69232399010609	9.64470519156108
X044_icicle-3	5c061978e0a811eabbbf42010a19c80f	0.844386271087842	NK	0.94780718741453	#8DC63F	1.10192514808188	-5.44782655605203	1945	NK	#8DC63F	-3.261054	0.8802177
X044_icicle-3	5bfea864e0a811eabbbf42010a19c80f	0.794976635514019	T.CD4.Memory	0.940843620153289	#009444	-4.44467098760851	0.417028337412387	8184	T.CD4.Memory	#009444	7.01714009293158	1.64622297996208
X044_icicle-3	5bfedbb8e0a811eabbbf42010a19c80f	0.804742388758782	B.Naive	0.874635100786957	#F26439	0.194879807400377	7.61565584330257	3941	B.Active	#992E46	-6.03082787803676	-5.65517606326506
X044_icicle-3	5bfd216ae0a811eabbbf42010a19c80f	0.762602579132474	Mono.CD14	1	#B973FF	8.2094027565763	0.550405345003126	7821	Mono.CD16	#E680FF	-4.88156361195494	10.3461628023723
X044_icicle-3	5bfef436e0a811eabbbf42010a19c80f	0.801466275659824	NK	0.932571012605705	#8DC63F	0.967942908209378	-4.41836300179329	1882	NK	#8DC63F	-4.36720691253356	0.459370805748169
X044_icicle-3	5bfdb22ee0a811eabbbf42010a19c80f	0.825279905715969	T.DoubleNegative	0.570025932011301	#00D37D	0.791292246490025	-3.65636912445055	2157	NK	#8DC63F	-3.79783987861149	-0.242692694415967
X044_icicle-3	5c0519f6e0a811eabbbf42010a19c80f	0.77125147579693	Mono.CD14	1	#B973FF	7.89752617012061	2.00927244265858	8063	Mono.CD14	#B973FF	-8.857062	9.170951
X044_icicle-3	5bfd9f0ae0a811eabbbf42010a19c80f	0.767910005920663	T.CD8.Effector	0.414314687399889	#1B75BC	1.18816190515392	-2.35378471976696	3393	NK	#8DC63F	-1.9530028172361	0.14297896690027
X044_icicle-3	5c00084ee0a811eabbbf42010a19c80f	0.764044943820225	Mono.CD14	0.645159944077965	#B973FF	8.1949037667358	0.77402260378995	9744	Mono.CD16	#E680FF	-5.41315097985184	10.5440076998978
X044_icicle-3	5c030d50e0a811eabbbf42010a19c80f	0.751332149200711	NK	0.930572518042052	#8DC63F	1.51542866502121	-5.39282005233629	2087	NK	#8DC63F	-3.29102252941668	-0.144711809958801
X044_icicle-3	5c0388b6e0a811eabbbf42010a19c80f	0.805440567711413	B.Naive	0.7780458220967	#F26439	-0.296327886924833	7.15445068903592	7118	B.Naive	#F26439	-6.89085163541723	-8.63726193607829
X044_icicle-3	5c020892e0a811eabbbf42010a19c80f	0.819123741859088	T.CD4.Memory	0.526557580555021	#009444	-3.32240828614532	0.80665177394568	9473	T.CD4.Naive	#81D08B	6.31948249384074	-0.935796285164572
X044_icicle-3	5c020b6ce0a811eabbbf42010a19c80f	0.779062870699881	B.Naive	0.810615206051103	#F26439	0.354498660234745	7.91154388623739	4554	B.Active	#992E46	-6.55596304079234	-5.87830959762862
X044_icicle-3	5bfd3cc2e0a811eabbbf42010a19c80f	0.762767220902613	T.CD4.Naive	0.518540489615256	#81D08B	-4.08813788884757	-0.634950442384118	5339	T.CD4.Memory	#009444	7.04145805613522	0.715075591903548
X044_icicle-3	5bfdd6e6e0a811eabbbf42010a19c80f	0.773788150807899	T.CD4.Naive	0.628760957014775	#81D08B	-2.98271417667461	0.424471247227536	5382	T.CD4.Memory	#009444	5.19988110072524	1.51869967235914
X044_icicle-3	5c00b816e0a811eabbbf42010a19c80f	0.791116446578632	Mono.CD14	0.698521927509647	#B973FF	8.36185095639757	0.300315570603453	9271	Mono.CD16	#E680FF	-5.90196968699194	10.8204835600039
X044_icicle-3	5c03a3dce0a811eabbbf42010a19c80f	0.779279279279279	T.CD4.Naive	0.607915763115582	#81D08B	0.458045113169181	5.76882276590206	7600	B.Naive	#F26439	-5.19331791100588	-7.55413272567302
X044_icicle-3	5c047820e0a811eabbbf42010a19c80f	0.808779314491882	NK	0.910072224051622	#8DC63F	0.875603730555121	-5.01921635182441	3666	NK	#8DC63F	-4.61294205188913	1.42219068363748
X044_icicle-3	5c040a66e0a811eabbbf42010a19c80f	0.842977697408077	NK	0.776658192865487	#8DC63F	0.891330845857752	-4.04619137065728	1404	NK	#8DC63F	-2.94042218291205	-0.0459789545600465
X044_icicle-3	5c00c716e0a811eabbbf42010a19c80f	0.808948004836759	T.CD4.Memory	0.387042734679383	#009444	-4.15642954474517	1.00508921329429	5272	T.CD4.Memory	#009444	6.61042088856367	0.0499012069885983
X044_icicle-3	5c054714e0a811eabbbf42010a19c80f	0.728823887873248	Mono.CD14	1	#B973FF	7.69887896185192	1.55699781353012	5273	Mono.CD14	#B973FF	-9.127048	8.739721
X044_icicle-3	5c056e2ee0a811eabbbf42010a19c80f	0.814242424242424	NK	0.597073778456741	#8DC63F	0.988863516709919	-2.70184589721614	4687	NK	#8DC63F	-4.714834	0.5492535
X044_icicle-3	5c011a72e0a811eabbbf42010a19c80f	0.78125	B.Naive	0.637950843666468	#F26439	-0.163492139108872	6.98952819803704	13989	B.Active	#992E46	-6.50555830492165	-5.48509047677668
X044_icicle-3	5bfe2844e0a811eabbbf42010a19c80f	0.855015197568389	T.CD8.Effector	0.407188251404515	#1B75BC	1.61753236426102	-3.26972964532794	3907	NK	#8DC63F	-4.71612377353784	0.519558820166893
X044_icicle-3	5c04af48e0a811eabbbf42010a19c80f	0.75976800976801	B.Naive	0.63017198414168	#F26439	0.242512028885252	8.02596405054113	4191	B.Naive	#F26439	-5.5165369765679	-8.03191360859612
X044_icicle-3	5bfeb2a0e0a811eabbbf42010a19c80f	0.821450335161487	T.CD4.Memory	0.706922139043603	#009444	-3.45547459370191	1.10613132978212	7983	T.CD4.Memory	#009444	6.14244170896901	0.789649091526685
X044_icicle-3	5c0065aae0a811eabbbf42010a19c80f	0.807028360049322	B.Naive	0.762627304975365	#F26439	-0.118612787247552	7.58805758621715	11224	B.Naive	#F26439	-6.94560528085604	-8.54859922150101
X044_icicle-3	5c015a1ee0a811eabbbf42010a19c80f	0.800245098039216	NK	0.833912106501112	#8DC63F	1.07187571414033	-5.25829152867755	856	T.CD4.CD45RO.CD45RA	#00C63F
X044_icicle-3	5c0194ace0a811eabbbf42010a19c80f	0.79210042865891	T.CD4.Memory	0.860630937806679	#009444	-0.820686805054251	-0.948690559793978	2733	T.CD4.Memory	#009444	3.38879071498215	0.30290742831448
X044_icicle-3	5bfe5490e0a811eabbbf42010a19c80f	0.811963190184049	T.CD4.Naive	0.65934244541568	#81D08B	-1.9684471482207	1.27210197087962	15375	Mono.CD16	#E680FF	-5.46938354688498	8.59188943598271
X044_icicle-3	5c02ff4ae0a811eabbbf42010a19c80f	0.776210913549969	T.DoubleNegative	0.485390664722905	#00D37D	-0.399441831444795	-3.55391524177542	6766	T.CD4.Memory	#009444
X044_icicle-3	5bff48fae0a811eabbbf42010a19c80f	0.937960687960688	T.CD4.Naive	0.640488953014308	#81D08B	-1.07119164158449	1.58482730177032	13615	T.DoublePositive	#00937D	3.3165973117366	-3.96346931987154
X044_icicle-3	5bff9896e0a811eabbbf42010a19c80f	0.765500306936771	Mono.CD14	1	#B973FF	8.36560896474884	0.632014070645617	9673	Mono.CD16	#E680FF	-5.70635487968879	10.6404051179844
X044_icicle-3	5bfe3c80e0a811eabbbf42010a19c80f	0.822065150583897	B.Naive	0.896279525414365	#F26439	0.288785046910687	8.08875470997515	5657	B.Naive	#F26439	-6.82411821809524	-7.77135888878595
X044_icicle-3	5c047136e0a811eabbbf42010a19c80f	0.8	NK	0.766995149575056	#8DC63F	1.00496266561041	-5.05126913020793	2220	NK	#8DC63F	-4.56082671333593	1.01624303577461
X044_icicle-3	5c035666e0a811eabbbf42010a19c80f	0.78448275862069	T.CD4.Memory	0.792223911797727	#009444	-3.06667260601963	-1.13749747102794	7647	T.CD4.Memory	#009444	6.65161758726198	1.79318635728248
X044_icicle-3	5bfc9f60e0a811eabbbf42010a19c80f	0.812384473197782	NK	0.706424340611274	#8DC63F	0.813492576150874	-5.09497607766657	3058	NK	#8DC63F	-4.09973141965506	0.242330951844645
X044_icicle-3	5c04a624e0a811eabbbf42010a19c80f	0.795440542205792	T.CD4.Memory	0.689947008976909	#009444	-3.46020403741511	-1.13056693906104	4426	T.CD4.Memory	#009444
X044_icicle-3	5c0084e0e0a811eabbbf42010a19c80f	0.769420468557337	Mono.CD14	0.904416902081412	#B973FF	8.18370522105743	0.214061839516969	6482	Mono.CD16	#E680FF	-5.72017399571916	10.7312831895178
X044_icicle-3	5bfec29ae0a811eabbbf42010a19c80f	0.810685608400247	T.CD4.Memory	0.795178017688575	#009444	-3.83005900957951	-0.495708548164242	10606	T.CD4.Memory	#009444	6.79470326466144	2.46472730606353
X044_icicle-3	5c05d558e0a811eabbbf42010a19c80f	0.717687074829932	Mono.CD14	0.994468889848211	#B973FF	7.95444350370614	1.70422953023157	8739	Mono.CD14	#B973FF	-8.600132	8.774427
X044_icicle-3	5bffbc54e0a811eabbbf42010a19c80f	0.731654228855721	Mono.CD14	1	#B973FF	8.17691456953384	2.14288785158908	5634	DC.Myeloid	#9246FF	-8.10379310491745	7.14394899922751
X044_icicle-3	5bfe3bc2e0a811eabbbf42010a19c80f	0.766666666666667	Mono.CD14	0.806272177987103	#B973FF	8.04423812155501	0.229002306534799	11733	Mono.CD16	#E680FF	-4.80946709168021	10.5457806639321
X044_icicle-3	5bfe4590e0a811eabbbf42010a19c80f	0.794887780548628	B.Naive	0.470622721116191	#F26439	-0.174543905952523	7.42793807603124	7631	B.Naive	#F26439	-5.3560069575206	-7.7549124448864
X044_icicle-3	5bff0b92e0a811eabbbf42010a19c80f	0.773891317926296	Mono.CD14	0.865361352688807	#B973FF	7.45025471812397	0.308483882182116	8205	Mono.CD16	#E680FF	-5.88727390524118	10.5107677867922
X044_icicle-3	5c02806ae0a811eabbbf42010a19c80f	0.73429648241206	Mono.CD14	0.902686427170882	#B973FF	7.24746684935235	0.542292032485004	8025	Mono.CD16	#E680FF	-6.49698894850719	9.22510949196009
X044_icicle-3	5c02dc0ee0a811eabbbf42010a19c80f	0.793933708567855	T.CD4.Memory	0.80116858185852	#009444	-4.7703802229084	-0.715266651465429	7878	T.CD4.Naive	#81D08B
X044_icicle-3	5bff875ce0a811eabbbf42010a19c80f	0.839173967459324	NK	0.73713261009986	#8DC63F	1.8080358636398	-5.17229458436239	3366	NK	#8DC63F	-4.05844534425909	1.27978505837981
X044_icicle-3	5c00c13ae0a811eabbbf42010a19c80f	0.808150470219436	T.CD4.Memory	0.907310925359871	#009444	-4.36360689592751	-0.852466434135235	4573	T.CD4.Memory	#009444	5.11977795251768	2.55070668951728
X044_icicle-3	5bfee7ace0a811eabbbf42010a19c80f	0.782131661442006	T.CD4.Memory	0.62803947043712	#009444	-1.32418150558881	0.527059006558591	3014	T.CD8.Exhausted	#8D98B7	1.82652115898296	-3.43026349453859
X044_icicle-3	5c044454e0a811eabbbf42010a19c80f	0.82286432160804	T.CD4.Memory	0.301458583375954	#009444	-3.60141083274116	1.35622391195931	9227	T.CD4.Exhausted	#779383	5.70943598692535	-0.272391860984324
X044_icicle-3	5bfddc36e0a811eabbbf42010a19c80f	0.768506900878294	Mono.CD14	1	#B973FF	7.05753715202254	1.80873898065852	5542	DC.Myeloid	#9246FF	-8.06550857716992	7.08155773494816
X044_icicle-3	5bffa34ae0a811eabbbf42010a19c80f	0.779974890144382	T.CD4.Naive	0.424950288500313	#81D08B	-4.07477089155127	-1.3965634849897	3149	T.CD4.Memory	#009444	3.16760056946985	1.14966565483467
X044_icicle-3	5c0086e8e0a811eabbbf42010a19c80f	0.798366834170854	B.Naive	0.471628319542914	#F26439	-0.401622071211015	6.84518990418365	10368	B.Naive	#F26439	-5.52769023727775	-8.97994505936533
X044_icicle-3	5c03c1e6e0a811eabbbf42010a19c80f	0.788002512562814	T.CD4.Naive	0.887988980900743	#81D08B	-4.08246622479256	0.716927862359426	11429	T.CD4.Naive	#81D08B	5.73449364800885	-0.812345288348398
X044_icicle-3	5bfe05bce0a811eabbbf42010a19c80f	0.825676526117055	T.CD4.Memory	0.716451049452509	#009444	-3.9382894038275	0.649226338253793	7245	T.CD4.Memory	#009444	6.41811859650363	2.72360271783498
X044_icicle-3	5c014e0ce0a811eabbbf42010a19c80f	0.777672955974843	T.CD4.Naive	0.785586115916205	#81D08B	-3.68378938289129	0.370997164832139	7787	T.CD4.Memory	#009444	7.4318713993065	0.986151417669121
X044_icicle-3	5c02c606e0a811eabbbf42010a19c80f	0.79943145925458	T.CD4.Naive	0.487311344962997	#81D08B	-2.54194273737436	0.754641925530968	4261	T.CD4.Memory	#009444	5.57023463829357	1.1751159548185
X044_icicle-3	5c03bdaee0a811eabbbf42010a19c80f	0.680415617128463	Mono.CD14	0.980951210101287	#B973FF	7.43694407493579	1.96928141162037	10202	DC.Myeloid	#9246FF	-8.11035725733566	7.32003247581585
X044_icicle-3	5bfe8da2e0a811eabbbf42010a19c80f	0.817780580075662	T.CD4.Naive	0.545840156526076	#81D08B	-3.08024441676303	1.51002053351181	11271	T.CD4.CD45RO.CD45RA	#00C63F	3.21876106070634	-0.688088309027115
X044_icicle-3	5c026b02e0a811eabbbf42010a19c80f	0.744949494949495	T.CD4.Memory	0.696681557365007	#009444	-4.27426372097083	-0.396525183158673	11493	T.CD4.Memory	#009444	6.62905029729115	2.64869285600846
X044_icicle-3	5c04026ee0a811eabbbf42010a19c80f	0.743354430379747	Mono.CD14	1	#B973FF	7.85848639801223	1.63352284903236	8613	Mono.CD14	#B973FF	-8.90377568314337	9.28880094951406
X044_icicle-3	5c05a6e6e0a811eabbbf42010a19c80f	0.804058338617628	NK	0.362569351347249	#8DC63F	-3.83248501888165	-0.716751183178081	14999	T.CD4.Memory	#009444	6.40976	0.1861959
X044_icicle-3	5c046f24e0a811eabbbf42010a19c80f	0.812579415501906	NK	0.825496902608244	#8DC63F	1.73094526428614	-4.18011431295473	3009	NK	#8DC63F	-2.14887064692198	-0.342957205325303
X044_icicle-3	5c05137ae0a811eabbbf42010a19c80f	0.812977099236641	NK	0.810478930372786	#8DC63F	1.74726880472161	-4.80082056125949	6914	NK	#8DC63F	-1.129346	-1.017462
X044_icicle-3	5bfce740e0a811eabbbf42010a19c80f	0.630891719745223	B.Naive	0.781001246248839	#F26439	-0.0546811496964792	6.22992991486635	2810	DC.Myeloid	#9246FF	-7.33859465185867	6.30176772845544
X044_icicle-3	5c03760ae0a811eabbbf42010a19c80f	0.801085568326948	Mono.CD14	0.992984770174923	#B973FF	8.54847945189794	1.42627342266462	1388	Mono.CD16	#E680FF	-5.7608554305895	9.16075321304105
X044_icicle-3	5bfe1bf6e0a811eabbbf42010a19c80f	0.789776357827476	Mono.CD14	0.854532811281558	#B973FF	7.87613770435301	0.514420692117025	8531	Mono.CD16	#E680FF	-6.16385938198706	10.3518071241367
X044_icicle-3	5bffb416e0a811eabbbf42010a19c80f	0.775	Mono.CD14	0.991471565463438	#B973FF	7.95403777336939	0.40696682068048	10223	Mono.CD16	#E680FF	-5.53645277031003	10.1412211442197
X044_icicle-3	5bfd9de8e0a811eabbbf42010a19c80f	0.764441591784339	Mono.CD14	0.789031828420618	#B973FF	8.27851316862685	0.128868127087257	5834	Mono.CD16	#E680FF	-6.40504320096447	10.5726525206048
X044_icicle-3	5c04befce0a811eabbbf42010a19c80f	0.802631578947369	T.CD4.Naive	0.71865041082381	#81D08B	-2.1675643742986	1.07871355014641	7722	T.CD4.Memory	#009444	6.55833045058455	1.39093135632023
X044_icicle-3	5bfd43f2e0a811eabbbf42010a19c80f	0.709137709137709	Mono.CD14	1	#B973FF	7.07785439956175	1.80960870877617	7134	DC.Myeloid	#9246FF	-8.65727910038238	6.95837264222513
X044_icicle-3	5c031ab6e0a811eabbbf42010a19c80f	0.742424242424242	T.CD8.Effector	0.333366644871424	#1B75BC	1.124659575374	-1.63104282772441	10203	T.CD4.CD45RO.CD45RA	#00C63F	3.52280986183733	-0.823692775996406
X044_icicle-3	5bffc15ee0a811eabbbf42010a19c80f	0.686571981923822	T.CD4.Naive	0.485988390043394	#81D08B	-4.33952894158949	0.491154116529675	6086	T.CD4.Memory	#009444	5.25985438844637	2.1653999710969
X044_icicle-3	5c0148eee0a811eabbbf42010a19c80f	0.922753716871364	T.CD4.Memory	0.334793674173899	#009444	-2.34770865893227	1.47202649025792	10183	T.DoublePositive	#00937D	2.96780944958304	-3.76226776230567
X044_icicle-3	5c043928e0a811eabbbf42010a19c80f	0.80627425614489	Mono.CD14	0.953997616400201	#B973FF	7.84823844178517	0.624429044833464	5383	Mono.CD14	#B973FF	-7.96036750371316	9.35187194950792
X044_icicle-3	5c03da64e0a811eabbbf42010a19c80f	0.740608808290156	Mono.CD14	1	#B973FF	8.203926890715	2.22306522996037	10065	Mono.CD14	#B973FF	-8.3631042675312	8.77929364919235
X044_icicle-3	5c02c124e0a811eabbbf42010a19c80f	0.732921275211451	B.Naive	0.877359409866912	#F26439	0.121261515216528	7.37598062260472	45224	B.Naive	#F26439	-7.41829398529622	-8.05406041809699
X044_icicle-3	5c0322fee0a811eabbbf42010a19c80f	0.8359375	T.CD4.Memory	0.364355697128372	#009444	-3.51928918731312	-0.0183523306371009	7210	T.CD4.Exhausted	#779383	5.76402414810375	-0.0258899765954362
X044_icicle-3	5bfdb7a6e0a811eabbbf42010a19c80f	0.8125	T.CD4.Memory	0.787777877873134	#009444	-1.10769975797116	-2.52046447719714	4099	T.CD4.Naive	#81D08B
X044_icicle-3	5c03adfae0a811eabbbf42010a19c80f	0.837239583333333	T.CD4.Memory	0.445145654894332	#009444	-4.09108901937873	0.947719319137423	8315	T.CD4.Memory	#009444	7.48066124550857	1.55438907421792
X044_icicle-3	5bfdc5c0e0a811eabbbf42010a19c80f	0.784690553745928	Mono.CD14	0.98562626420517	#B973FF	8.54740026168667	1.39398447624815	1307	Mono.CD16	#E680FF	-5.83861077801269	9.1884847319307
X044_icicle-3	5bfe19bce0a811eabbbf42010a19c80f	0.781045751633987	T.CD4.Memory	0.415296235354952	#009444	-3.31494890347517	1.33784617311367	12013	T.CD4.Memory	#009444	6.11831154270121	3.33152125823889
X044_icicle-3	5c01759ee0a811eabbbf42010a19c80f	0.800065445026178	T.CD4.Naive	0.59326530828856	#81D08B	-2.8844020384275	1.23968160553399	9537	T.CD4.Memory	#009444	6.6585496105742	1.33312267652981
X044_icicle-3	5c03f2a6e0a811eabbbf42010a19c80f	0.809554973821989	T.CD4.Memory	0.583805519175967	#009444	-3.66541576529294	-0.507484160508726	10787	T.CD4.Memory	#009444	6.94710831274945	0.902177116599545
X044_icicle-3	5c04c212e0a811eabbbf42010a19c80f	0.757367387033399	Mono.CD16	0.683773646018053	#E680FF	7.07933338437034	0.0981993859022835	7498	Mono.CD16	#E680FF	-6.08704344031692	10.0500188950411
X044_icicle-3	5c052a2ce0a811eabbbf42010a19c80f	0.768852459016394	Mono.CD14	0.989008168853606	#B973FF	8.52326324424959	1.35618164737819	1354	Mono.CD16	#E680FF	-5.766755	9.142543
X044_icicle-3	5bfd6a58e0a811eabbbf42010a19c80f	0.669185282522996	T.CD4.Memory	0.700025998048618	#009444	-4.2662570955216	-1.42142060916323	6072	T.CD4.Memory	#009444	3.55262708961088	1.60317431357733
X044_icicle-3	5bfd5428e0a811eabbbf42010a19c80f	0.792353328938695	T.CD4.Naive	0.602704502542723	#81D08B	-3.5618952136825	0.251709512303075	5725	T.CD4.Memory	#009444	6.26184337209789	0.383991001679979
X044_icicle-3	5c0576d0e0a811eabbbf42010a19c80f	0.832345191040843	T.CD4.Naive	0.578060589216178	#81D08B	-2.11777393060284	1.55530472520947	7844	T.CD4.Memory	#009444	7.501166	1.158289
X044_icicle-3	5c05cb76e0a811eabbbf42010a19c80f	0.738613861386139	Mono.CD14	1	#B973FF	8.05945519759593	0.563209888545394	3765	Mono.CD16	#E680FF	-6.158936	10.00772
X044_icicle-3	5bfc8b60e0a811eabbbf42010a19c80f	0.829590488771466	T.CD4.Naive	0.765017167539126	#81D08B	-2.49010171246339	1.50037505853987	3500	T.CD8.Effector	#1B75BC	2.18989997629141	-4.46916201393009
X044_icicle-3	5c0245bee0a811eabbbf42010a19c80f	0.78916060806345	T.CD4.Naive	0.715824400362317	#81D08B	-3.49794032781776	-1.45815421667145	3659	T.CD4.Memory	#009444	3.41145590057263	0.285502031068092
X044_icicle-3	5c0544e4e0a811eabbbf42010a19c80f	0.74702380952381	T.CD4.Memory	0.576918457669028	#009444	-3.89689232467871	-0.876234040385546	11981	T.CD4.Memory	#009444	7.885767	1.050502
X044_icicle-3	5bfe571ae0a811eabbbf42010a19c80f	0.832339297548045	B.Naive	0.639720593478688	#F26439	0.327550084364937	5.6290002289215	24228	B.Naive	#F26439	-7.34207582552006	-8.13223663407339
X044_icicle-3	5bfe977ae0a811eabbbf42010a19c80f	0.780835543766578	Mono.CD14	0.918789522487182	#B973FF	6.89720619005801	0.567770251453422	6402	Mono.CD16	#E680FF	-5.61877398106107	10.5428892843691
X044_icicle-3	5bfef31ee0a811eabbbf42010a19c80f	0.784671532846715	T.CD4.Memory	0.501594100562997	#009444	-4.25718885508023	-0.217802147181144	4510	T.CD4.CD45RO.CD45RA	#00C63F	2.80462406115737	-0.231874239373093
X044_icicle-3	5bfef972e0a811eabbbf42010a19c80f	0.768567639257294	Mono.CD14	1	#B973FF	7.44089959343276	0.50989280556884	6214	Mono.CD16	#E680FF	-6.05563304438943	10.6379477425765
X044_icicle-3	5c008e5ee0a811eabbbf42010a19c80f	0.772877984084881	T.CD4.Memory	0.803044868900348	#009444	-3.61282077517495	0.0590065371981748	4462	T.CD4.Naive	#81D08B	5.9494966056401	-1.42889489984484
X044_icicle-3	5c00ec6ee0a811eabbbf42010a19c80f	0.793824701195219	B.Naive	0.692006902012313	#F26439	0.409701210972656	8.07258034407972	3997	B.Naive	#F26439	-6.41673897692644	-8.0599456667813
X044_icicle-3	5c030ecce0a811eabbbf42010a19c80f	0.842980705256154	T.CD4.Memory	0.547342670625889	#009444	-3.34314853935851	1.22786810422263	3720	T.CD4.Memory	#009444	5.67310785543217	2.4363675433871
X044_icicle-3	5c05f65ae0a811eabbbf42010a19c80f	0.828894806924101	B.Naive	0.667885165036814	#F26439	0.77497193453733	7.02024996436046	4062	B.Active	#992E46	-5.037799	-5.217918
X044_icicle-3	5c044c6ae0a811eabbbf42010a19c80f	0.801136363636364	T.CD4.Memory	0.532465575906541	#009444	-3.62733115243835	1.09853602948114	7588	T.CD8.Naive	#76ACD7	2.14655061940655	-5.3893126527243
X044_icicle-3	5bfe89ece0a811eabbbf42010a19c80f	0.801003344481605	B.Activated	0.785325890646486	#992E46	-0.545702793445641	6.27120921200309	4147	B.Naive	#F26439	-6.38713752291945	-7.34558430265997
X044_icicle-3	5c030846e0a811eabbbf42010a19c80f	0.743641231593039	NK	0.400827979926704	#8DC63F	0.40022411568944	-1.97804686800376	2336	T.DoubleNegative	#00D37D	0.586676779099245	-2.33685323760007
X044_icicle-3	5bfed334e0a811eabbbf42010a19c80f	0.774312541918176	T.CD4.Memory	0.4597771353022	#009444	-4.32997938667951	0.506583900294529	8679	T.CD4.Memory	#009444	6.65257813571963	1.59230351139042
X044_icicle-3	5c04c4cee0a811eabbbf42010a19c80f	0.760738255033557	T.CD4.Memory	0.502131424803031	#009444	-4.33199016890114	-0.12396492176197	5326	T.CD4.Memory	#009444	7.06139655835128	0.832559159025257
X044_icicle-3	5bfdca3ee0a811eabbbf42010a19c80f	0.7632639355272	Mono.CD14	0.545988156619898	#B973FF	7.36471874783493	0.0345574475395851	6801	Mono.CD16	#E680FF	-5.80064319310819	10.3729417062934
X044_icicle-3	5c05cbf8e0a811eabbbf42010a19c80f	0.788124156545209	NK	0.816074702079491	#8DC63F	1.29840865340899	-5.21284755844332	2656	T.DoubleNegative	#00D37D	0.3772516	-2.053413
X044_icicle-3	5c0534c2e0a811eabbbf42010a19c80f	0.69222972972973	B.Naive	0.792587675137146	#F26439	0.456275983320199	6.2354884156187	7133	DC.Myeloid	#9246FF	-7.551575	6.720422
X044_icicle-3	5bff60d8e0a811eabbbf42010a19c80f	0.825778078484438	B.Naive	0.560985478523573	#F26439	-0.423199642074994	6.09940272614464	8193	B.Active	#992E46	-6.56206968419865	-5.48271998347737
X044_icicle-3	5c0426f4e0a811eabbbf42010a19c80f	0.798714479025711	B.Naive	0.312267000244753	#F26439	0.187198297293263	5.71704751706449	8407	B.Active	#992E46	-6.6749087572577	-6.01284467788629
X044_icicle-3	5c048bb2e0a811eabbbf42010a19c80f	0.750846310088016	Mono.CD14	0.502720433951232	#B973FF	7.9612580747298	0.105733263782585	3592	Mono.CD16	#E680FF	-6.50682975528448	9.01132494403821
X044_icicle-3	5bfe1c50e0a811eabbbf42010a19c80f	0.803728813559322	T.CD4.Naive	0.750032974743084	#81D08B	-3.26170936412573	1.85244042629332	7631	T.CD4.Memory	#009444	3.60622557783671	1.33334811770986
X044_icicle-3	5c042820e0a811eabbbf42010a19c80f	0.780081577158396	T.DoubleNegative	0.427312066655368	#00D37D	-2.65377161837729	1.74056684388731	6042	T.CD4.Memory	#009444
X044_icicle-3	5c041de4e0a811eabbbf42010a19c80f	0.735054347826087	T.CD4.Naive	0.422037299612677	#81D08B	-3.44399467804327	1.12813606635005	2845	T.CD4.Memory	#009444	3.27682213497715	0.777617674789975
X044_icicle-3	5c05eed0e0a811eabbbf42010a19c80f	0.809232858112695	B.Naive	0.884171117941635	#F26439	0.00693219351742369	7.62007460075725	6935	B.Naive	#F26439	-6.40831	-8.630622
X044_icicle-3	5c009976e0a811eabbbf42010a19c80f	0.790958531611149	T.CD4.Naive	0.351193327590463	#81D08B	6.28672745189022	0.719222174352385	9144	Mono.CD16	#E680FF	-5.55321276664181	8.73307331656519
X044_icicle-3	5c02b2e2e0a811eabbbf42010a19c80f	0.75426039536469	Mono.CD14	0.825968326858937	#B973FF	8.22856129514489	0.58424494695385	6372	Mono.CD14	#B973FF	-8.05274203508899	9.659767012023
X044_icicle-3	5bfe7f92e0a811eabbbf42010a19c80f	0.777096114519427	B.Naive	0.809443502747913	#F26439	-0.285805579067502	6.88678031470674	4067	B.Active	#992E46	-5.08058702974812	-5.60796498202639
X044_icicle-3	5c0483cee0a811eabbbf42010a19c80f	0.644952251023192	Mono.CD14	1	#B973FF	8.13820591677244	1.81850533275416	7627	DC.Myeloid	#9246FF	-8.4427061696624	7.328935118388
X044_icicle-3	5c00f506e0a811eabbbf42010a19c80f	0.774248633879781	T.CD4.Naive	0.558475794506657	#81D08B	-2.15886567919883	1.38453471631999	7085	T.CD8.Naive	#76ACD7	2.36742871587972	-5.87931861391759
X044_icicle-3	5c03a670e0a811eabbbf42010a19c80f	0.710777626193725	B.Naive	0.61892450663754	#F26439	-0.0794899349526577	6.70001401278534	14718	Mono.CD16	#E680FF	-6.12859894294288	9.34062012055632
X044_icicle-3	5c02f81ae0a811eabbbf42010a19c80f	0.786397812713602	NK	1	#8DC63F	1.51090935916994	-5.61150444804641	3465	NK	#8DC63F	-4.26786049121152	1.20923963581295
X044_icicle-3	5c04c2e4e0a811eabbbf42010a19c80f	0.791866028708134	T.CD4.Naive	0.842941787267342	#81D08B	-3.37319192751522	1.15027473656797	6601	T.CD4.Memory	#009444	7.72333355962834	0.851319267344024
X044_icicle-3	5c001280e0a811eabbbf42010a19c80f	0.911080711354309	T.CD4.Naive	0.402208411776926	#81D08B	-1.78485696122128	1.50187081565523	7882	T.DoublePositive	#00937D	2.8575210395383	-3.21510480956156
X044_icicle-3	5c02ce30e0a811eabbbf42010a19c80f	0.786351165980796	B.Naive	0.578417341268258	#F26439	-0.276536653766747	6.51400286448455	4793	B.Active	#992E46	-5.61856066188378	-5.53939703311868
X044_icicle-3	5c0394dce0a811eabbbf42010a19c80f	0.819272976680384	NK	0.565107068826837	#8DC63F	0.821868382797283	-2.47440445049623	1887	NK	#8DC63F	-2.51161177621549	-0.117148729768399
X044_icicle-3	5bff01a6e0a811eabbbf42010a19c80f	0.808299039780521	T.CD4.Memory	0.620119905585517	#009444	-4.48410758922046	0.664383475464667	3543	T.CD4.Memory	#009444	5.48943813303158	1.50349660490659
X044_icicle-3	5bff78e8e0a811eabbbf42010a19c80f	0.777091906721536	T.CD4.Memory	0.630827041939322	#009444	-3.09499261581143	0.922969566369377	9668	T.CD4.Naive	#81D08B	6.5027311528757	-2.07107746524949
X044_icicle-3	5c04fbece0a811eabbbf42010a19c80f	0.725550964187328	Mono.CD14	0.822662893593269	#B973FF	6.27468177293812	1.36708777250563	4569	DC.Myeloid	#9246FF	-7.620268	6.811899
X044_icicle-3	5c0280bae0a811eabbbf42010a19c80f	0.808143547273982	T.CD4.Naive	0.604965439055165	#81D08B	-4.02216144000331	1.29269574901418	8276	T.CD4.Naive	#81D08B
X044_icicle-3	5bfdcb74e0a811eabbbf42010a19c80f	0.715320910973085	Mono.CD14	1	#B973FF	7.36260723040916	1.67131789438069	7235	Mono.CD14	#B973FF	-8.70796480709786	9.34242916488423
X044_icicle-3	5c030cece0a811eabbbf42010a19c80f	0.794827586206897	T.CD8.Effector	0.491456412619516	#1B75BC	1.34939641324955	-4.53613648366881	6462	T.CD8.Exhausted	#8D98B7	0.612793348798968	-3.57776158170909
X044_icicle-3	5bfcb5d6e0a811eabbbf42010a19c80f	0.781077348066298	T.CD4.Memory	0.807252031905862	#009444	-3.4751978523855	-0.272780961993665	8086	T.CD4.Memory	#009444	7.77538821133234	1.29096176896917
X044_icicle-3	5c048914e0a811eabbbf42010a19c80f	0.762448132780083	T.CD4.Naive	0.486196098427862	#81D08B	-4.68272178820137	-1.05412898401728	6299	T.CD4.Memory	#009444	6.50049355245598	1.73803915949577
X044_icicle-3	5c06311ae0a811eabbbf42010a19c80f	0.756954102920723	T.CD4.Memory	0.535292878140949	#009444	-4.09516103773705	-0.982249709720317	10363	T.CD4.Memory	#009444	7.299792	1.892355
X044_icicle-3	5c045d7ce0a811eabbbf42010a19c80f	0.810368823938761	T.DoubleNegative	0.455003195034193	#00D37D	-1.85972728214431	0.0986347475638716	2880	T.CD4.Memory	#009444	3.49179297474658	1.63700525315731
X044_icicle-3	5c02e55ae0a811eabbbf42010a19c80f	0.797976273551989	NK	0.645624256414354	#8DC63F	1.3030057510305	-4.58000601705502	3286	NK	#8DC63F	-4.73063087471374	0.886677333886478
X044_icicle-3	5c051726e0a811eabbbf42010a19c80f	0.844599303135889	T.CD4.Naive	0.406670520393912	#81D08B	-3.65910664137234	1.46636004152302	4693	T.CD4.Memory	#009444	6.094028	2.010415
X044_icicle-3	5c0417fee0a811eabbbf42010a19c80f	0.793006993006993	T.CD4.Naive	0.599972250821766	#81D08B	-3.30182409412292	1.78347138085877	9657	T.CD4.Memory	#009444	5.55329616780952	1.60549323561394
X044_icicle-3	5bff3306e0a811eabbbf42010a19c80f	0.784615384615385	T.CD4.Memory	0.739411762200006	#009444	-4.14317199311144	-0.350618014344018	7234	T.CD4.Exhausted	#779383	5.85644418026034	0.214270050230199
X044_icicle-3	5c01078ae0a811eabbbf42010a19c80f	0.76659678546471	T.CD4.Memory	0.399842610977083	#009444	-2.79177836594084	0.25928194473969	4502	T.CD4.Memory	#009444	4.31093722562426	0.476835410912204
X044_icicle-3	5c01210ce0a811eabbbf42010a19c80f	0.796218487394958	NK	0.721073234430036	#8DC63F	1.02527322313631	-4.6989695066675	2957	NK	#8DC63F	-3.28968600241824	0.797622869914176
X044_icicle-3	5bfeb250e0a811eabbbf42010a19c80f	0.773141654978962	T.CD4.Memory	0.635362610416473	#009444	-3.48221441886607	0.471516962265237	8740	T.CD4.Memory	#009444	4.57721510540433	1.14177248970013
X044_icicle-3	5c03cd9ee0a811eabbbf42010a19c80f	0.787316047652418	NK	0.436011013934829	#8DC63F	1.13498474207477	-5.47866088128008	1852	NK	#8DC63F	-2.24620604821534	-0.472942208012743
X044_icicle-3	5bfe4d9ce0a811eabbbf42010a19c80f	0.787166900420757	B.Naive	0.606919293309377	#F26439	-0.317595015270881	6.94691762362567	2155	B.Naive	#F26439	-6.05658336180048	-8.00892144259432
X044_icicle-3	5c011b9ee0a811eabbbf42010a19c80f	0.756140350877193	Mono.CD14	1	#B973FF	8.38213819164984	1.36315942799296	7891	Mono.CD14	#B973FF	-8.66593792457938	9.60058542977597
X044_icicle-3	5bfe80c8e0a811eabbbf42010a19c80f	0.762306610407876	B.Naive	0.517191237023518	#F26439	-0.00943531236623441	6.84903325117642	6144	B.Active	#992E46	-6.38454018118856	-5.79841598349814
X044_icicle-3	5c020b1ce0a811eabbbf42010a19c80f	0.740168539325843	NK	0.827485180993898	#8DC63F	1.99107877577908	-4.8937655480212	4669	NK	#8DC63F	-4.47983532045788	1.52641585572005
X044_icicle-3	5bfd8df8e0a811eabbbf42010a19c80f	0.79746835443038	T.CD4.Memory	0.434020952237202	#009444	-4.89417185225466	-0.336359944836181	4971	T.CD4.Memory	#009444	6.33143893457348	1.5657355523782
X044_icicle-3	5bffcd2ae0a811eabbbf42010a19c80f	0.605728429985856	Mono.CD14	1	#B973FF	7.10082171179625	1.8098811298596	5439	DC.Myeloid	#9246FF	-7.85594849940716	7.04760372611408
X044_icicle-3	5c0287c2e0a811eabbbf42010a19c80f	0.81980056980057	T.CD4.Naive	0.473183354413518	#81D08B	-0.136384746415768	4.77272656103507	11927	B.Active	#992E46	-5.88436413235993	-6.11759434887812
X044_icicle-3	5c034d60e0a811eabbbf42010a19c80f	0.768387553041018	Mono.CD16	0.579897271656937	#E680FF	7.18858063859004	0.0941900530025864	8349	Mono.CD16	#E680FF	-6.25807870301272	10.2447433551829
X044_icicle-3	5c005e48e0a811eabbbf42010a19c80f	0.769666902905741	Mono.CD16	0.588715367827805	#E680FF	7.78246917816099	0.177665432065724	9589	Mono.CD16	#E680FF	-4.89812823070206	10.3959700879434
X044_icicle-3	5c01409ce0a811eabbbf42010a19c80f	0.769614835948645	Mono.CD14	1	#B973FF	7.13190880019607	0.756200706477122	10787	Mono.CD14	#B973FF	-8.03257137087705	9.18700771542979
X044_icicle-3	5bfe96bce0a811eabbbf42010a19c80f	0.801282051282051	T.CD4.Memory	0.662232969896499	#009444	-4.79022280744629	-0.692791122350673	5866	T.CD4.Memory	#009444	5.29725868383578	2.72872238669393
X044_icicle-3	5bfebe08e0a811eabbbf42010a19c80f	0.749644886363636	Mono.CD14	0.80469486272983	#B973FF	7.55916637394444	0.316842956190042	5827	Mono.CD16	#E680FF	-5.03025691925106	10.0583064580265
X044_icicle-3	5c037286e0a811eabbbf42010a19c80f	0.775923295454545	B.Naive	0.683330107212046	#F26439	-0.188162112079856	7.35502771301153	5434	B.Naive	#F26439	-6.6086402218594	-8.41515550525377
X044_icicle-3	5c03fd6ee0a811eabbbf42010a19c80f	0.733451957295374	Mono.CD14	1	#B973FF	8.58878923053536	2.10824627915666	4599	Mono.CD14	#B973FF	-8.76526860499402	8.63089787913645
X044_icicle-3	5bffe940e0a811eabbbf42010a19c80f	0.760668563300142	Mono.CD14	1	#B973FF	8.18069191789779	1.38951675992572	5273	Mono.CD14	#B973FF	-7.81228763204451	9.40265533168425
X044_icicle-3	5bfd45bee0a811eabbbf42010a19c80f	0.818473609129815	NK	0.419993118477647	#8DC63F	0.16043744290368	5.33952558034152	8460	B.Naive	#F26439	-5.9814335594916	-8.97839788368903
X044_icicle-3	5c00a34ee0a811eabbbf42010a19c80f	0.762295081967213	NK	0.715330758801369	#8DC63F	2.14834599094598	-4.25505936407062	3496	NK	#8DC63F	-4.19349582569083	0.952327325339994
X044_icicle-3	5c00c982e0a811eabbbf42010a19c80f	0.817760342368046	NK	0.45252146205267	#8DC63F	1.12901252921142	-3.50806547875537	4423	B.Active	#992E46	-6.19211234184383	-6.00028144592058
X044_icicle-3	5bfd559ae0a811eabbbf42010a19c80f	0.849393290506781	T.CD4.Memory	0.753133639753535	#009444	-0.744440503493179	-0.50080080879174	6748	T.CD8.Effector	#1B75BC	1.93402157561698	-4.62011433144857
X044_icicle-3	5c02d13ce0a811eabbbf42010a19c80f	0.831782390837509	T.CD4.Naive	0.602281063671752	#81D08B	-4.16370796656157	0.75967916036933	6434	T.CD4.Memory	#009444	6.18112973188621	2.42231338630829
X044_icicle-3	5bfd8f92e0a811eabbbf42010a19c80f	0.767741935483871	Mono.CD14	0.742799041099763	#B973FF	8.36135760132767	0.279219657438539	8627	Mono.CD16	#E680FF	-6.19996663160933	10.1000107997212
X044_icicle-3	5c020130e0a811eabbbf42010a19c80f	0.725215517241379	T.CD4.Naive	0.491643261160386	#81D08B	-2.64915336749239	1.55254654445343	3962	T.CD4.Naive	#81D08B	6.22958547178838	-2.05829432558962
X044_icicle-3	5bfd8af6e0a811eabbbf42010a19c80f	0.741994177583697	NK	0.510927245298045	#8DC63F	1.72092870925507	-4.76255315595719	2158	NK	#8DC63F	-3.8222757055355	0.805926844049779
X044_icicle-3	5bfd62ece0a811eabbbf42010a19c80f	0.838556851311953	NK	0.402451668720329	#8DC63F	-0.203380900284212	-3.57578227237424	2754	T.DoubleNegative	#00D37D	1.88291659791821	-2.03396090870565
X044_icicle-3	5bfce920e0a811eabbbf42010a19c80f	0.805251641137856	B.Naive	0.412244352141232	#F26439	-0.417526801102751	6.29676754183441	9728	B.Naive	#F26439	-5.30408063131708	-7.53498874612171
X044_icicle-3	5bff4bcae0a811eabbbf42010a19c80f	0.798392987582177	T.CD4.Memory	0.365030044956719	#009444	2.35535949375072	-3.50352977340098	1089	T.CD4.Naive	#81D08B	5.50107357133627	-2.01637922529469
X044_icicle-3	5c040700e0a811eabbbf42010a19c80f	0.815827862873815	T.CD4.Memory	0.646824917596397	#009444	-2.81701791726829	1.21639176875919	14487	T.CD4.Naive	#81D08B	6.59573199291055	-2.01702861264307
X044_icicle-3	5bffab38e0a811eabbbf42010a19c80f	0.815693430656934	B.Naive	0.682483751563428	#F26439	0.444150945434582	7.30499364095443	3420	B.Active	#992E46	-6.20458588167415	-5.52402431397669
X044_icicle-3	5c0145bae0a811eabbbf42010a19c80f	0.768105340160936	T.CD4.Memory	0.635664241226686	#009444	-2.83409498729857	-0.120133007826866	13457	Mono.CD16	#E680FF	-5.59345559830879	8.78283360705152
X044_icicle-3	5bff1d9ee0a811eabbbf42010a19c80f	0.825752017608217	B.Naive	0.735613786782192	#F26439	0.774782948263544	6.92022097150226	14515	B.Active	#992E46	-4.94950537745049	-5.51297936797677
X044_icicle-3	5bfdcafce0a811eabbbf42010a19c80f	0.756964809384164	T.CD4.Memory	0.709512735506088	#009444	-3.65965187891557	0.75010876015093	4324	T.CD4.Memory	#009444	3.75869077577626	-0.0172005893284329
X044_icicle-3	5c00207ce0a811eabbbf42010a19c80f	0.761188554658841	Mono.CD14	0.993266318162673	#B973FF	7.76994131420098	0.460710057275871	6666	Mono.CD16	#E680FF	-5.98639901675462	10.2874530347658
X044_icicle-3	5c03eb1ce0a811eabbbf42010a19c80f	0.807184750733138	T.CD8.Effector	0.485070172067871	#1B75BC	0.959175515201008	-2.91232267312244	10267	B.Naive	#F26439	-6.22323753724067	-8.5325390564966
X044_icicle-3	5c02f496e0a811eabbbf42010a19c80f	0.718335787923417	Mono.CD14	0.956466130292077	#B973FF	6.59452759439674	1.33669455544659	18683	DC.Myeloid	#9246FF	-8.56559397013672	7.06131658298962
X044_icicle-3	5c05a5c4e0a811eabbbf42010a19c80f	0.757887013939839	Mono.CD14	0.934766602188498	#B973FF	6.92246039348955	0.583810379937423	6633	Mono.CD16	#E680FF	-6.248212	10.09345
X044_icicle-3	5c0139d0e0a811eabbbf42010a19c80f	0.797723935389134	T.CD4.Memory	0.719450682352927	#009444	-4.48190222979673	0.3294720903179	6715	T.CD4.Memory	#009444	6.4853285668914	0.858646031898105
X044_icicle-3	5c03f92ce0a811eabbbf42010a19c80f	0.80625	T.DoubleNegative	0.527191147128819	#00D37D	-2.45758091340412	-0.621605808597965	2532	T.CD8.Effector	#1B75BC	1.63615526751539	-4.19414890361394
X044_icicle-3	5c03853ce0a811eabbbf42010a19c80f	0.773431734317343	NK	0.372967030877045	#8DC63F	1.79557038756172	-3.05690632370045	7293	T.CD8.Naive	#76ACD7	1.96016246884536	-5.38279199882069
X044_icicle-3	5bff3e1ee0a811eabbbf42010a19c80f	0.823985239852399	T.CD4.Memory	0.537638703162701	#009444	-4.22525687484357	-0.411837692253942	3902	T.CD4.Memory	#009444	5.44846409410706	2.36177360299622
X044_icicle-3	5c03f5a8e0a811eabbbf42010a19c80f	0.766075388026608	T.CD4.Memory	0.676659822037957	#009444	-3.61819395170481	-0.864118644793965	4601	T.CD4.Memory	#009444	4.02424273940615	0.672073081736178
X044_icicle-3	5c040e3ae0a811eabbbf42010a19c80f	0.826440177252585	T.CD4.Memory	0.63632784759743	#009444	-3.46410219665672	1.57139874530826	5355	T.CD4.Memory	#009444	6.1138189615622	0.322877331499072
X044_icicle-3	5bfd5306e0a811eabbbf42010a19c80f	0.729829755736492	Mono.CD14	1	#B973FF	8.40809444907498	1.97471417926398	4727	Mono.CD14	#B973FF	-7.6442438156653	9.54981497512933
X044_icicle-3	5c02c6c4e0a811eabbbf42010a19c80f	0.757586972612879	T.CD4.Naive	0.630357328890326	#81D08B	-4.24223486991576	0.680268748143739	5123	T.CD4.Memory	#009444	5.40078320789343	1.04503359515402
X044_icicle-3	5bfecd58e0a811eabbbf42010a19c80f	0.796666666666667	T.CD4.Memory	0.357387400012738	#009444	2.3896645920358	-3.5070902661256	961	T.CD4.Naive	#81D08B	5.59441654068062	-2.02274559980537
X044_icicle-3	5c04df72e0a811eabbbf42010a19c80f	0.770693512304251	T.CD4.Naive	0.548368012105987	#81D08B	-1.95640740090067	0.851906432689284	15250	T.CD4.Naive	#81D08B	6.67576075365006	-2.2236348569209
X044_icicle-3	5c06091ae0a811eabbbf42010a19c80f	0.7537147102526	Mono.CD14	0.803038149881476	#B973FF	6.57358408336034	0.682542143196334	11678	Mono.CD14	#B973FF	-8.100375	8.904049
X044_icicle-3	5bfeb3eae0a811eabbbf42010a19c80f	0.779302670623145	B.Naive	0.683641408352	#F26439	0.224467487291616	6.97788513438658	7782	B.Naive	#F26439
X044_icicle-3	5c045b38e0a811eabbbf42010a19c80f	0.767605633802817	T.CD4.Memory	0.942381348362851	#009444	-3.57476730813056	-1.26874440471553	11313	T.CD4.Memory	#009444	6.1628121648979	1.75227262090325
X044_icicle-3	5bfd29d0e0a811eabbbf42010a19c80f	0.770771513353116	B.Naive	0.745754179425335	#F26439	-0.19331883005313	7.54928614677123	15907	B.Naive	#F26439	-6.43986256776876	-8.78965721137331
X044_icicle-3	5bfe15c0e0a811eabbbf42010a19c80f	0.794510385756677	NK	0.438005154695871	#8DC63F	1.31859754025157	-5.33469929173168	2082	NK	#8DC63F	-2.9841479781938	-0.532997223045333
X044_icicle-3	5c039d6ae0a811eabbbf42010a19c80f	0.845867460908414	T.CD4.Memory	0.633202774320379	#009444	-3.38061802142238	-1.13608755693118	5020	T.CD4.CD45RO.CD45RA	#00C63F
X044_icicle-3	5c037ed4e0a811eabbbf42010a19c80f	0.809790732436472	T.CD8.Effector	0.521794509723628	#1B75BC	2.02703591440279	-4.30197866313503	1994	NK	#8DC63F	-4.08169872717488	0.0217011820818248
X044_icicle-3	5bff049ee0a811eabbbf42010a19c80f	0.750375375375375	Mono.CD14	0.43503896599326	#B973FF	7.13738165748729	0.31986064701942	5744	Mono.CD16	#E680FF	-5.7416828281555	10.5248904035813
X044_icicle-3	5c0263bee0a811eabbbf42010a19c80f	0.79250936329588	T.CD4.Naive	0.538151289034023	#81D08B	-2.86783212112628	1.68111791131462	4121	T.CD4.Memory	#009444	4.34149933192947	0.952943914190963
X044_icicle-3	5c055e02e0a811eabbbf42010a19c80f	0.741185296324081	B.Naive	0.824959647519104	#F26439	0.479837455343501	8.02944091239593	6226	B.Active	#992E46	-6.403161	-5.940101
X044_icicle-3	5bfd924ee0a811eabbbf42010a19c80f	0.791072768192048	T.DoubleNegative	0.351251037228734	#00D37D	0.502932712503056	-3.35839997169738	9249	T.CD4.Naive	#81D08B
X044_icicle-3	5bfe3e7ee0a811eabbbf42010a19c80f	0.762960180315552	NK	0.510948403252425	#8DC63F	1.58030540601255	-5.29412860792249	1870	NK	#8DC63F	-3.91101594133018	-0.160357680137034
X044_icicle-3	5c02b756e0a811eabbbf42010a19c80f	0.737059264816204	Mono.CD14	1	#B973FF	8.44754710973686	2.09218941192545	3769	DC.Myeloid	#9246FF	-8.47500494554286	7.21233927919314
X044_icicle-3	5c00dce2e0a811eabbbf42010a19c80f	0.778737791134485	T.CD4.Memory	0.681699642364122	#009444	-4.29584996954529	-0.260235067047379	4207	T.CD4.Memory	#009444	4.00151076888013	1.98649054529309
X044_icicle-3	5bfd438ee0a811eabbbf42010a19c80f	0.791572610985704	Mono.CD14	0.900911786655042	#B973FF	7.25762658701148	0.407988688273145	6138	Mono.CD16	#E680FF	-5.27693732433395	10.3392448915172
X044_icicle-3	5c020644e0a811eabbbf42010a19c80f	0.751705837755876	T.CD4.Memory	0.554388240724996	#009444	-2.86629127989743	-1.33155813321791	8770	T.CD4.Memory	#009444	7.25886432308254	2.3944459943772
X044_icicle-3	5c02ad42e0a811eabbbf42010a19c80f	0.777694046721929	Mono.CD14	1	#B973FF	6.6555548211901	0.963219188285377	6252	Mono.CD16	#E680FF	-5.51731947776441	9.95180294983318
X044_icicle-3	5c03c9c0e0a811eabbbf42010a19c80f	0.790881688018086	NK	0.449652563867384	#8DC63F	1.39858198984288	-4.29705170904852	3441	NK	#8DC63F	-3.64770776593191	0.624324684732459
X044_icicle-3	5c05fae2e0a811eabbbf42010a19c80f	0.769259818731118	B.Naive	0.826890321600422	#F26439	-0.213715219302898	7.1141054431447	2704	B.Active	#992E46	-6.057685	-6.572964
X044_icicle-3	5c030e0ee0a811eabbbf42010a19c80f	0.72768532526475	NK	0.548128335586037	#8DC63F	0.134416887218088	-4.65258831010263	1485	NK	#8DC63F	-2.37605969564303	-0.780068586817813
X044_icicle-3	5c035c6ae0a811eabbbf42010a19c80f	0.773584905660377	Mono.CD14	0.543715323700635	#B973FF	7.05451254300379	0.418370297489263	9061	Mono.CD16	#E680FF	-5.5356628270061	8.61399817477817
X044_icicle-3	5bffabece0a811eabbbf42010a19c80f	0.786631419939577	NK	0.50776037994768	#8DC63F	1.3196970820502	-2.83417325761535	2145	NK	#8DC63F	-4.18027811339905	0.710183298195585
X044_icicle-3	5c0251b2e0a811eabbbf42010a19c80f	0.752081756245269	NK	0.78202481042454	#8DC63F	0.322747175121743	-4.35474178514165	2532	NK	#8DC63F	-4.61955434899771	0.65258632352182
X044_icicle-3	5c0293c0e0a811eabbbf42010a19c80f	0.757954545454545	NK	0.877855101622378	#8DC63F	1.32368674687579	-4.86807732985225	2301	NK	#8DC63F	-3.89849247044706	1.63613457689018
X044_icicle-3	5c02a612e0a811eabbbf42010a19c80f	0.798405466970387	T.CD8.Effector	0.385282406273455	#1B75BC	1.41046768952757	-3.49625812692484	5107	T.CD8.Exhausted	#8D98B7	0.576727933379453	-2.91742230756355
X044_icicle-3	5c03fe36e0a811eabbbf42010a19c80f	0.825590251332826	T.CD4.Naive	0.542598471308963	#81D08B	-3.2528501085145	1.19231169838932	5074	T.CD8.Naive	#76ACD7	2.21061903074255	-5.51740681296717
X044_icicle-3	5c00e318e0a811eabbbf42010a19c80f	0.812736921910538	T.CD4.Naive	0.847467262629867	#81D08B	-2.58028032698102	-0.557617537483415	6387	T.CD4.Memory	#009444	7.79576533694751	1.39533666703357
X044_icicle-3	5c05b744e0a811eabbbf42010a19c80f	0.794385432473445	T.CD4.Memory	0.537699105017227	#009444	-3.53491482404366	-0.822031838538581	4476	T.CD4.Memory	#009444	6.637619	1.708601
X044_icicle-3	5bfe61bae0a811eabbbf42010a19c80f	0.79498861047836	T.CD4.Memory	0.846671103602193	#009444	-1.77055461715637	-2.52961733718949	3865	T.CD4.Memory	#009444	4.69921580729394	0.210422929022745
X044_icicle-3	5bfd917ce0a811eabbbf42010a19c80f	0.82370820668693	T.CD4.Naive	0.395296697353014	#81D08B	-1.92845949582536	1.87447347980345	7102	T.CD4.CD45RO.CD45RA	#00C63F
X044_icicle-3	5c01d994e0a811eabbbf42010a19c80f	0.895277989337395	T.CD4.Memory	0.711553146867544	#009444	-3.14788415230503	1.03468754469731	7403	T.DoublePositive	#00937D	3.01287971068815	-3.99840323461517
X044_icicle-3	5bfd656ce0a811eabbbf42010a19c80f	0.770353302611367	T.CD4.Memory	0.470392875705887	#009444	-4.46039573080052	-0.651731247601301	4910	T.CD4.Memory	#009444	6.93333016072527	1.91583781172073
X044_icicle-3	5bfda8bae0a811eabbbf42010a19c80f	0.789453425712086	B.Naive	0.51465806308722	#F26439	0.00778712370846202	7.29441066979368	6106	B.Naive	#F26439	-6.93911503069332	-8.64183275933687
X044_icicle-3	5c038302e0a811eabbbf42010a19c80f	0.709355828220859	T.CD4.Memory	0.941486077507519	#009444	-3.5307968406883	-0.97325859207163	6218	T.CD4.Exhausted	#779383	5.60334292725641	0.508706195406117
X044_icicle-3	5c01f956e0a811eabbbf42010a19c80f	0.762213740458015	NK	0.719798535976484	#8DC63F	1.92677655678366	-4.84136252909974	2076	NK	#8DC63F	-2.90178911898457	0.26144393482544
X044_icicle-3	5c04201ee0a811eabbbf42010a19c80f	0.772519083969466	B.Naive	0.906775188352815	#F26439	0.683910588746805	6.21819030998867	12008	B.Naive	#F26439	-6.24937423560228	-8.89794409880608
X044_icicle-3	5c017aeee0a811eabbbf42010a19c80f	0.714996174445295	Mono.CD14	1	#B973FF	8.00008216213865	2.09167636174835	5697	DC.Myeloid	#9246FF	-8.48011265454188	7.38940916683443
X044_icicle-3	5c030c10e0a811eabbbf42010a19c80f	0.815366972477064	NK	0.419574871176319	#8DC63F	1.92731668710034	-3.52010558041791	8742	T.CD4.CD45RO.CD45RA	#00C63F
X044_icicle-3	5bfe51d4e0a811eabbbf42010a19c80f	0.783307810107198	T.CD4.Naive	0.801097443031082	#81D08B	-2.72284660405525	1.7507677491167	6389	T.CD4.Naive	#81D08B	5.43299283547761	-1.55221272234218
X044_icicle-3	5c01b392e0a811eabbbf42010a19c80f	0.801301684532925	T.CD4.Naive	0.454466723827931	#81D08B	-0.772970294098338	-0.583018435212785	5731	T.CD8.Effector	#1B75BC	2.33772228597287	-4.83178217248349
X044_icicle-3	5c03d3e8e0a811eabbbf42010a19c80f	0.804849884526559	B.Naive	0.682226455359396	#F26439	-0.34928798869114	6.93490680073646	7550	B.Naive	#F26439	-6.02225153659656	-9.32635614782276
X044_icicle-3	5c04a552e0a811eabbbf42010a19c80f	0.818879508825787	T.CD4.Memory	0.3993694487864	#009444	-2.26451745958071	-0.634967560663044	5759	T.CD4.Memory	#009444	5.00036324416157	2.47761747936327
X044_icicle-3	5c0351d4e0a811eabbbf42010a19c80f	0.626056879323597	NK	0.77965756422774	#8DC63F	0.910248086391973	-5.2569906165563	1643	NK	#8DC63F	-1.33027882746182	-0.0266222796229939
X044_icicle-3	5bfec038e0a811eabbbf42010a19c80f	0.828076923076923	T.CD4.Naive	0.646704232146272	#81D08B	-3.96264142438736	0.194560557218027	4648	T.CD4.Memory	#009444	7.21571954711466	0.786484897930556
X044_icicle-3	5bfcaa00e0a811eabbbf42010a19c80f	0.821016166281755	NK	0.541257336185018	#8DC63F	1.69978275950079	-3.9430937632736	2551	NK	#8DC63F	-2.09564487171411	0.61849048264302
X044_icicle-3	5c0464c0e0a811eabbbf42010a19c80f	0.665250965250965	Mono.CD14	1	#B973FF	8.00769763261204	2.27881121733084	3059	DC.Myeloid	#9246FF	-8.28341143108288	7.40499168599047
X044_icicle-3	5c0317e6e0a811eabbbf42010a19c80f	0.786209553158706	B.Naive	0.900282468465546	#F26439	0.467240193668294	7.87323988328787	3447	B.Active	#992E46	-4.97450792002659	-5.5184617123763
X044_icicle-3	5c015ce4e0a811eabbbf42010a19c80f	0.810717039321511	B.Naive	0.991984826439892	#F26439	-0.0152183468196733	7.47348878858177	2013	B.Naive	#F26439	-5.37990460432065	-9.04434954067219
X044_icicle-3	5c00678ae0a811eabbbf42010a19c80f	0.822066822066822	T.CD4.Memory	0.703615550804108	#009444	-2.88040455113436	0.447773428387603	6010	T.CD4.Memory	#009444	6.12480754324865	2.49334531667415
X044_icicle-3	5c04688ae0a811eabbbf42010a19c80f	0.787655279503106	T.CD4.Memory	0.641137391847338	#009444	-3.47360893134	-0.261732635528665	4884	T.CD4.Exhausted	#779383	5.87208918757266	-0.340854150387137
X044_icicle-3	5c022eb2e0a811eabbbf42010a19c80f	0.795489891135303	T.CD4.Naive	0.439997912282503	#81D08B	-0.913857521793233	1.00471381103587	7574	T.CD8.Naive	#76ACD7	2.49861331694789	-6.05450272289511
X044_icicle-3	5bffd270e0a811eabbbf42010a19c80f	0.780373831775701	T.CD4.Memory	0.528918668125399	#009444	-3.89822655613982	-0.838027010330861	8366	T.CD4.Memory	#009444	4.71499050538357	0.269141289332082
X044_icicle-3	5bfe9f36e0a811eabbbf42010a19c80f	0.747063429913861	T.CD8.Effector	0.418593849957959	#1B75BC	0.827153928881464	-2.39374291107631	1671	NK	#8DC63F	-3.01274055976971	-0.4374082562507
X044_icicle-3	5c009f70e0a811eabbbf42010a19c80f	0.769170579029734	NK	0.802030462637266	#8DC63F	1.92005716339785	-4.95076426197242	2279	NK	#8DC63F	-2.01611025424128	0.514131482576202
X044_icicle-3	5bfdd556e0a811eabbbf42010a19c80f	0.825626959247649	T.DoubleNegative	0.528932496749908	#00D37D	-0.408395278291966	-2.13518478329557	4645	T.CD4.CD45RO.CD45RA	#00C63F	2.65428798407927	-0.611249568436521
X044_icicle-3	5c00ac40e0a811eabbbf42010a19c80f	0.805794831636649	T.CD4.Memory	0.517936521583133	#009444	-2.96482395256908	1.20890561423528	5266	T.CD4.Memory	#009444	6.4134435729756	1.17004438033234
X044_icicle-3	5c018c46e0a811eabbbf42010a19c80f	0.792482380579483	NK	0.587847907850972	#8DC63F	1.70326181784579	-4.84287132805384	2600	NK	#8DC63F	-4.63853634951032	0.866363088522785
X044_icicle-3	5bfe59eae0a811eabbbf42010a19c80f	0.926274509803921	T.CD4.Memory	0.746262528408932	#009444	-3.74389460377829	-0.743666673427159	14750	T.DoublePositive	#00937D	3.11212441063406	-3.86615375448683
X044_icicle-3	5bffd9f0e0a811eabbbf42010a19c80f	0.730015673981191	T.CD4.Naive	0.569179625571429	#81D08B	-4.60998490872451	-0.40327273724317	4337	T.CD4.Memory	#009444	3.50735144011539	0.96430337755712
X044_icicle-3	5c02331ce0a811eabbbf42010a19c80f	0.744905956112853	T.CD4.Memory	0.708966083462595	#009444	-2.93935028216099	1.10626945681279	4155	T.CD4.Memory	#009444	2.93514335255413	1.28533992476677
X044_icicle-3	5bfc9a7ee0a811eabbbf42010a19c80f	0.717596229379419	Mono.CD14	0.780380528719556	#B973FF	7.81355675360395	0.280167486496998	4980	Mono.CD16	#E680FF	-7.12276170460917	9.38402616057759
X044_icicle-3	5c012abce0a811eabbbf42010a19c80f	0.821428571428571	NK	0.506414025515559	#8DC63F	2.04142799412081	-4.00024546742709	2717	NK	#8DC63F	-3.66749241759325	1.30829558484026
X044_icicle-3	5c01ee34e0a811eabbbf42010a19c80f	0.803220738413197	T.CD8.Effector	0.47127288488679	#1B75BC	1.66933620366563	-3.02787637972849	2375	NK	#8DC63F	-1.73689464263111	-0.193742579173982
X044_icicle-3	5bfdebeae0a811eabbbf42010a19c80f	0.826394344069128	NK	0.876032397759437	#8DC63F	1.71700797434448	-3.72213547324625	668	NK	#8DC63F	-2.15785106441065	-0.0516815889501418
X044_icicle-3	5c056370e0a811eabbbf42010a19c80f	0.746268656716418	B.Naive	0.620060566093189	#F26439	-0.0858237694322506	7.00647589663664	5244	B.Active	#992E46	-5.775037	-5.549312
X044_icicle-3	5c01d7b4e0a811eabbbf42010a19c80f	0.814465408805032	T.CD4.Memory	0.665947705907749	#009444	-3.24385496009552	0.097970160219387	6000	T.CD4.Memory	#009444	6.23696903280856	3.12165957468407
X044_icicle-3	5c0564c4e0a811eabbbf42010a19c80f	0.627065302911094	Mono.CD14	0.958011634419333	#B973FF	7.94456155400824	0.788618966121727	1048	NK	#8DC63F	-0.9358704	-0.6001297
X044_icicle-3	5c02aff4e0a811eabbbf42010a19c80f	0.7301024428684	Mono.CD14	0.823853632832724	#B973FF	6.73095539258951	1.61446582137981	12152	DC.Myeloid	#9246FF	-8.58861141047439	7.03672725852305
X044_icicle-3	5c0542aae0a811eabbbf42010a19c80f	0.719637223974763	T.CD4.Memory	0.434462473170843	#009444	0.210953445779471	-1.55540636811781	9155	T.CD8.Naive	#76ACD7	1.948943	-5.719603
X044_icicle-3	5c00b938e0a811eabbbf42010a19c80f	0.734387351778656	NK	0.850031730174833	#8DC63F	0.704363960090284	-4.94600250691659	3008	NK	#8DC63F	-2.64517092809177	-0.534232755058749
X044_icicle-3	5c06145ae0a811eabbbf42010a19c80f	0.789660615627467	T.CD4.Memory	0.559681969660287	#009444	-3.6646872007773	0.030088985517398	9242	T.CD4.Memory	#009444	6.351129	1.012047
X044_icicle-3	5c00a2eae0a811eabbbf42010a19c80f	0.779620853080569	T.CD4.Memory	0.677842267016487	#009444	-4.21821509292108	-1.23048273822531	4908	T.CD4.Memory	#009444	7.04783724942484	0.973435836203724
X044_icicle-3	5bfcffa0e0a811eabbbf42010a19c80f	0.693675889328063	T.CD4.Memory	1	#009444	-3.65768472769153	-1.75668640290894	8281	T.CD4.Memory	#009444	6.23264143804712	2.65861836789156
X044_icicle-3	5bfcbab8e0a811eabbbf42010a19c80f	0.778701504354711	Mono.CD14	0.631312349688178	#B973FF	6.79561239270905	0.616728086192953	7418	Mono.CD16	#E680FF	-5.71104045862663	10.363591957305
X044_icicle-3	5bfe4162e0a811eabbbf42010a19c80f	0.787579113924051	B.Naive	0.790019216787119	#F26439	0.547308206929819	7.23343353333809	8498	B.Naive	#F26439	-6.37285301574334	-9.16427385173446
X044_icicle-3	5bffb132e0a811eabbbf42010a19c80f	0.750991276764473	B.Naive	0.792612870234751	#F26439	0.0858846150531409	6.6554400705874	4316	B.Active	#992E46	-6.69626585930725	-6.23874274030795
X044_icicle-3	5c051776e0a811eabbbf42010a19c80f	0.72593476531424	T.CD4.Naive	0.494121736510697	#81D08B	-1.08113448003603	0.0140098294330863	6681	T.CD4.Memory	#009444	5.842852	3.403066
X044_icicle-3	5bff0fc0e0a811eabbbf42010a19c80f	0.819698173153296	T.CD4.Naive	0.615709961641739	#81D08B	-1.97263910355529	-0.652975640947944	3660	T.CD4.Memory	#009444	3.97758650689949	0.410950597185349
X044_icicle-3	5c04bfbae0a811eabbbf42010a19c80f	0.751392203659507	Mono.CD14	0.906491190556726	#B973FF	8.40385013690353	0.569806646968399	9955	Mono.CD16	#E680FF	-6.00352362854766	10.3322814949123
X044_icicle-3	5bff8694e0a811eabbbf42010a19c80f	0.799522673031026	T.CD4.Memory	0.328467399722436	#009444	-2.30865959526929	-1.7685246005155	5256	T.CD4.Memory	#009444	5.63096290276141	2.24888889811485
X044_icicle-3	5c02345ce0a811eabbbf42010a19c80f	0.737470167064439	T.CD4.Memory	0.797337617531724	#009444	-3.08266924516848	0.946925860177621	4395	T.CD4.CD45RO.CD45RA	#00C63F
X044_icicle-3	5bfeca92e0a811eabbbf42010a19c80f	0.800637958532695	T.CD8.Effector	0.521304966368008	#1B75BC	1.17627071908482	-5.25122674157172	962	NK	#8DC63F	-1.61869794814829	-0.217411011648323
X044_icicle-3	5c027296e0a811eabbbf42010a19c80f	0.810509554140127	NK	0.711649489494592	#8DC63F	2.18311366102763	-4.6576547823092	2319	NK	#8DC63F	-4.22070964067436	1.27217972915856
X044_icicle-3	5c03cb5ae0a811eabbbf42010a19c80f	0.832402234636871	T.CD4.Naive	0.459686860585356	#81D08B	-2.30464773639823	-1.16326582077303	8837	T.CD4.CD45RO.CD45RA	#00C63F	3.27751026433064	-0.701428597613009
X044_icicle-3	5bfdcf02e0a811eabbbf42010a19c80f	0.800640512409928	B.Naive	0.398192670521377	#F26439	-0.508556756590797	6.5140112028475	6392	B.Naive	#F26439	-5.34161748045419	-8.29886929244851
X044_icicle-3	5c0133cce0a811eabbbf42010a19c80f	0.808246597277822	NK	0.37506451121865	#8DC63F	1.41075046524392	-2.93189392419434	9441	T.CD8.Effector	#1B75BC	1.93731145280974	-4.1622514975308
X044_icicle-3	5bfd040ae0a811eabbbf42010a19c80f	0.684695512820513	Mono.CD14	0.573998159119725	#B973FF	6.91821769660843	0.452467713843557	2450	T.CD8.Effector	#1B75BC	1.19059392188841	-3.79623233982044
X044_icicle-3	5c00c04ae0a811eabbbf42010a19c80f	0.923878205128205	T.CD4.Naive	0.751111265558187	#81D08B	-3.08143497445403	1.84735593689089	6348	T.DoublePositive	#00937D	2.92231337923755	-3.83627562841517
X044_icicle-3	5c01d26ee0a811eabbbf42010a19c80f	0.719951923076923	Mono.CD14	0.970354427539364	#B973FF	7.44520542232504	0.938717576168517	3369	Mono.CD16	#E680FF	-7.00569118983153	9.42120379320599
X044_icicle-3	5c014038e0a811eabbbf42010a19c80f	0.772983870967742	T.CD4.Memory	0.538494167909733	#009444	-4.2036164527352	0.306742241470483	3373	T.CD4.Memory	#009444	6.73790420275586	1.74086603573628
X044_icicle-3	5c055894e0a811eabbbf42010a19c80f	0.719453376205788	Mono.CD14	1	#B973FF	8.13967824930449	1.3672105230318	7313	Mono.CD14	#B973FF	-8.984442	8.65435
X044_icicle-3	5bffc30ce0a811eabbbf42010a19c80f	0.812248186946011	T.CD4.Memory	0.518919424138199	#009444	-0.942399714898088	0.927856630335871	3088	T.CD4.Memory	#009444	5.27007641898678	1.9562462790818
X044_icicle-3	5c03cf38e0a811eabbbf42010a19c80f	0.753220611916264	NK	0.63540182723742	#8DC63F	-0.111278768370332	-3.52539514531106	3155	NK	#8DC63F	-1.14879678177969	-0.833809672425994
X044_icicle-3	5bffe6fce0a811eabbbf42010a19c80f	0.748589846897663	NK	0.811191822054712	#8DC63F	0.717689517922723	-4.23115889465325	3209	T.DoubleNegative	#00D37D	0.393288460500149	-2.33784308435811
X044_icicle-3	5c04ad2ce0a811eabbbf42010a19c80f	0.783064516129032	T.CD4.Memory	0.422032827467868	#009444	-2.0109198979811	1.20266268125247	3860	T.CD4.Memory	#009444	6.1786418840068	1.40084328288362
X044_icicle-3	5c05fb32e0a811eabbbf42010a19c80f	0.754648342764754	T.CD8.Effector	0.683724233323551	#1B75BC	0.329398435287615	-3.05979009994581	3780	T.DoubleNegative	#00D37D	1.136229	-2.540906
X044_icicle-3	5bfd4816e0a811eabbbf42010a19c80f	0.823195458231955	T.CD4.Naive	0.571655891828242	#81D08B	-4.11286731800518	0.505099791332308	4705	T.CD4.Memory	#009444	7.0203053622435	0.92661610554391
X044_icicle-3	5c0248a2e0a811eabbbf42010a19c80f	0.800892133008921	T.CD4.Memory	0.767245060937912	#009444	-2.84075223469593	1.12873554774336	4901	T.CD4.Memory	#009444	6.11148834042038	0.622918859493529
X044_icicle-3	5c0341dae0a811eabbbf42010a19c80f	0.734577922077922	T.CD4.Memory	0.454369890024723	#009444	-3.1365116430366	0.7909447903277	5411	T.CD4.CD45RO.CD45RA	#00C63F
X044_icicle-3	5bfec16ee0a811eabbbf42010a19c80f	0.772542648253452	T.CD4.Naive	0.768412492383423	#81D08B	-2.53583272039111	1.18484223306407	12399	T.CD4.Memory	#009444	7.71410054775484	0.683039958444425
X044_icicle-3	5c048612e0a811eabbbf42010a19c80f	0.944535073409462	T.CD4.Memory	0.489440498438763	#009444	-2.49158580777786	-0.356499226121057	10800	T.DoublePositive	#00937D	2.86495525541896	-3.44530085416852
X044_icicle-3	5c056aaae0a811eabbbf42010a19c80f	0.800488599348534	T.CD4.Memory	0.694140752779322	#009444	-4.1333211465141	0.774389774069093	10488	T.CD4.Naive	#81D08B	6.465199	-1.239996
X044_icicle-3	5c02aaa4e0a811eabbbf42010a19c80f	0.73960880195599	Mono.CD14	0.75587615430313	#B973FF	8.09046480676448	0.221721253251882	11240	Mono.CD16	#E680FF	-4.87600131233782	10.3548082649924
X044_icicle-3	5c02f4dce0a811eabbbf42010a19c80f	0.832788225674571	NK	0.684260794537647	#8DC63F	1.33129590709089	-4.19587586574332	3196	NK	#8DC63F	-4.18244847763244	0.158571799615267
X044_icicle-3	5bfd9f5ae0a811eabbbf42010a19c80f	0.745513866231648	NK	0.845924165020978	#8DC63F	2.36167445705884	-3.65601468154385	3972	NK	#8DC63F	-4.49460852321057	1.56479204319965
X044_icicle-3	5bfe1d68e0a811eabbbf42010a19c80f	0.731398201144726	B.Naive	0.835600157198186	#F26439	0.434336528130953	8.05116749619423	3665	B.Naive	#F26439	-5.77709318823995	-7.94740932742937
X044_icicle-3	5c0507a4e0a811eabbbf42010a19c80f	0.814029363784666	T.CD4.Memory	0.506787471410304	#009444	-2.76728158479196	1.05658582852785	4208	T.CD4.Memory	#009444	4.373933	0.9858154
X044_icicle-3	5bfd3eace0a811eabbbf42010a19c80f	0.731020408163265	B.Naive	0.795443052119446	#F26439	0.7878492710756	7.56168840781823	3874	B.Naive	#F26439	-6.15186604353026	-7.90711863970988
X044_icicle-3	5bff2cbce0a811eabbbf42010a19c80f	0.6998361998362	NK	0.611510085240703	#8DC63F	1.88075738669988	-3.86757853185038	12573	NK	#8DC63F	-3.66551219555735	1.11052777797377
X044_icicle-3	5c04e3e6e0a811eabbbf42010a19c80f	0.678688524590164	T.CD4.Memory	0.436379366304478	#009444	0.731971829859383	-3.51416664216122	5402	T.CD8.Exhausted	#8D98B7	1.19722658339284	-3.22523584888987
X044_icicle-3	5c0135ace0a811eabbbf42010a19c80f	0.786065573770492	T.CD8.Effector	0.588875835616943	#1B75BC	-0.276677549032594	-2.98725704785517	1453	NK	#8DC63F	-3.10696276788574	-0.400922965526619
X044_icicle-3	5bff463ee0a811eabbbf42010a19c80f	0.740360951599672	NK	0.423885998460242	#8DC63F	1.38658445801932	-4.34307698782966	3306	NK	#8DC63F	-3.13888571966781	0.630122760957205
X044_icicle-3	5bfebe58e0a811eabbbf42010a19c80f	0.769515201314708	NK	0.411505591310577	#8DC63F	0.749366120113279	-4.52619478797747	2257	NK	#8DC63F	-2.60047210670039	0.98995322067234
X044_icicle-3	5c0141c8e0a811eabbbf42010a19c80f	0.761924342105263	T.CD4.Memory	0.583045254622671	#009444	-3.79299731192614	0.730150393946625	11562	T.CD4.Memory	#009444	6.27141921230527	1.06747654277086
X044_icicle-3	5c051460e0a811eabbbf42010a19c80f	0.777549342105263	NK	0.46973682845622	#8DC63F	0.755552360593649	-3.92384986063438	1774	NK	#8DC63F	-3.722346	-0.05885958
X044_icicle-3	5c030da0e0a811eabbbf42010a19c80f	0.739094650205761	Mono.CD14	0.794707381282426	#B973FF	6.97776434288601	0.719160344038778	4904	Mono.CD16	#E680FF	-5.83788560545408	10.6944814694086
X044_icicle-3	5bfdd92ae0a811eabbbf42010a19c80f	0.775762572135202	T.CD4.Memory	0.83193202572981	#009444	-4.3804121689529	0.100347713101979	3157	T.CD4.Exhausted	#779383	5.52520277844241	-0.257048773173414
X044_icicle-3	5c034e32e0a811eabbbf42010a19c80f	0.750622406639004	T.CD4.Naive	0.490434925989064	#81D08B	0.29932963326771	4.86339013481062	7632	T.CD4.Memory	#009444	5.95721514270826	3.36549458692671
X044_icicle-3	5bfddb6ee0a811eabbbf42010a19c80f	0.787665562913907	NK	0.738349000401569	#8DC63F	1.58924312708418	-3.83860856316285	1860	NK	#8DC63F	-2.00125843574181	-0.20731881396352
X044_icicle-3	5c00b73ae0a811eabbbf42010a19c80f	0.805970149253731	NK	0.763092650887685	#8DC63F	1.47170047843898	-3.50701846919539	5268	T.CD4.Memory	#009444	3.5327548110256	1.41916737298646
X044_icicle-3	5c044774e0a811eabbbf42010a19c80f	0.763048881524441	B.Naive	0.532981272354433	#F26439	0.323230752046777	7.66517648011223	8079	B.Active	#992E46	-6.71390383258069	-6.00868648129061
X044_icicle-3	5bfea7b0e0a811eabbbf42010a19c80f	0.750415282392027	T.CD4.Memory	0.992198993403763	#009444	-4.2844853622326	-0.876075069582203	4001	T.CD4.Memory	#009444	5.48164332626228	2.53051415528841
X044_icicle-3	5bffb240e0a811eabbbf42010a19c80f	0.786367414796342	T.CD4.Memory	0.595897452024159	#009444	-3.95280584087853	0.199777164297354	3605	T.CD4.Memory	#009444	6.60134225247618	1.56413730144719
X044_icicle-3	5c00169ae0a811eabbbf42010a19c80f	0.769326683291771	B.Naive	0.9870611550493	#F26439	0.240566122546668	7.11366149931643	6284	B.Active	#992E46	-6.43024878669084	-5.85233075230364
X044_icicle-3	5bfd672ee0a811eabbbf42010a19c80f	0.75376254180602	T.CD8.Effector	0.525969269597034	#1B75BC	1.77782470736215	-3.9248564752077	2444	NK	#8DC63F	-1.35691906240717	-0.491693854135002
X044_icicle-3	5bfde6eae0a811eabbbf42010a19c80f	0.816402997502082	NK	0.653299914953438	#8DC63F	1.38048621058191	-4.31643868999844	4223	NK	#8DC63F	-3.80761752315998	-0.239461294582396
X044_icicle-3	5c02a400e0a811eabbbf42010a19c80f	0.74126455906822	T.CD4.Memory	0.552770578126553	#009444	-4.53979105536751	-0.833620449223059	6999	T.CD4.Memory	#009444	6.50494740904265	0.61651019099674
X044_icicle-3	5c02a748e0a811eabbbf42010a19c80f	0.758347245409015	T.CD4.Memory	0.509731025202178	#009444	-3.16610005550447	0.395793596357528	5642	T.CD8.Effector	#1B75BC	2.58019683080725	-4.4119327067266
X044_icicle-3	5c04bde4e0a811eabbbf42010a19c80f	0.794754371357202	NK	0.464649268030832	#8DC63F	2.23118443259011	-3.47936482644562	1768	NK	#8DC63F	-4.32511071303625	0.0663084151610667
X044_icicle-3	5bfd68b4e0a811eabbbf42010a19c80f	0.72375	Mono.CD14	0.987057391435708	#B973FF	7.64148785712996	0.470999868842113	6195	Mono.CD16	#E680FF	-6.94213966451401	10.0355179756147
X044_icicle-3	5bfeb75ae0a811eabbbf42010a19c80f	0.691373534338359	Mono.CD14	1	#B973FF	8.19221912490357	2.02458179616496	6686	Mono.CD14	#B973FF	-9.23118203946319	8.58848026949423
X044_icicle-3	5c01fcd0e0a811eabbbf42010a19c80f	0.787269681742044	Mono.CD14	0.886968646651232	#B973FF	7.5745634551415	0.315749497374063	10972	Mono.CD16	#E680FF	-4.82700355451929	10.3009386793402
X044_icicle-3	5bfd5194e0a811eabbbf42010a19c80f	0.801421404682274	T.CD4.Memory	0.511510001776454	#009444	1.42354336781758	-3.22183173599073	2085	NK	#8DC63F	-4.05434476513971	1.3317071536892
X044_icicle-3	5c0581fce0a811eabbbf42010a19c80f	0.74036850921273	NK	0.618572122851591	#8DC63F	2.08611522284919	-4.41056234216981	1890	NK	#8DC63F	-2.083	-0.3435826
X044_icicle-3	5bfe365ee0a811eabbbf42010a19c80f	0.799413735343384	T.CD4.Memory	0.651647061659531	#009444	-2.173658411468	0.158637294619057	7159	T.CD4.Memory	#009444	6.13713473430595	2.64919671632887
X044_icicle-3	5c038e92e0a811eabbbf42010a19c80f	0.80569514237856	T.CD4.Naive	0.708773536246949	#81D08B	-2.60595475934107	1.0344304999993	5840	T.CD4.Memory	#009444	7.35252771590282	1.78069685203063
X044_icicle-3	5c0095fce0a811eabbbf42010a19c80f	0.784157585917854	T.CD4.Memory	0.653278494079978	#009444	-1.38338448464047	1.27583952312013	4530	T.CD4.Memory	#009444	3.78528275663529	0.00910391386022341
X044_icicle-3	5c03218ce0a811eabbbf42010a19c80f	0.766554903604359	Mono.CD14	0.834753509177373	#B973FF	7.11945533021847	0.224080042495724	4842	Mono.CD16	#E680FF	-5.69100071277013	9.66566851343714
X044_icicle-3	5c04b3a8e0a811eabbbf42010a19c80f	0.772003352891869	NK	0.673649464235622	#8DC63F	0.819966875997789	-4.7859087817615	9559	T.DoubleNegative	#00D37D	0.224614884789209	-2.24082702616759
X044_icicle-3	5bffdd56e0a811eabbbf42010a19c80f	0.775673400673401	T.CD4.Naive	0.537123506975205	#81D08B	-2.09219901381021	-0.263762021530412	8905	T.CD4.Memory	#009444	6.22345082938747	0.735298939952481
X044_icicle-3	5bfd41fee0a811eabbbf42010a19c80f	0.778198653198653	NK	0.478989441312052	#8DC63F	2.07480591190724	-3.76006192525311	1797	NK	#8DC63F	-3.52381649408538	0.893375776984382
X044_icicle-3	5bfdd088e0a811eabbbf42010a19c80f	0.701517706576729	T.CD4.Naive	0.383693317609306	#81D08B	-0.33823007264741	6.72836899492001	4287	B.Active	#992E46
X044_icicle-3	5bfe44d2e0a811eabbbf42010a19c80f	0.728343145500421	B.Naive	0.759789148140912	#F26439	0.288349083621864	7.79128672964338	7271	B.Active	#992E46	-6.52328517034232	-6.32694722405
X044_icicle-3	5c00be1ae0a811eabbbf42010a19c80f	0.771922428330523	Mono.CD14	1	#B973FF	8.40129281108977	1.82775652801946	3881	Mono.CD14	#B973FF	-9.10595144832066	8.75904775062869
X044_icicle-3	5c032128e0a811eabbbf42010a19c80f	0.804549283909014	B.Naive	0.612057588608146	#F26439	0.478608354216928	6.68790876476044	3217	B.Active	#992E46	-6.17516892312377	-6.39294192539854
X044_icicle-3	5bff0692e0a811eabbbf42010a19c80f	0.636593591905565	T.CD4.Memory	0.547108630802756	#009444	5.93925932155262	1.22703009412872	5467	Mono.CD16	#E680FF	-5.79747934975492	8.82945672905194
X044_icicle-3	5bff24b0e0a811eabbbf42010a19c80f	0.830101180438449	NK	0.767022191217029	#8DC63F	0.392313849316469	-2.65269720096223	2539	NK	#8DC63F	-2.89974860626302	-0.419123846252986
X044_icicle-3	5c029884e0a811eabbbf42010a19c80f	0.762489415749365	B.Activated	0.705634264466509	#992E46	0.413795659135769	7.46789085071009	2035	B.Active	#992E46	-4.90390105750113	-5.36434675463445
X044_icicle-3	5c01cc1ae0a811eabbbf42010a19c80f	0.814406779661017	B.Naive	0.544717900193136	#F26439	-0.00663751894377396	5.16919352132837	4519	B.Active	#992E46	-6.00873842988827	-6.29427712238222
X044_icicle-3	5bff9684e0a811eabbbf42010a19c80f	0.753813559322034	Mono.CD14	0.921948313988852	#B973FF	8.35056905487647	0.336226954602597	8302	Mono.CD16	#E680FF	-5.64867668713147	10.8783893750877
X044_icicle-3	5c049c10e0a811eabbbf42010a19c80f	0.726502963590178	B.Naive	0.917289981266178	#F26439	0.1015860710155	7.64212593841386	7287	B.Active	#992E46	-6.80282690743885	-6.18192200570265
X044_icicle-3	5bfd13bee0a811eabbbf42010a19c80f	0.918220338983051	T.CD4.Naive	0.701632605507475	#81D08B	-2.91960985765327	1.90035930951178	5096	T.DoublePositive	#00937D	2.93352883607255	-4.09888754644946
X044_icicle-3	5c0370a6e0a811eabbbf42010a19c80f	0.776505513146735	T.CD4.Naive	0.633513234978098	#81D08B	-1.591760652495	0.45249548320217	5270	T.CD4.CD45RO.CD45RA	#00C63F
X044_icicle-3	5bfd8a92e0a811eabbbf42010a19c80f	0.773037542662116	T.CD4.Memory	0.601994307657527	#009444	-3.37380127794483	0.471374006531433	7314	T.CD4.Memory	#009444	6.63434388956853	1.88556707470497
X044_icicle-3	5bfc9150e0a811eabbbf42010a19c80f	0.791487532244196	B.Naive	0.581413141284999	#F26439	0.379125726037502	6.60964832926775	7485	B.Active	#992E46	-5.70300383118357	-5.5875360853246
X044_icicle-3	5bfdb2ece0a811eabbbf42010a19c80f	0.842735042735043	T.CD4.Naive	0.634732534716046	#81D08B	-0.466313411156495	0.891445199983252	4354	T.CD4.Memory	#009444	6.59023255255092	0.674454355943364
X044_icicle-3	5bfe0990e0a811eabbbf42010a19c80f	0.794268605645851	T.CD4.Naive	0.391902282600497	#81D08B	-3.76972837522554	-0.261098737886078	4636	T.CD4.Memory	#009444	5.14610613902632	1.26198433930821
X044_icicle-3	5c04cabee0a811eabbbf42010a19c80f	0.745291095890411	T.CD4.Memory	0.71168654280507	#009444	-2.60758378675172	-0.0661335568207447	6824	NK	#8DC63F	-3.96448344243819	-0.17499455455935
X044_icicle-3	5bfe6552e0a811eabbbf42010a19c80f	0.768867924528302	T.CD4.Naive	0.413978096024973	#81D08B	-1.40456696816528	-0.175573019810796	4250	T.CD4.Memory	#009444
X044_icicle-3	5c058044e0a811eabbbf42010a19c80f	0.758783204798629	T.CD4.Memory	0.780086620467816	#009444	-2.01391056978412	-0.547792608916831	3857	T.CD4.Memory	#009444	5.463376	1.132416
X044_icicle-3	5c025c02e0a811eabbbf42010a19c80f	0.799914310197087	T.CD4.Memory	0.86003297766765	#009444	-1.95704076030851	-1.98937896056554	3478	T.DoubleNegative	#00D37D	1.10143433095686	-2.33154882192843
X044_icicle-3	5bfde352e0a811eabbbf42010a19c80f	0.770386266094421	T.CD4.Memory	0.287546909826723	#009444	-3.60584522109061	1.04741712253718	6207	T.CD4.Memory	#009444	5.45397115161424	1.98275371223765
X044_icicle-3	5bffc118e0a811eabbbf42010a19c80f	0.814432989690722	T.CD4.Naive	0.692251876700343	#81D08B	-0.768810119848621	1.24955107203972	2954	T.CD8.Naive	#76ACD7
X044_icicle-3	5bfdc9dae0a811eabbbf42010a19c80f	0.785836909871245	T.CD4.Memory	0.645024298580278	#009444	-2.7109661213595	-0.760180009046593	4978	T.CD4.Memory	#009444	5.12599333637246	1.47229885508584
X044_icicle-3	5c04997ce0a811eabbbf42010a19c80f	0.824892703862661	T.CD4.Naive	0.653218011441686	#81D08B	-1.32829488840486	-0.781089047400613	4076	T.CD8.Effector	#1B75BC	2.39609699088062	-4.92106259906455
X044_icicle-3	5bffed50e0a811eabbbf42010a19c80f	0.826030927835052	T.CD4.Memory	0.532283621377249	#009444	-1.97954791888722	-0.783711592139622	5413	T.CD4.Memory	#009444	3.57573171821752	1.02455921511807
X044_icicle-3	5c023b50e0a811eabbbf42010a19c80f	0.802065404475043	T.CD4.Naive	0.424486934984534	#81D08B	-2.5093126179451	0.720462031460707	5415	T.CD4.Memory	#009444	5.76961198069127	0.925707288677062
X044_icicle-3	5bfd859ce0a811eabbbf42010a19c80f	0.788113695090439	T.CD4.Naive	0.667546290272426	#81D08B	-3.27564893174016	0.700237967715345	9836	T.CD4.Memory	#009444	7.54505620046579	0.540138274516944
X044_icicle-3	5bfdeb86e0a811eabbbf42010a19c80f	0.792672413793104	T.CD4.Naive	0.471631139937873	#81D08B	-0.46022599410903	5.25340570862486	8267	B.Naive	#F26439	-5.23593435578508	-7.32064177357655
X044_icicle-3	5c0062e4e0a811eabbbf42010a19c80f	0.811369509043928	T.CD8.Effector	0.587210256264708	#1B75BC	1.00773341065029	-3.2930438808117	9376	T.CD4.Memory	#009444	5.85120236811745	0.761603939701816
X044_icicle-3	5c01c116e0a811eabbbf42010a19c80f	0.817432784041631	T.CD4.Memory	0.440142371427297	#009444	-2.7294292369843	0.219194683615433	6341	T.CD4.Memory	#009444	5.8436344902006	2.36437086931579
X044_icicle-3	5c0436c6e0a811eabbbf42010a19c80f	0.781034482758621	NK	0.772692221104069	#8DC63F	1.77276298032928	-3.54210153613263	3614	NK	#8DC63F	-4.16571467175798	1.30820401897728
X044_icicle-3	5c05539ee0a811eabbbf42010a19c80f	0.857635893011217	NK	0.586625341103545	#8DC63F	1.0026063962565	-4.12626598012042	3090	NK	#8DC63F	-3.226659	0.1551248
X044_icicle-3	5c05a916e0a811eabbbf42010a19c80f	0.778497409326425	Mono.CD14	0.997712377994237	#B973FF	7.16545612649774	0.330943664536272	5864	Mono.CD16	#E680FF	-6.417857	9.956755
X044_icicle-3	5bff7b0ee0a811eabbbf42010a19c80f	0.805267702936097	T.CD4.Memory	0.469717027675703	#009444	-2.96300407113481	-1.77345734583245	6417	T.CD4.Memory	#009444	2.99411070824398	1.0774253176049
X044_icicle-3	5bfe9b12e0a811eabbbf42010a19c80f	0.782195332757131	B.Naive	0.655735637160208	#F26439	0.443584102625608	7.54632538808536	2905	B.Naive	#F26439	-5.7326201460107	-9.14452958104449
X044_icicle-3	5c023d8ae0a811eabbbf42010a19c80f	0.778162911611785	T.CD4.Memory	0.701107647711405	#009444	-4.77002838159651	-0.583138586448105	4009	T.CD4.Memory	#009444	4.72291892319088	2.22089073088942
X044_icicle-3	5bfcdf0ce0a811eabbbf42010a19c80f	0.656412478336222	Mono.CD14	1	#B973FF	8.02112587672048	2.04168234426869	3474	Mono.CD14	#B973FF	-8.53460968134399	8.77251337059646
X044_icicle-3	5bff6e8ee0a811eabbbf42010a19c80f	0.799134199134199	NK	0.611252560912924	#8DC63F	1.59512897300597	-4.67007292089642	3666	NK	#8DC63F	-4.31271291736866	0.717115714973613
X044_icicle-3	5c007e00e0a811eabbbf42010a19c80f	0.756932409012132	T.CD4.Memory	0.760290792985069	#009444	-3.28289687800819	-1.09066290190511	7163	T.CD4.Memory	#009444	6.66655982630616	1.58854388963466
X044_icicle-3	5c01ce04e0a811eabbbf42010a19c80f	0.792461005199307	T.CD4.Naive	0.438228669453006	#81D08B	-0.89366390537873	0.201789859123401	3998	T.CD8.Naive	#76ACD7	2.3262183732022	-5.16854140381236
X044_icicle-3	5c02642ce0a811eabbbf42010a19c80f	0.797484822202949	B.Naive	0.753631990129061	#F26439	-0.197851737220306	6.76244700144061	3540	B.Active	#992E46	-6.40441165335547	-6.13571769516566
X044_icicle-3	5c04c5bee0a811eabbbf42010a19c80f	0.786026200873362	NK	0.585686186231596	#8DC63F	1.43549920635197	-4.03555147196009	2304	NK	#8DC63F	-3.83966356834443	-0.0265416639112633
X044_icicle-3	5c05400ce0a811eabbbf42010a19c80f	0.73695652173913	Mono.CD14	0.994833271230253	#B973FF	7.29401297519116	0.396220742378937	2427	Mono.CD16	#E680FF	-6.337037	9.151674
X044_icicle-3	5c006c4ee0a811eabbbf42010a19c80f	0.754363001745201	B.Naive	0.760891816434982	#F26439	-0.0232083716183484	7.2813662378608	2744	B.Naive	#F26439	-6.19914338667851	-8.11045210108372
X044_icicle-3	5bfeebf8e0a811eabbbf42010a19c80f	0.794681778552746	NK	0.812515081424339	#8DC63F	1.156868478373	-5.25633584535745	2477	NK	#8DC63F	-4.59904659441038	0.676750246946483
X044_icicle-3	5c04b56ae0a811eabbbf42010a19c80f	0.738695652173913	Mono.CD14	1	#B973FF	8.22753378259843	0.38703395227161	6677	Mono.CD16	#E680FF	-5.66636246833479	10.3748820308055
X044_icicle-3	5bfea06ce0a811eabbbf42010a19c80f	0.785278745644599	NK	0.982497074716075	#8DC63F	1.73955726978864	-5.09709103552285	3173	NK	#8DC63F	-4.65973363211562	0.940748091416722
X044_icicle-3	5c013c14e0a811eabbbf42010a19c80f	0.848432055749129	T.CD4.Memory	0.514268735394696	#009444	0.113033772336311	-1.50965111709245	5066	T.CD4.Naive	#81D08B
X044_icicle-3	5c0620d0e0a811eabbbf42010a19c80f	0.745209059233449	NK	0.849329791726878	#8DC63F	1.03662222131277	-4.78603933889391	6124	NK	#8DC63F	-4.156402	1.080356
X044_icicle-3	5c00edeae0a811eabbbf42010a19c80f	0.720331588132635	Mono.CD14	0.864860061944069	#B973FF	7.54984133412235	0.534921556000464	6567	Mono.CD16	#E680FF	-5.98476464691877	10.4613403817288
X044_icicle-3	5c049724e0a811eabbbf42010a19c80f	0.729057591623037	B.Naive	0.830250780327781	#F26439	0.54436810647526	7.6743808921226	1975	B.Naive	#F26439	-5.70912127599977	-8.5517124130356
X044_icicle-3	5c00ba6ee0a811eabbbf42010a19c80f	0.766608391608392	B.Naive	0.722215852124581	#F26439	0.287449288231843	7.80437335273488	4288	B.Active	#992E46	-6.50838223493252	-6.12188622692349
X044_icicle-3	5c053cb0e0a811eabbbf42010a19c80f	0.785152838427948	NK	0.324730226360198	#8DC63F	0.0789249567288957	-4.19709785969427	1796	NK	#8DC63F	-2.745096	1.161046
X044_icicle-3	5bfeb516e0a811eabbbf42010a19c80f	0.699824715162139	T.CD4.Memory	0.912005199209181	#009444	-3.54020439054397	-1.39239763385537	9096	T.CD4.Memory	#009444	6.34973882532666	1.92234005948039
X044_icicle-3	5c015212e0a811eabbbf42010a19c80f	0.744755244755245	NK	0.466702108770997	#8DC63F	1.30073181699516	-4.03061032898287	2654	NK	#8DC63F	-1.83720292086571	-0.280391026837033
X044_icicle-3	5c053fa8e0a811eabbbf42010a19c80f	0.7215411558669	B.Naive	0.531319996588945	#F26439	0.352055279012454	7.89764145441373	3129	B.Naive	#F26439	-5.654423	-8.986547
X044_icicle-3	5c01ebfae0a811eabbbf42010a19c80f	0.775877192982456	T.CD4.Naive	0.689325499997422	#81D08B	-2.68169813486575	1.17214044655724	6504	T.CD4.Memory	#009444	7.67211319913693	1.60134834066736
X044_icicle-3	5c03fe90e0a811eabbbf42010a19c80f	0.8045574057844	T.CD4.Memory	0.435469101709256	#009444	-1.84066556981354	-0.888167169494899	2208	T.CD4.Memory	#009444	4.44336534504638	1.66368471812519
X044_icicle-3	5bff9f80e0a811eabbbf42010a19c80f	0.75921052631579	Mono.CD14	0.981925238855566	#B973FF	8.05887110027055	0.995609845078962	3466	Mono.CD16	#E680FF	-5.95340331500268	9.306243694998
X044_icicle-3	5c054da4e0a811eabbbf42010a19c80f	0.76429199648197	Mono.CD14	0.78388187279409	#B973FF	7.9976694983265	0.642684452646867	7798	Mono.CD16	#E680FF	-6.06954	10.58264
X044_icicle-3	5c059cf0e0a811eabbbf42010a19c80f	0.804309586631486	NK	0.56640451800289	#8DC63F	2.08543423894684	-3.85245228966605	1308	NK	#8DC63F	-2.089112	-0.8083325
X044_icicle-3	5c01ab22e0a811eabbbf42010a19c80f	0.762302284710018	T.CD4.Memory	0.612746704363715	#009444	-3.44307225316392	0.457569873921042	7363	T.CD4.Memory	#009444	6.19238644490531	1.49058859995192
X044_icicle-3	5c04b7b8e0a811eabbbf42010a19c80f	0.756590509666081	NK	0.924159840654838	#8DC63F	0.632285117717669	-4.73294916715543	2516	NK	#8DC63F	-4.33183606498881	1.33214980050394
X044_icicle-3	5c02c96ce0a811eabbbf42010a19c80f	0.783201407211961	T.CD4.Naive	0.505782097173393	#81D08B	-2.79742989814997	1.33528585268004	4969	T.CD4.Memory	#009444	4.77394427924308	1.86257590397331
X044_icicle-3	5bfd0e78e0a811eabbbf42010a19c80f	0.730837004405286	T.DoubleNegative	0.497486079764006	#00D37D	-1.90018826660977	-1.49294892771423	5512	T.CD4.Memory	#009444	3.98697742846588	0.452575937292193
X044_icicle-3	5c024d98e0a811eabbbf42010a19c80f	0.804405286343612	T.CD4.Memory	0.661128361064666	#009444	-4.13219237653931	-1.28303509359954	5876	T.CD4.Memory	#009444	6.70106003095689	2.36720952802125
X044_icicle-3	5c04c154e0a811eabbbf42010a19c80f	0.761233480176212	T.CD4.Naive	0.715165624885914	#81D08B	-2.46339994329865	-1.61942183743196	17527	Plasmablast	#ED3A59
X044_icicle-3	5c060fd2e0a811eabbbf42010a19c80f	0.766342756183746	T.CD4.Memory	0.413154410333893	#009444	-3.8192839149515	0.152402216037836	7045	T.CD4.Memory	#009444	6.078316	1.750478
X044_icicle-3	5c01bffee0a811eabbbf42010a19c80f	0.785525154457193	NK	0.862201411059397	#8DC63F	1.400619576942	-3.33522718898781	1342	NK	#8DC63F	-2.3447974382491	-0.793883784354334
X044_icicle-3	5bfd386ce0a811eabbbf42010a19c80f	0.774492497793469	T.CD4.Naive	0.563538140685258	#81D08B	-3.00062983526327	0.259970610709279	6119	T.CD4.Memory	#009444	4.75956498488168	1.73003052483863
X044_icicle-3	5c02075ce0a811eabbbf42010a19c80f	0.737610619469027	T.DoubleNegative	0.550871669941026	#00D37D	-2.67255044447178	-0.536825140998899	3652	T.CD8.Effector	#1B75BC	1.9841825156928	-4.36933495872755
X044_icicle-3	5c039180e0a811eabbbf42010a19c80f	0.825375773651636	B.Naive	0.713891723164672	#F26439	0.420308138603023	7.82975963116771	8506	B.Active	#992E46	-6.13447428858479	-5.14983919349569
X044_icicle-3	5bff3c84e0a811eabbbf42010a19c80f	0.699468085106383	Mono.CD14	1	#B973FF	7.98154181497659	1.97887024697964	6581	Mono.CD14	#B973FF	-8.97738285467163	9.20672809110707
X044_icicle-3	5c015078e0a811eabbbf42010a19c80f	0.734639358860196	B.Naive	0.822174186105386	#F26439	0.613424907400663	7.13164293650086	7294	T.CD4.Memory	#009444	3.27750201185773	0.809228232862334
X044_icicle-3	5c039720e0a811eabbbf42010a19c80f	0.782165039929015	T.CD8.Effector	0.638953360215616	#1B75BC	0.571843526073938	-4.51523066864606	3841	NK	#8DC63F	-4.09697283510112	1.12312102685151
X044_icicle-3	5c040a02e0a811eabbbf42010a19c80f	0.7	B.Naive	0.47206690988478	#F26439	0.117804103495911	6.39024469743125	5530	B.Active	#992E46	-5.64359330446275	-5.13226450119387
X044_icicle-3	5bfd8b46e0a811eabbbf42010a19c80f	0.811111111111111	T.CD4.Naive	0.585732444206443	#81D08B	-2.74785483390215	0.869538071152559	5572	T.CD4.Memory	#009444	5.38798963232048	2.83883256654067
X044_icicle-3	5bfe5fe4e0a811eabbbf42010a19c80f	0.777333333333333	T.DoubleNegative	0.59017887596386	#00D37D	-1.0692595625915	-2.05130369135145	9777	T.CD4.Memory	#009444	6.67629703333465	0.957486528154247
X044_icicle-3	5c05de22e0a811eabbbf42010a19c80f	0.812555654496883	T.CD4.Memory	0.581988123839825	#009444	-4.05461463525035	-0.199353913423006	4599	T.CD4.Memory	#009444	5.827093	1.956478
X044_icicle-3	5c038974e0a811eabbbf42010a19c80f	0.7825311942959	T.CD4.Naive	0.427396105902692	#81D08B	-2.49635234683694	1.0397554895781	6439	T.CD4.Memory	#009444	5.8739168576691	1.26830319484675
X044_icicle-3	5bff819ee0a811eabbbf42010a19c80f	0.792780748663102	T.CD4.Memory	0.705362202889237	#009444	-4.28850109124691	-0.0988071614957521	6047	T.CD4.Memory	#009444	6.23127010183241	2.99818071482064
X044_icicle-3	5c014bbee0a811eabbbf42010a19c80f	0.762265834076717	NK	0.921927642812604	#8DC63F	1.42186979191486	-5.49782958004637	5888	T.DoubleNegative	#00D37D	0.133678670658114	-2.05916114266744
X044_icicle-3	5c017242e0a811eabbbf42010a19c80f	0.817736185383244	T.CD4.Naive	0.474556797570549	#81D08B	-1.19013527633998	1.53018852013594	2805	T.CD4.CD45RO.CD45RA	#00C63F	2.51602863561569	-0.209168967197808
X044_icicle-3	5c00b1c2e0a811eabbbf42010a19c80f	0.77743086529884	T.CD4.Memory	0.42630964369844	#009444	6.12916759667736	0.666622761651766	9118	Mono.CD16	#E680FF	-5.53072879619313	8.65293401410501
X044_icicle-3	5bfeb43ae0a811eabbbf42010a19c80f	0.771019677996422	T.CD4.Memory	0.667027713780305	#009444	-4.55806149270536	0.451663974776127	8896	T.CD4.Memory	#009444	6.18620483621821	1.23218081074237
X044_icicle-3	5bfcd098e0a811eabbbf42010a19c80f	0.793507664562669	T.CD8.Naive	0.358851516442262	#76ACD7	0.940968711855136	-2.43038550477707	1791	NK	#8DC63F	-4.25823508335972	0.303205631062282
X044_icicle-3	5bfcf8d4e0a811eabbbf42010a19c80f	0.739442946990117	NK	0.978309314980216	#8DC63F	1.45530835178041	-4.64704018023613	4774	T.CD8.Effector	#1B75BC	1.30958458561073	-4.78512588848016
X044_icicle-3	5bff5660e0a811eabbbf42010a19c80f	0.76774483378257	B.Activated	0.557689265273553	#992E46	0.35407486355015	7.25478211584995	9906	B.Active	#992E46	-6.22646213171306	-5.15727740055558
X044_icicle-3	5c014b50e0a811eabbbf42010a19c80f	0.772768259693418	NK	0.505662321358137	#8DC63F	-0.573541226233508	-2.72600724880798	5693	T.CD4.CD45RO.CD45RA	#00C63F
X044_icicle-3	5c056532e0a811eabbbf42010a19c80f	0.768953068592058	T.DoubleNegative	0.610751281139395	#00D37D	0.808356586520696	-4.10443234620924	4057	NK	#8DC63F	-3.957197	0.639574
X044_icicle-3	5c057aeae0a811eabbbf42010a19c80f	0.72875226039783	T.CD4.Memory	0.717262786995278	#009444	-1.0081850892141	0.328842011152066	8050	T.CD4.Memory	#009444	6.258765	0.671879
X044_icicle-3	5c005ddae0a811eabbbf42010a19c80f	0.794489611562782	T.CD4.Memory	0.455685850182884	#009444	-2.9270380104938	0.870240097650158	4284	T.CD4.Memory	#009444	3.01801079385169	1.3163735836939
X044_icicle-3	5c0102e4e0a811eabbbf42010a19c80f	0.778028933092224	B.Naive	0.899068237543975	#F26439	0.422155886762689	8.20028670709314	5003	B.Naive	#F26439	-6.66050204233978	-8.340134360154
X044_icicle-3	5c013e9ee0a811eabbbf42010a19c80f	0.801989150090416	T.CD4.Memory	0.274086312889161	#009444	-2.56950343894508	1.60623620303922	6297	T.CD4.Memory	#009444	6.74313253045604	0.602582811282878
X044_icicle-3	5c0415f6e0a811eabbbf42010a19c80f	0.752264492753623	T.CD4.Memory	0.541669396213143	#009444	-3.00628644452747	0.558202612886414	5884	T.CD4.Naive	#81D08B	6.46860584788418	-1.89032932372971
X044_icicle-3	5c0515a0e0a811eabbbf42010a19c80f	0.746376811594203	T.CD4.Memory	0.546246926007544	#009444	-3.92953525638735	-1.18714452854258	5472	T.CD4.Memory	#009444	5.05159	1.978811
X044_icicle-3	5bffde8ce0a811eabbbf42010a19c80f	0.740489130434783	T.CD4.Memory	0.858738602515797	#009444	-4.4027440651849	-0.501824789259376	4084	T.CD4.Exhausted	#779383	5.92008197135333	0.33705274017855
X044_icicle-3	5c01eddae0a811eabbbf42010a19c80f	0.770380434782609	Mono.CD14	0.69965124768984	#B973FF	6.94094426627156	0.442728075497773	6418	Mono.CD16	#E680FF	-4.99381847468338	10.3962478936455
X044_icicle-3	5c02935ce0a811eabbbf42010a19c80f	0.724954462659381	NK	0.646140874742804	#8DC63F	0.747017919190577	-3.47554118618387	2706	NK	#8DC63F	-2.98904716370927	0.431338749896666
X044_icicle-3	5c0395f4e0a811eabbbf42010a19c80f	0.685623293903549	Mono.CD14	1	#B973FF	7.80061524503533	1.69618647455254	6359	Mono.CD14	#B973FF	-8.66661344123189	8.49870043861226
X044_icicle-3	5c02d1a0e0a811eabbbf42010a19c80f	0.785454545454545	NK	0.689395929220306	#8DC63F	1.26191910271663	-4.37605238265639	4172	NK	#8DC63F	-3.0637228306802	-0.728243051296318
X044_icicle-3	5bfff37ce0a811eabbbf42010a19c80f	0.744758432087511	T.CD4.Memory	0.587809187277455	#009444	-2.91705193655296	1.54123893421258	1378	T.CD8.Effector	#1B75BC	1.47719843851193	-4.70691807982244
X044_icicle-3	5c0268b4e0a811eabbbf42010a19c80f	0.709471766848816	T.CD4.Memory	0.635055330033835	#009444	-3.34534776046031	-1.74662006537192	10672	T.CD4.Memory	#009444	7.90530057239402	1.335560442891
X044_icicle-3	5c03378ae0a811eabbbf42010a19c80f	0.760018214936248	NK	0.532984132799391	#8DC63F	-0.421188141001866	-2.5014076960775	3036	NK	#8DC63F	-3.40550518502844	-0.453623188185842
X044_icicle-3	5c00ef70e0a811eabbbf42010a19c80f	0.77355901189387	Mono.CD14	0.812360827612804	#B973FF	6.67979250670663	0.36662505085021	6214	Mono.CD16	#E680FF	-5.56514962049858	10.0334630796191
X044_icicle-3	5c02c17ee0a811eabbbf42010a19c80f	0.776663628076573	T.CD4.Memory	0.471226066722558	#009444	-3.09119010247419	-1.20365138934494	6108	T.CD4.CD45RO.CD45RA	#00C63F
X044_icicle-3	5bff72c6e0a811eabbbf42010a19c80f	0.744981751824818	T.CD8.Effector	0.454841718953499	#1B75BC	1.77869590014905	-4.15761948586128	3153	T.DoubleNegative	#00D37D	0.694181851518089	-2.40151292867777
X044_icicle-3	5bfe7844e0a811eabbbf42010a19c80f	0.78294930875576	NK	0.910012268645184	#8DC63F	1.12437610104637	-4.0219064307159	2848	NK	#8DC63F	-4.07214576843548	1.36108124152206
X044_icicle-3	5c043194e0a811eabbbf42010a19c80f	0.766453382084095	T.CD4.Naive	0.576862244948313	#81D08B	-0.969985920612217	-1.55232136242368	6605	T.CD4.Naive	#81D08B
X044_icicle-3	5c03464ee0a811eabbbf42010a19c80f	0.757129714811408	NK	0.806097440890405	#8DC63F	1.60553654769956	-4.65919590785347	2211	NK	#8DC63F	-2.10508631000559	-0.450860515684082
X044_icicle-3	5c049792e0a811eabbbf42010a19c80f	0.804128440366972	T.CD8.Effector	0.5686698376772	#1B75BC	1.98966174232632	-5.00987395239788	1620	NK	#8DC63F	-3.29811468594672	-0.428350242507184
X044_icicle-3	5bfffe80e0a811eabbbf42010a19c80f	0.75941230486685	T.CD4.Memory	0.696214475876178	#009444	-2.60483714786485	0.711479273884886	5539	T.CD4.Memory	#009444	7.15314052394489	1.23003209687737
X044_icicle-3	5bffc1f4e0a811eabbbf42010a19c80f	0.768382352941177	NK	0.620496060038268	#8DC63F	1.30100214397933	-4.35767835661033	4239	NK	#8DC63F	-3.87626558819275	0.954448724552497
X044_icicle-3	5c010014e0a811eabbbf42010a19c80f	0.765409383624655	B.Naive	0.508587338273606	#F26439	0.237753858119189	6.74451428157114	4117	B.Naive	#F26439	-6.46917587620973	-7.42815675581655
X044_icicle-3	5c04cb22e0a811eabbbf42010a19c80f	0.678012879484821	Mono.CD14	0.837950390415488	#B973FF	6.52582617640293	0.714790834691867	4688	T.CD8.Effector	#1B75BC	1.77353447230768	-4.34045649127835
X044_icicle-3	5bfe8ef6e0a811eabbbf42010a19c80f	0.761269549218031	B.Naive	0.539484772860349	#F26439	0.356711332356335	8.08480806848776	4079	B.Naive	#F26439	-6.26244004097827	-8.02516992784911
X044_icicle-3	5bffff3ee0a811eabbbf42010a19c80f	0.740073868882733	T.CD4.Naive	0.560078164903379	#81D08B	0.82163366010087	-2.72270161600264	2921	NK	#8DC63F	-4.27923315067	0.0803682363484622
X044_icicle-3	5bfe8c12e0a811eabbbf42010a19c80f	0.805990783410138	T.CD8.Effector	0.766182047359752	#1B75BC	1.73442431959324	-4.89335997978273	1357	NK	#8DC63F	-1.90304507768969	-0.467874858174277
X044_icicle-3	5c0383b6e0a811eabbbf42010a19c80f	0.819354838709677	NK	0.696252089208435	#8DC63F	2.03439346893186	-4.12629770319358	2476	NK	#8DC63F	-3.58372145735824	-0.0571837643335584
X044_icicle-3	5bff76f4e0a811eabbbf42010a19c80f	0.764760147601476	B.Activated	0.316845235859121	#992E46	0.00560279679553588	6.74746965774625	2133	B.Naive	#F26439	-6.58122049750363	-7.38607480117498
X044_icicle-3	5bfd3754e0a811eabbbf42010a19c80f	0.79463459759482	NK	0.504895772196305	#8DC63F	0.691538205492307	-3.59454892500213	2668	NK	#8DC63F	-4.62299782227767	0.453812319626166
X044_icicle-3	5bfe128ce0a811eabbbf42010a19c80f	0.735674676524954	Mono.CD14	0.965595437747927	#B973FF	7.05896370423168	1.69645165830746	6549	Mono.CD14	#B973FF	-8.39698681368763	8.75945227979379
X044_icicle-3	5c001c58e0a811eabbbf42010a19c80f	0.807301293900185	Mono.CD14	0.668690665621705	#B973FF	7.36968101227228	0.120840480270105	6540	Mono.CD16	#E680FF	-6.88403040258045	8.86123812454249
X044_icicle-3	5c0523b0e0a811eabbbf42010a19c80f	0.784658040665434	T.CD4.Memory	0.666943698951948	#009444	-3.80555674291993	0.405700430619368	5417	T.CD4.Memory	#009444	6.713221	1.568566
X044_icicle-3	5c058396e0a811eabbbf42010a19c80f	0.757645968489342	T.CD4.Memory	0.494652435490464	#009444	-4.45597953742649	-0.231415405184679	10852	T.CD4.Memory	#009444	7.043532	1.324272
X044_icicle-3	5bfe0882e0a811eabbbf42010a19c80f	0.663577386468953	B.Naive	0.493771506206265	#F26439	0.0379978117637717	5.56593918016787	8667	DC.Myeloid	#9246FF	-7.46579677197121	6.47363217878403
X044_icicle-3	5bff84bee0a811eabbbf42010a19c80f	0.738625812441969	Mono.CD14	0.8020936466991	#B973FF	6.8334099050347	0.479955235011737	6200	Mono.CD16	#E680FF	-6.92409251876544	9.46903421401518
X044_icicle-3	5c00970ae0a811eabbbf42010a19c80f	0.813834726090994	NK	0.950922922654936	#8DC63F	2.26842838957437	-3.58262479543931	2383	NK	#8DC63F	-4.13112558948578	1.24543312225089
X044_icicle-3	5bff3f36e0a811eabbbf42010a19c80f	0.760445682451254	NK	0.91716477459948	#8DC63F	1.41867309682744	-5.1916041844216	1600	NK	#8DC63F	-2.92880249170213	0.0702671152833712
X044_icicle-3	5bfd3a92e0a811eabbbf42010a19c80f	0.904275092936803	T.CD4.Naive	0.724124307377712	#81D08B	-3.99681949035055	1.28769374012256	4080	T.DoublePositive	#00937D	2.94177944196913	-3.88245326552929
X044_icicle-3	5c02d560e0a811eabbbf42010a19c80f	0.743720930232558	B.Naive	0.55481043967647	#F26439	0.554731007575975	7.31158580369744	12162	B.Naive	#F26439	-6.83416829792072	-8.80974177481465
X044_icicle-3	5c0347cae0a811eabbbf42010a19c80f	0.705223880597015	T.CD8.Naive	0.383765767377532	#76ACD7	-0.0134066210834762	5.54059260222215	2851	B.Active	#992E46	-6.14826630012028	-6.19635187526022
X044_icicle-3	5bfde280e0a811eabbbf42010a19c80f	0.679570895522388	T.CD4.Memory	0.471307353228003	#009444	-1.03832637673069	-2.44337596702762	5937	T.CD8.Exhausted	#8D98B7	1.65771170196653	-3.14521129379641
X044_icicle-3	5c041588e0a811eabbbf42010a19c80f	0.836126629422719	NK	0.554640713618402	#8DC63F	0.742466536857334	-4.88860064942981	1720	NK	#8DC63F	-3.27866402317327	1.08984576123042
X044_icicle-3	5bfd61d4e0a811eabbbf42010a19c80f	0.757462686567164	NK	0.5413572878744	#8DC63F	-0.294143832875077	-3.37160722823646	5891	T.CD4.CD45RO.CD45RA	#00C63F	3.26007886220765	-0.828107388149312
X044_icicle-3	5c03243ee0a811eabbbf42010a19c80f	0.799719887955182	T.CD4.Memory	0.61764365920009	#009444	-4.28317624101305	-0.889400981194708	2911	T.CD4.Exhausted	#779383	5.4016755701277	-0.0486288172094298
X044_icicle-3	5c0480a4e0a811eabbbf42010a19c80f	0.811567164179104	T.CD8.Naive	0.424860440120601	#76ACD7	-2.64283476771334	1.60450629924384	4465	T.CD4.Memory	#009444	5.45194587573171	1.64392737179484
X044_icicle-3	5c034ca2e0a811eabbbf42010a19c80f	0.745327102803738	T.CD4.Memory	0.733466554015572	#009444	-3.30715293823126	-0.589598946835862	3629	T.CD4.Memory	#009444	6.26154319214491	0.490057295755704
X044_icicle-3	5c0376dce0a811eabbbf42010a19c80f	0.752336448598131	NK	0.449149244173033	#8DC63F	0.726839646905686	-2.96260475714204	1906	NK	#8DC63F	-3.93853666561206	0.00418909568168818
X044_icicle-3	5c049292e0a811eabbbf42010a19c80f	0.722378277153558	NK	0.551387187633302	#8DC63F	1.93180581060538	-4.53472494114191	1674	NK	#8DC63F	-4.05763046330007	0.909043352006729
X044_icicle-3	5bffccdae0a811eabbbf42010a19c80f	0.674157303370787	Mono.CD14	1	#B973FF	7.60043714866626	1.56447524561183	5502	Mono.CD14	#B973FF	-9.03559375193601	9.25035856130737
X044_icicle-3	5bfd52ace0a811eabbbf42010a19c80f	0.75797373358349	T.CD4.Naive	0.647046565279539	#81D08B	-2.05924800249114	-0.291910992586177	4604	T.CD4.Naive	#81D08B
X044_icicle-3	5c035aeee0a811eabbbf42010a19c80f	0.783973758200562	B.Naive	0.528051995875584	#F26439	-0.153964556266297	5.98462421987158	4603	B.Naive	#F26439	-6.62484568202153	-8.05198096534224
X044_icicle-3	5c036f66e0a811eabbbf42010a19c80f	0.727741330834114	T.CD4.Memory	0.606162443700736	#009444	-2.85135561948228	-0.519265994274873	5409	T.CD4.Memory	#009444	7.01290463542389	1.94564895232289
X044_icicle-3	5c0592b4e0a811eabbbf42010a19c80f	0.725398313027179	T.CD4.Memory	0.592876217201151	#009444	-3.28292199624587	-1.38797298557258	2569	T.CD4.Memory	#009444	3.453761	1.37528
X044_icicle-3	5bffaca0e0a811eabbbf42010a19c80f	0.781749764816557	T.CD4.Memory	0.920339356345387	#009444	-3.44060294617225	-0.885092031222192	3979	T.CD4.Memory	#009444	3.94638580904287	1.15973539100443
X044_icicle-3	5c05fd12e0a811eabbbf42010a19c80f	0.814150943396226	B.Naive	0.87078119917684	#F26439	0.210492411040791	7.52149308174609	5685	B.Naive	#F26439	-6.542287	-8.415705
X044_icicle-3	5bff8cb6e0a811eabbbf42010a19c80f	0.784971644612476	T.CD4.Memory	0.759180127909991	#009444	-3.32042700660778	-0.321215791193203	8056	T.CD4.Memory	#009444	6.16894557121941	1.86632015236826
X044_icicle-3	5c03b638e0a811eabbbf42010a19c80f	0.730368968779565	T.CD4.Memory	0.465829269425208	#009444	-3.90868784157268	-0.446709939671813	5560	T.CD4.Memory	#009444	3.14494296609992	1.4625646775168
X044_icicle-3	5c0183f4e0a811eabbbf42010a19c80f	0.752128666035951	T.CD4.Memory	0.768083029657927	#009444	0.103998678011507	4.30871284155124	8627	B.Naive	#F26439	-5.15826118975357	-7.40762334360806
X044_icicle-3	5bff012ee0a811eabbbf42010a19c80f	0.804554079696395	B.Naive	0.821229783742471	#F26439	0.261401257105121	7.54336109588204	3230	B.Naive	#F26439	-5.5204396905934	-8.5575824093033
X044_icicle-3	5c05b6eae0a811eabbbf42010a19c80f	0.763257575757576	NK	0.621303618744952	#8DC63F	0.385337727940405	-2.72023218193304	8825	Mono.CD16	#E680FF	-5.714192	9.743686
X044_icicle-3	5bff2442e0a811eabbbf42010a19c80f	0.804739336492891	T.CD4.Naive	0.514398755632612	#81D08B	-1.45684304077923	0.754192382459034	3956	T.CD8.Naive	#76ACD7
X044_icicle-3	5bfd7976e0a811eabbbf42010a19c80f	0.803418803418803	T.CD4.Naive	0.436637614712705	#81D08B	-2.79698630251781	0.700746213643711	3510	T.CD4.Memory	#009444	7.00890023046941	1.10051771379999
X044_icicle-3	5c03487ee0a811eabbbf42010a19c80f	0.751425855513308	NK	0.444503032075875	#8DC63F	1.06025228339998	-3.89230470048043	5664	NK	#8DC63F	-4.99792016947869	1.02228221949034
X044_icicle-3	5bfd8308e0a811eabbbf42010a19c80f	0.77851711026616	T.CD4.Naive	0.531412107899175	#81D08B	-1.84418633814402	1.59795922768877	2950	T.CD4.Memory	#009444	3.43057262018687	0.653976669308891
X044_icicle-3	5bfc8afce0a811eabbbf42010a19c80f	0.741904761904762	T.CD4.Memory	0.50996697522909	#009444	-1.29268236547997	0.952034948017085	10265	T.CD4.Memory	#009444	6.08798490426306	2.21764414262145
X044_icicle-3	5bfcea7ee0a811eabbbf42010a19c80f	0.789248334919125	T.CD4.Naive	0.583927034152744	#81D08B	-2.6709018398182	0.362192251338628	5830	T.CD4.Memory	#009444
X044_icicle-3	5bfcd106e0a811eabbbf42010a19c80f	0.76882745471878	T.CD4.Naive	0.53182388084592	#81D08B	-2.27998344834451	1.87090852851005	4402	T.CD4.Naive	#81D08B
X044_icicle-3	5c00ada8e0a811eabbbf42010a19c80f	0.790830945558739	T.CD4.Memory	0.530399300598201	#009444	-3.38900572164588	-0.436262326887631	4597	T.CD4.Memory	#009444	6.11275693323503	1.40605923971661
X044_icicle-3	5c0587c4e0a811eabbbf42010a19c80f	0.746175908221797	T.CD4.Memory	0.559203792032694	#009444	-3.87057355021558	-1.13194414961156	6258	T.CD4.Memory	#009444	6.094253	1.394283
X044_icicle-3	5bfd2368e0a811eabbbf42010a19c80f	0.69980879541109	B.Naive	0.484666053198846	#F26439	-0.144036406037256	5.98464320783268	12760	Plasmablast	#ED3A59
X044_icicle-3	5bfd36f0e0a811eabbbf42010a19c80f	0.806883365200765	T.CD4.Memory	0.458404700847618	#009444	0.80079721842791	-3.59850850445409	6754	T.CD4.Naive	#81D08B	5.74613981418901	-1.86383532717887
X044_icicle-3	5bff4f6ce0a811eabbbf42010a19c80f	0.792065009560229	B.Naive	0.749208416890975	#F26439	-0.139666006911484	6.29841012580122	3133	B.Active	#992E46	-5.73981332155894	-5.53339633064072
X044_icicle-3	5c026c6ae0a811eabbbf42010a19c80f	0.776555023923445	B.Naive	0.562377949966283	#F26439	-0.0452519842269407	7.27675155597598	2917	B.Naive	#F26439	-5.42032474261541	-8.0474274243695
X044_icicle-3	5bfcdd18e0a811eabbbf42010a19c80f	0.780920421860019	B.Naive	0.417801002333682	#F26439	0.684197565655676	6.03984594942457	3064	B.Naive	#F26439
X044_icicle-3	5bfce4dee0a811eabbbf42010a19c80f	0.8022030651341	NK	0.363149635765543	#8DC63F	0.325290452987276	-3.8494725309307	1597	NK	#8DC63F	-3.47651012417539	0.415592755519969
X044_icicle-3	5c061608e0a811eabbbf42010a19c80f	0.798371647509579	B.Naive	0.587703185848976	#F26439	0.190367693837084	7.0137575747966	4712	B.Active	#992E46	-6.131329	-6.090793
X044_icicle-3	5c0256b2e0a811eabbbf42010a19c80f	0.742337164750958	T.CD4.Memory	0.976118408547534	#009444	-3.56690036432913	-1.13922721030985	7646	T.CD4.Memory	#009444	5.50759764066394	1.80729040297165
X044_icicle-3	5bfda4d2e0a811eabbbf42010a19c80f	0.686180422264875	Mono.CD14	0.987497482441803	#B973FF	8.39574906821143	0.607051618838063	7178	Mono.CD16	#E680FF	-6.14630537891943	10.723714724861
X044_icicle-3	5c02a676e0a811eabbbf42010a19c80f	0.805769230769231	T.CD8.Effector	0.253291765934091	#1B75BC	0.869242202878626	-1.70060516740599	5585	NK	#8DC63F	-1.55742291707328	-0.475675882131827
X044_icicle-3	5c0638cce0a811eabbbf42010a19c80f	0.800192122958694	T.CD4.Memory	0.38530784117033	#009444	-0.235052747025934	-3.12605723844434	3813	T.CD4.CD45RO.CD45RA	#00C63F	2.945481	-0.4852515
X044_icicle-3	5c061400e0a811eabbbf42010a19c80f	0.752408477842004	B.Naive	0.632998489214581	#F26439	0.634330004637892	7.28979376024871	2868	B.Naive	#F26439	-6.223155	-8.059629
X044_icicle-3	5bfde7bce0a811eabbbf42010a19c80f	0.693159922928709	Mono.CD14	0.823441098539257	#B973FF	6.18895258875897	1.40597759665384	4084	DC.Myeloid	#9246FF	-7.86274759364711	7.06425962952042
X044_icicle-3	5c0021a8e0a811eabbbf42010a19c80f	0.788053949903661	T.CD4.Memory	0.390889945919609	#009444	-1.41927478539707	-0.687895669833199	6627	T.CD8.Effector	#1B75BC	1.65951413770911	-4.73584977814234
X044_icicle-3	5bfcbd06e0a811eabbbf42010a19c80f	0.746859903381643	T.CD4.Memory	0.813378562375545	#009444	-3.56271556724985	0.477700252415794	8296	T.CD4.Memory	#009444	6.94414703502938	1.03212989909848
X044_icicle-3	5c021256e0a811eabbbf42010a19c80f	0.742995169082126	Mono.CD14	0.812741161081372	#B973FF	7.27767048644982	0.486099928807606	3813	Mono.CD16	#E680FF	-5.67089542535103	10.2860382221525
X044_icicle-3	5c02c9dae0a811eabbbf42010a19c80f	0.784956605593057	T.CD4.Naive	0.48742373132689	#81D08B	-2.05511331397587	0.800068042872664	7615	T.CD8.Naive	#76ACD7	2.36127686322601	-5.74954810176162
X044_icicle-3	5c04bd30e0a811eabbbf42010a19c80f	0.753134040501447	Mono.CD14	0.678754897934432	#B973FF	7.67576431824259	0.522972397938911	7921	Mono.CD16	#E680FF	-5.1201371354034	10.32814716432
X044_icicle-3	5c020590e0a811eabbbf42010a19c80f	0.773166023166023	NK	0.389362890516121	#8DC63F	-2.18220616171497	-1.44914046603998	3297	T.CD4.Memory	#009444	3.52492697559054	0.291760777929083
X044_icicle-3	5c023ec0e0a811eabbbf42010a19c80f	0.695841392649903	B.Naive	0.912838253934413	#F26439	0.211987491651437	7.79258116781532	3092	B.Active	#992E46	-6.26855946952895	-6.52679308507369
X044_icicle-3	5c02e8ace0a811eabbbf42010a19c80f	0.722490347490347	T.CD4.Naive	0.601954914201923	#81D08B	-1.69367508196026	0.594858240554406	5502	T.CD4.Naive	#81D08B	6.01236123962552	-1.90969885577104
X044_icicle-3	5c014a88e0a811eabbbf42010a19c80f	0.72678916827853	T.CD4.Naive	0.628409624921745	#81D08B	-3.09891530464971	0.519643968102854	8398	T.CD4.Memory	#009444	7.1783027428498	2.35168561100354
X044_icicle-3	5c01b1b2e0a811eabbbf42010a19c80f	0.820599613152805	T.CD4.Naive	0.390740886563369	#81D08B	-2.99462591189404	1.94695968958661	7109	T.CD4.Naive	#81D08B	6.3813373222643	-2.17781966622805
X044_icicle-3	5c05f894e0a811eabbbf42010a19c80f	0.771055179090029	T.DoubleNegative	0.8196523732258	#00D37D	0.168937492989017	-1.33873918998707	3792	NK	#8DC63F	-3.566333	1.528497
X044_icicle-3	5bfe33b6e0a811eabbbf42010a19c80f	0.815302144249513	T.CD4.Naive	0.839545498669643	#81D08B	-2.27262926796978	1.22702874902681	3856	T.CD4.Exhausted	#779383	4.99393804967148	-0.0454303167580125
X044_icicle-3	5c050ee8e0a811eabbbf42010a19c80f	0.739299610894942	T.CD4.Memory	0.668653687317337	#009444	-3.0252682833871	-1.51731010632182	4701	T.CD4.Memory	#009444	4.564611	1.960087
X044_icicle-3	5c03482ee0a811eabbbf42010a19c80f	0.7158203125	Mono.CD14	1	#B973FF	7.57987622648584	1.8100443377343	3890	Mono.CD14	#B973FF	-8.46252976212817	8.80177934713902
X044_icicle-3	5c050c40e0a811eabbbf42010a19c80f	0.787244401168452	NK	0.557123926194913	#8DC63F	1.15514143316608	-3.61897909594718	2821	NK	#8DC63F	-2.758411	-0.505154
X044_icicle-3	5bfd2e1ce0a811eabbbf42010a19c80f	0.795588235294118	T.CD4.Memory	0.720084830364601	#009444	-3.27296762298108	-0.42578139131688	5089	T.CD4.Naive	#81D08B	5.5304240626073	-1.63166234079674
X044_icicle-3	5bfe53bee0a811eabbbf42010a19c80f	0.778048780487805	T.CD4.Memory	0.616532439013351	#009444	-4.31250259927276	0.283003900596197	3201	T.CD4.Exhausted	#779383	5.26844520707733	-0.0475891956418466
X044_icicle-3	5c029474e0a811eabbbf42010a19c80f	0.78955078125	T.CD4.Memory	0.758032579806711	#009444	-3.46859670765409	0.249429962549586	6095	T.CD4.Memory	#009444	5.5881378511296	1.22181266856816
X044_icicle-3	5bfd9c62e0a811eabbbf42010a19c80f	0.78396871945259	T.CD4.Naive	0.502637531071685	#81D08B	-2.49722585640404	-1.46080683650023	5636	T.CD4.Memory	#009444	6.80758549159105	2.10347820768027
X044_icicle-3	5c05d3fae0a811eabbbf42010a19c80f	0.792934249263984	Mono.CD14	0.923830934644372	#B973FF	6.69678556519457	0.500356488994326	11237	Mono.CD16	#E680FF	-5.163501	10.42528
X044_icicle-3	5bfe3582e0a811eabbbf42010a19c80f	0.758840864440079	T.CD4.Memory	0.5080823060615	#009444	-3.97071444465416	0.426059077815869	3857	T.CD4.Memory	#009444
X044_icicle-3	5c00301ce0a811eabbbf42010a19c80f	0.73405299313052	T.CD4.Naive	0.553595201016269	#81D08B	-3.41857035836838	-0.458673797351451	7360	T.CD4.Memory	#009444	6.00865272777062	2.23035017004962
X044_icicle-3	5c006b40e0a811eabbbf42010a19c80f	0.79342492639843	T.DoubleNegative	0.411561552211379	#00D37D	0.532494203034066	-2.45049270118464	4285	NK	#8DC63F	-2.33150833330775	-1.05854588033316
X044_icicle-3	5c0226c4e0a811eabbbf42010a19c80f	0.800294406280667	T.CD4.Memory	0.782047663236353	#009444	-1.3434871146525	-1.42800901003851	13406	T.CD4.Memory	#009444	7.9300409037529	1.05101170672848
X044_icicle-3	5c00fbf0e0a811eabbbf42010a19c80f	0.789085545722714	T.CD4.Memory	0.528260806107225	#009444	-3.83955656189479	-0.925811574156152	3962	T.CD4.Memory	#009444	4.17642340062392	2.09862784405695
X044_icicle-3	5c058c88e0a811eabbbf42010a19c80f	0.777339901477833	T.CD8.Effector	0.451660153106108	#1B75BC	1.95306624010532	-4.05916602930032	2264	NK	#8DC63F	-2.61962	-0.3265793
X044_icicle-3	5bfcf08ce0a811eabbbf42010a19c80f	0.703448275862069	NK	0.331021215038515	#8DC63F	0.704414620264918	-4.23738899250952	4160	T.CD8.Effector	#1B75BC	1.61885074544272	-3.79351200378786
X044_icicle-3	5bfd714ce0a811eabbbf42010a19c80f	0.793885601577909	NK	0.608119953295076	#8DC63F	0.0553010372952268	-4.13811585513171	1766	NK	#8DC63F	-2.57103938358395	-0.546260980519335
X044_icicle-3	5c06235ae0a811eabbbf42010a19c80f	0.808562992125984	B.Naive	0.66659719694369	#F26439	0.42735420603287	7.58233123209874	2418	B.Active	#992E46	-5.384777	-5.91524
X044_icicle-3	5bff58e0e0a811eabbbf42010a19c80f	0.781836130306022	T.CD4.Memory	0.848907255511879	#009444	-2.85502734789205	-1.21021905430281	6601	T.CD4.Memory	#009444	7.40934138158008	2.26163311900393
X044_icicle-3	5c033a32e0a811eabbbf42010a19c80f	0.730009871668312	Mono.CD14	0.511676946678612	#B973FF	6.91486620395729	0.578437231781472	8397	Mono.CD16	#E680FF	-5.83429058646703	9.1246664544238
X044_icicle-3	5c04ee36e0a811eabbbf42010a19c80f	0.760869565217391	B.Naive	0.816591900816093	#F26439	-0.0420397115709452	7.11165377335875	3397	B.Active	#992E46	-6.27989448617785	-6.40761878919763
X044_icicle-3	5c019d4ee0a811eabbbf42010a19c80f	0.769040553907023	T.CD4.Memory	0.561427768057241	#009444	-4.0594944928874	0.456400374438528	3373	T.CD4.Memory	#009444	4.50585484994543	2.21964836341921
X044_icicle-3	5c033b9ae0a811eabbbf42010a19c80f	0.709163346613546	B.Naive	0.817953908833876	#F26439	0.7374318726904	5.95810774238269	32873	B.Naive	#F26439	-5.67466749171508	-9.44205631571854
X044_icicle-3	5c049fe4e0a811eabbbf42010a19c80f	0.780415430267062	NK	0.759340339490625	#8DC63F	1.72659829394604	-4.89683342591745	2539	NK	#8DC63F	-3.04620225727474	0.178085683567192
X044_icicle-3	5c0560d2e0a811eabbbf42010a19c80f	0.746039603960396	T.CD4.Memory	0.939061979680303	#009444	-4.37634833661275	-1.24872987896504	4505	T.CD4.Memory	#009444	3.508205	0.5626018
X044_icicle-3	5bfe7362e0a811eabbbf42010a19c80f	0.779484638255699	Mono.CD14	0.924067157397413	#B973FF	8.22506900270609	1.60771497494823	2853	DC.Myeloid	#9246FF	-8.35525026594728	7.28888762462124
X044_icicle-3	5c061130e0a811eabbbf42010a19c80f	0.841089108910891	T.CD4.Memory	0.580352932809475	#009444	-2.03799039744652	0.654860277132445	2576	T.CD8.Effector	#1B75BC	2.252295	-4.37744
X044_icicle-3	5c029654e0a811eabbbf42010a19c80f	0.823587710604559	T.CD4.Naive	0.448747664120628	#81D08B	-3.28037641269715	1.52032787409956	7019	T.CD4.Naive	#81D08B
X044_icicle-3	5bfe8384e0a811eabbbf42010a19c80f	0.77910447761194	T.CD4.Naive	0.466056013604259	#81D08B	-1.55819320473295	1.49940662836024	7185	B.Naive	#F26439
X044_icicle-3	5bfe0f9ee0a811eabbbf42010a19c80f	0.680278884462151	NK	0.89755043245239	#8DC63F	1.08402968848794	-5.38737832350255	4190	NK	#8DC63F	-3.33407135549318	0.057221746722814
X044_icicle-3	5c0157dae0a811eabbbf42010a19c80f	0.743296921549156	T.CD4.Naive	0.402327890187448	#81D08B	-3.07387975549149	-1.80465477057122	4099	T.CD4.Exhausted	#779383	5.34998312587492	-0.102299338744906
X044_icicle-3	5c04a368e0a811eabbbf42010a19c80f	0.725918570009931	NK	0.630303893030216	#8DC63F	1.37867434838478	-3.23808876134366	5265	T.CD4.Memory	#009444	4.35087566927082	1.02567107655396
X044_icicle-3	5bfcfc3ae0a811eabbbf42010a19c80f	0.743486973947896	B.Naive	0.902200656669639	#F26439	0.62942824734512	7.50982127364145	3783	B.Naive	#F26439	-6.0034985536669	-8.18525017610628
X044_icicle-3	5bfd19a4e0a811eabbbf42010a19c80f	0.763419483101392	NK	0.706243947758605	#8DC63F	1.90106690710811	-5.15074292104124	2515	NK	#8DC63F	-2.9022463015097	0.993581379950006
X044_icicle-3	5c04ab42e0a811eabbbf42010a19c80f	0.755223880597015	B.Naive	0.715801439913496	#F26439	-0.298494324678276	6.72264020868735	6063	B.Naive	#F26439	-6.65846649015075	-8.71719961923544
X044_icicle-3	5c04e1b6e0a811eabbbf42010a19c80f	0.721890547263682	NK	0.836882999389805	#8DC63F	2.21923588039101	-4.21456238684385	3598	NK	#8DC63F	-4.11936342681246	0.604422627775031
X044_icicle-3	5bfce3b2e0a811eabbbf42010a19c80f	0.801990049751244	NK	0.704653738029259	#8DC63F	1.92160746989991	-3.71620753509297	3050	NK	#8DC63F	-1.43320921999627	-0.508147474233211
X044_icicle-3	5c034ff4e0a811eabbbf42010a19c80f	0.8	B.Naive	0.750964319957631	#F26439	0.250158251874534	6.68560837511025	2792	B.Naive	#F26439	-6.55746655119675	-8.14432383319757
X044_icicle-3	5bfd4d8ee0a811eabbbf42010a19c80f	0.716350947158524	T.CD4.Memory	0.805772029535554	#009444	-3.85747078412534	-1.01889320052539	3203	T.CD4.Memory	#009444	3.63335646366135	1.59652107629584
X044_icicle-3	5c05e2d2e0a811eabbbf42010a19c80f	0.734297108673978	B.Activated	0.679819828677444	#992E46	-0.161773970221315	7.18918806606423	7549	B.Naive	#F26439	-6.21302	-8.213218
X044_icicle-3	5c05fbb4e0a811eabbbf42010a19c80f	0.788634097706879	NK	0.693030554756254	#8DC63F	1.94600598932781	-5.12301386654496	3060	NK	#8DC63F	-3.969488	-0.08650826
X044_icicle-3	5bfd2836e0a811eabbbf42010a19c80f	0.7535	NK	0.979534500467185	#8DC63F	1.38228731706113	-5.21221368749215	2328	NK	#8DC63F	-1.58500971106914	0.482971596008173
X044_icicle-3	5bfeea54e0a811eabbbf42010a19c80f	0.754745254745255	T.CD4.Memory	0.49949886877719	#009444	-2.85974879683482	-1.64811690214515	5681	T.CD4.Memory	#009444	5.10209573662103	1.31673358216285
X044_icicle-3	5c022a16e0a811eabbbf42010a19c80f	0.803196803196803	T.CD4.Memory	0.666447336699921	#009444	-4.09832050790885	-0.561355675352976	3775	T.CD4.Memory	#009444	5.84585125657174	1.30647591013789
X044_icicle-3	5c029b36e0a811eabbbf42010a19c80f	0.804695304695305	T.CD4.Memory	0.534093261867819	#009444	-3.12651931727696	0.68426717888735	7239	T.CD4.Memory	#009444	7.44257354765008	0.553588993574945
X044_icicle-3	5c0511d6e0a811eabbbf42010a19c80f	0.781218781218781	NK	0.637320235820112	#8DC63F	2.10738710712175	-3.57063185695488	1478	NK	#8DC63F	-3.568103	-0.2739399
X044_icicle-3	5c0527c0e0a811eabbbf42010a19c80f	0.7335	B.Naive	0.834435490955478	#F26439	0.053232886247438	6.57505816624267	2806	B.Naive	#F26439	-5.658996	-7.694476
X044_icicle-3	5bfe4f18e0a811eabbbf42010a19c80f	0.846693386773547	NK	0.761691258759632	#8DC63F	0.725823226523388	-4.03126141052208	3505	T.CD4.CD45RO.CD45RA	#00C63F	2.13610846233377	-0.322868092235369
X044_icicle-3	5bfdc3cce0a811eabbbf42010a19c80f	0.783567134268537	T.CD4.Naive	0.637205017628208	#81D08B	-2.82910425029578	1.67700764898981	3697	T.CD4.Memory	#009444	7.56008248497401	0.84766984180425
X044_icicle-3	5bfde532e0a811eabbbf42010a19c80f	0.730692076228686	T.CD4.Naive	0.431190453502099	#81D08B	-2.75880023540112	-0.683410299303178	2893	T.CD8.Effector	#1B75BC	1.18612043009073	-4.00720567064887
X044_icicle-3	5bfe26c8e0a811eabbbf42010a19c80f	0.781344032096289	T.CD4.Memory	0.695804513531127	#009444	-0.767426950073819	-0.0651447304068909	7430	T.DoubleNegative	#00D37D	0.331815937073707	-2.76510422307766
X044_icicle-3	5c01cc7ee0a811eabbbf42010a19c80f	0.813755020080321	T.CD8.Naive	0.474445390489558	#76ACD7	-2.45647530723954	1.83353758717466	7542	T.CD4.Naive	#81D08B	5.86215718106805	-1.54075765576359
X044_icicle-3	5bff857ce0a811eabbbf42010a19c80f	0.770120724346077	T.CD4.Naive	0.6161012728712	#81D08B	-2.90349289679652	1.7891110789806	5477	T.CD4.Memory	#009444	4.92952822094232	1.57368186419261
X044_icicle-3	5c027cb4e0a811eabbbf42010a19c80f	0.76008064516129	T.CD4.Memory	0.608743221265871	#009444	-3.89283086101517	0.944602448938757	4411	T.CD4.Memory	#009444	3.9434325678433	1.4625286533386
X044_icicle-3	5c03cbc8e0a811eabbbf42010a19c80f	0.808040201005025	T.CD4.Naive	0.563342810283572	#81D08B	-2.83800381314219	-0.736172062737388	8679	T.CD4.Memory	#009444	7.64278262318299	0.907278576988162
X044_icicle-3	5c0450c0e0a811eabbbf42010a19c80f	0.775879396984925	T.DoubleNegative	0.506757269435037	#00D37D	0.637388705293111	-3.63231764878948	7016	Mono.CD16	#E680FF	-6.18954187113046	10.0714356386219
X044_icicle-3	5bfe2bfae0a811eabbbf42010a19c80f	0.815392354124749	T.CD4.Memory	0.548347641912238	#009444	-1.14694034906262	-2.31120057385677	2105	NK	#8DC63F	-3.79042021920124	0.40584484572765
X044_icicle-3	5bff4c9ce0a811eabbbf42010a19c80f	0.83484390735146	T.CD4.Naive	0.587210673250121	#81D08B	-2.20222951286012	1.65626409268973	4337	T.CD4.Memory	#009444	6.88537781246106	1.7689354173742
X044_icicle-3	5c024258e0a811eabbbf42010a19c80f	0.709466263846928	T.CD4.Naive	0.41653511224249	#81D08B	-4.29327440429043	0.0951592020588173	4236	T.CD4.Memory	#009444	5.36980305959215	1.50664511317391
X044_icicle-3	5c03d6f4e0a811eabbbf42010a19c80f	0.706948640483384	Mono.CD14	1	#B973FF	7.73516627382364	0.54235212768051	6008	Mono.CD16	#E680FF	-5.25691338420018	10.2559993273808
X044_icicle-3	5bfead3ce0a811eabbbf42010a19c80f	0.835685483870968	T.CD4.Naive	0.519683412056161	#81D08B	-0.847764834760321	-0.8859411035952	2830	T.DoubleNegative	#00D37D	0.847182103738736	-2.18252420170095
X044_icicle-3	5bff1024e0a811eabbbf42010a19c80f	0.775201612903226	T.CD4.Memory	0.366858406008852	#009444	-3.2504694868213	0.442983598041481	3827	T.CD4.Memory	#009444
X044_icicle-3	5c019a4ce0a811eabbbf42010a19c80f	0.764112903225807	T.CD8.Effector	0.346758555674283	#1B75BC	2.0213488607107	-4.6747437022162	2822	NK	#8DC63F	-2.93048871533881	0.959065107473226
X044_icicle-3	5bfedeb0e0a811eabbbf42010a19c80f	0.756306760847629	T.CD4.Memory	0.644937722643643	#009444	-2.18293513394865	0.503212046813546	5605	T.CD4.Memory	#009444	6.23220191775685	1.75251853053506
X044_icicle-3	5bff38f6e0a811eabbbf42010a19c80f	0.782038345105954	NK	0.544923300895548	#8DC63F	1.38741492058549	-2.70112228993315	4379	T.CD4.CD45RO.CD45RA	#00C63F	2.28380928510968	-0.942978724304004
X044_icicle-3	5c02f158e0a811eabbbf42010a19c80f	0.774669379450661	NK	0.551825016930013	#8DC63F	1.20374247162429	-5.31148174498932	4081	NK	#8DC63F	-3.35826527468673	1.08296546032186
X044_icicle-3	5bfeee3ce0a811eabbbf42010a19c80f	0.692929292929293	T.CD4.Memory	0.755806321705123	#009444	-3.85505718218783	-1.49340448480366	4605	T.CD4.Memory	#009444	5.92372640036832	1.01442655726492
X044_icicle-3	5c04b81ce0a811eabbbf42010a19c80f	0.762121212121212	T.CD4.Naive	0.564537844655077	#81D08B	-3.13111027110168	0.814050875261474	2111	T.CD4.CD45RO.CD45RA	#00C63F
X044_icicle-3	5bfcbb80e0a811eabbbf42010a19c80f	0.777047522750253	T.CD4.Naive	0.471373659076181	#81D08B	-2.43595329239646	1.71861604569789	8355	T.CD4.Memory	#009444	7.16145187006762	2.37003351149739
X044_icicle-3	5c02e384e0a811eabbbf42010a19c80f	0.779187817258883	T.CD4.Naive	0.679348471814291	#81D08B	-1.47382224072488	1.51127746410663	6030	T.CD8.Naive	#76ACD7	2.19820270028262	-5.61152417545782
X044_icicle-3	5bfcb086e0a811eabbbf42010a19c80f	0.769035532994924	T.CD4.Naive	0.552617264731928	#81D08B	-1.53976450422533	0.956079802999295	4721	T.CD4.Exhausted	#779383	5.6587617120532	0.252619638438676
X044_icicle-3	5bfc95f6e0a811eabbbf42010a19c80f	0.75940996948118	T.CD8.Naive	0.479306978655663	#76ACD7	-2.10228798218383	1.46113166625041	4247	T.CD4.Memory	#009444	6.56724595752918	1.46748353242436
X044_icicle-3	5bfe07c4e0a811eabbbf42010a19c80f	0.83710174717369	T.CD4.Naive	0.395608760234509	#81D08B	-3.2395632243481	0.707927530606366	8591	T.CD4.Memory	#009444	7.21539339913117	1.50766257381473
X044_icicle-3	5bffb8c6e0a811eabbbf42010a19c80f	0.76734693877551	NK	0.461860400881066	#8DC63F	1.04776901837724	-3.97296484088633	1831	NK	#8DC63F	-1.74085152958826	0.313284820816301
X044_icicle-3	5c033668e0a811eabbbf42010a19c80f	0.79837067209776	Mono.CD14	0.796577432380144	#B973FF	6.65055611159768	0.566769635378355	8457	Mono.CD16	#E680FF	-6.27113150783228	10.6221192040642
X044_icicle-3	5bfffffce0a811eabbbf42010a19c80f	0.772680937818553	NK	0.49767035429366	#8DC63F	1.33335695427608	-4.59299350817365	1285	NK	#8DC63F	-1.45382889259784	-1.02371691495077
X044_icicle-3	5c0027dee0a811eabbbf42010a19c80f	0.718654434250765	NK	0.652199232451233	#8DC63F	0.262927122754656	-4.10178482043881	3718	NK	#8DC63F	-5.080984500348	0.996081331136551
X044_icicle-3	5c002e8ce0a811eabbbf42010a19c80f	0.8144750254842	NK	0.759235480469979	#8DC63F	1.24068851024225	-4.10291282274233	4263	NK	#8DC63F	-4.2285500416186	1.33434160345721
X044_icicle-3	5c00ff60e0a811eabbbf42010a19c80f	0.675840978593272	Mono.CD14	0.881208426071688	#B973FF	6.33484417786073	1.02041805916397	6797	Mono.CD14	#B973FF	-7.76757863454534	9.35457876663105
X044_icicle-3	5c04f5a2e0a811eabbbf42010a19c80f	0.665985699693565	B.Naive	0.344877145272078	#F26439	0.108029364666468	5.37847388649762	1328	NK	#8DC63F	-0.657790934155216	-0.653123019015891
X044_icicle-3	5c030120e0a811eabbbf42010a19c80f	0.772448979591837	T.CD4.Naive	0.422734860156931	#81D08B	-2.79238432500142	0.33619041515076	8526	T.CD4.Memory	#009444	3.28533311680894	1.01936723514541
X044_icicle-3	5c04e102e0a811eabbbf42010a19c80f	0.775510204081633	T.CD4.Memory	0.819451512393446	#009444	-3.86375304199679	-1.10186925927828	6902	T.CD4.CD45RO.CD45RA	#00C63F	2.88672169593844	-0.621136267743192
X044_icicle-3	5c00755ee0a811eabbbf42010a19c80f	0.760980592441267	T.CD8.Effector	0.482169550940894	#1B75BC	1.53453831157794	-4.63325270665099	2963	NK	#8DC63F	-2.47141788151672	0.161227336504841
X044_icicle-3	5c0409a8e0a811eabbbf42010a19c80f	0.780388151174668	NK	0.810312547130582	#8DC63F	0.596851690569864	-2.49829640291169	1407	NK	#8DC63F	-2.1720831324203	0.125897210024749
X044_icicle-3	5bfd8e70e0a811eabbbf42010a19c80f	0.782497441146366	NK	0.675752442955732	#8DC63F	1.9253964651496	-3.57395488635493	1805	NK	#8DC63F	-2.57873339857375	-0.472516037725626
X044_icicle-3	5c00fc40e0a811eabbbf42010a19c80f	0.750767656090072	B.Naive	0.932674342842635	#F26439	0.327351491161123	7.45619108552277	6989	B.Naive	#F26439	-6.20816156440725	-8.97561959606135
X044_icicle-3	5bfdfbeee0a811eabbbf42010a19c80f	0.774077868852459	T.CD4.Naive	0.484613443391718	#81D08B	-1.79932471533861	1.22748819896837	3837	NK	#8DC63F
X044_icicle-3	5c015956e0a811eabbbf42010a19c80f	0.803076923076923	T.CD4.Memory	0.409739585551387	#009444	-1.91510928159291	0.3946924617079	7801	T.CD4.Memory	#009444	7.8047839675191	1.19206322976423
X044_icicle-3	5c01cf30e0a811eabbbf42010a19c80f	0.792307692307692	NK	0.563860621788626	#8DC63F	1.56407200537389	-2.7622798806527	5657	B.Naive	#F26439	-5.96267316470008	-7.84262249639901
X044_icicle-3	5c047f28e0a811eabbbf42010a19c80f	0.790769230769231	NK	0.406440943519987	#8DC63F	-0.580876111199948	-2.18147696892158	5381	T.CD8.Effector	#1B75BC	1.48258604773648	-4.78108790567241
X044_icicle-3	5bfd51eee0a811eabbbf42010a19c80f	0.734840698869476	T.CD4.Naive	0.574178717092406	#81D08B	-2.12055173397546	0.0669595338159372	4800	T.CD4.CD45RO.CD45RA	#00C63F
X044_icicle-3	5bfe2268e0a811eabbbf42010a19c80f	0.771090534979424	T.CD4.Memory	0.701758659993697	#009444	-3.75936420697832	-0.191652945944269	6835	T.CD4.Naive	#81D08B	6.30117932402257	-1.51320426642483
X044_icicle-3	5bfeba84e0a811eabbbf42010a19c80f	0.791666666666667	T.CD4.Memory	0.544878425738018	#009444	-3.88829362450038	-0.60263201315411	6104	T.CD4.Memory	#009444	3.45254153553819	0.537874084627581
X044_icicle-3	5bfec1dce0a811eabbbf42010a19c80f	0.77559462254395	NK	0.575768904396093	#8DC63F	0.91177444147711	-2.58135380664879	4879	T.CD4.CD45RO.CD45RA	#00C63F	2.84137171349778	-0.797905426700299
X044_icicle-3	5bffd69ee0a811eabbbf42010a19c80f	0.789609053497942	T.CD4.Memory	0.37337023078149	#009444	-4.00230823447667	-1.09268946176582	2849	T.CD4.Memory	#009444	4.11850971400129	0.725834896625256
X044_icicle-3	5c006c9ee0a811eabbbf42010a19c80f	0.79783950617284	T.CD4.Naive	0.6656097217027	#81D08B	-2.22988505232903	1.20578043600823	4708	T.CD4.CD45RO.CD45RA	#00C63F	2.26381919632963	0.0133429956484252
X044_icicle-3	5c04a250e0a811eabbbf42010a19c80f	0.753861997940268	T.CD4.Naive	0.327224415060817	#81D08B	0.404393195709857	-1.59492358405	12096	Mono.CD16	#E680FF	-5.81213069568929	9.06279334160654
X044_icicle-3	5c04ce42e0a811eabbbf42010a19c80f	0.766220391349125	Mono.CD14	0.780849088892741	#B973FF	7.01634131258211	0.632701583873156	6945	Mono.CD16	#E680FF	-5.83088243006221	10.1121632672986
X044_icicle-3	5bfe6908e0a811eabbbf42010a19c80f	0.703913491246138	T.CD4.Memory	0.623311938060308	#009444	-2.32155195222493	-1.65784924079651	4513	T.CD8.Exhausted	#8D98B7	1.72224085593619	-3.31030977193871
X044_icicle-3	5c00b154e0a811eabbbf42010a19c80f	0.696189495365602	T.CD4.Memory	0.474803554219641	#009444	-1.78528800740726	0.476363321261838	9399	T.CD4.Memory	#009444	7.76281884878297	0.515637344002247
X044_icicle-3	5c04372ae0a811eabbbf42010a19c80f	0.771884654994851	T.CD4.Memory	0.733600079401163	#009444	-2.49230371982545	0.0992093683309827	9793	T.CD4.Memory	#009444	6.98644706177542	1.18899290898973
X044_icicle-3	5bfdeecee0a811eabbbf42010a19c80f	0.756449948400413	T.CD4.Memory	0.532896271476754	#009444	-2.91272525468015	0.100752287086919	5595	T.CD4.Memory	#009444	5.74047716397446	1.84303457556611
X044_icicle-3	5bfe8938e0a811eabbbf42010a19c80f	0.832474226804124	T.CD4.Naive	0.484665620322518	#81D08B	-2.98484596210072	-0.852384867230804	5557	T.CD4.CD45RO.CD45RA	#00C63F
X044_icicle-3	5c026d46e0a811eabbbf42010a19c80f	0.693814432989691	T.CD4.Naive	0.438865851043392	#81D08B	-0.681847213034967	-1.16086787859682	3440	NK	#8DC63F	-2.45419799960875	-0.283306926643676
X044_icicle-3	5bfdf93ce0a811eabbbf42010a19c80f	0.680829015544041	T.CD4.Memory	0.563807212153729	#009444	-2.24305395629064	0.23752433954661	3495	T.CD4.Memory	#009444	3.99201858437084	0.964993764444008
X044_icicle-3	5c0066d6e0a811eabbbf42010a19c80f	0.810950413223141	B.Naive	0.503753044211995	#F26439	0.871817883700697	5.5043211748562	4015	B.Naive	#F26439	-6.29764704861714	-7.2898212057624
X044_icicle-3	5c047942e0a811eabbbf42010a19c80f	0.769111570247934	T.CD4.Memory	0.451478017088972	#009444	-3.50305946147563	-0.350818411149165	3490	T.CD4.Memory	#009444	3.85393948002109	1.43621460171523
X044_icicle-3	5bfde4e2e0a811eabbbf42010a19c80f	0.769389865563599	T.CD8.Naive	0.333414335290309	#76ACD7	-2.06315973328516	1.13961159776538	10068	T.CD4.Memory	#009444	7.0748652519675	2.45654149998882
X044_icicle-3	5c0003c6e0a811eabbbf42010a19c80f	0.78860103626943	T.CD4.Naive	0.573107344690381	#81D08B	-2.21636448721964	1.05816047518105	5847	T.CD4.Memory	#009444	5.38438601438411	1.70987840174081
X044_icicle-3	5c002b4ee0a811eabbbf42010a19c80f	0.750517598343685	T.CD8.Effector	0.662846259663691	#1B75BC	1.91799443162228	-3.12149947686615	2048	NK	#8DC63F	-2.91832192228097	-0.862366719791742
X044_icicle-3	5c03b73ce0a811eabbbf42010a19c80f	0.770746887966805	T.CD4.Memory	0.454769026006261	#009444	-2.34947294208752	-0.586413013119066	14435	T.CD4.Memory	#009444	7.96811421182244	1.45459710512788
X044_icicle-3	5c022598e0a811eabbbf42010a19c80f	0.681865284974093	T.DoubleNegative	0.599840162171897	#00D37D	-0.253155584984323	-0.930719396707278	3198	T.CD8.Effector	#1B75BC	2.31782818321641	-4.12027621884599
X044_icicle-3	5c029ba4e0a811eabbbf42010a19c80f	0.761658031088083	T.CD4.Naive	0.529818785524414	#81D08B	-2.35573053497856	0.384358490492842	6638	T.CD4.Memory	#009444	7.65597543936971	1.0092882076603
X044_icicle-3	5c01aac8e0a811eabbbf42010a19c80f	0.794087136929461	T.CD4.Memory	0.763012230032336	#009444	-3.99907625281652	-1.23504872518288	2253	T.CD4.Memory	#009444	4.98440034942964	1.88015694096858
X044_icicle-3	5c019358e0a811eabbbf42010a19c80f	0.758047767393562	NK	0.51732606225293	#8DC63F	0.669890803069805	-4.29999751975981	1816	NK	#8DC63F	-2.55888404965958	-0.740946093920248
X044_icicle-3	5c05dea4e0a811eabbbf42010a19c80f	0.8953125	T.CD4.Memory	0.42305124116787	#009444	-1.74257291776846	-1.88929011556976	7737	T.DoublePositive	#00937D	2.718796	-3.654351
X044_icicle-3	5bfd3d80e0a811eabbbf42010a19c80f	0.777027027027027	T.CD4.Memory	0.599817610096394	#009444	-3.26656244730962	-1.52473364645127	4606	T.CD4.Memory	#009444	2.87189604038122	1.08399540137929
X044_icicle-3	5bfd9492e0a811eabbbf42010a19c80f	0.742455775234131	T.CD4.Memory	0.369083847963637	#009444	-3.84148993291642	0.867241542317466	3276	T.CD4.Exhausted	#779383	5.47402511740881	-0.0329003409106099
X044_icicle-3	5bfd97b2e0a811eabbbf42010a19c80f	0.713319458896982	B.Naive	0.821182237202919	#F26439	0.32986604102643	7.91830453063231	4926	B.Naive	#F26439	-6.90831412393718	-8.70356960962205
X044_icicle-3	5c00bce4e0a811eabbbf42010a19c80f	0.694588969823101	Mono.CD14	1	#B973FF	8.02888310254644	1.69341554805001	3170	Mono.CD14	#B973FF	-7.89871564401303	9.45878959465034
X044_icicle-3	5c03f0eee0a811eabbbf42010a19c80f	0.674817898022893	B.Activated	0.707691649902374	#992E46	0.444721120025733	6.61462657496616	3756	B.Naive	#F26439	-5.87259410061654	-7.84917652527817
X044_icicle-3	5bfeb5cae0a811eabbbf42010a19c80f	0.703549060542798	T.CD4.Naive	0.570727460195033	#81D08B	-1.16387408576718	0.40285387041712	8383	T.CD4.Naive	#81D08B	5.59466006795624	-1.56979969126387
X044_icicle-3	5c037bd2e0a811eabbbf42010a19c80f	0.70615866388309	Mono.CD14	1	#B973FF	8.42066040752634	2.21562151481791	4935	Mono.CD14	#B973FF	-8.78670908455774	9.18230716379034
X044_icicle-3	5c0424a6e0a811eabbbf42010a19c80f	0.76356993736952	NK	0.853759602954418	#8DC63F	1.3060998134106	-3.55600536033319	5980	T.CD4.CD45RO.CD45RA	#00C63F	2.4665915934252	-0.510940381546851
X044_icicle-3	5c00e976e0a811eabbbf42010a19c80f	0.78944618599791	T.CD4.Memory	0.508871036385318	#009444	-2.11464519357899	0.301906088055931	4579	T.CD4.Memory	#009444	5.40372574835885	1.34206129276343
X044_icicle-3	5c059ee4e0a811eabbbf42010a19c80f	0.758891213389121	T.CD4.Naive	0.95938793706753	#81D08B	-2.21586997825814	1.77414521812211	6084	T.CD4.Naive	#81D08B	6.099036	-1.62559
X044_icicle-3	5bffe6ace0a811eabbbf42010a19c80f	0.803347280334728	T.CD8.Effector	0.770410731358709	#1B75BC	1.81318347193495	-2.9367258714623	2089	NK	#8DC63F	-2.44973458409121	0.966867930139245
X044_icicle-3	5c026db4e0a811eabbbf42010a19c80f	0.7081589958159	B.Naive	0.443336340579525	#F26439	6.01238663619742	0.979327338838372	5691	DC.Myeloid	#9246FF	-7.50566317906509	6.56506869366736
X044_icicle-3	5c05cc48e0a811eabbbf42010a19c80f	0.793717277486911	T.CD4.Naive	0.704788554770983	#81D08B	-1.96383496679946	0.801533929018247	3240	T.CD4.Memory	#009444	4.561154	2.355539
X044_icicle-3	5c00e84ae0a811eabbbf42010a19c80f	0.83421052631579	T.CD4.Memory	0.480709342667763	#009444	-1.68934204570025	0.356031387741955	7780	T.CD4.Memory	#009444	7.38859959386251	1.46505053025911
X044_icicle-3	5c0138aee0a811eabbbf42010a19c80f	0.831413612565445	T.CD4.Naive	0.617124424078533	#81D08B	-0.934754375735555	0.890142357051266	10085	T.CD4.Naive	#81D08B	6.67605071642904	-2.36856904010295
X044_icicle-3	5c0420fae0a811eabbbf42010a19c80f	0.758115183246073	T.CD4.Naive	0.568678391024978	#81D08B	-2.25395791172543	0.298334860208274	6677	T.CD4.Memory	#009444	5.74075171610325	0.908956611780403
X044_icicle-3	5c060032e0a811eabbbf42010a19c80f	0.775970619097587	T.CD4.Memory	0.648389665445686	#009444	-2.21093561030119	-0.785102595467891	7453	T.CD4.Memory	#009444	7.143421	2.25229
X044_icicle-3	5bfcd354e0a811eabbbf42010a19c80f	0.79359243697479	T.CD4.Naive	0.634805963992654	#81D08B	-2.44042994273479	0.734339545345578	7918	T.CD4.Naive	#81D08B
X044_icicle-3	5c02a1b2e0a811eabbbf42010a19c80f	0.773634453781513	T.CD4.Naive	0.547709682429295	#81D08B	-3.26847843028058	-0.166289129447874	11362	T.CD4.CD45RO.CD45RA	#00C63F	2.46634808481085	-0.703441341522971
X044_icicle-3	5c035288e0a811eabbbf42010a19c80f	0.800210304942166	T.CD4.Memory	0.398977267137742	#009444	-2.4556471452373	0.119822565045503	8937	T.CD4.Memory	#009444	7.28538143860734	0.808009856139445
X044_icicle-3	5c040098e0a811eabbbf42010a19c80f	0.822292323869611	NK	0.89938210059629	#8DC63F	1.07076853230863	-3.83228361466627	1580	NK	#8DC63F	-2.82920514910816	0.233390983181688
X044_icicle-3	5c0242a8e0a811eabbbf42010a19c80f	0.738421052631579	Mono.CD14	0.638252348092282	#B973FF	8.12923180296434	0.108313373983476	5932	Mono.CD16	#E680FF	-6.0068864286598	9.54017850843722
X044_icicle-3	5c045566e0a811eabbbf42010a19c80f	0.764736842105263	T.CD4.Naive	0.664087354114032	#81D08B	-1.80575166469974	1.42493463067399	2738	T.CD8.Naive	#76ACD7
X044_icicle-3	5bfe5e9ae0a811eabbbf42010a19c80f	0.729430379746836	Mono.CD14	0.775861705037528	#B973FF	7.24560351824545	0.291001444953234	2568	Mono.CD16	#E680FF	-6.83039414249665	9.38333031662869
X044_icicle-3	5c0079bee0a811eabbbf42010a19c80f	0.762935586061246	Mono.CD14	0.941053896191369	#B973FF	8.31847589390276	1.59331554247532	2889	DC.Myeloid	#9246FF	-8.29034680711815	7.26909058682717
X044_icicle-3	5bfe48b0e0a811eabbbf42010a19c80f	0.772967265047519	B.Naive	0.81073874381557	#F26439	0.55903010284835	5.92861548122532	5053	B.Active	#992E46	-5.3502817072972	-5.37582452267311
X044_icicle-3	5c0384d8e0a811eabbbf42010a19c80f	0.746040126715945	T.CD4.Memory	0.751352106773145	#009444	-3.26281922095562	-0.247959382270564	4786	T.CD4.Memory	#009444	5.42642394011002	2.4950294373611
X044_icicle-3	5c03b156e0a811eabbbf42010a19c80f	0.796726504751848	Mono.CD14	0.457731103031596	#B973FF	6.02191034576531	1.32612495888988	7880	Mono.CD16	#E680FF	-5.54027795788049	10.753870037802
X044_icicle-3	5c04f1d8e0a811eabbbf42010a19c80f	0.775661375661376	T.CD4.Memory	0.421319009284181	#009444	-1.84211355117656	-1.71545071567475	3181	T.CD4.Memory	#009444	3.56896066904772	1.47850322265168
X044_icicle-3	5bfe5116e0a811eabbbf42010a19c80f	0.748414376321353	T.CD4.Memory	0.64052201062381	#009444	-3.63940416478108	0.305575705454388	6170	T.CD4.Memory	#009444	6.17127808949099	2.55790155638292
X044_icicle-3	5bfebc78e0a811eabbbf42010a19c80f	0.757158006362672	T.CD4.Memory	0.461999424396902	#009444	-0.804803468044295	-0.775240102030777	5701	T.CD8.Effector	#1B75BC	1.30725693489918	-5.03576608490978
X044_icicle-3	5c00e9dae0a811eabbbf42010a19c80f	0.746292372881356	NK	0.609222609947836	#8DC63F	1.45664960999046	-4.70263920880425	1163	NK	#8DC63F	-1.28297150483012	-0.385871328417513
X044_icicle-3	5c04acd2e0a811eabbbf42010a19c80f	0.748400852878465	B.Naive	0.74198805821907	#F26439	0.500280323031838	7.23022622164004	1895	B.Naive	#F26439	-6.80443124620713	-8.26700575864712
X044_icicle-3	5c058468e0a811eabbbf42010a19c80f	0.757142857142857	T.CD4.Naive	0.603080215894993	#81D08B	-1.98971038905397	0.19230475931628	6704	T.CD4.Naive	#81D08B	6.402215	-2.019156
X044_icicle-3	5c025090e0a811eabbbf42010a19c80f	0.778897136797455	T.CD4.Naive	0.369828061313309	#81D08B	-3.7795708301203	0.874037445207215	6230	T.CD4.Memory	#009444	7.20040869660158	2.3025606653546
X044_icicle-3	5c02527ae0a811eabbbf42010a19c80f	0.816207627118644	T.CD4.Memory	0.65200165042628	#009444	-1.65527923802158	0.358282364505353	3959	T.CD4.Memory	#009444	3.46251517607817	1.50104075593035
X044_icicle-3	5c02e136e0a811eabbbf42010a19c80f	0.744962884411453	T.CD4.Memory	0.708487339153295	#009444	-3.53497439324118	0.371355680859886	5934	T.CD8.Naive	#76ACD7	2.369453108459	-5.75116201242803
X044_icicle-3	5c059444e0a811eabbbf42010a19c80f	0.778601694915254	T.CD4.Memory	0.47162033714707	#009444	-2.94340761003068	-1.09437481702439	1659	T.DoubleNegative	#00D37D	1.31665	-2.413077
X044_icicle-3	5c04166ee0a811eabbbf42010a19c80f	0.704135737009544	Mono.CD14	0.975437703774485	#B973FF	7.58106983021317	0.49476455157727	3265	Mono.CD16	#E680FF	-5.97488074369725	10.1613740905458
X044_icicle-3	5bff95bce0a811eabbbf42010a19c80f	0.750265674814028	T.CD8.Effector	0.599454981020701	#1B75BC	1.13254787187114	-4.98666407571782	3738	NK	#8DC63F	-3.26187541506589	0.212674879109092
X044_icicle-3	5c012c42e0a811eabbbf42010a19c80f	0.782908704883227	NK	0.44432043287496	#8DC63F	0.711431190776829	-1.7729562751654	3418	NK	#8DC63F	-4.22276347484491	0.102628394062835
X044_icicle-3	5bfe7b5ae0a811eabbbf42010a19c80f	0.753993610223642	T.CD4.Memory	0.828570875679379	#009444	-3.20985713169127	-1.68132169477693	7542	T.CD4.CD45RO.CD45RA	#00C63F	2.96206555876877	-0.838565922904074
X044_icicle-3	5c01258ae0a811eabbbf42010a19c80f	0.786702127659575	Mono.CD14	0.932447277898899	#B973FF	7.10633203747484	0.215129097789441	4404	Mono.CD16	#E680FF	-5.54861869452322	9.47866075325835
X044_icicle-3	5c027f2ae0a811eabbbf42010a19c80f	0.792021276595745	B.Naive	0.796914859030532	#F26439	-0.224575697568687	6.23571727636964	6088	B.Active	#992E46	-6.93134374104368	-6.00427493693802
X044_icicle-3	5c03e0cce0a811eabbbf42010a19c80f	0.792021276595745	NK	0.770193603134088	#8DC63F	0.407682449066236	-3.67668782359773	4018	NK	#8DC63F	-2.94071057048232	-0.521024870628852
X044_icicle-3	5bfd0784e0a811eabbbf42010a19c80f	0.805644302449414	B.Naive	0.618119052800893	#F26439	0.580228816256912	6.7644727162564	5613	B.Naive	#F26439	-6.83834974485545	-8.72049738765108
X044_icicle-3	5c02d4fce0a811eabbbf42010a19c80f	0.811300639658849	T.CD4.Naive	0.596682926778566	#81D08B	-1.00005987687986	1.29713078956113	6154	T.CD4.Memory	#009444	5.89487067452294	1.13811133319246
X044_icicle-3	5c0578bae0a811eabbbf42010a19c80f	0.72228144989339	T.CD4.Memory	0.634545987905693	#009444	-3.99594847544229	-0.795805171443757	8921	T.CD4.Memory	#009444	6.881583	0.9767146
X044_icicle-3	5bfdc070e0a811eabbbf42010a19c80f	0.726012793176972	Mono.CD14	0.906741211516639	#B973FF	7.91927653873084	0.648664636424432	5722	Mono.CD14	#B973FF	-8.36867732504153	9.08055470331663
X044_icicle-3	5bfde74ee0a811eabbbf42010a19c80f	0.73692636072572	B.Naive	0.85859273583884	#F26439	0.85377862389309	5.7989253772833	4584	B.Naive	#F26439
X044_icicle-3	5c0088dce0a811eabbbf42010a19c80f	0.812700106723586	T.CD8.Effector	0.469073805850463	#1B75BC	1.89545075015519	-3.64094998936593	4007	NK	#8DC63F	-4.83951197851627	1.19237694852715
X044_icicle-3	5c059516e0a811eabbbf42010a19c80f	0.747065101387407	T.CD4.Memory	0.873403196547804	#009444	-3.22528307959479	-0.957492564463137	3316	T.CD4.Memory	#009444	3.993267	1.822565
X044_icicle-3	5bfd1ccee0a811eabbbf42010a19c80f	0.796038543897216	T.CD4.Naive	0.504155462366464	#81D08B	-1.21951678305783	1.16973789415238	4769	T.CD8.Naive	#76ACD7	2.08058348042883	-5.36133019048895
X044_icicle-3	5bff14fce0a811eabbbf42010a19c80f	0.763157894736842	T.CD4.Naive	0.472725503480452	#81D08B	-4.3920736832946	-0.105664519510381	7436	T.CD4.Memory	#009444	6.26853886686409	2.23010464455157
X044_icicle-3	5c04d4f0e0a811eabbbf42010a19c80f	0.801288936627283	T.CD4.Naive	0.629043874371215	#81D08B	-2.9745967930589	1.23402453728529	4063	T.CD8.Effector	#1B75BC	2.39884902864615	-3.95318529487029
X044_icicle-3	5bfda66ce0a811eabbbf42010a19c80f	0.77765843179377	B.Naive	0.544384278299983	#F26439	-0.154656578010726	5.61092062817131	17035	B.Naive	#F26439	-5.70779421315905	-7.45870395127076
X044_icicle-3	5c0493c8e0a811eabbbf42010a19c80f	0.779569892473118	Mono.CD14	0.523391287328647	#B973FF	8.03237878315768	0.489041698996437	7791	Mono.CD16	#E680FF	-4.95633406177867	10.3023480032769
X044_icicle-3	5c00c1a8e0a811eabbbf42010a19c80f	0.840150699677072	B.Activated	0.57417513335558	#992E46	-0.119809468964932	6.69038960072053	4021	B.Naive	#F26439	-5.40053070448809	-9.51996809319318
X044_icicle-3	5bff13d0e0a811eabbbf42010a19c80f	0.919268030139935	T.CD4.Naive	0.742745556297638	#81D08B	-3.39454600775715	1.08098906013987	8201	T.DoublePositive	#00937D	3.22146616288136	-4.11373483638255
X044_icicle-3	5bfd9e38e0a811eabbbf42010a19c80f	0.790948275862069	T.CD4.Naive	0.519148431437298	#81D08B	-2.37015793458251	0.324335700719136	4119	T.CD4.Exhausted	#779383	4.93415961599626	0.030638010454627
X044_icicle-3	5c061c2ae0a811eabbbf42010a19c80f	0.762162162162162	T.CD4.Memory	0.813981799966698	#009444	-4.23614602917817	-1.09931956851329	6542	T.CD4.Memory	#009444	7.013652	1.3277
X044_icicle-3	5c013ae8e0a811eabbbf42010a19c80f	0.80465367965368	T.CD4.Naive	0.589852480347909	#81D08B	-3.45336040766212	0.145973984574424	2398	T.CD4.Memory	#009444	4.69625435187564	0.0744824130982666
X044_icicle-3	5bff6b0ae0a811eabbbf42010a19c80f	0.786717062634989	T.CD4.Naive	0.618816764234108	#81D08B	-2.3056635860138	0.955659660810395	3658	T.CD4.Memory	#009444	4.55581756934961	0.962166114693704
X044_icicle-3	5bfd2cdce0a811eabbbf42010a19c80f	0.771195652173913	NK	0.764294950001621	#8DC63F	1.967446414337	-4.82662335952623	3206	NK	#8DC63F	-3.78479623232434	-0.336241675989535
X044_icicle-3	5c011360e0a811eabbbf42010a19c80f	0.662702702702703	Mono.CD14	1	#B973FF	7.49636089633472	1.93117949164773	4852	Mono.CD14	#B973FF	-8.8908146959864	9.01693105156387
X044_icicle-3	5c0198c6e0a811eabbbf42010a19c80f	0.831891891891892	NK	0.846216726974003	#8DC63F	0.603464346159056	-3.71985761614567	1967	NK	#8DC63F	-3.06099825865742	-0.636694243625622
X044_icicle-3	5c0635b6e0a811eabbbf42010a19c80f	0.756756756756757	B.Naive	0.631757288627111	#F26439	0.411077214268057	7.39024907575916	6254	B.Naive	#F26439	-6.339437	-9.086117
X044_icicle-3	5bfe295ce0a811eabbbf42010a19c80f	0.628927410617551	Mono.CD14	0.868711179890636	#B973FF	6.82715347960961	1.89901569976921	11464	DC.Myeloid	#9246FF	-8.36086085036595	7.16472768734293
X044_icicle-3	5bfd7868e0a811eabbbf42010a19c80f	0.738353196099675	NK	0.457203381832003	#8DC63F	1.95706542226075	-3.53837642665566	3279	NK	#8DC63F	-3.67542219753044	0.608629782083471
X044_icicle-3	5c035b48e0a811eabbbf42010a19c80f	0.81148429035753	NK	0.538687632276996	#8DC63F	1.90863064584559	-3.60944269473127	1496	NK	#8DC63F	-3.57936697236921	0.534444405056309
X044_icicle-3	5bff949ae0a811eabbbf42010a19c80f	0.702173913043478	T.CD4.Memory	0.638892748979675	#009444	-1.40611915074134	-0.110750015801968	3396	T.CD4.Memory	#009444	3.52590845160335	1.42742744062021
X044_icicle-3	5bfff9c6e0a811eabbbf42010a19c80f	0.795874049945711	T.DoubleNegative	0.347997237088121	#00D37D	-3.66223463718046	0.775936195052785	6093	T.CD4.Memory	#009444	7.28625566046421	2.23910600201826
X044_icicle-3	5c012b7ae0a811eabbbf42010a19c80f	0.814270152505447	T.CD4.Naive	0.440453490043418	#81D08B	-4.25594765143527	-1.78763093799249	341	T.CD8.Naive	#76ACD7
X044_icicle-3	5bfd15bce0a811eabbbf42010a19c80f	0.706427015250545	T.CD4.Naive	0.451668951371688	#81D08B	-3.89911192307427	-1.24239913851376	6160	T.CD4.Exhausted	#779383	5.86505751034313	-0.347329106802625
X044_icicle-3	5bfcef74e0a811eabbbf42010a19c80f	0.798342541436464	T.CD4.Naive	0.712870501592137	#81D08B	-4.09607492174657	-1.02563986504239	6169	T.CD4.Memory	#009444	6.34352106256269	1.37228050692405
X044_icicle-3	5bfe428ee0a811eabbbf42010a19c80f	0.823689956331878	T.CD4.Memory	0.536667067257061	#009444	-2.29637147822352	-0.514330311607833	14762	T.CD4.Memory	#009444	7.62986326363855	0.668910289387829
X044_icicle-3	5bff2636e0a811eabbbf42010a19c80f	0.768013100436681	T.CD4.Memory	0.880023794726808	#009444	-2.08975800654473	-0.0650346866825605	6837	T.CD4.Memory	#009444	6.57163749020813	2.23853992837328
X044_icicle-3	5c003594e0a811eabbbf42010a19c80f	0.788925438596491	T.CD8.Naive	0.500053796931637	#76ACD7	-3.71889380005394	1.31856846287407	5957	T.CD4.Memory	#009444	6.92600473002627	0.441290488490327
X044_icicle-3	5bfeafb2e0a811eabbbf42010a19c80f	0.766666666666667	T.CD4.Naive	0.490309966756553	#81D08B	-4.61916174868729	-0.793567308727753	3942	T.CD4.Memory	#009444	5.06449011644269	1.50054633897143
X044_icicle-3	5bfed618e0a811eabbbf42010a19c80f	0.778993435448578	T.CD4.Naive	0.693627456785017	#81D08B	-3.0809399568761	1.66283746834563	5813	T.CD4.Memory	#009444
X044_icicle-3	5bff66dce0a811eabbbf42010a19c80f	0.773224043715847	Mono.CD16	0.635723394386445	#E680FF	6.83988496422818	0.410085247748383	8744	Mono.CD16	#E680FF	-5.29876954349556	9.31161260161069
X044_icicle-3	5bffd8cee0a811eabbbf42010a19c80f	0.771631982475356	NK	0.679144650060843	#8DC63F	1.86852821389811	-4.69627953378912	3379	NK	#8DC63F	-3.61908216676468	0.694017328845219
X044_icicle-3	5c0009cae0a811eabbbf42010a19c80f	0.659737417943107	Mono.CD14	0.883237444679807	#B973FF	6.62106883060924	1.88988579561545	2571	DC.Myeloid	#9246FF	-7.34677337646665	7.16434719638491
X044_icicle-3	5bfee0f4e0a811eabbbf42010a19c80f	0.745614035087719	NK	0.390005899147833	#8DC63F	1.4338374456523	-4.90166291943996	9656	B.Naive	#F26439	-6.8841499069185	-7.71200451154528
X044_icicle-3	5c037498e0a811eabbbf42010a19c80f	0.809967141292443	NK	0.70248974174392	#8DC63F	1.81459000578805	-4.76213977505158	4118	NK	#8DC63F	-4.44803993587722	1.1012086188097
X044_icicle-3	5bfe6d18e0a811eabbbf42010a19c80f	0.762869660460022	T.CD4.Memory	0.599042139718283	#009444	-3.91210035774484	-1.85167464373806	2534	T.CD4.Naive	#81D08B
X044_icicle-3	5c04640ce0a811eabbbf42010a19c80f	0.765607886089814	B.Naive	0.741602557967482	#F26439	0.812463856935365	6.56498572132988	5238	B.Naive	#F26439	-6.30782775047743	-8.54791399591887
X044_icicle-3	5c0167dee0a811eabbbf42010a19c80f	0.792214912280702	NK	0.708995728566812	#8DC63F	1.63638736275225	-4.76356171299946	1886	NK	#8DC63F	-2.36797792677197	-0.772755934919274
X044_icicle-3	5c01bc52e0a811eabbbf42010a19c80f	0.774175824175824	B.Naive	0.668412611815911	#F26439	0.183739855098451	6.84238614326468	3578	B.Active	#992E46	-6.40358404157048	-6.14601101547527
X044_icicle-3	5bfd5c98e0a811eabbbf42010a19c80f	0.811196487376509	T.DoubleNegative	0.30616913506043	#00D37D	-1.26926224067069	0.584322760438007	3623	T.CD4.Memory	#009444	3.86661171175487	1.42792055183421
X044_icicle-3	5c036372e0a811eabbbf42010a19c80f	0.783185840707965	T.CD4.Naive	0.605152744054745	#81D08B	-4.04478648894101	0.786413307404957	4975	T.CD4.Memory	#009444	5.89780444570365	1.81738564385844
X044_icicle-3	5c00899ae0a811eabbbf42010a19c80f	0.775274725274725	T.CD4.Memory	0.483883715644174	#009444	-1.13641965571925	0.514673775546053	5906	T.CD4.Memory	#009444	4.78962022185348	0.815760275527772
X044_icicle-3	5c03b106e0a811eabbbf42010a19c80f	0.757142857142857	T.CD4.Naive	0.398843981126273	#81D08B	-1.83520798268434	-0.325684833340844	5906	T.CD4.Naive	#81D08B	5.98367723830953	-1.75467041156616
X044_icicle-3	5bfd7796e0a811eabbbf42010a19c80f	0.753303964757709	T.CD4.Memory	0.702659323767568	#009444	-2.40915449811316	-0.529141289245762	1902	T.CD8.Effector	#1B75BC	1.77150756353255	-4.63477593019572
X044_icicle-3	5c0282a4e0a811eabbbf42010a19c80f	0.754675467546755	T.CD4.Memory	0.81566639459775	#009444	-3.53488112337524	-0.295339054862217	4840	T.CD4.Memory	#009444	5.8253017717723	1.6674252165808
X044_icicle-3	5c036732e0a811eabbbf42010a19c80f	0.668502202643172	T.CD4.Naive	0.502800746283812	#81D08B	-0.12100609300891	4.74168275416413	8840	B.Active	#992E46	-5.98621153524902	-6.40928068730554
X044_icicle-3	5c0016eae0a811eabbbf42010a19c80f	0.78476821192053	B.Naive	0.675199363137862	#F26439	0.192256787568937	7.85541376555342	8228	B.Naive	#F26439	-7.00476870553393	-8.62270701462368
X044_icicle-3	5c01e218e0a811eabbbf42010a19c80f	0.668327796234773	T.CD4.Memory	0.435514499852608	#009444	-3.99409836949025	-1.0850605733277	3907	T.CD4.Memory	#009444	3.262221208366	1.38689255265874
X044_icicle-3	5c02f36ae0a811eabbbf42010a19c80f	0.790198237885463	NK	0.616554574665996	#8DC63F	2.11826902186018	-4.17316040411902	2590	NK	#8DC63F	-1.77069553368043	0.473496620392208
X044_icicle-3	5bfcbbe4e0a811eabbbf42010a19c80f	0.731236203090508	B.Naive	0.502835040552877	#F26439	0.71763929592731	5.7238292057744	25751	DC.Myeloid	#9246FF	-7.34534646703823	6.92933940520861
X044_icicle-3	5c00d576e0a811eabbbf42010a19c80f	0.77924944812362	T.CD4.Memory	0.503949989172166	#009444	-1.91920771785651	-1.25649259402527	9777	T.CD4.Memory	#009444	7.71004794594536	1.60697348234154
X044_icicle-3	5c01a474e0a811eabbbf42010a19c80f	0.792265193370166	T.CD4.Memory	0.411322295798762	#009444	-1.59545960107588	-0.0147956439985366	5347	T.CD4.Naive	#81D08B	6.45775272438936	-2.21208002766679
X044_icicle-3	5bfe4112e0a811eabbbf42010a19c80f	0.688741721854305	B.Naive	0.352227161091785	#F26439	0.454636464252233	6.87054110776187	3324	B.Naive	#F26439	-5.12028903548854	-7.13014817725439
X044_icicle-3	5c03e93ce0a811eabbbf42010a19c80f	0.733701657458564	NK	0.663652771022636	#8DC63F	1.79330170229369	-5.2570113739336	4000	NK	#8DC63F	-4.70433190986436	0.56405046584106
X044_icicle-3	5c055ff6e0a811eabbbf42010a19c80f	0.800443458980044	T.CD4.Naive	0.506885636385269	#81D08B	-2.32359555113979	-1.20516541879911	7944	T.CD8.Naive	#76ACD7	2.356177	-5.91227
X044_icicle-3	5bfcbfb8e0a811eabbbf42010a19c80f	0.796685082872928	T.CD4.Naive	0.828947629314841	#81D08B	-2.50741823898209	1.68730559431563	6552	T.CD4.Memory	#009444	7.1706863903843	0.47848719061433
X044_icicle-3	5bfdbc9ce0a811eabbbf42010a19c80f	0.719337016574586	T.CD4.Naive	0.539930474075863	#81D08B	-2.61897541993623	0.836712165634261	12095	B.Naive	#F26439	-5.20224093114964	-7.25969327694629
X044_icicle-3	5bfe5b16e0a811eabbbf42010a19c80f	0.795027624309392	T.DoubleNegative	0.557285037186046	#00D37D	0.0614980579394619	-2.85549010312482	4980	T.CD8.Exhausted	#8D98B7	1.66017536423059	-3.29295365804474
X044_icicle-3	5bff025ae0a811eabbbf42010a19c80f	0.778761061946903	NK	0.422844632080819	#8DC63F	1.51194200882854	-5.10681166182741	2858	NK	#8DC63F	-3.43246773499476	-0.456694489250019
X044_icicle-3	5bffeaa8e0a811eabbbf42010a19c80f	0.80828729281768	T.CD4.Memory	0.511417194973921	#009444	-1.5601310169295	0.283825301515022	5934	T.CD4.Memory	#009444	6.13795505493147	2.67811367053173
X044_icicle-3	5c051fb4e0a811eabbbf42010a19c80f	0.724252491694352	T.CD4.Memory	0.63159509603126	#009444	0.642721478822254	5.6701732360975	6158	DC.Myeloid	#9246FF	-7.253258	6.304241
X044_icicle-3	5c01992ae0a811eabbbf42010a19c80f	0.714285714285714	T.CD4.Naive	0.563885494079146	#81D08B	-2.07808854131545	0.180464531238666	4940	T.CD4.Memory	#009444	4.13242476075758	0.823845636823268
X044_icicle-3	5c02df1ae0a811eabbbf42010a19c80f	0.739491150442478	Mono.CD14	1	#B973FF	7.73851354381629	1.82032000641647	3112	Mono.CD14	#B973FF	-8.85010568316251	8.68854391763632
X044_icicle-3	5bfcd4dae0a811eabbbf42010a19c80f	0.757475083056478	Mono.CD14	0.957900218531544	#B973FF	7.59145593185896	0.293456741268258	6013	Mono.CD16	#E680FF	-6.10708346850901	10.2876866325864
X044_icicle-3	5bfcc468e0a811eabbbf42010a19c80f	0.743348115299335	T.CD8.Effector	0.478479377941819	#1B75BC	0.728778778526257	-4.33913836703197	2274	NK	#8DC63F	-2.81163536113507	0.72997380880299
X044_icicle-3	5bfecf4ce0a811eabbbf42010a19c80f	0.757206208425721	B.Naive	0.455917897243583	#F26439	-0.175986697554433	6.10663389164334	3718	B.Naive	#F26439	-5.52294521102997	-8.94165526162929
X044_icicle-3	5c026512e0a811eabbbf42010a19c80f	0.671840354767184	B.Naive	0.899494289592787	#F26439	0.625095551152514	7.63675079611583	974	NK	#8DC63F	-0.595229164286026	-0.70955459639105
X044_icicle-3	5c035602e0a811eabbbf42010a19c80f	0.80709534368071	T.CD4.Naive	0.423656310834078	#81D08B	-2.96169494473233	-0.735077830948157	8454	T.CD8.Effector	#1B75BC	0.905303819236873	-4.16252612986629
X044_icicle-3	5c05f2e0e0a811eabbbf42010a19c80f	0.745837957824639	NK	0.802921730014042	#8DC63F	1.99346887979104	-4.30295646267235	3786	NK	#8DC63F	-4.572436	0.6583713
X044_icicle-3	5c01adb6e0a811eabbbf42010a19c80f	0.723085460599334	Mono.CD14	0.974906353536878	#B973FF	7.91063992823379	0.524788561649866	4775	Mono.CD16	#E680FF	-5.88545353249675	10.5934497039966
X044_icicle-3	5c049670e0a811eabbbf42010a19c80f	0.753607103218646	NK	0.746797070697269	#8DC63F	1.72840185661329	-4.27650136077472	2963	NK	#8DC63F	-1.28402400702607	-0.607087575826969
X044_icicle-3	5c062436e0a811eabbbf42010a19c80f	0.72142064372919	T.CD4.Memory	0.867394124425002	#009444	-3.16349739082483	-1.9258789929323	5040	T.CD4.CD45RO.CD45RA	#00C63F
X044_icicle-3	5bfcd28ce0a811eabbbf42010a19c80f	0.82421875	T.CD8.Effector	0.650874691515274	#1B75BC	1.86770447882274	-3.37373002941738	3607	NK	#8DC63F	-4.15525122436529	0.156219550004621
X044_icicle-3	5c0228fee0a811eabbbf42010a19c80f	0.790878754171302	T.CD4.Memory	0.519844630323338	#009444	-4.3994832305219	0.279855484841967	6648	T.CD4.Memory	#009444	7.55384537746004	1.21571475089081
X044_icicle-3	5c054d40e0a811eabbbf42010a19c80f	0.760579064587973	T.CD4.Memory	0.612036641039542	#009444	-1.45162652515373	1.21614003307643	7910	T.CD4.Memory	#009444	7.670575	1.054241
X044_icicle-3	5bfee75ce0a811eabbbf42010a19c80f	0.779264214046823	NK	0.750537606352195	#8DC63F	1.45648259641205	-3.83570758405281	1494	NK	#8DC63F	-1.53805282557792	-0.787494118143104
X044_icicle-3	5c001faae0a811eabbbf42010a19c80f	0.794871794871795	T.CD4.Memory	0.846932499974895	#009444	-3.91468436566627	-1.32661491372856	2337	T.CD4.Memory	#009444	6.6716777591235	1.31800309254218
X044_icicle-3	5c010924e0a811eabbbf42010a19c80f	0.723463687150838	NK	0.788503867654887	#8DC63F	1.59053054122421	-4.73501077676658	2497	NK	#8DC63F	-2.73882214993564	0.0694041936350298
X044_icicle-3	5c01f0c8e0a811eabbbf42010a19c80f	0.723154362416107	T.CD4.Memory	0.549140450289418	#009444	-2.76777145306321	-0.715309855739684	4069	T.CD4.Memory	#009444	3.47594799084466	1.57597419328817
X044_icicle-3	5bff2686e0a811eabbbf42010a19c80f	0.738814317673378	B.Naive	0.72262166971539	#F26439	-0.128518120789671	0.709217129716082	16683	B.Naive	#F26439	-6.97546420384524	-8.42613626619331
X044_icicle-3	5bffa9a8e0a811eabbbf42010a19c80f	0.752796420581656	NK	0.713357255945354	#8DC63F	1.2693389948239	-4.18745092809993	6452	NK	#8DC63F	-4.7003997140268	1.45741123984765
X044_icicle-3	5c03c650e0a811eabbbf42010a19c80f	0.70917225950783	T.CD4.Memory	0.529915287240784	#009444	-1.37162184224411	-0.242823998799759	3841	T.CD4.CD45RO.CD45RA	#00C63F
X044_icicle-3	5bfcf65ee0a811eabbbf42010a19c80f	0.702687569988802	NK	0.460648737759641	#8DC63F	1.17781658717312	-2.46959618641942	2511	NK	#8DC63F	-1.29609272266572	-0.678453536934452
X044_icicle-3	5bfdf5cce0a811eabbbf42010a19c80f	0.756438969764838	NK	0.758839166261113	#8DC63F	1.18228138831355	-4.33037791992924	3293	NK	#8DC63F	-4.19090727096864	0.628216003602916
X044_icicle-3	5c047d84e0a811eabbbf42010a19c80f	0.759529147982063	T.CD4.Memory	0.647207205133529	#009444	0.437389978320181	4.77257549026051	9086	B.Active	#992E46	-6.10705289847897	-6.32690734991026
X044_icicle-3	5bff6074e0a811eabbbf42010a19c80f	0.71043771043771	T.CD8.Effector	0.439230187513642	#1B75BC	1.90645898719695	-4.35474696198311	2990	NK	#8DC63F	-2.21046689302282	-0.416462149391926
X044_icicle-3	5bfe21fae0a811eabbbf42010a19c80f	0.747752808988764	NK	0.485705409829698	#8DC63F	0.954112231917686	-3.22986757540591	1890	NK	#8DC63F	-3.11341267530083	0.164579096021861
X044_icicle-3	5bff0868e0a811eabbbf42010a19c80f	0.717415730337079	B.Naive	0.867016068120808	#F26439	-0.279491457044526	6.81638217947114	3046	B.Naive	#F26439	-6.17450416531227	-8.16800175450646
X044_icicle-3	5c0525eae0a811eabbbf42010a19c80f	0.767716535433071	NK	0.958470213308743	#8DC63F	1.00594439927541	-4.01509482546358	2600	NK	#8DC63F	-3.207865	-0.5432714
X044_icicle-3	5bfd2a2ae0a811eabbbf42010a19c80f	0.717660292463442	B.Naive	0.788851547470683	#F26439	0.362393680466722	6.97332175741949	13863	B.Naive	#F26439	-5.79562025517731	-9.34861881052466
X044_icicle-3	5bfd4a0ae0a811eabbbf42010a19c80f	0.921734234234234	T.CD4.Naive	0.595295216626204	#81D08B	-3.4756329970383	-0.906312674340534	2935	T.DoublePositive	#00937D	2.64840083399129	-3.87438759264479
X044_icicle-3	5bfdbd00e0a811eabbbf42010a19c80f	0.750281214848144	T.CD4.Naive	0.548809385660988	#81D08B	-1.57471170586872	-0.161886783896769	3943	T.CD4.Memory	#009444	4.26450043301667	1.24116595904128
X044_icicle-3	5bff77bce0a811eabbbf42010a19c80f	0.727221597300337	NK	0.789468044615427	#8DC63F	0.560141642774178	-4.29464510774247	4062	NK	#8DC63F	-2.85115260420154	-0.620281121801322
X044_icicle-3	5c05333ce0a811eabbbf42010a19c80f	0.770528683914511	NK	0.86247565912201	#8DC63F	1.10656283439184	-3.59984533167693	2538	NK	#8DC63F	-3.658479	-0.4667779
X044_icicle-3	5bffef9ee0a811eabbbf42010a19c80f	0.762683201803833	Mono.CD14	0.98300810426421	#B973FF	7.66514863296165	0.225168518281618	5055	Mono.CD16	#E680FF	-5.54285523822566	10.099097885304
X044_icicle-3	5c046e5ce0a811eabbbf42010a19c80f	0.795045045045045	T.CD4.Naive	0.36717651000198	#81D08B	0.0606797454623206	-1.65869068769861	3275	T.CD4.Exhausted	#779383	4.86508052084535	0.0483030687936316
X044_icicle-3	5c047316e0a811eabbbf42010a19c80f	0.710022522522523	Mono.CD14	1	#B973FF	7.63512819704076	1.95957127314183	3803	Mono.CD14	#B973FF	-8.65170690824732	8.74770715762009
X044_icicle-3	5c048d38e0a811eabbbf42010a19c80f	0.761824324324324	Mono.CD14	0.902702632379828	#B973FF	7.17858272889175	0.281241268660814	7434	Mono.CD16	#E680FF	-5.19292000840647	10.3966395187058
X044_icicle-3	5c0552d6e0a811eabbbf42010a19c80f	0.77027027027027	T.CD4.Memory	0.963818849011884	#009444	-2.22794324703324	-0.333704997512394	6216	T.CD4.Memory	#009444	7.196663	0.9562791
X044_icicle-3	5c00f9f2e0a811eabbbf42010a19c80f	0.802483069977427	B.Naive	0.402826681588987	#F26439	0.719343010907613	5.23185445227141	7996	B.Naive	#F26439	-5.84930298951962	-9.42804465139757
X044_icicle-3	5c01ba40e0a811eabbbf42010a19c80f	0.820180383314544	NK	0.833772223142035	#8DC63F	0.887370961286301	-3.56120572469607	2566	NK	#8DC63F	-1.13328504086541	-0.906940526306244
X044_icicle-3	5c03c970e0a811eabbbf42010a19c80f	0.785794813979707	T.CD4.Naive	0.388764938036348	#81D08B	-2.0275686379443	-0.458417758057931	4569	T.CD4.Memory	#009444	5.71942425855314	2.02740022949705
X044_icicle-3	5bfe9284e0a811eabbbf42010a19c80f	0.835600907029478	NK	0.447917085675843	#8DC63F	-1.45358141365226	-3.08742471219172	367	T.CD4.Exhausted	#779383	5.41526372770617	-0.456479138775926
X044_icicle-3	5c00ae16e0a811eabbbf42010a19c80f	0.846501128668172	NK	0.743759953298084	#8DC63F	1.80108183305299	-3.73887316285382	955	NK	#8DC63F	-2.10712924847368	-0.344147816478116
X044_icicle-3	5c005060e0a811eabbbf42010a19c80f	0.78789592760181	T.CD4.Naive	0.467262322209635	#81D08B	-3.11777533569417	-0.395934508455337	2905	T.CD4.Exhausted	#779383	5.77706639210732	-0.243677874183107
X044_icicle-3	5c00bdace0a811eabbbf42010a19c80f	0.820701357466063	T.CD4.Naive	0.449324913249305	#81D08B	-1.02296564365354	1.13614691705782	4584	T.CD4.Naive	#81D08B	5.63921930766862	-1.69607594152628
X044_icicle-3	5c025ae0e0a811eabbbf42010a19c80f	0.744318181818182	T.CD4.Naive	0.634551612405775	#81D08B	-1.71048579411137	2.01461736194636	4705	T.CD4.Memory	#009444	4.28033033298489	0.719300751482317
X044_icicle-3	5c04c1a4e0a811eabbbf42010a19c80f	0.777149321266968	T.CD4.Memory	0.496743976976923	#009444	-2.90202164799294	-0.876296700784864	2779	T.CD4.Memory	#009444	3.46889921153644	1.47206688999705
X044_icicle-3	5bffe63ee0a811eabbbf42010a19c80f	0.804988662131519	B.Naive	0.801020960704299	#F26439	0.481426572709528	5.54632478528947	6391	B.Naive	#F26439	-6.21901189402852	-9.20824933053722
X044_icicle-3	5c008d8ce0a811eabbbf42010a19c80f	0.789115646258503	T.CD4.Memory	0.602430271422586	#009444	-3.44918342988723	0.529448212770042	2793	T.CD4.Exhausted	#779383	5.78550617614446	-0.536935558664023
X044_icicle-3	5c032a88e0a811eabbbf42010a19c80f	0.715175537938845	B.Naive	0.776992822548764	#F26439	0.304188708016763	7.13816255260643	12110	B.Active	#992E46	-6.6220183422623	-5.75214776737045
X044_icicle-3	5c0585dae0a811eabbbf42010a19c80f	0.754256526674234	NK	0.55004365268207	#8DC63F	1.47245833246878	-2.55059077294196	3110	NK	#8DC63F	-1.412932	-0.3356635
X044_icicle-3	5c006276e0a811eabbbf42010a19c80f	0.71850170261067	Mono.CD14	0.705865128504244	#B973FF	7.32942720235374	0.136844604865791	6298	Mono.CD16	#E680FF	-5.4810725716215	10.1171450811961
X044_icicle-3	5c007496e0a811eabbbf42010a19c80f	0.766174801362089	T.CD4.Memory	0.559001199768687	#009444	-3.1152438492458	-0.89807733898588	8794	T.CD4.Memory	#009444	7.52860054295242	1.29562627390785
X044_icicle-3	5c0206b2e0a811eabbbf42010a19c80f	0.678774120317821	T.CD4.Memory	0.757191189163917	#009444	-2.26233031276151	-1.76779624132559	5267	T.CD4.CD45RO.CD45RA	#00C63F
X044_icicle-3	5c04953ae0a811eabbbf42010a19c80f	0.717934165720772	Mono.CD14	1	#B973FF	7.19478770715369	0.71164888942914	7175	Mono.CD14	#B973FF	-7.94982737309593	9.73984900393097
X044_icicle-3	5bfeadbee0a811eabbbf42010a19c80f	0.802047781569966	T.CD4.Naive	0.35516280936107	#81D08B	1.75853585842046	-3.04402231642894	4112	NK	#8DC63F	-0.847974072479558	-0.0649255367395486
X044_icicle-3	5c011626e0a811eabbbf42010a19c80f	0.700568181818182	NK	0.930636344550503	#8DC63F	1.84088748161104	-3.15055848971486	4409	NK	#8DC63F	-2.09810833700892	0.77893889683746
X044_icicle-3	5c013796e0a811eabbbf42010a19c80f	0.777272727272727	NK	0.640576564993829	#8DC63F	0.535978264857811	-4.69837004995936	1972	NK	#8DC63F	-1.99139795856569	0.664344134149306
X044_icicle-3	5c024c08e0a811eabbbf42010a19c80f	0.821956769055745	B.Naive	0.893238985828253	#F26439	0.509698817988152	5.38251220219227	10115	B.Active	#992E46	-7.00145614621658	-6.64136727554001
X044_icicle-3	5c03d26ce0a811eabbbf42010a19c80f	0.748577929465301	T.CD4.Naive	0.920433548006087	#81D08B	-3.7326604977697	0.595614655768281	3552	T.CD4.Naive	#81D08B
X044_icicle-3	5bfca62ce0a811eabbbf42010a19c80f	0.767084282460137	NK	0.549026154243787	#8DC63F	1.3895212911046	-4.11190059414231	1869	NK	#8DC63F	-2.34584375150285	0.00819300858297589
X044_icicle-3	5c0573ece0a811eabbbf42010a19c80f	0.799544419134396	T.CD4.Memory	0.805300208156356	#009444	-3.96160334478804	0.918819000536313	3395	T.CD4.Memory	#009444	4.998268	1.475336
X044_icicle-3	5c00f2fee0a811eabbbf42010a19c80f	0.736872146118721	T.DoubleNegative	0.479535161448329	#00D37D	-2.13439494870142	-0.810650524554485	7765	T.CD4.Memory	#009444	5.81020395045389	2.82214708742627
X044_icicle-3	5c057de2e0a811eabbbf42010a19c80f	0.706955530216648	NK	0.620591052716409	#8DC63F	0.938191271086992	-4.74485111824088	3946	NK	#8DC63F	-3.770623	0.7724175
X044_icicle-3	5bfd58f6e0a811eabbbf42010a19c80f	0.781963470319635	B.Naive	0.501779751194556	#F26439	-0.428579606837584	5.61586003372865	7178	B.Naive	#F26439	-5.80075891122518	-8.02358405268962
X044_icicle-3	5bfe018ee0a811eabbbf42010a19c80f	0.775114155251142	NK	0.590600708041949	#8DC63F	1.72187664986068	-4.47737626425467	3987	NK	#8DC63F	-4.61470852456362	0.450909439086424
X044_icicle-3	5bfd2886e0a811eabbbf42010a19c80f	0.769714285714286	T.CD4.Naive	0.452844934350368	#81D08B	-2.50717502260665	1.67628543025102	8114	T.CD4.Memory	#009444	7.44909484679424	0.188795261967554
X044_icicle-3	5bff237ae0a811eabbbf42010a19c80f	0.745142857142857	NK	0.666104830446003	#8DC63F	2.0504163990178	-3.00564591905351	1375	NK	#8DC63F	-2.04512564471197	-0.162401272286744
X044_icicle-3	5c003382e0a811eabbbf42010a19c80f	0.731428571428571	NK	0.524841073914586	#8DC63F	0.942413816220495	-2.79687913175536	2739	NK	#8DC63F
X044_icicle-3	5c00c2dee0a811eabbbf42010a19c80f	0.709382151029748	B.Naive	0.775144236829277	#F26439	0.719250340374063	5.7486872989922	2144	B.Active	#992E46	-5.50736081918977	-5.72163640354736
X044_icicle-3	5c03fab2e0a811eabbbf42010a19c80f	0.756571428571429	Mono.CD14	1	#B973FF	7.53536701448413	0.453945188305383	5143	Mono.CD16	#E680FF	-5.25924747095089	10.3252936345055
X044_icicle-3	5c05b3b6e0a811eabbbf42010a19c80f	0.749427917620137	B.Naive	0.619318519166551	#F26439	-0.385686216618057	6.96346425356747	5082	B.Naive	#F26439	-6.068911	-8.99309
X044_icicle-3	5bfcccd8e0a811eabbbf42010a19c80f	0.742562929061785	B.Naive	0.442450321287722	#F26439	0.0941146551623018	5.43911189294088	7329	B.Active	#992E46	-5.48910234151886	-5.56675997678787
X044_icicle-3	5bfd6224e0a811eabbbf42010a19c80f	0.808924485125858	T.CD4.Memory	0.509965208111426	#009444	-3.0373473224369	0.0238968662605023	8469	T.CD4.Memory	#009444	7.39620986345484	0.351962167608296
X044_icicle-3	5bff418ee0a811eabbbf42010a19c80f	0.739702517162471	T.CD4.Naive	0.387036885119923	#81D08B	-1.87538037855885	-1.36256629298937	5439	NK	#8DC63F	-0.615525655104684	-0.923669586436033
X044_icicle-3	5bff3054e0a811eabbbf42010a19c80f	0.733676975945017	B.Naive	0.897103574134478	#F26439	-0.155748238885563	6.2743838037385	4303	B.Active	#992E46	-5.92556758815663	-5.34536745632827
X044_icicle-3	5c007ec8e0a811eabbbf42010a19c80f	0.70756880733945	Mono.CD14	0.996827647266958	#B973FF	6.80852966274651	0.45861491428407	9735	Mono.CD16	#E680FF	-5.54290991606975	10.6921920603096
X044_icicle-3	5c008c24e0a811eabbbf42010a19c80f	0.728473019517796	Mono.CD14	0.769236948571159	#B973FF	7.67999389809364	0.463418368041473	11389	Mono.CD16	#E680FF	-5.81904141652339	9.93738823717745
X044_icicle-3	5c03873ae0a811eabbbf42010a19c80f	0.795271049596309	T.CD4.Memory	0.341536470096237	#009444	-2.47627802875411	-1.62539194248712	3855	T.CD8.Effector	#1B75BC	2.44291661604829	-4.89505265024449
X044_icicle-3	5c054ba6e0a811eabbbf42010a19c80f	0.625717566016074	Mono.CD14	1	#B973FF	7.17264836378256	1.63202129032383	12561	DC.Myeloid	#9246FF	-8.584408	7.037751
X044_icicle-3	5c057f72e0a811eabbbf42010a19c80f	0.755453501722158	B.Naive	0.598343938003796	#F26439	-0.225841185263851	6.57410493580422	3328	B.Naive	#F26439	-5.171325	-7.676619
X044_icicle-3	5bfcf280e0a811eabbbf42010a19c80f	0.799425287356322	T.CD4.Memory	0.619535519186809	#009444	-2.54051073267272	-0.220598138277025	5816	T.CD4.Memory	#009444	7.14107268841476	1.50199026595814
X044_icicle-3	5bfe2894e0a811eabbbf42010a19c80f	0.787026406429392	T.CD4.Naive	0.702471110823834	#81D08B	-1.92275332397862	1.30775517334741	4992	T.CD4.Naive	#81D08B	6.12647030801628	-1.60710956774244
X044_icicle-3	5bffbff6e0a811eabbbf42010a19c80f	0.849425287356322	T.CD4.Naive	0.677698762382508	#81D08B	-2.10445500064129	0.385585613625056	6417	T.CD4.Naive	#81D08B	6.6730378883174	-2.34726286845288
X044_icicle-3	5bfd7912e0a811eabbbf42010a19c80f	0.62313003452244	Mono.CD14	1	#B973FF	7.06181497958416	1.75357052766609	3438	DC.Myeloid	#9246FF	-8.07852515817091	7.17232304542313
X044_icicle-3	5c011540e0a811eabbbf42010a19c80f	0.791714614499425	B.Naive	0.894835122612226	#F26439	-0.351342034132835	6.45641898673087	4039	B.Naive	#F26439	-6.6627925889864	-8.4025592326979
X044_icicle-3	5c01ae74e0a811eabbbf42010a19c80f	0.762370540851554	T.CD4.Memory	0.721212607873699	#009444	-3.33085130625405	-0.264785513053106	6697	T.CD4.Memory	#009444	6.77680079516408	1.74952491860176
X044_icicle-3	5c045e9ee0a811eabbbf42010a19c80f	0.768124280782509	T.CD4.Memory	0.544009680628156	#009444	-4.44065503970668	-0.427395676926141	2863	T.CD4.Memory	#009444	5.03055900325458	1.22492103432486
X044_icicle-3	5bfddc86e0a811eabbbf42010a19c80f	0.803921568627451	B.Naive	0.833273289885066	#F26439	-0.0635183990115757	5.51836203377144	2953	B.Active	#992E46	-6.42582547202945	-6.40921538239718
X044_icicle-3	5bff09f8e0a811eabbbf42010a19c80f	0.837557603686636	NK	0.591602046653217	#8DC63F	1.16656048097719	-3.01344109137728	4602	NK	#8DC63F	-4.40709715729997	0.942949781243645
X044_icicle-3	5c044a26e0a811eabbbf42010a19c80f	0.81603229527105	T.CD8.Naive	0.34772963941226	#76ACD7	-2.06853702762942	1.68073069602839	6361	T.CD4.Memory	#009444	6.66135243355817	0.917339185210718
X044_icicle-3	5bfd7b2ee0a811eabbbf42010a19c80f	0.715109573241061	NK	0.741197475775031	#8DC63F	1.67140051943998	-3.94631183281356	6182	T.DoubleNegative	#00D37D	0.284216861524667	-2.27095423651118
X044_icicle-3	5c032e48e0a811eabbbf42010a19c80f	0.809688581314879	T.CD4.Naive	0.412908251824683	#81D08B	-1.15222154033701	0.102536527308042	11276	T.CD8.Naive	#76ACD7	2.48204892917409	-6.02569641918991
X044_icicle-3	5c045bece0a811eabbbf42010a19c80f	0.726066897347174	T.DoubleNegative	0.397687148057064	#00D37D	-2.74690205474947	1.11620276859002	4543	T.CD8.Naive	#76ACD7	2.2113368157889	-5.5643509259412
X044_icicle-3	5c060e42e0a811eabbbf42010a19c80f	0.79445727482679	T.CD4.Naive	0.476027127729807	#81D08B	-1.99654224237146	-0.149479764529126	7110	T.CD4.Memory	#009444	7.038187	0.5349397
X044_icicle-3	5bfdd43ee0a811eabbbf42010a19c80f	0.768518518518519	T.CD4.Memory	0.580148322539907	#009444	-3.92888738911469	0.580291899191765	2541	T.CD4.Memory	#009444	4.09459054669152	1.79258870059798
X044_icicle-3	5bfdf054e0a811eabbbf42010a19c80f	0.829861111111111	T.CD4.Naive	0.723277874229975	#81D08B	-0.649467501344097	0.742572187365247	2108	T.DoubleNegative	#00D37D	1.80936094538957	-2.29044852992403
X044_icicle-3	5c062f44e0a811eabbbf42010a19c80f	0.80359212050985	Mono.CD14	0.788831552881196	#B973FF	6.86591043941798	0.513806617441458	6691	Mono.CD16	#E680FF	-5.487262	10.67333
X044_icicle-3	5bff11a0e0a811eabbbf42010a19c80f	0.698955916473318	NK	0.74914893916119	#8DC63F	1.10237015600951	-5.19811010869939	1894	NK	#8DC63F	-2.47903350656008	-0.202646475967102
X044_icicle-3	5c035f1ce0a811eabbbf42010a19c80f	0.91415313225058	T.CD4.Naive	0.446853209023802	#81D08B	-3.59768913798778	0.214894388578592	4499	T.DoublePositive	#00937D	2.8616784293174	-3.91664014685483
X044_icicle-3	5bfcb3ece0a811eabbbf42010a19c80f	0.698025551684088	T.CD4.Memory	0.452931694053949	#009444	-1.14508551644057	-1.47315343814352	12092	T.CD4.Memory	#009444	3.23353543329207	1.8569445831469
X044_icicle-3	5bfee87ee0a811eabbbf42010a19c80f	0.801624129930394	NK	0.901773883552793	#8DC63F	1.60373838577236	-4.55865713915311	2058	NK	#8DC63F	-3.27141618635605	0.432287085343984
X044_icicle-3	5bff7f00e0a811eabbbf42010a19c80f	0.785714285714286	Mono.CD14	0.635087709777077	#B973FF	6.59392831372144	0.414227600360639	5404	Mono.CD16	#E680FF	-6.11892316508072	10.0631087434191
X044_icicle-3	5c04c99ce0a811eabbbf42010a19c80f	0.905923344947735	T.CD4.Memory	0.6584801795574	#009444	-4.16816009214847	0.620153122312665	4795	T.DoublePositive	#00937D	3.20232316615849	-3.50113063522406
X044_icicle-3	5bfd895ce0a811eabbbf42010a19c80f	0.785215366705471	NK	0.781591938824472	#8DC63F	1.74477864333985	-4.14529121963034	2661	NK	#8DC63F	-3.83249965925308	0.584722857878219
X044_icicle-3	5c00fd8ae0a811eabbbf42010a19c80f	0.683934807916182	T.CD4.Memory	0.737730309410584	#009444	0.880636559296984	5.88813070630637	4515	B.Active	#992E46	-5.44669762884462	-5.88722279880115
X044_icicle-3	5bfd8a24e0a811eabbbf42010a19c80f	0.823632130384168	T.CD4.Naive	0.508492642089022	#81D08B	-3.42640439045182	0.434044117936351	6726	T.CD4.Memory	#009444	6.52693773304336	0.903468324867417
X044_icicle-3	5bfdb4e0e0a811eabbbf42010a19c80f	0.70256111757858	NK	0.768650915677938	#8DC63F	-0.14320504577211	-0.164567154965233	5830	Mono.CD16	#E680FF	-6.05715541889849	9.26753757140092
X044_icicle-3	5c00886ee0a811eabbbf42010a19c80f	0.744755244755245	Mono.CD14	0.626024821910944	#B973FF	6.88670211282476	0.174800626620954	6275	Mono.CD16	#E680FF	-5.49222205845696	8.61735329325804
X044_icicle-3	5bfd433ee0a811eabbbf42010a19c80f	0.731351981351981	T.CD4.Naive	0.627598937295111	#81D08B	-2.13925623076904	-0.473480003233674	6944	T.CD4.Memory	#009444	7.71439503199811	1.61034632642583
X044_icicle-3	5c010e42e0a811eabbbf42010a19c80f	0.761655011655012	NK	0.395499451162379	#8DC63F	1.53133629068451	-5.11341442384445	1086	NK	#8DC63F	-3.55122870592857	-0.269711103290714
X044_icicle-3	5c01f7c6e0a811eabbbf42010a19c80f	0.758235294117647	T.CD4.Naive	0.367666188565159	#81D08B	-2.82486887565524	1.66490898421172	8522	T.CD4.Memory	#009444	6.91398977043161	0.508106126369353
X044_icicle-3	5bff7136e0a811eabbbf42010a19c80f	0.752625437572929	B.Naive	0.692597344743314	#F26439	0.502639438812746	7.60340446377525	4744	B.Naive	#F26439	-5.96904416523972	-7.71471359348074
X044_icicle-3	5bff7c44e0a811eabbbf42010a19c80f	0.752042007001167	NK	0.893845023276742	#8DC63F	1.1417311252095	-4.31116595114435	4948	NK	#8DC63F	-3.64400605390546	0.171520438213179
X044_icicle-3	5c0529d2e0a811eabbbf42010a19c80f	0.695449241540257	Mono.CD14	1	#B973FF	7.7596537818305	1.74721084226711	2479	Mono.CD14	#B973FF	-8.604293	8.802724
X044_icicle-3	5c06023ae0a811eabbbf42010a19c80f	0.769544924154026	NK	0.753690514188228	#8DC63F	1.14496987695205	-5.04962859098421	1948	NK	#8DC63F	-3.110021	-0.4810279
X044_icicle-3	5bfd2e80e0a811eabbbf42010a19c80f	0.808411214953271	NK	0.696047873228481	#8DC63F	1.6446832997831	-3.77530025872316	2839	NK	#8DC63F	-2.2095786772262	0.40504640478849
X044_icicle-3	5bfeb908e0a811eabbbf42010a19c80f	0.7046783625731	NK	0.81955343560902	#8DC63F	1.55681177138078	-2.94597935021798	2057	NK	#8DC63F	-3.22389385473988	0.707739709673902
X044_icicle-3	5bff4260e0a811eabbbf42010a19c80f	0.762295081967213	T.CD4.Memory	0.759916154055124	#009444	-3.12741929672963	-0.370790113876751	10371	T.CD4.Exhausted	#779383	5.89114679546891	-0.257404884366018
X044_icicle-3	5bfce60ae0a811eabbbf42010a19c80f	0.790983606557377	T.CD4.Memory	0.781901310910986	#009444	-4.54724188104463	-0.870218503869778	1918	T.CD4.Memory	#009444	4.90889912499931	1.3262352815093
X044_icicle-3	5c05a628e0a811eabbbf42010a19c80f	0.72385428907168	NK	0.432134766999568	#8DC63F	-0.173315168970563	-3.45165985465423	2845	NK	#8DC63F	-1.833426	-1.030359
X044_icicle-3	5bfea2c4e0a811eabbbf42010a19c80f	0.785798122065728	T.CD4.Naive	0.733851126014072	#81D08B	-2.43921547630169	-0.494648599557442	3874	T.CD4.Naive	#81D08B
X044_icicle-3	5bff413ee0a811eabbbf42010a19c80f	0.835093896713615	T.CD8.Effector	0.468165270844127	#1B75BC	-0.193952370707655	-3.37293310709298	4330	T.CD8.Exhausted	#8D98B7	1.41194361058035	-3.23715861282724
X044_icicle-3	5c050d12e0a811eabbbf42010a19c80f	0.767920094007051	T.CD4.Naive	0.705964292530558	#81D08B	-1.23680781537954	0.90474291438836	4708	T.CD4.Memory	#009444	3.671402	1.215931
X044_icicle-3	5c05baa0e0a811eabbbf42010a19c80f	0.781176470588235	T.CD4.Naive	0.463476803379429	#81D08B	-2.97711484486635	1.6761544080013	4802	T.CD4.Naive	#81D08B	6.046879	-1.779662
X044_icicle-3	5bffcd8ee0a811eabbbf42010a19c80f	0.793632075471698	T.CD4.Naive	0.798989301909264	#81D08B	-3.12557104250381	1.854964436228	7283	T.CD4.Memory	#009444	7.09235845365289	1.99448814426764
X044_icicle-3	5c0094eee0a811eabbbf42010a19c80f	0.728823529411765	B.Naive	0.56492823621807	#F26439	0.203129467657108	6.3442973681374	2231	B.Active	#992E46	-5.82888082121243	-5.57580515262422
X044_icicle-3	5c020914e0a811eabbbf42010a19c80f	0.812573443008226	B.Naive	0.806133178735577	#F26439	0.524153303989308	7.2933621595459	4987	B.Active	#992E46	-6.68226244958778	-6.27518715751754
X044_icicle-3	5c028f24e0a811eabbbf42010a19c80f	0.762352941176471	T.CD4.Memory	0.559338016730147	#009444	-1.57121950454548	-0.397330187572291	5259	T.CD4.Memory	#009444	5.34965674565876	1.5893634544163
X044_icicle-3	5c04a48ae0a811eabbbf42010a19c80f	0.782429245283019	B.Naive	0.957538967382287	#F26439	0.604723095974528	6.22338232678636	4141	B.Naive	#F26439	-5.35206548857725	-7.62026661336269
X044_icicle-3	5bfedc12e0a811eabbbf42010a19c80f	0.755306603773585	B.Naive	0.704398702216489	#F26439	-0.0920210443527348	7.73868910848347	1592	B.Naive	#F26439	-6.05481074969465	-7.41706526766452
X044_icicle-3	5bfeef54e0a811eabbbf42010a19c80f	0.74645390070922	NK	0.585953803606695	#8DC63F	1.41157255013745	-4.35909074906605	2094	NK	#8DC63F	-3.67446394265763	1.49213228355101
X044_icicle-3	5c02b4c2e0a811eabbbf42010a19c80f	0.69632265717675	Mono.CD14	1	#B973FF	7.60844597069963	0.552022009359541	3615	Mono.CD14	#B973FF	-7.6822977063272	9.60543991662282
X044_icicle-3	5c030616e0a811eabbbf42010a19c80f	0.722287735849057	NK	0.805764424245674	#8DC63F	0.868996657990275	-4.5829489701617	1581	NK	#8DC63F	-2.10278313957108	-0.825044459745088
X044_icicle-3	5c05ad58e0a811eabbbf42010a19c80f	0.766824085005903	B.Naive	0.791824140675733	#F26439	0.814744154619576	7.50473018342266	3923	B.Naive	#F26439	-6.191627	-8.503626
X044_icicle-3	5c01affae0a811eabbbf42010a19c80f	0.716903073286052	B.Naive	0.895812805819447	#F26439	0.72126717036571	7.29946601835864	6570	B.Naive	#F26439	-6.11732715033251	-7.55522135195334
X044_icicle-3	5c036c64e0a811eabbbf42010a19c80f	0.778959810874705	T.CD4.Memory	0.785131888356251	#009444	-2.61167747045092	0.956402416867603	9466	T.CD4.Memory	#009444	7.68327378608922	0.789135529894566
X044_icicle-3	5bfd854ce0a811eabbbf42010a19c80f	0.79324644549763	NK	0.815406216713283	#8DC63F	1.61196257656916	-4.60366801996108	1993	NK	#8DC63F	-4.12155296014596	0.171088222232436
X044_icicle-3	5bfcf924e0a811eabbbf42010a19c80f	0.748222748815166	NK	0.584383851364463	#8DC63F	1.49989103362095	-2.88982661456811	5850	NK	#8DC63F	-4.91697397512444	1.15662163234138
X044_icicle-3	5c00f8c6e0a811eabbbf42010a19c80f	0.731909845788849	T.CD4.Memory	0.835517222844308	#009444	-3.32694071009541	-0.794634666268541	5076	T.CD4.Memory	#009444	5.68906617060322	1.13688472175759
X044_icicle-3	5c051d02e0a811eabbbf42010a19c80f	0.755041518386714	T.CD4.Memory	0.498582354820999	#009444	-3.86321859475497	-1.82542539109355	2371	T.CD4.Naive	#81D08B
X044_icicle-3	5bff8a2ce0a811eabbbf42010a19c80f	0.768133174791914	B.Naive	0.925428145905552	#F26439	-0.00863657143313323	7.8433169696301	8100	B.Active	#992E46	-6.51805057855956	-5.50567254198108
X044_icicle-3	5c053e22e0a811eabbbf42010a19c80f	0.898456057007126	T.CD4.Naive	0.522935341982353	#81D08B	-2.10987069292166	0.556162024081404	11328	T.DoublePositive	#00937D	3.208519	-3.711059
X044_icicle-3	5bfdf86ae0a811eabbbf42010a19c80f	0.728622327790974	Mono.CD14	1	#B973FF	7.84865852070307	0.499175933688178	4299	Mono.CD14	#B973FF	-7.86044505238025	9.46555998861235
X044_icicle-3	5c016aa4e0a811eabbbf42010a19c80f	0.727434679334917	NK	0.584178537983428	#8DC63F	1.01734098803231	-5.06121285881343	1680	NK	#8DC63F	-3.40059756286427	0.980610934093371
X044_icicle-3	5c02ac20e0a811eabbbf42010a19c80f	0.7875	T.CD4.Memory	0.436448196165706	#009444	-2.41773701195161	0.762958575979068	6676	T.CD4.Exhausted	#779383	5.51955805084415	-0.136052396614341
X044_icicle-3	5bfcc788e0a811eabbbf42010a19c80f	0.736623067776457	Mono.CD14	0.655629629127095	#B973FF	6.71960200481409	0.484529977375997	5570	Mono.CD16	#E680FF	-5.94632813438167	10.4712060526327
X044_icicle-3	5bfe0bd4e0a811eabbbf42010a19c80f	0.705707491082045	NK	0.576002835926354	#8DC63F	1.09933236250133	-4.34171196069094	1543	NK	#8DC63F	-1.58630814564585	-0.19224773293296
X044_icicle-3	5bff4e36e0a811eabbbf42010a19c80f	0.768727705112961	T.CD8.Naive	0.347422621286174	#76ACD7	-2.46259345939514	1.45911579057671	9576	T.CD4.Memory	#009444	7.36669424579691	1.04001485271349
X044_icicle-3	5c01f690e0a811eabbbf42010a19c80f	0.816290130796671	NK	0.516579159984772	#8DC63F	0.227878237315385	5.34884553135878	5917	B.Active	#992E46	-6.44086048152168	-6.25944941569189
X044_icicle-3	5c05691ae0a811eabbbf42010a19c80f	0.764880952380952	T.CD4.Memory	0.592873879475134	#009444	-3.67351845905992	-1.14735628157461	5298	T.CD4.Memory	#009444	5.938681	1.059493
X044_icicle-3	5c05fef2e0a811eabbbf42010a19c80f	0.929845422116528	T.CD4.Memory	0.879482151521664	#009444	-3.31491188135079	0.112021141977587	6056	T.DoublePositive	#00937D	3.139826	-3.381503
X044_icicle-3	5bfec5ece0a811eabbbf42010a19c80f	0.777380952380952	NK	0.831689526649386	#8DC63F	1.828086987196	-4.68534140690122	3247	NK	#8DC63F	-4.92619549076619	0.622697686410959
X044_icicle-3	5bfd4992e0a811eabbbf42010a19c80f	0.717520858164482	B.Naive	0.74282473018839	#F26439	0.47607022376528	7.49721783054491	5515	B.Naive	#F26439	-5.59071930547008	-8.90142325445588
X044_icicle-3	5c01b2d4e0a811eabbbf42010a19c80f	0.718712753277712	T.CD8.Effector	0.21215539860337	#1B75BC	-1.40469306033667	-2.68033083108607	2139	T.DoubleNegative	#00D37D	1.74049921421679	-1.99336359838608
X044_icicle-3	5bffd5c2e0a811eabbbf42010a19c80f	0.786396181384248	T.CD8.Effector	0.418474425528847	#1B75BC	0.126785344982807	-2.5545954079261	4875	T.CD8.Exhausted	#8D98B7	1.19219224224185	-3.35556805440581
X044_icicle-3	5c05d0eee0a811eabbbf42010a19c80f	0.824582338902148	B.Naive	0.781865400649681	#F26439	-0.449849088736536	7.63947223126767	131	B.Naive	#F26439	-6.437626	-7.34854
X044_icicle-3	5bff0750e0a811eabbbf42010a19c80f	0.808243727598566	NK	0.804194606861893	#8DC63F	1.66513906864105	-5.30091233533653	1996	NK	#8DC63F	-2.33589872043998	0.315675098903511
X044_icicle-3	5bffbd6ce0a811eabbbf42010a19c80f	0.736244019138756	T.DoubleNegative	0.71609764526882	#00D37D	-2.67583911522918	-1.99729498012331	4090	T.CD8.Exhausted	#8D98B7	1.68599578953911	-2.77944803418617
X044_icicle-3	5c0180dee0a811eabbbf42010a19c80f	0.676435406698565	T.CD4.Memory	0.486383931744281	#009444	-1.46076162093027	-1.00923644162162	2991	T.CD4.CD45RO.CD45RA	#00C63F
X044_icicle-3	5bfeeacce0a811eabbbf42010a19c80f	0.77511961722488	T.CD4.Naive	0.310914101082092	#81D08B	-1.48195996550427	-1.42229053561582	3064	T.DoubleNegative	#00D37D	1.76964361902664	-2.49518511249671
X044_icicle-3	5bff456ce0a811eabbbf42010a19c80f	0.723952095808383	Mono.CD14	0.806852917226961	#B973FF	7.08769367415962	0.388839209960223	4924	Mono.CD14	#B973FF	-7.86645929532281	9.68702218848192
X044_icicle-3	5c024690e0a811eabbbf42010a19c80f	0.716525934861279	Mono.CD14	1	#B973FF	6.93713505218374	1.19398711693157	3097	DC.Myeloid	#9246FF	-8.22095893991221	7.24220867418317
X044_icicle-3	5bfd5d4ce0a811eabbbf42010a19c80f	0.770658682634731	Mono.CD14	0.91879736888496	#B973FF	7.03595682199277	0.534327110215948	4322	Mono.CD16	#E680FF	-7.04010782197122	9.32972201771658
X044_icicle-3	5bff4062e0a811eabbbf42010a19c80f	0.783233532934132	NK	0.756313130541315	#8DC63F	1.32007321101287	-4.89205335423648	2351	NK	#8DC63F	-1.23403479608189	-0.708033700867432
X044_icicle-3	5c013ba6e0a811eabbbf42010a19c80f	0.752100840336134	T.DoubleNegative	0.360316626483878	#00D37D	0.375506294599931	-2.33758034835436	1519	NK	#8DC63F	-4.22751727628011	0.301314031996346
X044_icicle-3	5c04e44ae0a811eabbbf42010a19c80f	0.887290167865707	T.DoubleNegative	0.358343483278618	#00D37D	-3.34432804683445	0.895306537813857	4222	T.DoublePositive	#00937D	2.78682366941188	-3.68988362848918
X044_icicle-3	5c05b910e0a811eabbbf42010a19c80f	0.701080432172869	T.CD4.Memory	0.697832572073585	#009444	-3.74381284916088	-1.33468144235799	7066	T.CD4.Memory	#009444	6.927354	0.5883948
X044_icicle-3	5c05e84ae0a811eabbbf42010a19c80f	0.74609843937575	T.CD4.Memory	0.689658679142102	#009444	-2.93368222286814	-0.38925857712832	3406	T.CD4.Memory	#009444	5.607952	1.391931
X044_icicle-3	5bfea800e0a811eabbbf42010a19c80f	0.768629807692308	T.CD4.Memory	0.705225128172694	#009444	-1.84259079216144	1.38402383117211	3200	T.CD4.Naive	#81D08B
X044_icicle-3	5c0165fee0a811eabbbf42010a19c80f	0.712996389891697	T.CD4.Memory	0.460251777383806	#009444	-3.24258770253006	-1.54731833305745	6515	T.CD4.Memory	#009444	5.40620518911568	2.94333052270528
X044_icicle-3	5c02cafce0a811eabbbf42010a19c80f	0.763221153846154	T.DoubleNegative	0.372860080371501	#00D37D	1.29603527363089	-2.07999112042041	2468	NK	#8DC63F	-3.64215245907879	0.429656512934555
X044_icicle-3	5c00ec0ae0a811eabbbf42010a19c80f	0.725845410628019	T.CD4.Memory	0.606631740896687	#009444	-0.475899727799711	-0.330435391114896	6504	Mono.CD16	#E680FF	-6.84057550399894	8.7791756478038
X044_icicle-3	5c034950e0a811eabbbf42010a19c80f	0.640192539109507	T.CD4.Memory	0.654311440912896	#009444	-4.02242240729228	-0.386410582479156	2806	T.CD4.Memory	#009444	4.72641866023148	1.47528482427959
X044_icicle-3	5c04046ce0a811eabbbf42010a19c80f	0.764741275571601	NK	0.615986044329767	#8DC63F	0.751797490428424	-4.33975005037729	1244	NK	#8DC63F	-1.45420914997868	-0.595704594647034
X044_icicle-3	5c048112e0a811eabbbf42010a19c80f	0.763537906137184	B.Naive	0.657442563856117	#F26439	-0.441278516391126	6.19478236867292	4199	B.Active	#992E46	-6.15423537838398	-5.1965477057594
X044_icicle-3	5c048f18e0a811eabbbf42010a19c80f	0.787003610108303	B.Naive	0.845893387858359	#F26439	0.224759187585406	7.14260915041521	5378	B.Naive	#F26439	-6.75706833768197	-8.45578091224284
X044_icicle-3	5c015e92e0a811eabbbf42010a19c80f	0.780606060606061	B.Naive	0.647102156420265	#F26439	-0.0917568044133621	5.8771246986298	7233	B.Naive	#F26439	-6.84788020330954	-8.58312915111897
X044_icicle-3	5c05f4d4e0a811eabbbf42010a19c80f	0.823281061519904	T.CD4.Naive	0.389758264325232	#81D08B	1.04734011861094	-2.3327547357317	4912	T.CD4.Naive	#81D08B
X044_icicle-3	5bff4dc8e0a811eabbbf42010a19c80f	0.679734620024125	Mono.CD14	0.79252526539058	#B973FF	6.82809227049498	1.83828730164404	5811	Mono.CD16	#E680FF	-6.49353666941958	9.74622996992676
X044_icicle-3	5c0442b0e0a811eabbbf42010a19c80f	0.758766626360339	Mono.CD14	0.896073387134184	#B973FF	6.76643594132252	0.790461153138294	4630	Mono.CD16	#E680FF	-6.24199377824545	8.92688710867658
X044_icicle-3	5c0475bee0a811eabbbf42010a19c80f	0.717129071170084	B.Naive	0.884598202519497	#F26439	0.0153759647809601	6.58931912678951	3605	B.Active	#992E46	-6.65393508480579	-5.91459319039743
X044_icicle-3	5c049a9ee0a811eabbbf42010a19c80f	0.799758745476478	T.CD4.Naive	0.450927669484936	#81D08B	-1.78674611341064	-1.17265450559148	3887	T.CD8.Exhausted	#8D98B7	1.84909827927083	-3.19556700733703
X044_icicle-3	5c060d3ee0a811eabbbf42010a19c80f	0.723763570566948	Mono.CD14	0.689049163728332	#B973FF	7.52380368389501	0.412586648259214	7081	Mono.CD16	#E680FF	-5.155073	10.25372
X044_icicle-3	5c0243cae0a811eabbbf42010a19c80f	0.782004830917875	B.Naive	0.567409459896789	#F26439	0.398015112719777	5.47790290872981	9905	T.CD4.CD45RO.CD45RA	#00C63F
X044_icicle-3	5c03f15ce0a811eabbbf42010a19c80f	0.800724637681159	NK	0.74252905737066	#8DC63F	0.589963073783445	-3.62863158955085	3018	NK	#8DC63F	-1.78165695276514	-0.685311593963346
X044_icicle-3	5bfed44ce0a811eabbbf42010a19c80f	0.833131801692866	T.DoubleNegative	0.616142252152244	#00D37D	-2.21568159674139	1.56083983660848	7560	T.CD4.Memory	#009444	6.84857149063213	0.538452726285759
X044_icicle-3	5bff9044e0a811eabbbf42010a19c80f	0.719128329297821	B.Naive	0.713583721541324	#F26439	0.339954143671777	6.42821440281005	3704	B.Active	#992E46
X044_icicle-3	5c03b34ae0a811eabbbf42010a19c80f	0.816203143893591	NK	0.773150956513102	#8DC63F	1.65231486939334	-4.25177576554483	1094	NK	#8DC63F	-1.43768391872395	-0.621284310460335
X044_icicle-3	5c05b24ee0a811eabbbf42010a19c80f	0.749697702539299	B.Naive	0.684531868643661	#F26439	0.554249026338505	5.39106448363855	3951	B.Naive	#F26439	-5.806704	-7.791239
X044_icicle-3	5bfd6508e0a811eabbbf42010a19c80f	0.733009708737864	B.Naive	0.6892747888935	#F26439	0.522039856867972	6.41379671821827	5199	B.Naive	#F26439	-6.387102761848	-7.59917966939106
X044_icicle-3	5c04e526e0a811eabbbf42010a19c80f	0.736077481840194	NK	0.560218016888711	#8DC63F	1.61436224769346	-3.94842632365835	2874	NK	#8DC63F	-2.77944334822883	0.327522661398452
X044_icicle-3	5bfd9cd0e0a811eabbbf42010a19c80f	0.763349514563107	T.CD4.Memory	0.645932403356246	#009444	-0.787186265181592	-2.67199635249383	4257	T.CD4.CD45RO.CD45RA	#00C63F	2.72489033314402	-0.476523803140042
X044_icicle-3	5bfe1face0a811eabbbf42010a19c80f	0.821601941747573	NK	0.441383967616675	#8DC63F	-1.46373978955682	-3.10965525255041	326	T.CD4.Exhausted	#779383	5.49925036762319	-0.389640920151254
X044_icicle-3	5bfe4658e0a811eabbbf42010a19c80f	0.770909090909091	T.CD4.Memory	0.389654675102613	#009444	-0.492534647259936	-0.633227507253028	3397	T.CD4.Exhausted	#779383	5.59095260717014	-0.0714582161276333
X044_icicle-3	5c017d8ce0a811eabbbf42010a19c80f	0.760606060606061	T.CD4.Memory	0.370353632684106	#009444	-3.84429189214722	-0.260622502499754	6040	T.CD4.Memory	#009444	4.67606634671541	2.12127024711272
X044_icicle-3	5c019286e0a811eabbbf42010a19c80f	0.753333333333333	NK	0.601198075809144	#8DC63F	0.605811730666771	-5.06584347613957	2856	NK	#8DC63F	-3.58885529137791	1.09398810033738
X044_icicle-3	5bfd617ae0a811eabbbf42010a19c80f	0.734223300970874	B.Naive	0.808241145016859	#F26439	-0.00350219025787801	7.1356495100927	2965	B.Naive	#F26439	-6.08854195856493	-8.09016103553989
X044_icicle-3	5bfd806ae0a811eabbbf42010a19c80f	0.786236297198538	T.CD4.Naive	0.528326177007187	#81D08B	-1.52170449112132	-0.161832950812336	4935	T.CD4.Memory	#009444	5.5961688859064	1.86294317327186
X044_icicle-3	5c03de74e0a811eabbbf42010a19c80f	0.765776699029126	B.Naive	0.629020527103203	#F26439	0.192644028380457	6.53147823421104	4343	B.Active	#992E46	-6.07721114576458	-5.1947987530798
X044_icicle-3	5c03eef0e0a811eabbbf42010a19c80f	0.781553398058252	B.Naive	0.538245237916705	#F26439	0.489028585475301	6.25236433064089	3415	B.Naive	#F26439	-5.73722708554537	-8.27292262905354
X044_icicle-3	5c0543c2e0a811eabbbf42010a19c80f	0.780946601941748	B.Activated	0.537603639263916	#992E46	-0.0536745709136773	6.24135526344525	8511	B.Active	#992E46	-6.626449	-6.354705
X044_icicle-3	5c04d7a2e0a811eabbbf42010a19c80f	0.706561360874848	NK	0.293255528948005	#8DC63F	0.503758384387562	-3.88425066630688	2782	NK	#8DC63F	-3.40989848677696	0.292848092067464
X044_icicle-3	5bfd90bee0a811eabbbf42010a19c80f	0.694038929440389	Mono.CD14	0.693661333597946	#B973FF	6.98361726562911	0.522553815306573	4967	Mono.CD16	#E680FF	-6.12628811928022	9.71232716407648
X044_icicle-3	5c032010e0a811eabbbf42010a19c80f	0.734184914841849	NK	0.583756661271455	#8DC63F	1.03517777077141	-3.34530605019643	3396	NK	#8DC63F	-4.94113241332671	0.749811506347913
X044_icicle-3	5c03ecace0a811eabbbf42010a19c80f	0.695255474452555	Mono.CD14	1	#B973FF	7.66908534759667	1.6336607353266	5946	Mono.CD14	#B973FF	-9.13639551582266	8.79150085138816
X044_icicle-3	5bff1d4ee0a811eabbbf42010a19c80f	0.737804878048781	T.DoubleNegative	0.560007868666615	#00D37D	-0.874473856079798	-2.04975569395152	3006	T.CD8.Exhausted	#8D98B7	1.04212223526468	-3.18646434738205
X044_icicle-3	5c03f47ce0a811eabbbf42010a19c80f	0.721951219512195	T.CD4.Memory	0.661003948325824	#009444	-4.04451912036255	-1.27382556615186	2860	T.CD4.Memory	#009444	5.72428987571181	2.06042026336258
X044_icicle-3	5bfccd3ce0a811eabbbf42010a19c80f	0.76219512195122	T.CD4.Memory	0.882608339483705	#009444	-2.56268360022399	0.600807925278117	7442	T.CD4.Memory	#009444	7.56935796322432	1.45253496804137
X044_icicle-3	5bfda84ce0a811eabbbf42010a19c80f	0.810513447432763	T.CD4.Naive	0.46553217880371	#81D08B	-4.20112987224092	-1.76381591889307	270	T.CD8.Naive	#76ACD7	2.15808806489416	-5.47844323056736
X044_icicle-3	5bfe45fee0a811eabbbf42010a19c80f	0.751526251526252	T.CD8.Effector	0.66204142045139	#1B75BC	0.463883912894312	-3.68778999738215	2238	NK	#8DC63F	-3.30904153398083	-0.46048714501891
X044_icicle-3	5bfeb1ece0a811eabbbf42010a19c80f	0.784756097560976	T.CD8.Effector	0.45954967700311	#1B75BC	0.215140114521476	-3.94421481125564	2043	NK	#8DC63F	-4.03820501290596	-0.108458496990231
X044_icicle-3	5c029a0ae0a811eabbbf42010a19c80f	0.78719512195122	NK	0.581613617160766	#8DC63F	-0.0706329011511933	-1.91065479729232	2202	NK	#8DC63F	-4.12601114377811	0.310506441338037
X044_icicle-3	5c031782e0a811eabbbf42010a19c80f	0.707926829268293	NK	0.715345440737263	#8DC63F	0.886906653167648	-4.92070989641495	2475	NK	#8DC63F	-3.39467414918746	-0.091134926466364
X044_icicle-3	5c024708e0a811eabbbf42010a19c80f	0.753968253968254	T.CD4.Memory	0.570592069285272	#009444	-2.36940544041585	-1.11067381519438	3314	T.CD4.Memory	#009444	6.04192640834637	3.22286250349721
X044_icicle-3	5c02adf6e0a811eabbbf42010a19c80f	0.745721271393643	T.DoubleNegative	0.446968145018178	#00D37D	1.26133265541052	-3.37989028864441	2142	NK	#8DC63F	-2.85224114965875	0.795095791885209
X044_icicle-3	5c056dcae0a811eabbbf42010a19c80f	0.643033292231813	B.Naive	0.855871652379949	#F26439	-0.135308271191009	6.27908481077505	9468	B.Naive	#F26439	-5.700862	-9.370565
X044_icicle-3	5c00f16ee0a811eabbbf42010a19c80f	0.735330073349633	B.Naive	0.791425924927761	#F26439	0.263465308731857	6.05831828937178	6179	B.Naive	#F26439	-6.94760717340974	-8.55961498506043
X044_icicle-3	5c063610e0a811eabbbf42010a19c80f	0.703794369645043	T.CD4.Naive	0.540638407105293	#81D08B	-1.34813912668264	1.91341717049204	2853	T.CD8.Naive	#76ACD7
X044_icicle-3	5bfcef10e0a811eabbbf42010a19c80f	0.766544117647059	NK	0.647307768032851	#8DC63F	-0.671011191998786	-2.81676226238332	7060	T.DoubleNegative	#00D37D	1.30713184483882	-2.77910076526791
X044_icicle-3	5bfe93a6e0a811eabbbf42010a19c80f	0.793251533742331	NK	0.670187767029184	#8DC63F	1.43585241782841	-5.19147042197871	1314	NK	#8DC63F	-2.35330782987354	-0.108999515796085
X044_icicle-3	5c000ddae0a811eabbbf42010a19c80f	0.770501835985312	T.CD4.Memory	0.489819756404795	#009444	-1.27666762864744	1.23349488115185	7172	T.CD8.Naive	#76ACD7	2.53095861588583	-5.93514752764818
X044_icicle-3	5c009c82e0a811eabbbf42010a19c80f	0.693865030674847	NK	0.92492626259891	#8DC63F	1.26963792603515	-5.01389066450989	3212	NK	#8DC63F	-1.4119067094812	-0.738975836815958
X044_icicle-3	5c043996e0a811eabbbf42010a19c80f	0.765179677819083	T.CD8.Naive	0.549797414578093	#76ACD7	-0.265391210481902	-0.422754177256768	12889	B.Naive	#F26439	-5.51131939718654	-8.63076903979538
X044_icicle-3	5bfc8700e0a811eabbbf42010a19c80f	0.764093137254902	NK	0.299330720297136	#8DC63F	-0.437358818607169	-1.74081428380802	3751	T.CD4.Memory	#009444	5.07555216756683	2.43212266049014
X044_icicle-3	5bfc97eae0a811eabbbf42010a19c80f	0.797662976629766	NK	0.443002390709846	#8DC63F	-1.45150771809358	-3.13364154105693	303	T.CD4.Exhausted	#779383	5.60943137274588	-0.386106736469161
X044_icicle-3	5c007a86e0a811eabbbf42010a19c80f	0.706388206388207	T.CD4.Naive	0.52087896646605	#81D08B	-0.518403686871322	0.271978596538826	10703	T.CD4.Memory	#009444	6.91559937559883	1.39596995035251
X044_icicle-3	5c00eb4ce0a811eabbbf42010a19c80f	0.802083333333333	T.CD4.Memory	0.698624369224246	#009444	-0.817506647344745	-1.5796349511712	8100	T.CD4.Memory	#009444	3.89611636355966	0.14684461254551
X044_icicle-3	5c02efbee0a811eabbbf42010a19c80f	0.735547355473555	B.Naive	0.853739046812726	#F26439	0.724241256132283	6.36618391100471	4438	T.CD4.CD45RO.CD45RA	#00C63F
X044_icicle-3	5c035e68e0a811eabbbf42010a19c80f	0.766544117647059	NK	0.400768614259363	#8DC63F	0.0305233170931901	-2.65968070751085	2589	NK	#8DC63F	-4.46413390035858	0.447382728264385
X044_icicle-3	5c039b94e0a811eabbbf42010a19c80f	0.75	NK	0.638579416461974	#8DC63F	1.9465616369764	-4.34092758659463	3914	NK	#8DC63F	-3.35227213316342	1.46557223093683
X044_icicle-3	5c055056e0a811eabbbf42010a19c80f	0.754901960784314	T.CD4.Memory	0.422924444571656	#009444	-4.17906155173874	-0.815408170201394	5563	T.CD4.Memory	#009444	5.629692	1.818636
X044_icicle-3	5bfe5be8e0a811eabbbf42010a19c80f	0.785276073619632	T.CD4.Naive	0.68893748803328	#81D08B	-2.2260222187738	1.59935407037996	5557	T.CD4.Memory	#009444	6.77836779280966	-0.0948354211642085
X044_icicle-3	5bff6bdce0a811eabbbf42010a19c80f	0.707616707616708	T.CD8.Effector	0.291656012299327	#1B75BC	-1.64271809506566	-2.09686308611819	4704	T.CD4.Memory	#009444	5.00824661228803	2.5245405879378
X044_icicle-3	5c00ae70e0a811eabbbf42010a19c80f	0.695092024539877	T.CD4.Memory	0.631971169328987	#009444	-2.50396433017496	1.23503645475926	5592	T.CD4.Naive	#81D08B
X044_icicle-3	5c01faf0e0a811eabbbf42010a19c80f	0.778051787916153	T.DoubleNegative	0.564722109242876	#00D37D	-1.67260110115749	-0.8272451405106	2481	T.DoubleNegative	#00D37D	1.76179018695681	-2.47846253057667
X044_icicle-3	5c02dc72e0a811eabbbf42010a19c80f	0.754612546125461	T.CD4.Memory	0.698049086725252	#009444	-4.63952804260031	-0.646435531816306	3773	T.CD4.Memory	#009444	6.78743741610831	1.63167998965429
X044_icicle-3	5c035918e0a811eabbbf42010a19c80f	0.757371007371007	NK	0.88217321212021	#8DC63F	0.697807032903304	-3.52487543264273	3345	NK	#8DC63F	-1.80319552147258	0.0557879363164654
X044_icicle-3	5c05c07ce0a811eabbbf42010a19c80f	0.698646986469865	T.CD8.Effector	0.283716627018706	#1B75BC	6.41099273779113	1.14616875738594	6438	Mono.CD16	#E680FF	-6.407892	9.646468
X044_icicle-3	5bfcab9ae0a811eabbbf42010a19c80f	0.678791615289766	T.CD8.Effector	0.540471973628936	#1B75BC	1.44042902810324	-2.99236243290881	2168	NK	#8DC63F	-1.61948806828546	-0.309031083735749
X044_icicle-3	5bfcfdc0e0a811eabbbf42010a19c80f	0.710493827160494	B.Naive	0.681495786708711	#F26439	0.584695390839102	6.70177726356064	10632	B.Active	#992E46	-6.22944755653044	-5.13965284347303
X044_icicle-3	5bfd0fa4e0a811eabbbf42010a19c80f	0.739532019704434	T.DoubleNegative	0.640941285877375	#00D37D	0.642025903570324	-2.57142713835615	2896	NK	#8DC63F	-2.27659178652322	0.447189660991294
X044_icicle-3	5bfeffa8e0a811eabbbf42010a19c80f	0.778325123152709	T.CD4.Naive	0.446646943579197	#81D08B	-0.916483863759841	1.11940582155268	3932	T.CD4.Naive	#81D08B	5.73367478001953	-1.71025462304499
X044_icicle-3	5bff0944e0a811eabbbf42010a19c80f	0.799261083743842	T.CD4.Memory	0.464987492694787	#009444	-3.52942833692449	-1.28467813662766	8107	T.CD4.Memory	#009444	7.20467862352911	1.50601227247709
X044_icicle-3	5bffd0a4e0a811eabbbf42010a19c80f	0.773736128236745	T.CD4.Naive	0.544112083278265	#81D08B	0.767901779558761	6.10709971807413	5527	B.Naive	#F26439	-5.50819647194347	-8.96904869381595
X044_icicle-3	5c02b94ae0a811eabbbf42010a19c80f	0.797163995067818	T.CD4.Memory	0.48150205560434	#009444	-4.21998648912392	-0.10282475079286	4121	T.CD4.Memory	#009444	4.50625593178209	1.15121863567416
X044_icicle-3	5c045e3ae0a811eabbbf42010a19c80f	0.78756157635468	NK	0.516054680874601	#8DC63F	0.561002157397841	-2.91298275392199	1810	NK	#8DC63F	-1.8976846478053	-0.0792765997051792
X044_icicle-3	5bff3a90e0a811eabbbf42010a19c80f	0.76823238566131	NK	0.853964593556579	#8DC63F	1.30656360536417	-2.5495673855246	2117	NK	#8DC63F	-4.04918146833452	0.0165840054323197
X044_icicle-3	5c005416e0a811eabbbf42010a19c80f	0.811960542540074	T.CD4.Memory	0.615542867583105	#009444	-2.49125745797765	-0.722463585895588	4627	T.CD4.Memory	#009444	3.51403636684726	1.55733664744399
X044_icicle-3	5c041416e0a811eabbbf42010a19c80f	0.771270036991369	B.Naive	0.355510461404423	#F26439	0.200271630141202	6.05568697079468	4337	B.Naive	#F26439	-5.0602377108066	-7.28177812031668
X044_icicle-3	5c04511ae0a811eabbbf42010a19c80f	0.768803945745993	T.CD4.Memory	0.658226158217922	#009444	-3.59726793809635	-0.746353782051296	3500	T.CD4.Memory	#009444	3.91261181962913	1.32662111136398
X044_icicle-3	5c05d922e0a811eabbbf42010a19c80f	0.718249075215783	T.DoubleNegative	0.396015289367345	#00D37D	-1.09559146245018	1.79255257892474	4366	T.CD4.Memory	#009444	4.664268	1.114173
X044_icicle-3	5c05e73ce0a811eabbbf42010a19c80f	0.704069050554871	Mono.CD14	0.659415617910198	#B973FF	6.6970259742508	0.458344298174864	5175	Mono.CD16	#E680FF	-5.9672	9.948116
X044_icicle-3	5bfe56cae0a811eabbbf42010a19c80f	0.745679012345679	NK	0.582451435122887	#8DC63F	1.59985597097368	-5.0170824917493	2632	T.CD8.Exhausted	#8D98B7	1.31493404496682	-3.25682030261836
X044_icicle-3	5c04f2fae0a811eabbbf42010a19c80f	0.807407407407407	T.DoubleNegative	0.346421050436892	#00D37D	0.0418385922636971	5.50339808542707	2504	B.Naive	#F26439
X044_icicle-3	5bfcb4b4e0a811eabbbf42010a19c80f	0.686262376237624	T.CD4.Memory	0.969812969743568	#009444	-2.02423601432621	-1.05250113798545	3852	T.CD4.Memory	#009444	3.83572948209884	1.95028179338149
X044_icicle-3	5c00be7ee0a811eabbbf42010a19c80f	0.72991347342398	NK	0.96248572832675	#8DC63F	1.9234925599877	-4.99837682868207	1476	NK	#8DC63F	-2.056498377481	-1.13290071070855
X044_icicle-3	5c029424e0a811eabbbf42010a19c80f	0.777227722772277	NK	0.540411587984453	#8DC63F	1.89780268480692	-4.42671430394412	1556	NK	#8DC63F	-1.73418713697865	0.226146234849602
X044_icicle-3	5c04f688e0a811eabbbf42010a19c80f	0.76885043263288	T.CD4.Memory	0.93225658762975	#009444	-3.83318826354901	0.068131840250727	6804	T.CD4.Memory	#009444	6.25201900850964	2.07968057615023
X044_icicle-3	5c00f09ce0a811eabbbf42010a19c80f	0.782178217821782	B.Naive	0.404675258428217	#F26439	-0.0605628988571846	5.52388619552082	4277	B.Active	#992E46	-5.46026535283722	-5.4214022619953
X044_icicle-3	5c019b50e0a811eabbbf42010a19c80f	0.724628712871287	B.Naive	0.648485637066951	#F26439	0.217746642187077	6.32890114711894	11274	B.Naive	#F26439	-5.49589587015287	-9.43752046141281
X044_icicle-3	5c01ac3ae0a811eabbbf42010a19c80f	0.77289603960396	B.Naive	0.389725071766388	#F26439	0.638387266647797	5.55932914609386	6708	B.Naive	#F26439	-6.76075569672721	-8.88450992225853
X044_icicle-3	5c0227a0e0a811eabbbf42010a19c80f	0.707196029776675	Mono.CD14	0.954235738363089	#B973FF	6.99193442667303	1.11009941127268	7606	Mono.CD16	#E680FF	-6.05461975963178	9.63088159825386
X044_icicle-3	5c052bb2e0a811eabbbf42010a19c80f	0.780397022332506	B.Naive	0.462040267938205	#F26439	0.446474957582573	6.24073856863277	6016	B.Naive	#F26439	-6.527433	-8.229979
X044_icicle-3	5c003a44e0a811eabbbf42010a19c80f	0.772952853598015	Mono.CD14	0.695605861447972	#B973FF	6.46703516470344	0.908186413859617	10404	Mono.CD16	#E680FF	-4.97736267274711	10.6155071071567
X044_icicle-3	5c04b51ae0a811eabbbf42010a19c80f	0.78287841191067	NK	0.543936230040736	#8DC63F	1.8409291360963	-4.61178989962161	1544	NK	#8DC63F	-1.78768613808225	-0.604862944837069
X044_icicle-3	5c03a18ee0a811eabbbf42010a19c80f	0.791666666666667	NK	0.596448485702886	#8DC63F	1.62506979520688	-3.10678104359501	3199	T.CD4.Exhausted	#779383	4.99201716021986	-0.106005202487622
X044_icicle-3	5c053102e0a811eabbbf42010a19c80f	0.829192546583851	NK	0.763636865783378	#8DC63F	1.71406593092115	-3.38684315128389	1729	NK	#8DC63F	-3.743228	-0.2694151
X044_icicle-3	5bffb6c8e0a811eabbbf42010a19c80f	0.761194029850746	Mono.CD14	0.939415052249864	#B973FF	6.93924695814617	1.00371861682263	8192	Mono.CD16	#E680FF	-5.77490450122138	10.400947426105
X044_icicle-3	5c001d84e0a811eabbbf42010a19c80f	0.7359900373599	B.Naive	0.778743366207845	#F26439	-0.0381287953359941	7.46367254208022	9624	B.Active	#992E46	-6.76903011693788	-6.36670224830797
X044_icicle-3	5c02f8cee0a811eabbbf42010a19c80f	0.769278606965174	T.CD8.Effector	0.426223438869066	#1B75BC	0.471813521833572	-4.13713319425751	3795	NK	#8DC63F	-3.14436352136831	1.05531078135506
X044_icicle-3	5bfd3fc4e0a811eabbbf42010a19c80f	0.792652552926526	T.CD4.Memory	0.547346498780797	#009444	-1.64388248131452	1.53938337070598	2424	T.CD4.Memory	#009444	4.59224454946894	0.243216306351327
X044_icicle-3	5bff750ae0a811eabbbf42010a19c80f	0.727895392278954	T.CD8.Effector	0.411642139446018	#1B75BC	2.27578082184176	-3.84757186973331	2355	NK	#8DC63F	-2.89263924559681	0.752185879733831
X044_icicle-3	5c0337eee0a811eabbbf42010a19c80f	0.766331658291457	T.CD4.Naive	0.43864783481301	#81D08B	-1.26322872891548	0.789903380408411	2237	T.CD4.Memory	#009444	6.07294429849916	2.70359343876827
X044_icicle-3	5c01c684e0a811eabbbf42010a19c80f	0.778678304239402	NK	0.751345727950012	#8DC63F	1.0362327932454	-3.8541074097279	3113	NK	#8DC63F	-3.45056121808959	-0.0117922808861696
X044_icicle-3	5c03f242e0a811eabbbf42010a19c80f	0.749376558603491	T.CD8.Effector	0.594258681512978	#1B75BC	1.0223290131597	-5.14145333070774	1653	NK	#8DC63F	-2.7718370539867	0.486867169617764
X044_icicle-3	5c0489dce0a811eabbbf42010a19c80f	0.764339152119701	B.Naive	0.751053475096174	#F26439	-0.182723681427332	6.84697133616728	7366	B.Naive	#F26439	-5.15568444831341	-7.29350507643673
X044_icicle-3	5c052f7ce0a811eabbbf42010a19c80f	0.67625	B.Naive	0.865218737622006	#F26439	0.78059061497404	6.16308288197827	6135	B.Naive	#F26439	-6.7422	-8.355867
X044_icicle-3	5c053526e0a811eabbbf42010a19c80f	0.754681647940075	B.Naive	0.871959236893054	#F26439	-0.0446572544661956	6.76940801607221	3366	B.Naive	#F26439	-5.715236	-8.087534
X044_icicle-3	5c05b096e0a811eabbbf42010a19c80f	0.765586034912718	NK	0.518697420203066	#8DC63F	0.95669991079981	-4.22602687761873	2413	NK	#8DC63F	-3.272217	-0.2282703
X044_icicle-3	5bffa0ace0a811eabbbf42010a19c80f	0.762172284644195	T.CD4.Naive	0.54289777472868	#81D08B	-2.2377787708126	-0.741101722884833	3840	T.CD4.Memory	#009444	6.31181999506857	2.6931667000231
X044_icicle-3	5c010f00e0a811eabbbf42010a19c80f	0.777153558052435	T.CD4.Memory	0.720498169753653	#009444	-3.31415371577627	-0.929797224670309	4308	T.CD4.CD45RO.CD45RA	#00C63F
X044_icicle-3	5c04a4f8e0a811eabbbf42010a19c80f	0.721804511278195	T.CD4.Memory	0.843484943208876	#009444	-2.43292018812403	-0.476546968904272	6508	B.Naive	#F26439	-5.1079264485375	-7.29412458388875
X044_icicle-3	5c062990e0a811eabbbf42010a19c80f	0.732833957553059	T.CD4.Memory	0.467046727663814	#009444	-3.08899163337693	-0.783346608515042	4287	T.CD4.Memory	#009444	3.252099	1.251251
X044_icicle-3	5bff14a2e0a811eabbbf42010a19c80f	0.81625	B.Naive	0.795367356761832	#F26439	0.183043656581438	5.46502054692029	2794	B.Naive	#F26439	-5.26533900282824	-7.93163972398238
X044_icicle-3	5c02fbeee0a811eabbbf42010a19c80f	0.7225	Mono.CD14	0.714913651725686	#B973FF	6.28069033392396	0.766672705151128	5467	Mono.CD16	#E680FF	-6.24879779305723	9.76208440511562
X044_icicle-3	5c040fc0e0a811eabbbf42010a19c80f	0.719298245614035	T.CD4.Naive	0.568322027955483	#81D08B	-1.80474538260823	1.65668827538746	4869	T.CD4.Memory	#009444	4.68908568430783	0.848361003075832
X044_icicle-3	5c0622cee0a811eabbbf42010a19c80f	0.727329974811083	T.CD8.Effector	0.554485835364533	#1B75BC	1.18148999341412	-2.03602401730336	2479	NK	#8DC63F	-2.508264	0.9086634
X044_icicle-3	5c02f9e6e0a811eabbbf42010a19c80f	0.769423558897243	Mono.CD14	0.758943588238926	#B973FF	7.48182311870453	0.322716203305739	6861	Mono.CD16	#E680FF	-5.85187697467101	10.5200340827799
X044_icicle-3	5c03e4b4e0a811eabbbf42010a19c80f	0.667083854818523	NK	0.601693138524334	#8DC63F	0.541987181182477	-4.39678521829236	2685	NK	#8DC63F	-3.81421517708817	-0.391223810977414
X044_icicle-3	5c045deae0a811eabbbf42010a19c80f	0.750938673341677	T.CD4.Memory	0.543063697239146	#009444	-4.1144732345432	0.692748292369393	3136	T.CD4.Memory	#009444	4.70402702160268	1.36348207693093
X044_icicle-3	5bfcb13ae0a811eabbbf42010a19c80f	0.75062656641604	T.CD4.Naive	0.583318105393066	#81D08B	-1.44393704781054	1.23187688291588	5201	T.CD4.Exhausted	#779383	5.12301455878048	0.233086405747949
X044_icicle-3	5bfe0558e0a811eabbbf42010a19c80f	0.739949748743719	NK	0.540055101948131	#8DC63F	0.179474192664185	-4.1649364265811	4708	NK	#8DC63F	-1.43876904195892	-0.719525248355013
X044_icicle-3	5bfd2106e0a811eabbbf42010a19c80f	0.918444165621079	T.CD4.Memory	0.498587683057936	#009444	-4.04742634603551	-0.928435905401554	4119	T.DoublePositive	#00937D	2.85336495444847	-3.55655103924229
X044_icicle-3	5bfe2fd8e0a811eabbbf42010a19c80f	0.772327044025157	T.CD4.Memory	0.676267959111039	#009444	-2.45802087728379	-0.221655806137344	7779	T.CD4.Memory	#009444	6.8340475805673	0.00464440783689243
X044_icicle-3	5bff431ee0a811eabbbf42010a19c80f	0.755959849435383	B.Activated	0.426011677374021	#992E46	-1.50160317632727	1.56188404505591	5299	T.CD4.Memory	#009444	6.3672894552648	0.791330667847696
X044_icicle-3	5c00588ae0a811eabbbf42010a19c80f	0.772898368883312	T.CD4.Memory	0.588237036194862	#009444	-3.14221701957371	-1.75005168702539	5368	T.CD4.Memory	#009444	5.16530032114533	1.73211764642304
X044_icicle-3	5c02ac70e0a811eabbbf42010a19c80f	0.755653266331658	T.DoubleNegative	0.342606415937363	#00D37D	1.92752977809271	-3.32610176002796	4557	NK	#8DC63F	-2.54426275618399	-0.0490937572265132
X044_icicle-3	5bffeff8e0a811eabbbf42010a19c80f	0.728930817610063	T.CD4.Memory	0.589518616868711	#009444	-3.64092934171998	-0.468955991904035	3223	T.CD4.Memory	#009444	5.52506091362387	1.15397670505944
X044_icicle-3	5c024186e0a811eabbbf42010a19c80f	0.782035175879397	NK	0.408218298714494	#8DC63F	1.83789954384645	-3.14509814046117	2472	NK	#8DC63F	-4.74390250206117	0.82653774050848
X044_icicle-3	5c047e60e0a811eabbbf42010a19c80f	0.773241206030151	T.CD4.Memory	0.694625438845918	#009444	-3.47553695455877	-0.658090572528539	3991	T.CD4.Memory	#009444	4.9909367574556	1.20018768509219
X044_icicle-3	5c022a7ae0a811eabbbf42010a19c80f	0.704030226700252	T.CD4.Memory	0.360692417505489	#009444	0.108170504863079	5.84546898096811	5311	B.Naive	#F26439	-6.10480542046972	-7.93358725453614
X044_icicle-3	5c02a144e0a811eabbbf42010a19c80f	0.80377358490566	B.Activated	0.53550688572341	#992E46	0.577700324057668	7.56682892360831	4272	B.Active	#992E46	-6.29336874479495	-5.62529836733448
X044_icicle-3	5c058814e0a811eabbbf42010a19c80f	0.768553459119497	T.CD4.Naive	0.614382223403807	#81D08B	-1.44291663218132	1.47231718134901	6065	T.CD4.Memory	#009444	7.759668	1.226021
X044_icicle-3	5bff42bae0a811eabbbf42010a19c80f	0.768261964735516	T.CD4.Memory	0.470309909123789	#009444	-2.34236703691399	1.41870333892045	3842	T.CD4.Memory	#009444	4.80754099972872	0.775172356668518
X044_icicle-3	5bff75d2e0a811eabbbf42010a19c80f	0.723551637279597	Mono.CD14	0.894816905525305	#B973FF	7.36503558251402	0.55842269811934	5276	Mono.CD16	#E680FF	-6.76696346676469	10.0074681007772
X044_icicle-3	5c007f2ce0a811eabbbf42010a19c80f	0.775535939470366	NK	0.617251037559984	#8DC63F	1.01984200012863	-4.62649089281331	1681	NK	#8DC63F	-2.36271412668111	-0.809934915906283
X044_icicle-3	5c00f100e0a811eabbbf42010a19c80f	0.717528373266078	NK	0.453649592856964	#8DC63F	1.11331401326372	-3.36675667817943	2768	T.CD8.Exhausted	#8D98B7	0.792878951275894	-3.62113951784112
X044_icicle-3	5c03e81ae0a811eabbbf42010a19c80f	0.760732323232323	NK	0.413812738052757	#8DC63F	1.77805037107142	-2.63921581978297	1894	NK	#8DC63F	-4.03624497159071	0.090385356901203
X044_icicle-3	5c0575f4e0a811eabbbf42010a19c80f	0.810519645120406	NK	0.913520864032915	#8DC63F	0.702890344104566	-5.06331503811512	1842	NK	#8DC63F	-3.39303	0.9509805
X044_icicle-3	5bfe24dee0a811eabbbf42010a19c80f	0.751262626262626	NK	0.548334548264608	#8DC63F	1.12927621035917	-3.86170402765652	2257	NK	#8DC63F	-3.26081938262219	1.28729281412731
X044_icicle-3	5bfe970ce0a811eabbbf42010a19c80f	0.772727272727273	T.CD8.Naive	0.315050759534581	#76ACD7	0.723061637047899	-1.92850425583433	3221	NK	#8DC63F	-3.99677629293723	1.0225890054447
X044_icicle-3	5bfef1f2e0a811eabbbf42010a19c80f	0.731691919191919	B.Naive	0.715547359980667	#F26439	0.387615181892361	6.85178401926257	2693	B.Naive	#F26439	-5.66881851278976	-8.78524559784379
X044_icicle-3	5bfef74ce0a811eabbbf42010a19c80f	0.720328282828283	T.CD4.Memory	0.857729038226307	#009444	-2.58314387728989	-0.201762165143358	3693	T.CD4.Memory	#009444	5.06933273955228	2.28335867324187
X044_icicle-3	5bffc41ae0a811eabbbf42010a19c80f	0.762626262626263	T.CD4.Naive	0.452042016241585	#81D08B	-3.95402400445888	-0.254346019568385	2807	T.CD4.Memory	#009444	3.11597909123564	0.500950052549401
X044_icicle-3	5c03a008e0a811eabbbf42010a19c80f	0.725378787878788	T.DoubleNegative	0.526741953299415	#00D37D	-3.1847622457091	0.380733110103211	6145	T.CD4.Memory	#009444	6.53838842579794	1.40226489699198
X044_icicle-3	5bfd42d0e0a811eabbbf42010a19c80f	0.779113924050633	T.CD8.Effector	0.354562345486571	#1B75BC	1.54798760888413	-2.38303190911604	1482	NK	#8DC63F	-2.50276561127103	-0.0517515678636138
X044_icicle-3	5bfdac34e0a811eabbbf42010a19c80f	0.713653603034134	T.CD4.Memory	0.549027344669418	#009444	-3.13604423990149	0.00785205594479901	3304	T.CD4.Naive	#81D08B
X044_icicle-3	5bff7640e0a811eabbbf42010a19c80f	0.781645569620253	NK	0.580225264048613	#8DC63F	1.22087200890037	-5.28344930232405	3174	NK	#8DC63F	-4.72363550862511	0.538965794694269
X044_icicle-3	5c02405ae0a811eabbbf42010a19c80f	0.72692793931732	T.CD4.Memory	0.65258707568773	#009444	-3.17947625448109	-0.641594714589805	5675	T.CD4.Memory	#009444	4.6855951265486	1.73724481301375
X044_icicle-3	5c02e794e0a811eabbbf42010a19c80f	0.767383059418458	Mono.CD14	0.940764776190561	#B973FF	7.11548499796466	0.373022591145413	5611	Mono.CD16	#E680FF	-5.7901309029827	9.96086909103914
X044_icicle-3	5c04e030e0a811eabbbf42010a19c80f	0.820480404551201	T.CD4.Naive	0.568012307428883	#81D08B	-1.60639942479981	0.717459545911719	3801	T.CD4.Memory	#009444	5.86727031935692	2.16286337320135
X044_icicle-3	5c053a6ce0a811eabbbf42010a19c80f	0.708596713021492	B.Naive	0.918055257527746	#F26439	0.377970872952831	6.91648024895706	4486	B.Naive	#F26439
X044_icicle-3	5c05abd2e0a811eabbbf42010a19c80f	0.791139240506329	B.Activated	0.555381806008942	#992E46	0.100086819370265	6.53887759495667	5505	B.Naive	#F26439	-5.845162	-8.013812
X044_icicle-3	5bfca5aae0a811eabbbf42010a19c80f	0.723417721518987	T.CD4.Naive	0.397796841717444	#81D08B	-4.12614020736114	-0.361138059125447	3164	T.CD4.Memory	#009444	4.68756344335232	0.290657319231346
X044_icicle-3	5c020a40e0a811eabbbf42010a19c80f	0.731012658227848	Mono.CD14	0.959066551179922	#B973FF	7.19457994983501	0.590768135698951	5548	Mono.CD16	#E680FF	-7.37771983641689	9.76582030961055
X044_icicle-3	5c039c52e0a811eabbbf42010a19c80f	0.75379746835443	Mono.CD16	0.566387093270416	#E680FF	6.48226819207456	0.86316312321254	5077	Mono.CD16	#E680FF	-5.91016495220481	10.0249465503791
X044_icicle-3	5bfdd38ae0a811eabbbf42010a19c80f	0.731598984771574	T.CD8.Effector	0.434106878576704	#1B75BC	0.377872876463825	-3.5068872700996	1460	NK	#8DC63F	-3.01550863654834	0.900230461937333
X044_icicle-3	5bfe25b0e0a811eabbbf42010a19c80f	0.744613434727503	T.CD4.Naive	0.533068905766518	#81D08B	-2.36782377437043	0.039895610511841	3288	T.CD4.Memory	#009444	4.14070530760374	0.627516919608908
X044_icicle-3	5bfeac74e0a811eabbbf42010a19c80f	0.756653992395437	T.CD4.Naive	0.54973498271477	#81D08B	-1.54065497247225	1.4711084262745	4988	T.CD4.Memory	#009444	4.50902780633602	0.16549218706249
X044_icicle-3	5c005b32e0a811eabbbf42010a19c80f	0.767766497461929	NK	0.517939969247729	#8DC63F	1.11622814690519	-2.15647429027201	4602	T.CD4.Naive	#81D08B	5.65881648471629	-1.95351234257175
X044_icicle-3	5c023c68e0a811eabbbf42010a19c80f	0.76552598225602	T.CD4.Naive	0.343624598641902	#81D08B	-1.52906140733132	-0.639616047199959	4241	T.CD4.Naive	#81D08B
X044_icicle-3	5c024a0ae0a811eabbbf42010a19c80f	0.743002544529262	T.CD4.Naive	0.441089710920289	#81D08B	1.30541182399519	-1.6470001312239	5617	NK	#8DC63F	-1.70671617340157	-0.755657851055778
X044_icicle-3	5c05130ce0a811eabbbf42010a19c80f	0.754752851711027	Mono.CD14	1	#B973FF	7.05934649874092	1.39848159466115	6746	Mono.CD14	#B973FF	-8.364982	9.246503
X044_icicle-3	5c001ddee0a811eabbbf42010a19c80f	0.736975857687421	T.CD4.Memory	0.991713143315565	#009444	-3.89088393730815	-1.14669889480231	6769	T.CD4.Memory	#009444	6.75378885695243	0.937769736835055
X044_icicle-3	5c008f26e0a811eabbbf42010a19c80f	0.75	T.CD4.Naive	0.451198528730315	#81D08B	-3.41016977039434	-1.07704980681433	9827	T.CD4.Exhausted	#779383	6.04521029151497	0.0735275355147159
X044_icicle-3	5c03e3e2e0a811eabbbf42010a19c80f	0.717557251908397	Mono.CD14	0.844516906263249	#B973FF	6.70283220831585	0.778763525998791	3781	Mono.CD16	#E680FF	-6.05057486382888	10.3969629062071
X044_icicle-3	5c035d32e0a811eabbbf42010a19c80f	0.777423469387755	NK	0.630594181011496	#8DC63F	0.317791541691599	-2.87024481792485	1652	NK	#8DC63F	-2.26415756593618	-0.727497621824179
X044_icicle-3	5c00a600e0a811eabbbf42010a19c80f	0.669847328244275	Mono.CD14	0.91844685494169	#B973FF	7.86598578747327	0.671020080888625	2615	Mono.CD16	#E680FF	-6.87744382423988	9.66222587343887
X044_icicle-3	5c035350e0a811eabbbf42010a19c80f	0.70280612244898	T.CD4.Memory	0.688860079120926	#009444	-4.10541729159654	-1.41682694431388	2859	T.CD4.Memory	#009444	4.18112151660082	1.36932951513161
X044_icicle-3	5c051c44e0a811eabbbf42010a19c80f	0.786989795918367	NK	0.808917738915202	#8DC63F	1.36672608958575	-4.00986065505088	1806	NK	#8DC63F	-1.915122	0.3916758
X044_icicle-3	5bff18a8e0a811eabbbf42010a19c80f	0.798469387755102	T.CD4.Naive	0.43325221229057	#81D08B	-1.15999958792818	1.41297539590991	5121	T.CD8.Naive	#76ACD7	2.2290334218729	-5.75162473764792
X044_icicle-3	5c001f50e0a811eabbbf42010a19c80f	0.738520408163265	T.CD4.Naive	0.70076907994061	#81D08B	-3.89127629327226	0.305831346787031	2402	T.CD4.Exhausted	#779383	5.37921720192743	-0.45892884761812
X044_icicle-3	5c0588f0e0a811eabbbf42010a19c80f	0.669005102040816	NK	0.678208411954344	#8DC63F	1.25722414621245	-5.30751021335662	2386	NK	#8DC63F	-3.717014	0.04368323
X044_icicle-3	5c0524c8e0a811eabbbf42010a19c80f	0.730769230769231	T.CD4.Naive	0.583482107660053	#81D08B	-3.48273487389217	-0.874325793508797	3579	T.CD8.Naive	#76ACD7
X044_icicle-3	5c05eadee0a811eabbbf42010a19c80f	0.733716475095785	T.CD4.Memory	0.875103715810952	#009444	-3.64136111855714	0.487400613090993	4943	T.CD4.Memory	#009444	5.556552	0.8508819
X044_icicle-3	5c049044e0a811eabbbf42010a19c80f	0.734015345268542	NK	0.609830908480663	#8DC63F	-0.699449515623635	-2.19633062094222	2773	T.DoubleNegative	#00D37D	1.04457944524009	-2.0344736200985
X044_icicle-3	5bfcad70e0a811eabbbf42010a19c80f	0.760897435897436	NK	0.599656044042007	#8DC63F	1.95948057780635	-4.95155529320807	3464	NK	#8DC63F	-3.82702092726252	1.43349145668305
X044_icicle-3	5bfd35cee0a811eabbbf42010a19c80f	0.842509603072984	T.CD4.Naive	0.534065769209745	#81D08B	-1.79500039918397	1.59259270237512	3553	T.CD4.Naive	#81D08B	5.49659538035363	-1.81153629555422
X044_icicle-3	5c000b5ae0a811eabbbf42010a19c80f	0.798975672215109	NK	0.781531517936503	#8DC63F	0.494611864765637	-4.11897563842077	3320	B.Naive	#F26439	-6.08860322872813	-7.98876906092742
X044_icicle-3	5c029230e0a811eabbbf42010a19c80f	0.695262483994878	B.Naive	0.809838704021766	#F26439	-0.0827239212768586	5.82463784996875	4392	B.Active	#992E46
X044_icicle-3	5c0601e0e0a811eabbbf42010a19c80f	0.791293213828425	NK	0.307824957720478	#8DC63F	0.0338139103299279	-1.85978790879009	1318	NK	#8DC63F	-2.334097	-1.081172
X044_icicle-3	5c00400ce0a811eabbbf42010a19c80f	0.775353016688062	T.CD4.Naive	0.688323595236358	#81D08B	-1.26769515010843	1.26095098378493	4776	T.CD8.Naive	#76ACD7
X044_icicle-3	5c0411a0e0a811eabbbf42010a19c80f	0.741025641025641	B.Naive	0.888113084187497	#F26439	0.0516866251193349	7.18571845612694	2474	B.Naive	#F26439	-5.60138250089525	-8.33051259730813
X044_icicle-3	5bff2d98e0a811eabbbf42010a19c80f	0.73620025673941	NK	0.430337239248399	#8DC63F	-0.0468255089277496	-1.97786670149964	1968	NK	#8DC63F	-2.54114459901564	0.154987311476513
X044_icicle-3	5c0004a2e0a811eabbbf42010a19c80f	0.816431322207959	B.Naive	0.488894025018966	#F26439	-0.255600424955166	5.66275526453295	3177	B.Active	#992E46	-5.982657165565	-6.49068183812155
X044_icicle-3	5c00090ce0a811eabbbf42010a19c80f	0.77599486521181	T.DoubleNegative	0.817796054095586	#00D37D	0.557880620601909	-4.35862873501466	7766	T.CD4.Naive	#81D08B	5.19993326542816	-1.97373191687722
X044_icicle-3	5c0040ace0a811eabbbf42010a19c80f	0.697047496790757	T.DoubleNegative	0.52501438357532	#00D37D	-0.065677902894404	-3.68714936429708	1816	NK	#8DC63F	-1.75821008061153	-0.601171934004768
X044_icicle-3	5c00704ae0a811eabbbf42010a19c80f	0.701540436456996	T.CD4.Memory	0.569618808067865	#009444	-3.10642653584675	0.852657708559387	2444	T.CD8.Naive	#76ACD7	2.07766313353156	-5.46483432891891
X044_icicle-3	5c04fe80e0a811eabbbf42010a19c80f	0.767650834403081	B.Naive	0.389403019335443	#F26439	-0.38692546791662	6.57738431061251	3539	B.Naive	#F26439	-6.369952	-7.354898
X044_icicle-3	5bfcdcb4e0a811eabbbf42010a19c80f	0.784704370179949	T.CD4.Memory	0.602429051252201	#009444	-2.93574378935178	-1.25045326492043	4620	T.CD4.CD45RO.CD45RA	#00C63F
X044_icicle-3	5c0048b8e0a811eabbbf42010a19c80f	0.747429305912596	T.CD4.Memory	0.374196323889905	#009444	-3.5266622940515	0.104363657856092	6651	T.CD4.Memory	#009444	4.36641141610741	1.7452574275457
X044_icicle-3	5bfdff54e0a811eabbbf42010a19c80f	0.754510309278351	Mono.CD14	0.911264275276443	#B973FF	8.28793501512324	1.75207517311592	1899	DC.Myeloid	#9246FF	-8.30390384889173	7.22107354967524
X044_icicle-3	5bfe684ae0a811eabbbf42010a19c80f	0.748067010309278	T.CD4.Memory	0.731312110754972	#009444	-2.29263439275673	-1.11985711457113	6817	T.CD4.CD45RO.CD45RA	#00C63F
X044_icicle-3	5c037b00e0a811eabbbf42010a19c80f	0.61969111969112	T.CD4.Naive	0.48283631858949	#81D08B	-1.6125140845405	-0.429957901175228	4221	T.CD4.Memory	#009444	4.85257123306377	1.54795577404431
X044_icicle-3	5bff5764e0a811eabbbf42010a19c80f	0.777061855670103	T.CD4.Naive	0.560633034631643	#81D08B	-0.541488263305255	0.636524170874287	6085	T.CD4.CD45RO.CD45RA	#00C63F
X044_icicle-3	5bfdbaeee0a811eabbbf42010a19c80f	0.74258064516129	B.Naive	0.726346063566978	#F26439	0.236997523951693	5.90389653093527	3795	B.Active	#992E46	-6.57085808523949	-5.65280637225159
X044_icicle-3	5bff3a22e0a811eabbbf42010a19c80f	0.774838709677419	T.DoubleNegative	0.423571386775627	#00D37D	0.996945699717627	-2.72720478381407	1868	NK	#8DC63F	-1.74951880956159	-0.980851653144152
X044_icicle-3	5c052c7ae0a811eabbbf42010a19c80f	0.767441860465116	NK	0.42404612060093	#8DC63F	1.52368645279645	-2.78269249937358	1986	NK	#8DC63F	-2.247563	-0.6110112
X044_icicle-3	5c01384ae0a811eabbbf42010a19c80f	0.695090439276486	NK	0.789031439886776	#8DC63F	0.123313486527435	-3.86717169154295	2270	NK	#8DC63F	-2.8859512419753	1.02719004784019
X044_icicle-3	5c01e83ae0a811eabbbf42010a19c80f	0.780804150453956	T.CD4.Naive	0.491120890780716	#81D08B	-1.16884710814688	1.43833413125265	6170	T.CD8.Naive	#76ACD7	2.11666991140297	-5.6974947361034
X044_icicle-3	5c0488a6e0a811eabbbf42010a19c80f	0.805555555555556	T.CD4.Naive	0.308152187973611	#81D08B	1.42408515099017	-2.32986487013239	1683	NK	#8DC63F	-2.99939111099999	0.595468422092108
X044_icicle-3	5c013728e0a811eabbbf42010a19c80f	0.803363518758085	T.CD4.Naive	0.48423944785637	#81D08B	-1.21350612102624	-0.486026855449499	4073	T.CD4.Naive	#81D08B
X044_icicle-3	5c01d638e0a811eabbbf42010a19c80f	0.805304010349289	NK	0.550720613606889	#8DC63F	1.87458935382006	-3.35809756436159	1225	NK	#8DC63F	-1.76997477920619	-0.203874806121994
X044_icicle-3	5c0109ece0a811eabbbf42010a19c80f	0.725388601036269	B.Naive	0.795415408065483	#F26439	0.234762109276574	5.22397311232402	10247	B.Naive	#F26439	-6.92349633357114	-8.93911870639088
X044_icicle-3	5c056e9ce0a811eabbbf42010a19c80f	0.799870466321243	B.Naive	0.581561042329773	#F26439	0.118926343511118	6.96376494546819	3274	B.Naive	#F26439	-5.975926	-9.35879
X044_icicle-3	5bfedcc6e0a811eabbbf42010a19c80f	0.799083769633508	NK	0.498656735090955	#8DC63F	0.777963809921796	-2.73159438240946	3309	NK	#8DC63F	-4.29051166054175	0.0330571529180852
X044_icicle-3	5c0057fee0a811eabbbf42010a19c80f	0.784046692607004	NK	0.458793108564085	#8DC63F	0.426699701240932	-1.57045528618543	6388	T.CD4.CD45RO.CD45RA	#00C63F
X044_icicle-3	5c009f0ce0a811eabbbf42010a19c80f	0.679636835278859	T.CD4.Memory	0.541589178966582	#009444	-1.75404259822583	0.145709006775064	3887	T.CD8.Effector	#1B75BC	2.01186378427067	-4.82810287416073
X044_icicle-3	5c031f48e0a811eabbbf42010a19c80f	0.721354166666667	T.CD4.Naive	0.464243756203957	#81D08B	-0.308825335428154	5.33112399916063	7773	B.Active	#992E46	-6.21531997544224	-6.60457121878476
X044_icicle-3	5c038bb8e0a811eabbbf42010a19c80f	0.758777633289987	T.CD4.Memory	0.273233374026587	#009444	-2.43042821232059	-2.02413475023712	4126	T.CD4.Memory	#009444	4.02227668140029	1.49159323029347
X044_icicle-3	5c05cdcee0a811eabbbf42010a19c80f	0.744140625	T.DoubleNegative	0.706331173085479	#00D37D	-0.690968704240914	-0.332718388663434	2922	T.CD4.CD45RO.CD45RA	#00C63F
X044_icicle-3	5bfe4a2ce0a811eabbbf42010a19c80f	0.791666666666667	NK	0.918778444732092	#8DC63F	0.358317005300658	-4.63548740918496	2682	NK	#8DC63F	-1.8552717010752	-0.738783147357776
X044_icicle-3	5c009e4ee0a811eabbbf42010a19c80f	0.81877444589309	NK	0.319470976341583	#8DC63F	-0.677397865171502	-2.74498460292009	3591	T.CD4.Memory	#009444	5.02264570782345	2.57127335399114
X044_icicle-3	5c028010e0a811eabbbf42010a19c80f	0.750651041666667	T.DoubleNegative	0.563607192739518	#00D37D	0.867574237149945	-3.16379379366474	4353	NK	#8DC63F	-3.68741115110145	0.0751637217202828
X044_icicle-3	5c02893ee0a811eabbbf42010a19c80f	0.728515625	T.CD4.Naive	0.485075582308766	#81D08B	-1.74698680148576	-0.109139946053001	5025	T.CD4.Memory	#009444	6.70115559246032	-0.107890305697239
X044_icicle-3	5c0313b8e0a811eabbbf42010a19c80f	0.761437908496732	T.CD4.Naive	0.437277800564776	#81D08B	-2.26209875117244	-0.926980332355754	2975	T.CD4.Memory	#009444	3.30966825762616	1.15614182651466
X044_icicle-3	5c051636e0a811eabbbf42010a19c80f	0.755859375	NK	0.580023284309509	#8DC63F	1.7988269745787	-3.2358987362838	2085	NK	#8DC63F	-2.979762	-0.6505636
X044_icicle-3	5c0586f2e0a811eabbbf42010a19c80f	0.796223958333333	B.Naive	0.615386196410458	#F26439	-0.158242276515947	6.40055571904843	5975	B.Naive	#F26439	-6.288716	-8.355983
X044_icicle-3	5c05c5b8e0a811eabbbf42010a19c80f	0.77734375	T.CD4.Naive	0.475284387945344	#81D08B	-1.42813511944511	-1.44266464336484	6516	T.CD4.Memory	#009444	6.796156	0.8970634
X044_icicle-3	5bfe35e6e0a811eabbbf42010a19c80f	0.653394255874674	B.Naive	0.650403911881359	#F26439	0.199254410293662	7.4955273103021	2829	B.Naive	#F26439	-6.58418001476134	-8.45851006870462
X044_icicle-3	5c045a66e0a811eabbbf42010a19c80f	0.779738562091503	T.CD4.Memory	0.676914603082194	#009444	-3.87731995289557	-1.83059023034791	2078	T.CD4.Naive	#81D08B
X044_icicle-3	5bfe3348e0a811eabbbf42010a19c80f	0.772667542706965	NK	0.635319517580657	#8DC63F	1.14489080638527	-2.53683318827604	1693	T.CD4.CD45RO.CD45RA	#00C63F	1.95454959592097	-0.148619811493101
X044_icicle-3	5bfea6dee0a811eabbbf42010a19c80f	0.816753926701571	T.CD4.Naive	0.332950447931029	#81D08B	-3.02410413940471	2.20702860040609	449	T.CD4.Naive	#81D08B
X044_icicle-3	5c028a60e0a811eabbbf42010a19c80f	0.777124183006536	NK	0.731209970727235	#8DC63F	0.664553555821461	-2.72328312647788	2280	NK	#8DC63F	-4.49155157429585	0.105959281136014
X044_icicle-3	5bfceba0e0a811eabbbf42010a19c80f	0.806282722513089	T.CD4.Naive	0.37254617519315	#81D08B	-1.66234560354885	1.13584658537831	4359	T.CD4.Memory	#009444	6.51401298588975	2.10852819088907
X044_icicle-3	5bff71f4e0a811eabbbf42010a19c80f	0.753272251308901	Mono.CD14	0.898826610473959	#B973FF	7.16886564994486	0.720032849545236	4765	Mono.CD16	#E680FF	-5.53447839562045	10.3405845041695
X044_icicle-3	5c00d3b4e0a811eabbbf42010a19c80f	0.815858453473132	NK	0.746822558373229	#8DC63F	1.53533320238002	-2.93629866976112	3696	NK	#8DC63F	-4.51305108171445	1.18277414543569
X044_icicle-3	5c02b04ee0a811eabbbf42010a19c80f	0.762123197903014	NK	0.451289730304522	#8DC63F	1.36166651533206	-4.00728407172233	1847	NK	#8DC63F	-2.10613580307422	-0.739003114073556
X044_icicle-3	5c02d0d8e0a811eabbbf42010a19c80f	0.668848167539267	T.CD4.Memory	0.74043944831064	#009444	-2.70787113000986	-1.85284307622046	3665	T.CD4.Memory	#009444	6.1771768047084	2.33107750553466
X044_icicle-3	5bff4b7ae0a811eabbbf42010a19c80f	0.848425196850394	B.Naive	0.731653728070952	#F26439	-0.347869436814985	7.55738303622223	122	B.Active	#992E46	-6.10821244792378	-6.53918442075361
X044_icicle-3	5c0176c0e0a811eabbbf42010a19c80f	0.739187418086501	T.CD8.Effector	0.46105768893729	#1B75BC	-0.196784073066935	-1.20868002834669	9462	T.CD4.Memory	#009444	6.87334067023086	2.36503655127358
X044_icicle-3	5bfed730e0a811eabbbf42010a19c80f	0.731627296587926	B.Naive	0.57070269292429	#F26439	0.142855853338997	7.41827877171127	4184	B.Active	#992E46	-5.88996819141423	-5.3782757313473
X044_icicle-3	5c01493ee0a811eabbbf42010a19c80f	0.783464566929134	T.CD4.Naive	0.439194611194265	#81D08B	-2.56480688826955	1.23567968444191	4508	T.CD4.Naive	#81D08B	5.95882046945711	-1.94935020407834
X044_icicle-3	5c02aa40e0a811eabbbf42010a19c80f	0.7749343832021	T.DoubleNegative	0.505662760645797	#00D37D	-3.53503446019561	1.59997345906034	6196	T.CD4.Memory	#009444	6.48818478433938	2.08813139271096
X044_icicle-3	5bfecf9ce0a811eabbbf42010a19c80f	0.672798948751643	Mono.CD14	1	#B973FF	7.00723298665822	1.75333076794475	10116	DC.Myeloid	#9246FF	-8.67851874574335	6.95487406543058
X044_icicle-3	5c003846e0a811eabbbf42010a19c80f	0.775952693823916	T.CD4.Memory	0.668296618816846	#009444	-1.60164223452201	0.669851271250747	6129	T.CD4.Memory	#009444	6.29095248484985	1.61324147904432
X044_icicle-3	5c02f2dee0a811eabbbf42010a19c80f	0.760183968462549	T.CD4.Naive	0.573662533461686	#81D08B	-1.35457375513136	1.12089133323783	5177	T.CD8.Effector	#1B75BC	2.02156037298441	-4.78464837680978
X044_icicle-3	5c0010dce0a811eabbbf42010a19c80f	0.776595744680851	T.CD8.Effector	0.436518746011982	#1B75BC	0.58821697654338	-3.76440467853555	1519	NK	#8DC63F	-3.49925167111071	-0.486745850814435
X044_icicle-3	5c06204ee0a811eabbbf42010a19c80f	0.733112582781457	Mono.CD14	0.769665214684828	#B973FF	7.04348711971332	0.26053298986081	7069	Mono.CD16	#E680FF	-5.240402	10.03623
X044_icicle-3	5c00199ce0a811eabbbf42010a19c80f	0.715039577836412	T.CD4.Naive	0.444787138249652	#81D08B	-2.72950078901357	1.05961221097875	3482	T.CD4.Memory	#009444	4.66083063224229	0.132886430686265
X044_icicle-3	5c0037f6e0a811eabbbf42010a19c80f	0.797760210803689	NK	0.66139043018812	#8DC63F	1.44787971404101	-5.25216443413539	1077	NK	#8DC63F	-3.7505633122392	-0.308109699045251
X044_icicle-3	5c00aabae0a811eabbbf42010a19c80f	0.741106719367589	T.CD4.Naive	0.697944644864141	#81D08B	-1.84436263599736	-0.0743115316427989	4264	T.CD4.Memory	#009444	5.53396896073111	1.75448504107637
X044_icicle-3	5c01af28e0a811eabbbf42010a19c80f	0.760210803689065	T.CD4.Memory	0.453127311516149	#009444	-2.13597557541543	0.378114968216278	5742	T.CD4.Memory	#009444	6.07010472599105	1.29574187337785
X044_icicle-3	5bfe9c34e0a811eabbbf42010a19c80f	0.784300791556728	NK	0.605866437697847	#8DC63F	1.71192081706318	-4.72312452899417	1710	T.CD4.CD45RO.CD45RA	#00C63F	1.93137499290228	-0.439444695512961
X044_icicle-3	5bff5e30e0a811eabbbf42010a19c80f	0.75891677675033	T.CD4.Memory	0.612481585222381	#009444	-1.18787551042833	1.75204097758876	3863	T.CD4.Naive	#81D08B	5.37568030160034	-1.40165128017347
X044_icicle-3	5c04aba6e0a811eabbbf42010a19c80f	0.761213720316623	T.CD4.Naive	0.656490655446963	#81D08B	-0.921454857616569	0.983210918825497	3736	T.CD4.Memory	#009444	4.98673396026006	1.16621543749694
X044_icicle-3	5c04e21ae0a811eabbbf42010a19c80f	0.770860927152318	NK	0.422519252281916	#8DC63F	0.771161557752074	-3.09973284923013	3398	NK	#8DC63F	-4.13731395812244	1.2257352089091
X044_icicle-3	5bfeb386e0a811eabbbf42010a19c80f	0.749009247027741	T.CD4.Naive	0.259389117570943	#81D08B	0.15910287417756	-1.32206246382296	2586	NK	#8DC63F	-1.14040993452198	-0.360173879754363
X044_icicle-3	5c0041e2e0a811eabbbf42010a19c80f	0.727873183619551	NK	0.551289426400999	#8DC63F	1.67270264990175	-2.8316560420771	4024	T.CD8.Exhausted	#8D98B7	1.3914180420556	-3.29676768521728
X044_icicle-3	5c052964e0a811eabbbf42010a19c80f	0.76221928665786	T.CD4.Memory	0.888304851122521	#009444	-3.40348874570341	-1.40524825817318	4452	T.CD4.CD45RO.CD45RA	#00C63F	2.784433	-0.2313143
X044_icicle-3	5c03ac88e0a811eabbbf42010a19c80f	0.728174603174603	T.CD4.Naive	0.548548888527317	#81D08B	-0.122995553921181	5.15953295661776	9649	B.Naive	#F26439
X044_icicle-3	5c021e2ce0a811eabbbf42010a19c80f	0.763262599469496	T.CD4.Memory	0.804214607993278	#009444	-3.56968548261912	-0.634764909138228	3102	T.CD4.Naive	#81D08B
X044_icicle-3	5c02bb16e0a811eabbbf42010a19c80f	0.791390728476821	T.CD8.Effector	0.683656983582509	#1B75BC	1.01185457420295	-2.47721990283392	2188	NK	#8DC63F	-2.92871336352405	1.2451981140967
X044_icicle-3	5bfe3db6e0a811eabbbf42010a19c80f	0.768260292164675	T.CD4.Naive	0.56204113953695	#81D08B	-1.26820604609232	0.539815747223571	5010	T.CD4.CD45RO.CD45RA	#00C63F
X044_icicle-3	5bfff840e0a811eabbbf42010a19c80f	0.799071618037135	T.CD4.Naive	0.637767268550338	#81D08B	-2.80399137899834	0.84698413674201	11885	T.CD4.Naive	#81D08B	6.5340920314104	-1.67242473083173
X044_icicle-3	5c00b9f6e0a811eabbbf42010a19c80f	0.789124668435013	NK	0.675138052539254	#8DC63F	0.633799219738818	-2.25703645867404	2481	NK	#8DC63F	-3.76972721120383	1.43611167391837
X044_icicle-3	5c01690ae0a811eabbbf42010a19c80f	0.742705570291777	T.CD8.Effector	0.38184192691903	#1B75BC	1.65424999460707	-2.68093304613033	2006	NK	#8DC63F	-1.2021733881648	-0.685989576970917
X044_icicle-3	5bfdc25ae0a811eabbbf42010a19c80f	0.796812749003984	T.CD4.Naive	0.579654738202528	#81D08B	-1.30215590642269	0.262445188546648	4742	B.Naive	#F26439
X044_icicle-3	5bfdca98e0a811eabbbf42010a19c80f	0.737715803452855	T.CD4.Naive	0.474415510246369	#81D08B	-3.13332451511623	1.08791299212065	3522	T.CD4.Memory	#009444
X044_icicle-3	5bfe8cc6e0a811eabbbf42010a19c80f	0.7762982689747	NK	0.472653228707484	#8DC63F	0.310577864867907	-4.56217096782343	1434	NK	#8DC63F	-3.20223643851568	0.745678848680268
X044_icicle-3	5c014c18e0a811eabbbf42010a19c80f	0.683089214380826	NK	0.73278438092677	#8DC63F	0.20186969349794	-3.05361628947815	3085	NK	#8DC63F	-3.26995794892257	0.134711201968491
X044_icicle-3	5c01fe4ce0a811eabbbf42010a19c80f	0.74167776298269	NK	0.972477718142696	#8DC63F	1.16696561266708	-4.97444399459978	4799	NK	#8DC63F	-3.57914050143698	1.064450915346
X044_icicle-3	5c026490e0a811eabbbf42010a19c80f	0.809175531914894	T.CD4.Naive	0.579389304726263	#81D08B	-0.918708019993296	0.697852234434818	8988	T.CD4.Naive	#81D08B	6.4071641969261	-2.21357114560788
X044_icicle-3	5c035544e0a811eabbbf42010a19c80f	0.666666666666667	Mono.CD14	0.968110187230638	#B973FF	6.80140149719064	0.862950739108909	5469	Mono.CD16	#E680FF	-5.50267272240065	8.66830930224225
X044_icicle-3	5c05a1a0e0a811eabbbf42010a19c80f	0.761303191489362	T.CD4.Memory	0.361490957482345	#009444	-3.80177130744476	-0.30201537687626	5134	T.CD4.Memory	#009444	4.708462	2.468724
X044_icicle-3	5c0369dae0a811eabbbf42010a19c80f	0.94414535666218	NK	0.638508716454003	#8DC63F	0.905831392015589	-2.00818323172658	1844	T.DoublePositive	#00937D	2.75402263482816	-3.86448578346288
X044_icicle-3	5bfe9b76e0a811eabbbf42010a19c80f	0.759333333333333	T.CD4.Memory	0.637647263663445	#009444	-2.18515260741851	1.26046511999918	2797	T.CD8.Effector	#1B75BC	1.99932618328362	-4.45188662456745
X044_icicle-3	5bff749ce0a811eabbbf42010a19c80f	0.732666666666667	T.CD4.Naive	0.388674747604241	#81D08B	-2.33823340872815	-0.716219001294587	5885	T.CD4.Memory	#009444	3.47732180195434	0.697828811861263
X044_icicle-3	5c01d4f8e0a811eabbbf42010a19c80f	0.690666666666667	T.CD4.Memory	0.652581993121994	#009444	-3.66501995544638	-0.496198751149374	7764	T.CD4.Memory	#009444	7.6205506741762	1.62461678574283
X044_icicle-3	5bfd7a20e0a811eabbbf42010a19c80f	0.752336448598131	Mono.CD14	0.87444933100189	#B973FF	6.86770726656749	0.536961155841273	3592	Mono.CD16	#E680FF	-6.25359762348767	9.81125188619851
X044_icicle-3	5bfe6e94e0a811eabbbf42010a19c80f	0.746657754010695	T.CD4.Memory	0.612653467713125	#009444	-2.92981187000977	-0.556499296015904	3147	T.CD4.Memory	#009444	3.91414699505658	1.04446174268844
X044_icicle-3	5c044706e0a811eabbbf42010a19c80f	0.717914438502674	B.Naive	0.501836465309805	#F26439	0.123164664780572	5.86482871265609	5146	B.Naive	#F26439	-6.36087074962082	-8.2986663514419
X044_icicle-3	5bfd8d44e0a811eabbbf42010a19c80f	0.718707940780619	NK	0.588950562385924	#8DC63F	1.14265741361746	-4.24338248630484	1738	NK	#8DC63F	-1.53370828796112	-0.211541250175367
X044_icicle-3	5bff55fce0a811eabbbf42010a19c80f	0.731951871657754	T.DoubleNegative	0.434670653508126	#00D37D	-0.561279981243761	-1.60386807858397	4387	T.CD8.Exhausted	#8D98B7	1.8158729772385	-3.02280260031229
X044_icicle-3	5bffe0f8e0a811eabbbf42010a19c80f	0.779411764705882	Mono.CD14	0.783187572563239	#B973FF	6.68684617480806	0.257132822662761	5332	Mono.CD16	#E680FF	-5.82421563733001	10.3231014761722
X044_icicle-3	5c01777ee0a811eabbbf42010a19c80f	0.677376171352075	NK	0.45972433551883	#8DC63F	1.0659448284605	-4.16088292580601	1369	NK	#8DC63F	-1.39974864296193	-0.657124055197151
X044_icicle-3	5c01e416e0a811eabbbf42010a19c80f	0.778074866310161	T.CD4.Naive	0.730063890759433	#81D08B	-2.41205258611677	0.627294018133202	8596	T.CD4.Memory	#009444
X044_icicle-3	5c04922ee0a811eabbbf42010a19c80f	0.776737967914439	B.Naive	0.756570153638255	#F26439	0.278226773104625	7.46232187292883	4213	B.Active	#992E46	-5.90300621654071	-5.985718880682
X044_icicle-3	5c00c7f2e0a811eabbbf42010a19c80f	0.736278447121821	B.Naive	0.801634086863663	#F26439	0.37590276352158	7.51089230495911	3067	B.Naive	#F26439	-6.38779048277299	-8.3576548441338
X044_icicle-3	5c04652ee0a811eabbbf42010a19c80f	0.797587131367292	NK	0.785492307923814	#8DC63F	1.35229404474233	-2.76616643159187	1190	NK	#8DC63F	-3.09417395502407	0.336031741258587
X044_icicle-3	5c059020e0a811eabbbf42010a19c80f	0.755361930294906	T.CD4.Memory	0.644060869862893	#009444	-0.723689803575158	-2.46439841134186	4328	T.CD8.Exhausted	#8D98B7	1.871694	-3.391633
X044_icicle-3	5c002522e0a811eabbbf42010a19c80f	0.71916890080429	NK	0.421282972965862	#8DC63F	-0.0239552201208948	-2.21135663585537	4169	NK	#8DC63F	-1.54502988811874	-0.281867745790965
X044_icicle-3	5c008742e0a811eabbbf42010a19c80f	0.766085790884719	T.CD4.Naive	0.794851860519362	#81D08B	-2.08005495498578	-0.00514770929243025	5735	T.CD4.Naive	#81D08B
X044_icicle-3	5c028ceae0a811eabbbf42010a19c80f	0.67426273458445	B.Naive	0.556011431050528	#F26439	-0.250559878178228	6.42583401927863	2998	B.Naive	#F26439	-5.47112254052745	-8.9320613919347
X044_icicle-3	5c03a8aae0a811eabbbf42010a19c80f	0.784182305630027	NK	0.585161643221834	#8DC63F	2.07553164709239	-3.86283829941799	3127	NK	#8DC63F	-1.73534575182159	-0.196623212502748
X044_icicle-3	5bfdbdbee0a811eabbbf42010a19c80f	0.743624161073826	NK	0.76006109618401	#8DC63F	1.01372639039238	-5.37254117701986	1439	NK	#8DC63F	-2.03544283117796	-0.0428944988955334
X044_icicle-3	5c03b91ce0a811eabbbf42010a19c80f	0.780536912751678	NK	0.43563854308055	#8DC63F	1.28738771185059	-4.21278675999692	3717	NK	#8DC63F	-3.94220558988558	-0.210681659859804
X044_icicle-3	5bfd31fae0a811eabbbf42010a19c80f	0.748990578734859	T.CD4.Memory	0.469526817567332	#009444	-0.128956960494437	5.62929145746671	7108	B.Naive	#F26439
X044_icicle-3	5bff1a9ce0a811eabbbf42010a19c80f	0.723790322580645	T.CD4.Naive	0.595434752795517	#81D08B	-1.20624923938795	1.34214933454378	4462	T.CD4.Naive	#81D08B	5.91850069116629	-1.7721386808127
X044_icicle-3	5c02b33ce0a811eabbbf42010a19c80f	0.917338709677419	T.CD4.Memory	0.514887199680308	#009444	-3.24364015929861	1.14187240407361	3892	T.DoublePositive	#00937D	2.90469449471135	-3.65889065522945
X044_icicle-3	5c04fc46e0a811eabbbf42010a19c80f	0.73989218328841	B.Naive	0.867249132708866	#F26439	0.11808275442361	7.45753508669328	2422	B.Active	#992E46	-6.217492	-6.72393
X044_icicle-3	5c053adae0a811eabbbf42010a19c80f	0.702956989247312	NK	0.883701680867535	#8DC63F	1.60896078759985	-4.99152901618571	3922	NK	#8DC63F	-3.752543	1.464292
X044_icicle-3	5c0590d4e0a811eabbbf42010a19c80f	0.74260752688172	NK	0.566335061480669	#8DC63F	1.58467506716985	-4.15595708683493	2139	NK	#8DC63F	-3.084684	0.7594548
X044_icicle-3	5bfd0126e0a811eabbbf42010a19c80f	0.736877523553163	T.CD8.Effector	0.303922263163446	#1B75BC	-0.900733168926864	-2.14442575792812	1974	T.CD8.Exhausted	#8D98B7	1.30712979506307	-3.03983871055614
X044_icicle-3	5bff40d0e0a811eabbbf42010a19c80f	0.820080862533693	Mono.CD14	1	#B973FF	7.10836308627561	0.594970378080429	3011	Mono.CD16	#E680FF	-6.32670699471807	9.2073349468532
X044_icicle-3	5bffc9d8e0a811eabbbf42010a19c80f	0.787061994609164	NK	0.629646892267807	#8DC63F	1.38181691198658	-2.71877432405017	2543	NK	#8DC63F	-3.68584754999529	-0.302141407880055
X044_icicle-3	5c000e98e0a811eabbbf42010a19c80f	0.779273216689098	T.CD4.Naive	0.448006274467624	#81D08B	-1.8530705700071	-1.40237522884575	6647	T.CD4.Memory	#009444	4.65187805025634	1.8956326025995
X044_icicle-3	5c0535e4e0a811eabbbf42010a19c80f	0.774932614555256	T.CD4.Naive	0.670938357845539	#81D08B	-2.85471776054439	-0.464411966336457	4816	T.CD4.Memory	#009444	5.913037	1.62959
X044_icicle-3	5bfdc35ee0a811eabbbf42010a19c80f	0.774932614555256	T.CD8.Effector	0.476970326595389	#1B75BC	1.93887835103658	-3.50294411318272	3431	NK	#8DC63F	-3.69805755211597	1.31839315904806
X044_icicle-3	5bfe0242e0a811eabbbf42010a19c80f	0.735849056603774	NK	0.641734744176197	#8DC63F	1.78324684976456	-3.06632158575175	1579	NK	#8DC63F	-4.39111036644127	0.689034930354721
X044_icicle-3	5bfe529ce0a811eabbbf42010a19c80f	0.813513513513514	T.CD4.Naive	0.452497942551392	#81D08B	-4.16160551810949	0.850223546178706	3426	T.CD4.Memory	#009444	5.08398807196285	2.31692728897016
X044_icicle-3	5c00cedce0a811eabbbf42010a19c80f	0.780323450134771	NK	0.486520381125834	#8DC63F	0.710812420516243	-4.275028032258	1268	NK	#8DC63F	-3.77134750349834	-0.241430723048576
X044_icicle-3	5bfcc65ce0a811eabbbf42010a19c80f	0.763157894736842	T.CD4.Memory	0.528892151293228	#009444	-4.13822605923225	0.200115530653225	1748	T.CD4.Memory	#009444	6.78090238078853	1.34242887913442
X044_icicle-3	5c0215a8e0a811eabbbf42010a19c80f	0.738191632928475	NK	0.856895255568631	#8DC63F	0.670382029152473	-3.86517340714544	4297	NK	#8DC63F	-4.88082757500221	0.732015603464979
X044_icicle-3	5c02c854e0a811eabbbf42010a19c80f	0.706359945872801	T.CD4.Memory	0.552241416548962	#009444	-3.26847027326858	-1.01141592439283	4947	T.CD4.Memory	#009444	6.68731521343036	0.563979277394661
X044_icicle-3	5c03c718e0a811eabbbf42010a19c80f	0.744939271255061	T.CD4.Memory	0.572169687673402	#009444	-2.21792602980655	-0.459059311077485	4844	T.CD4.Memory	#009444	5.65977842751117	0.924765516519489
X044_icicle-3	5c04f2aae0a811eabbbf42010a19c80f	0.779352226720648	T.CD4.Memory	0.36681929175389	#009444	-0.280186524138939	-2.6335876114027	2515	NK	#8DC63F	-2.91218807699915	0.901663626173344
X044_icicle-3	5bfdfb9ee0a811eabbbf42010a19c80f	0.733423545331529	B.Naive	0.82036750603113	#F26439	0.488448271733733	6.67103990332694	5879	B.Naive	#F26439	-5.46956525366913	-9.34667244791183
X044_icicle-3	5bfe3b54e0a811eabbbf42010a19c80f	0.762837837837838	NK	0.886978962520817	#8DC63F	1.10843023077775	-3.6505600755337	2791	NK	#8DC63F	-3.11341594321014	-0.441843745313389
X044_icicle-3	5c041bfae0a811eabbbf42010a19c80f	0.794594594594595	T.CD4.Memory	0.998834004199104	#009444	-2.56485423734824	-1.90574891640147	3499	T.CD4.Exhausted	#779383	5.41823607965631	0.0689847773972714
X044_icicle-3	5c0508bce0a811eabbbf42010a19c80f	0.706081081081081	T.CD4.Naive	0.390855584035413	#81D08B	-0.962561021634195	-0.629245865578448	8333	T.CD4.Memory	#009444	6.61351	1.778443
X044_icicle-3	5bfc9dc6e0a811eabbbf42010a19c80f	0.749322493224932	T.DoubleNegative	0.348847906488007	#00D37D	-4.24729876967241	0.126997806649471	1686	T.CD4.Memory	#009444	7.1151468798984	1.31818878123593
X044_icicle-3	5bfd48d4e0a811eabbbf42010a19c80f	0.890921409214092	T.CD4.Memory	0.739718490765394	#009444	1.86063378607961	-3.16581951115399	5430	T.DoublePositive	#00937D	2.98171333726439	-3.06941820662608
X044_icicle-3	5bfeed1ae0a811eabbbf42010a19c80f	0.700270635994587	T.CD4.Memory	0.643995079589163	#009444	-4.07400442879053	-0.225710810670136	3902	T.CD4.Memory	#009444	4.70263350993026	1.72967664460943
X044_icicle-3	5c028308e0a811eabbbf42010a19c80f	0.73680649526387	T.CD4.Memory	0.702637963545003	#009444	-2.10326393333427	1.01790134936525	2010	T.CD4.Memory	#009444	3.5376659577715	1.21885495786963
X044_icicle-3	5c049418e0a811eabbbf42010a19c80f	0.728687415426252	T.CD8.Effector	0.309312702048476	#1B75BC	1.46784442487789	-3.1049793607593	2982	NK	#8DC63F	-2.51817980385644	-0.605853629316759
X044_icicle-3	5bfd6da0e0a811eabbbf42010a19c80f	0.731707317073171	T.CD4.Memory	0.468691871597231	#009444	-3.69626765064003	0.203045033707394	2772	T.CD4.Memory	#009444	5.96755608383684	1.79072928392238
X044_icicle-3	5bfe2deee0a811eabbbf42010a19c80f	0.737671232876712	T.CD4.Memory	0.630580094576608	#009444	-2.36864064456079	0.26717837908417	3595	T.CD4.Memory	#009444	4.14465734825592	1.09243544163482
X044_icicle-3	5bff0ac0e0a811eabbbf42010a19c80f	0.757123473541384	T.CD4.Naive	0.437224174881276	#81D08B	-1.65200767431957	-0.13293778195177	4429	T.CD4.Exhausted	#779383	5.67124162789384	-0.0825713598139033
X044_icicle-3	5bff5be2e0a811eabbbf42010a19c80f	0.779891304347826	T.CD4.Naive	0.61577954254068	#81D08B	-3.00395086256332	0.918060105873005	6128	T.CD4.Memory	#009444	6.11938912431772	0.998123153800083
X044_icicle-3	5c030e72e0a811eabbbf42010a19c80f	0.797150610583446	NK	0.700827366114072	#8DC63F	1.77173415067879	-3.8451089990541	1712	NK	#8DC63F	-3.65326976356051	0.00184990469224036
X044_icicle-3	5c03ce0ce0a811eabbbf42010a19c80f	0.801221166892809	T.CD4.Naive	0.487763742144721	#81D08B	-2.04506962584889	0.521308720312963	4696	T.CD4.Memory	#009444	6.34119725074244	1.26230102174563
X044_icicle-3	5bfcf3fce0a811eabbbf42010a19c80f	0.726222826086957	B.Naive	0.784578825302405	#F26439	0.454796423153599	6.80870156857927	1591	B.Active	#992E46	-6.38597696956934	-6.54128989476066
X044_icicle-3	5c00cd56e0a811eabbbf42010a19c80f	0.745578231292517	B.Activated	0.570649463786187	#992E46	0.382808663984632	7.13782469333827	3954	B.Naive	#F26439	-6.06391266002133	-8.3181541904717
X044_icicle-3	5c01d764e0a811eabbbf42010a19c80f	0.780570652173913	NK	0.700963792523628	#8DC63F	1.65500863144693	-2.76027433941412	2292	NK	#8DC63F	-4.40975533158646	0.205149067320124
X044_icicle-3	5c020018e0a811eabbbf42010a19c80f	0.761224489795918	T.CD8.Effector	0.430541430997918	#1B75BC	-1.45049428053234	0.332347797894878	7017	T.CD4.Memory	#009444	6.74019344190014	0.274978444126766
X044_icicle-3	5c063692e0a811eabbbf42010a19c80f	0.752043596730245	NK	0.501971386456789	#8DC63F	1.56806634317346	-2.50141011228911	2974	NK	#8DC63F	-1.397785	0.2773739
X044_icicle-3	5bfc99c0e0a811eabbbf42010a19c80f	0.743869209809264	T.CD4.Naive	0.333359771580618	#81D08B	-0.834793236224507	-1.16139914712651	4410	T.CD4.Memory	#009444	3.13468971662938	0.838571911702206
X044_icicle-3	5bfe946ee0a811eabbbf42010a19c80f	0.748299319727891	Mono.CD14	0.784369176292466	#B973FF	6.55484539109021	1.02430817575079	2998	Mono.CD16	#E680FF	-6.02872817992506	10.1488632292859
X044_icicle-3	5c04cbf4e0a811eabbbf42010a19c80f	0.79047619047619	T.CD4.Memory	0.458381158489192	#009444	-0.900621653613869	0.0727681544813021	6141	T.CD4.Memory	#009444	7.38089483604338	0.87167034300221
X044_icicle-3	5c02e19ae0a811eabbbf42010a19c80f	0.67462482946794	B.Naive	0.669201688742983	#F26439	0.284004756868787	6.90789926982629	7480	B.Naive	#F26439	-6.75731157457755	-8.87785851093292
X044_icicle-3	5c0477c6e0a811eabbbf42010a19c80f	0.751362397820163	Mono.CD14	1	#B973FF	7.10766222933522	0.881621444528185	5922	Mono.CD16	#E680FF	-4.95095803115541	10.3386357529879
X044_icicle-3	5c050ca4e0a811eabbbf42010a19c80f	0.693042291950887	T.CD4.Naive	0.659616251056514	#81D08B	-2.07335162265195	-1.43640122426752	3890	T.CD4.CD45RO.CD45RA	#00C63F
X044_icicle-3	5c01f37ae0a811eabbbf42010a19c80f	0.796169630642955	NK	0.649787052876898	#8DC63F	1.57929978296096	-2.57500240199548	1850	NK	#8DC63F	-3.0490021244478	-0.289741455474514
X044_icicle-3	5bff5dc2e0a811eabbbf42010a19c80f	0.747950819672131	B.Naive	0.629633275618298	#F26439	-0.167682476617491	6.32326360972815	5458	B.Naive	#F26439	-5.61381738911108	-9.22178988062799
X044_icicle-3	5c007b44e0a811eabbbf42010a19c80f	0.719562243502052	T.DoubleNegative	0.423313625844153	#00D37D	1.13486681847662	-2.97708413681501	1477	NK	#8DC63F	-3.20510271285054	-0.457217561604576
X044_icicle-3	5c00bc12e0a811eabbbf42010a19c80f	0.763661202185792	Mono.CD14	0.661809180286056	#B973FF	6.85382626462879	0.194872208348213	7062	Mono.CD16	#E680FF	-5.63062601800596	10.7082031025223
X044_icicle-3	5c012184e0a811eabbbf42010a19c80f	0.811475409836066	NK	0.794723685642876	#8DC63F	0.868394721178889	-3.49015872286297	1897	NK	#8DC63F	-2.71282200355403	-0.376363748294774
X044_icicle-3	5c020392e0a811eabbbf42010a19c80f	0.734610123119015	Mono.CD14	0.737103461232271	#B973FF	6.82640021698405	0.346007467215596	5450	Mono.CD16	#E680FF	-6.02460873159074	10.1388515126993
X044_icicle-3	5bfd6aa8e0a811eabbbf42010a19c80f	0.738030095759234	NK	0.273822964861754	#8DC63F	0.781254138516562	-2.7730005044645	2818	NK	#8DC63F	-1.7283141577418	-0.0909368345405365
X044_icicle-3	5c011b44e0a811eabbbf42010a19c80f	0.652739726027397	Mono.CD14	0.930865210343157	#B973FF	6.81184215840139	0.470988909146846	7533	Mono.CD14	#B973FF	-7.6644477778752	9.67662342879522
X044_icicle-3	5c0173b4e0a811eabbbf42010a19c80f	0.651162790697675	B.Naive	0.819808849725827	#F26439	-0.149391492027841	5.8716313000141	1953	B.Naive	#F26439	-5.42866426599538	-7.96677897279296
X044_icicle-3	5c027912e0a811eabbbf42010a19c80f	0.610123119015048	B.Naive	0.778417568181784	#F26439	0.316351133101054	6.24530411291794	4449	DC.Myeloid	#9246FF	-7.3895452858283	6.32226778644818
X044_icicle-3	5c04edd2e0a811eabbbf42010a19c80f	0.814637482900137	T.CD8.Effector	0.825340898156696	#1B75BC	0.207852022683109	-4.17503084594131	3019	NK	#8DC63F	-4.14853267758666	1.08875186170623
X044_icicle-3	5bfd2c28e0a811eabbbf42010a19c80f	0.755144032921811	T.CD4.Memory	0.275586412639547	#009444	-0.515219781077086	0.757747333006357	5858	T.CD4.Naive	#81D08B	5.30545142075215	-1.70154861582894
X044_icicle-3	5bfff20ae0a811eabbbf42010a19c80f	0.792465753424658	NK	0.762757291753662	#8DC63F	1.16377713173603	-5.25636768991216	3000	NK	#8DC63F	-3.68499373452972	0.0957345552189021
X044_icicle-3	5c018b7ee0a811eabbbf42010a19c80f	0.803424657534247	NK	0.644787854702394	#8DC63F	2.24471239229084	-4.78618911899745	4043	NK	#8DC63F	-3.48523148506974	1.0388657582595
X044_icicle-3	5c0486dae0a811eabbbf42010a19c80f	0.760387811634349	T.CD4.Memory	0.549265587905646	#009444	-1.83605338431939	-0.0863704368743794	3872	T.CD4.Memory	#009444	3.67636148900622	1.45801492538948
X044_icicle-3	5bfe9d1ae0a811eabbbf42010a19c80f	0.719917012448133	T.CD4.Memory	0.60116913894966	#009444	-2.84683084427197	-0.81968190271626	3521	T.CD4.Memory	#009444	4.26974498470608	0.248879267213632
X044_icicle-3	5bffe814e0a811eabbbf42010a19c80f	0.722451790633609	NK	0.701495968566165	#8DC63F	1.56335494522454	-3.77192237768308	4073	NK	#8DC63F	-1.56781210789921	-0.214927623124187
X044_icicle-3	5c01dbe2e0a811eabbbf42010a19c80f	0.758573388203018	T.CD4.Memory	0.583558403933751	#009444	-1.88851493796672	-1.04975984068705	3118	T.CD4.Memory	#009444	4.15977163256336	1.20605474845752
X044_icicle-3	5c01c92ce0a811eabbbf42010a19c80f	0.781292984869326	T.CD4.Memory	0.51007575873588	#009444	-3.13813979780085	0.758922616744658	2638	T.CD8.Naive	#76ACD7
X044_icicle-3	5c027160e0a811eabbbf42010a19c80f	0.740384615384615	NK	0.902814399192769	#8DC63F	1.26740630806869	-5.04846330096763	2715	NK	#8DC63F	-3.79119777457996	-0.0526212317003841
X044_icicle-3	5c03b4d0e0a811eabbbf42010a19c80f	0.772664835164835	T.CD4.Naive	0.336337725392379	#81D08B	-0.244293489262433	5.93662151288515	9028	B.Active	#992E46	-6.87085236305505	-5.69832891361805
X044_icicle-3	5c05ac36e0a811eabbbf42010a19c80f	0.781292984869326	NK	0.827057752515198	#8DC63F	1.69458828878485	-3.65303967682453	1905	NK	#8DC63F	-2.742174	-0.5662719
X044_icicle-3	5bfcfb0ee0a811eabbbf42010a19c80f	0.764099037138927	T.CD4.Memory	0.43578550350639	#009444	-1.89591130859162	-1.04115496113614	6108	T.CD4.Naive	#81D08B	5.82868884646412	-1.05565999978809
X044_icicle-3	5bfd87c2e0a811eabbbf42010a19c80f	0.742090784044017	T.CD4.Memory	0.649094306752036	#009444	-3.83592749886106	-1.53582383146633	5586	T.CD4.Memory	#009444	4.62690665575069	0.51280043467185
X044_icicle-3	5bff6ab0e0a811eabbbf42010a19c80f	0.69050894085282	Mono.CD14	0.943558818210805	#B973FF	6.81621450032072	0.0694393291050216	3981	Mono.CD16	#E680FF	-6.42472623231337	9.51008092803495
X044_icicle-3	5c01f078e0a811eabbbf42010a19c80f	0.817744154057772	T.CD4.Memory	0.598240145434533	#009444	-0.712062021570411	0.151423503597642	4858	T.CD4.Naive	#81D08B	5.85179840497464	-1.82145290359024
X044_icicle-3	5c03009ee0a811eabbbf42010a19c80f	0.761348005502063	B.Naive	0.517369539480422	#F26439	0.00158765627280255	6.69812886596262	3338	B.Active	#992E46	-6.10244578874678	-5.25097535527694
X044_icicle-3	5c04ef26e0a811eabbbf42010a19c80f	0.672627235213205	T.CD4.Memory	0.496508616061692	#009444	-4.09889196055498	-0.0385915104518527	3431	T.CD4.Exhausted	#779383	5.87379752387007	-0.243997691730995
X044_icicle-3	5bfe77d6e0a811eabbbf42010a19c80f	0.71831955922865	T.DoubleNegative	0.362946837508307	#00D37D	1.67733119843024	-3.40949011277842	4845	T.DoubleNegative	#00D37D	0.252813077505856	-2.16796816183291
X044_icicle-3	5bfec588e0a811eabbbf42010a19c80f	0.763448275862069	T.CD4.Memory	0.669025030066267	#009444	-2.25514729513561	1.44684400944435	2260	T.CD4.Memory	#009444	3.60821550093796	1.47884004582228
X044_icicle-3	5c04eaa8e0a811eabbbf42010a19c80f	0.783746556473829	T.CD4.Naive	0.502847240301917	#81D08B	-1.72057284960557	0.563145129012673	3351	T.CD4.Memory	#009444	6.66791074988771	1.49339320615796
X044_icicle-3	5c051f50e0a811eabbbf42010a19c80f	0.747933884297521	T.CD4.Memory	0.358294658637104	#009444	-3.22928386928763	-0.426973246818992	4048	T.DoubleNegative	#00D37D	2.041374	-2.449668
X044_icicle-3	5bfccae4e0a811eabbbf42010a19c80f	0.726206896551724	T.CD4.Naive	0.760984696859165	#81D08B	-0.767005772159947	-0.856884885582549	7349	T.CD4.Memory	#009444	4.02444673189939	1.23324413793993
X044_icicle-3	5c00441ce0a811eabbbf42010a19c80f	0.675862068965517	NK	0.637566033470349	#8DC63F	1.35916324137757	-2.48059268783392	5263	T.CD8.Exhausted	#8D98B7	0.836616096323483	-2.8784122830172
X044_icicle-3	5c02f996e0a811eabbbf42010a19c80f	0.733425414364641	NK	0.892886559533538	#8DC63F	0.72094396072237	-4.71722484333162	2545	NK	#8DC63F	-3.17858503348718	0.723358468407197
X044_icicle-3	5bfeca38e0a811eabbbf42010a19c80f	0.765193370165746	NK	0.515812691248994	#8DC63F	0.164720600471447	-2.41351581095419	1449	NK	#8DC63F	-2.25735334940352	0.129982477185612
X044_icicle-3	5c00b280e0a811eabbbf42010a19c80f	0.766574585635359	NK	0.601789481189945	#8DC63F	1.20348361707342	-2.72634332245032	2139	NK	#8DC63F	-1.66874880300443	-0.0849913991170464
X044_icicle-3	5c020cfce0a811eabbbf42010a19c80f	0.698895027624309	B.Naive	0.455670961248032	#F26439	0.753239389025779	5.2234439570148	6327	B.Naive	#F26439	-5.46186842343018	-7.74834624117759
X044_icicle-3	5c028ec0e0a811eabbbf42010a19c80f	0.700276243093923	B.Naive	0.369047886183613	#F26439	-0.672990500574674	1.02624552867213	3866	T.CD8.Naive	#76ACD7
X044_icicle-3	5c056b68e0a811eabbbf42010a19c80f	0.771408839779006	NK	0.790229918724947	#8DC63F	0.229983630763964	-3.97823799716186	3675	NK	#8DC63F	-1.270513	-0.7527071
X044_icicle-3	5bfe6228e0a811eabbbf42010a19c80f	0.729224376731302	Mono.CD14	0.782492321856061	#B973FF	6.40396555060416	1.07647058699309	9370	Mono.CD16	#E680FF	-5.21053141306881	10.7027607604836
X044_icicle-3	5bff25d2e0a811eabbbf42010a19c80f	0.767313019390582	NK	0.410278502438594	#8DC63F	1.81618501861613	-4.28225380565604	2598	NK	#8DC63F	-3.47122032263286	-0.272131370200794
X044_icicle-3	5c032fc4e0a811eabbbf42010a19c80f	0.718836565096953	T.CD4.Memory	0.89264006597807	#009444	-3.75923852700908	-0.874266349578475	3383	T.CD4.CD45RO.CD45RA	#00C63F	2.74479639109297	-0.315354354822843
X044_icicle-3	5c042690e0a811eabbbf42010a19c80f	0.772475795297372	NK	0.750665094466697	#8DC63F	1.38573453777266	-4.524474690834	2115	NK	#8DC63F	-1.14707046382062	-0.412876134849736
X044_icicle-3	5c0445e4e0a811eabbbf42010a19c80f	0.674273858921162	Mono.CD14	1	#B973FF	7.39183574314395	1.74032264224031	2638	DC.Myeloid	#9246FF	-8.40591629141441	7.93334749481131
X044_icicle-3	5bfd4622e0a811eabbbf42010a19c80f	0.803051317614424	T.CD4.Naive	0.414899783547201	#81D08B	-2.50994316213268	1.01251294685091	3103	T.CD4.Memory	#009444	5.51138950536641	2.60150976378927
X044_icicle-3	5bfd9050e0a811eabbbf42010a19c80f	0.805401662049862	T.CD4.Naive	0.742267598076316	#81D08B	-0.814623625490247	-0.658168836524518	4218	T.CD8.Naive	#76ACD7
X044_icicle-3	5c028358e0a811eabbbf42010a19c80f	0.78393351800554	T.CD8.Naive	0.449698697177755	#76ACD7	-1.92378620770837	1.61159362738293	2930	T.CD4.Memory	#009444	5.64495978447108	0.986150296980077
X044_icicle-3	5bfe616ae0a811eabbbf42010a19c80f	0.819694868238558	NK	0.949318598450892	#8DC63F	0.792739041040304	-4.9085893942892	1819	NK	#8DC63F	-2.57355172625391	-0.784059432761071
X044_icicle-3	5bff2df2e0a811eabbbf42010a19c80f	0.797635605006954	T.CD4.Naive	0.468054754067264	#81D08B	-4.18017265732196	-1.76671163719394	238	T.CD8.Naive	#76ACD7
X044_icicle-3	5c00dad0e0a811eabbbf42010a19c80f	0.733333333333333	T.CD4.Naive	0.764077871149719	#81D08B	-0.666660980578174	1.13432087855072	5200	T.CD4.Memory	#009444	7.13124755140479	-0.109662792796461
X044_icicle-3	5c020342e0a811eabbbf42010a19c80f	0.813453536754508	B.Naive	0.764137833950057	#F26439	-0.0848465459165656	5.33164137733332	2518	B.Naive	#F26439	-6.50079163609084	-7.95074414169594
X044_icicle-3	5c0283b2e0a811eabbbf42010a19c80f	0.7125	T.CD4.Naive	0.450987911769403	#81D08B	0.884887174202082	-2.03352539651196	2701	T.CD8.Effector	#1B75BC	1.69766749986646	-4.30207892152495
X044_icicle-3	5c05af42e0a811eabbbf42010a19c80f	0.737134909596662	T.CD4.Naive	0.861955465124352	#81D08B	-3.02607059214725	0.976979031442909	8088	T.CD4.Memory	#009444	3.972201	1.517484
X044_icicle-3	5c0627bae0a811eabbbf42010a19c80f	0.770457697642164	T.CD4.Memory	0.394678973091139	#009444	-2.017973813017	0.136183900006657	3821	T.CD4.Exhausted	#779383	5.188903	0.04315135
X044_icicle-3	5bffe418e0a811eabbbf42010a19c80f	0.747222222222222	T.CD4.Naive	0.465593003120937	#81D08B	-3.36191784344703	-0.336698198811458	3477	T.CD4.Memory	#009444	4.50586387305392	-0.00156978724636828
X044_icicle-3	5c01bc02e0a811eabbbf42010a19c80f	0.751388888888889	NK	0.719172210823396	#8DC63F	1.87743401896386	-2.52994307098587	2441	NK	#8DC63F	-1.99708347015267	-0.450529847667788
X044_icicle-3	5c049d8ce0a811eabbbf42010a19c80f	0.662726008344924	Mono.CD14	0.745217744822849	#B973FF	6.66080397215585	1.17208645321206	10196	Mono.CD16	#E680FF	-6.40192440116939	9.99142646279093
X044_icicle-3	5bfebcdce0a811eabbbf42010a19c80f	0.79624478442281	NK	0.649886748885328	#8DC63F	0.695355522749134	-3.30428645333793	3284	NK	#8DC63F	-3.87225427161145	1.52899690037728
X044_icicle-3	5bfef378e0a811eabbbf42010a19c80f	0.761474269819193	T.CD4.Naive	0.630598499146997	#81D08B	-1.38045191615527	0.19541527226028	3080	T.CD4.Memory	#009444	6.14821638149721	1.87643794574303
X044_icicle-3	5c03e626e0a811eabbbf42010a19c80f	0.650904033379694	NK	0.440721813125698	#8DC63F	0.418824044641803	-3.01883834253838	2448	NK	#8DC63F	-1.00589351380816	-0.482126901499121
X044_icicle-3	5c045f52e0a811eabbbf42010a19c80f	0.76356050069541	T.DoubleNegative	0.439391535243402	#00D37D	1.12671437650206	-1.69114618807138	5965	T.CD8.Exhausted	#8D98B7	1.94170639554521	-3.64717495263958
X044_icicle-3	5c04cdf2e0a811eabbbf42010a19c80f	0.910041841004184	T.CD4.Memory	0.436851795174507	#009444	-2.95441498973584	0.960001139431046	4095	T.DoublePositive	#00937D	2.84332349023721	-3.62745973334283
X044_icicle-3	5c0549d0e0a811eabbbf42010a19c80f	0.794158553546593	T.CD4.Naive	0.492818599166885	#81D08B	-2.19256364915666	-0.930032850003067	7664	T.CD4.Memory	#009444	7.886262	1.149632
X044_icicle-3	5c058cece0a811eabbbf42010a19c80f	0.739221140472879	T.CD4.Naive	0.562947450310755	#81D08B	-3.93296271646386	0.973947322094426	2814	T.CD4.Memory	#009444	3.855894	0.2528169
X044_icicle-3	5c060f1ee0a811eabbbf42010a19c80f	0.786509040333797	T.CD4.Memory	0.528615981851598	#009444	-3.99346545159564	-0.467254158751715	5286	T.CD4.Memory	#009444	3.000695	0.9126407
X044_icicle-3	5bffcc76e0a811eabbbf42010a19c80f	0.741980474198047	B.Naive	0.680096484605437	#F26439	-0.129881717299448	6.94139765174719	4345	B.Active	#992E46	-6.75353378943057	-6.1676202645613
X044_icicle-3	5c012878e0a811eabbbf42010a19c80f	0.65041782729805	B.Naive	0.860008000499879	#F26439	0.868235219170395	6.95063764935276	4215	B.Active	#992E46	-6.49982355569418	-5.66343761295361
X044_icicle-3	5c045acae0a811eabbbf42010a19c80f	0.709902370990237	NK	0.733541251735517	#8DC63F	0.590698628572119	-5.09530131488033	1590	NK	#8DC63F	-1.50765492571723	-0.640175411573398
X044_icicle-3	5c02d498e0a811eabbbf42010a19c80f	0.755244755244755	NK	0.798809390596461	#8DC63F	1.29296731639385	-3.51327634135968	3212	NK	#8DC63F	-1.91561200482699	0.328435840704854
X044_icicle-3	5c0035f8e0a811eabbbf42010a19c80f	0.78041958041958	T.CD4.Memory	0.596022505793085	#009444	-2.22074724826948	-0.428985320589991	2177	T.CD4.Memory	#009444	4.8327846412646	1.50488800687215
X044_icicle-3	5c049d32e0a811eabbbf42010a19c80f	0.68041958041958	T.CD4.Memory	0.743679286922579	#009444	-3.22013131396896	0.501283892767929	6043	T.CD4.Naive	#81D08B	6.38384343502979	-2.09984748241282
X044_icicle-3	5c0532ece0a811eabbbf42010a19c80f	0.824229691876751	T.CD4.Naive	0.84106971280792	#81D08B	-2.19825395178602	-0.588088254170471	6106	T.CD4.Memory	#009444	5.078785	1.842978
X044_icicle-3	5bfd02c0e0a811eabbbf42010a19c80f	0.774509803921569	T.CD4.Naive	0.804284324317765	#81D08B	-1.68535210703129	0.543601212367534	5876	T.CD4.Memory	#009444	6.50445215623073	1.02343896178752
X044_icicle-3	5bfd5ce8e0a811eabbbf42010a19c80f	0.793417366946779	NK	0.542652073459106	#8DC63F	0.668048497288116	-4.25379054907459	1759	NK	#8DC63F	-3.5259274943088	-0.591563085409325
X044_icicle-3	5bfdf7fce0a811eabbbf42010a19c80f	0.737252124645892	NK	0.758859180001846	#8DC63F	1.26835875711826	-4.69994160005734	2640	NK	#8DC63F	-3.50712716012516	-0.0721336632849277
X044_icicle-3	5bfe5b7ae0a811eabbbf42010a19c80f	0.836402266288952	NK	0.527263700122905	#8DC63F	1.51716054587017	-3.31096114310636	2682	NK	#8DC63F	-1.474023192043	-1.13602322558721
X044_icicle-3	5c011482e0a811eabbbf42010a19c80f	0.764005602240896	NK	0.672084128902445	#8DC63F	1.34685652036487	-5.33113317548342	2450	NK	#8DC63F	-2.03890752211413	-0.385594367013089
X044_icicle-3	5c04c870e0a811eabbbf42010a19c80f	0.824362606232295	B.Activated	0.383162810166645	#992E46	0.409720085459732	5.67414125010319	3572	B.Naive	#F26439	-6.83179969209713	-8.64927660389232
X044_icicle-3	5c057e3ce0a811eabbbf42010a19c80f	0.771008403361345	T.CD4.Memory	0.790793170264505	#009444	-4.22816594912347	-0.749786073838366	3604	T.CD4.Memory	#009444	7.167789	0.9344047
X044_icicle-3	5bfce0e2e0a811eabbbf42010a19c80f	0.729312762973352	T.CD4.Memory	0.572955867717056	#009444	-0.55590929172947	-2.39106307353846	3028	T.CD8.Effector	#1B75BC	1.81332297328954	-4.46813916351317
X044_icicle-3	5bfd5db0e0a811eabbbf42010a19c80f	0.737026647966339	T.CD8.Effector	0.532528398269093	#1B75BC	1.46538472391415	-5.2005735325214	1238	NK	#8DC63F	-3.26500650941874	-0.195402349988616
X044_icicle-3	5bff832ee0a811eabbbf42010a19c80f	0.734550561797753	T.CD4.Memory	0.532296773510659	#009444	-2.41776216563719	1.06033482986365	2561	T.CD4.CD45RO.CD45RA	#00C63F	3.86243069719599	-0.836425963765444
X044_icicle-3	5bffbdd0e0a811eabbbf42010a19c80f	0.769985974754558	T.CD4.Memory	0.832098626617338	#009444	-3.83045403876327	-0.295370913555877	3067	T.CD4.Memory	#009444	4.61658624532715	1.07198536031803
X044_icicle-3	5c03d0e6e0a811eabbbf42010a19c80f	0.732117812061711	T.CD4.Memory	0.422545687693423	#009444	0.46643878828096	-1.99709346235776	6295	T.CD8.Exhausted	#8D98B7	1.02068580703341	-3.33079106936926
X044_icicle-3	5c04ca5ae0a811eabbbf42010a19c80f	0.754558204768584	T.CD4.Memory	0.670265253709235	#009444	-3.02881258385918	-1.48401246994481	7005	T.CD4.Memory	#009444	7.23399675644298	1.64934524626315
X044_icicle-3	5c04df04e0a811eabbbf42010a19c80f	0.754558204768584	T.CD4.Memory	0.270699785829528	#009444	1.28890814056949	-2.0885314263648	1962	NK	#8DC63F	-1.90094583700885	-0.248049917378351
X044_icicle-3	5bfd7516e0a811eabbbf42010a19c80f	0.743679775280899	T.CD4.Naive	0.878840298287851	#81D08B	-0.649375523432321	-0.295008632534897	3343	T.CD4.Memory	#009444	3.09424570280056	0.703952598344235
X044_icicle-3	5bfe6fcae0a811eabbbf42010a19c80f	0.727144866385373	NK	0.514409393323498	#8DC63F	-0.426522377462723	-1.58986392266757	4075	T.CD8.Exhausted	#8D98B7	1.14107734566446	-3.24027032763504
X044_icicle-3	5c029820e0a811eabbbf42010a19c80f	0.688202247191011	T.CD4.Memory	0.58695473295069	#009444	-3.89045914494181	-0.19827929146188	4426	T.CD4.Memory	#009444	4.61512305455761	1.0622469906006
X044_icicle-3	5c02f1c6e0a811eabbbf42010a19c80f	0.694050991501416	T.CD4.Naive	0.674476611887516	#81D08B	-0.972834687707152	1.0966746106851	5268	T.CD4.CD45RO.CD45RA	#00C63F
X044_icicle-3	5c0204d2e0a811eabbbf42010a19c80f	0.739803094233474	Mono.CD14	0.543560017483623	#B973FF	7.43432422743974	0.292278546227821	3684	Mono.CD16	#E680FF	-7.35201814992121	9.80591151913222
X044_icicle-3	5c047d34e0a811eabbbf42010a19c80f	0.775668073136428	NK	0.508898797529814	#8DC63F	2.1992648823013	-3.12813655210206	5900	T.CD8.Effector	#1B75BC	2.11500980940283	-4.9147482287203
X044_icicle-3	5c00efdee0a811eabbbf42010a19c80f	0.730281690140845	NK	0.912621070011508	#8DC63F	1.66588050084211	-2.82035790825951	2689	NK	#8DC63F	-2.97717102878304	-0.650512529376519
X044_icicle-3	5bfd8d94e0a811eabbbf42010a19c80f	0.698166431593794	NK	0.63034106760227	#8DC63F	0.246998895995519	-3.19566025823342	1749	NK	#8DC63F	-2.08155762718771	0.31934594145881
X044_icicle-3	5c01696ee0a811eabbbf42010a19c80f	0.746121297602257	NK	0.878011394858417	#8DC63F	0.731937516980995	-4.91005804137171	2037	NK	#8DC63F	-1.86225644641575	-0.18441944183077
X044_icicle-3	5c04ecb0e0a811eabbbf42010a19c80f	0.778954802259887	B.Activated	0.311259307913982	#992E46	0.792070833704103	-1.81309363143513	3375	T.CD4.Memory	#009444	3.26527490133601	1.24817043924295
X044_icicle-3	5c050376e0a811eabbbf42010a19c80f	0.734132581100141	T.CD8.Effector	0.272375952780138	#1B75BC	-1.29377353726951	-2.15743791255591	4257	T.DoubleNegative	#00D37D	1.980069	-2.030155
X044_icicle-3	5c032060e0a811eabbbf42010a19c80f	0.681303116147309	NK	0.538227779777252	#8DC63F	-0.121933826260403	-4.00621385716236	3545	NK	#8DC63F	-3.65561416785806	0.801165363199146
X044_icicle-3	5c04eff8e0a811eabbbf42010a19c80f	0.816831683168317	T.CD4.Naive	0.332307412741007	#81D08B	-3.0400185672251	2.17097963914558	383	T.CD4.Exhausted	#779383	5.64727392360877	-0.375722537631063
X044_icicle-3	5c05ab64e0a811eabbbf42010a19c80f	0.706506364922207	B.Naive	0.745360732932923	#F26439	-0.103645282596095	6.37399897452776	2579	B.Active	#992E46	-5.021408	-5.7348
X044_icicle-3	5bfef90ee0a811eabbbf42010a19c80f	0.733380480905233	B.Naive	0.588652600965403	#F26439	0.813936099650042	6.67266177576335	3171	B.Naive	#F26439	-6.31780054916578	-6.93440479464944
X044_icicle-3	5c00d882e0a811eabbbf42010a19c80f	0.733380480905233	NK	0.494704463331448	#8DC63F	1.5798281901664	-2.97195499929402	1638	NK	#8DC63F	-2.20346441836371	-0.816291053932991
X044_icicle-3	5c01cbcae0a811eabbbf42010a19c80f	0.759232954545455	T.CD8.Effector	0.65223865709417	#1B75BC	1.18028308058901	-4.14017780196997	2178	NK	#8DC63F	-3.56803887508373	0.777011182357946
X044_icicle-3	5bfe6034e0a811eabbbf42010a19c80f	0.743626062322946	T.CD8.Effector	0.510079796397122	#1B75BC	1.9347223573468	-4.47156945899422	1874	NK	#8DC63F	-3.16369216644261	-0.536582119874705
X044_icicle-3	5bfed2d0e0a811eabbbf42010a19c80f	0.714589235127479	T.CD4.Memory	0.922446781422094	#009444	-3.42546869029781	-1.16794168679312	3186	T.CD4.Memory	#009444	4.16426474310274	1.06894794138981
X044_icicle-3	5c01aa64e0a811eabbbf42010a19c80f	0.742877492877493	T.CD4.Memory	0.436664162190855	#009444	-4.13332510027707	-0.870140306194632	4006	T.CD4.Memory	#009444	4.73266742931097	1.64479980377067
X044_icicle-3	5c0277aae0a811eabbbf42010a19c80f	0.74929178470255	T.CD4.Memory	0.828072374919341	#009444	-3.71337927475044	-0.353371325034617	2952	T.CD4.Memory	#009444	5.94092688192805	1.42816453814526
X044_icicle-3	5c0361d8e0a811eabbbf42010a19c80f	0.696883852691218	T.CD4.Memory	0.856502370369336	#009444	-3.78315198650724	-1.12712866297031	4281	T.CD4.Memory	#009444	3.86546593688441	1.38437538930526
X044_icicle-3	5c051852e0a811eabbbf42010a19c80f	0.726628895184136	NK	0.781917249765522	#8DC63F	1.80834223886504	-3.89965694253988	2400	NK	#8DC63F	-2.463211	-0.414839
X044_icicle-3	5c01a06ee0a811eabbbf42010a19c80f	0.719858156028369	NK	0.47874990802452	#8DC63F	1.01982590606949	-3.90609392726731	1662	NK	#8DC63F	-2.02921135640742	0.617214378442612
X044_icicle-3	5c04a1e2e0a811eabbbf42010a19c80f	0.732244318181818	T.CD8.Effector	0.58260642333913	#1B75BC	-0.342628082034698	-2.58906420448732	3861	T.CD8.Exhausted	#8D98B7	1.74391367572903	-3.46631937874364
X044_icicle-3	5c04b646e0a811eabbbf42010a19c80f	0.687589158345221	NK	0.665392331444693	#8DC63F	1.23084552882536	-4.33196825214231	2400	NK	#8DC63F	-2.02699135308666	-0.135996851722763
X044_icicle-3	5c04e094e0a811eabbbf42010a19c80f	0.791193181818182	T.CD8.Naive	0.391370557357705	#76ACD7	-2.57862136653923	0.0182206562707074	2918	T.CD4.Memory	#009444	3.37437010925205	1.20620567684474
X044_icicle-3	5bffb358e0a811eabbbf42010a19c80f	0.723721590909091	B.Naive	0.730291091965046	#F26439	0.596575734203437	7.23341718110288	2882	B.Naive	#F26439
X044_icicle-3	5bffb72ce0a811eabbbf42010a19c80f	0.736130867709815	NK	0.621271155360955	#8DC63F	0.308760948841301	-3.50318806598265	2582	NK	#8DC63F	-3.03395788309472	0.706615336548128
X044_icicle-3	5bffca3ce0a811eabbbf42010a19c80f	0.709517045454545	T.CD4.Memory	0.476297429495666	#009444	-1.51710648266841	0.629900616477684	3772	T.CD4.Memory	#009444	3.75276450846451	0.750500276060979
X044_icicle-3	5bfe446ee0a811eabbbf42010a19c80f	0.778490028490029	NK	0.56796602049585	#8DC63F	1.19412890256254	-4.39135734168999	1532	NK	#8DC63F	-2.49232935525652	-0.693975690696434
X044_icicle-3	5bff1088e0a811eabbbf42010a19c80f	0.740740740740741	T.CD4.Memory	0.552389055545036	#009444	-2.72534863825013	-0.876442116300352	3159	T.CD8.Effector	#1B75BC	1.96534335013375	-4.27352010824287
X044_icicle-3	5c00097ae0a811eabbbf42010a19c80f	0.800853485064011	NK	0.743039409165784	#8DC63F	1.02118255688689	-2.98562921043628	2502	NK	#8DC63F	-3.68536078313864	0.393926870305135
X044_icicle-3	5c0252e8e0a811eabbbf42010a19c80f	0.778805120910384	T.CD4.Memory	0.555414160535371	#009444	-1.68080751615599	0.0295932953356151	6560	T.CD4.Memory	#009444	7.92044975853589	1.23909426820818
X044_icicle-3	5c043f54e0a811eabbbf42010a19c80f	0.811522048364154	B.Naive	0.778329540165468	#F26439	-0.433748812876946	7.50712475992298	86	B.Naive	#F26439	-6.58289055213478	-7.45496103201188
X044_icicle-3	5c048982e0a811eabbbf42010a19c80f	0.746438746438746	T.DoubleNegative	0.30467847523902	#00D37D	0.917825348516739	-3.22161573580487	2881	NK	#8DC63F	-3.91957977803315	-0.0758236575573162
X044_icicle-3	5c0555f6e0a811eabbbf42010a19c80f	0.738975817923186	T.CD4.Memory	0.923757084448891	#009444	-1.83534406667854	-0.702864303107961	5735	T.CD4.Memory	#009444	6.676773	0.07370473
X044_icicle-3	5c02e078e0a811eabbbf42010a19c80f	0.765669515669516	T.DoubleNegative	0.496249598475125	#00D37D	0.919269264310427	-2.67787638055987	2957	NK	#8DC63F	-4.27654997581385	0.345379127402108
X044_icicle-3	5c03824ee0a811eabbbf42010a19c80f	0.748930099857347	T.CD4.Memory	0.733778481284477	#009444	-3.25283035026295	0.000195468895537065	7603	T.CD4.Memory	#009444	6.07416612726237	0.837433235373457
X044_icicle-3	5c015136e0a811eabbbf42010a19c80f	0.739628040057225	T.CD4.Memory	0.737787101091688	#009444	-2.07367781813157	-1.22242439440661	4594	T.CD4.Memory	#009444	4.05955151106403	2.01251533603699
X044_icicle-3	5c015baee0a811eabbbf42010a19c80f	0.712553495007133	T.CD4.Naive	0.505960657470754	#81D08B	-0.501928663995413	-1.37837279379874	4111	T.CD4.Memory	#009444	3.41282923772674	0.858597545409236
X044_icicle-3	5c02f284e0a811eabbbf42010a19c80f	0.823823109843081	NK	0.655040399128932	#8DC63F	-0.0164256197682093	-3.3835906923499	1898	NK	#8DC63F	-3.17071240170698	0.841692225010144
X044_icicle-3	5bfd6620e0a811eabbbf42010a19c80f	0.645	B.Naive	0.450831244384251	#F26439	0.0100342874879988	5.90149938854077	2931	B.Naive	#F26439
X044_icicle-3	5bfe484ce0a811eabbbf42010a19c80f	0.811428571428571	T.CD4.Naive	0.602377860677225	#81D08B	-1.61091028525603	1.82499598781329	7395	T.CD4.Naive	#81D08B	6.23614460529684	-1.93592316185021
X044_icicle-3	5c00077ce0a811eabbbf42010a19c80f	0.780714285714286	NK	0.457360010441369	#8DC63F	-0.0533544263369325	-4.08663130556926	1948	NK	#8DC63F	-2.83625896046234	-0.842083208451927
X044_icicle-3	5c018138e0a811eabbbf42010a19c80f	0.759285714285714	T.CD4.Naive	0.511889753862151	#81D08B	-2.16369291242709	1.40176793210481	4353	T.CD4.Memory	#009444
X044_icicle-3	5c02bf44e0a811eabbbf42010a19c80f	0.741058655221745	B.Naive	0.762797463636611	#F26439	0.288789583545557	6.15903486320394	4169	B.Active	#992E46	-6.39353187132627	-6.47780649267441
X044_icicle-3	5c03f990e0a811eabbbf42010a19c80f	0.779685264663805	T.DoubleNegative	0.326957278325652	#00D37D	-1.2468072012034	-2.01256766341809	9562	T.CD4.CD45RO.CD45RA	#00C63F
X044_icicle-3	5bff1c7ce0a811eabbbf42010a19c80f	0.8068669527897	T.DoubleNegative	0.387339455293846	#00D37D	0.570245600004641	-2.02995863671937	2986	NK	#8DC63F	-3.11626867329107	1.39374965421158
X044_icicle-3	5c0126a2e0a811eabbbf42010a19c80f	0.754297994269341	T.CD4.Memory	0.670288772724052	#009444	-2.07528505496971	-2.1476695318949	3818	T.CD8.Exhausted	#8D98B7	1.2009877845525	-2.93336566456331
X044_icicle-3	5c0430d6e0a811eabbbf42010a19c80f	0.772532188841202	NK	0.839687663968991	#8DC63F	1.75759525305226	-4.21483883102666	3331	NK	#8DC63F	-4.5407364205567	1.23189799548182
X044_icicle-3	5c055a4ce0a811eabbbf42010a19c80f	0.729942693409742	NK	0.53549155711613	#8DC63F	0.160337741681013	-2.03527054494324	2554	T.CD8.Exhausted	#8D98B7	0.7713181	-3.321732
X044_icicle-3	5c058a76e0a811eabbbf42010a19c80f	0.755364806866953	T.CD4.Memory	0.873273422457993	#009444	-1.07886926463534	0.527315804355742	5101	T.CD4.Memory	#009444	6.683818	2.044802
X044_icicle-3	5bff6b6ee0a811eabbbf42010a19c80f	0.806590257879656	T.CD4.Naive	0.48484047252445	#81D08B	-2.99050284562036	-0.961633206988463	3924	T.CD4.Naive	#81D08B	5.34274914227415	-1.48828629325693
X044_icicle-3	5c034022e0a811eabbbf42010a19c80f	0.748567335243553	T.CD4.Memory	0.496644156332757	#009444	-2.15029116376717	-0.459446883879692	10810	T.CD4.Memory	#009444	7.41839220453345	1.26274831593701
X044_icicle-3	5c00af92e0a811eabbbf42010a19c80f	0.8012912482066	NK	0.705312187457828	#8DC63F	0.861355055592045	-4.18756943743537	3689	NK	#8DC63F	-1.92220487096623	0.227606379293282
X044_icicle-3	5c00c9d2e0a811eabbbf42010a19c80f	0.746054519368723	T.CD4.Memory	0.712640258022638	#009444	-3.06626763754602	0.259404256537541	5646	T.CD4.Memory	#009444	6.08767499392028	1.97081314741883
X044_icicle-3	5c012a08e0a811eabbbf42010a19c80f	0.77521613832853	NK	0.369509951280039	#8DC63F	0.888465486179841	-2.45795379369142	2168	NK	#8DC63F	-1.38554519953014	-0.522657586002206
X044_icicle-3	5c016414e0a811eabbbf42010a19c80f	0.786944045911047	T.CD8.Effector	0.516270682072557	#1B75BC	0.993536605872869	-4.63743859554424	2547	T.CD4.CD45RO.CD45RA	#00C63F	2.10674813443191	-0.382672534138543
X044_icicle-3	5c036fd4e0a811eabbbf42010a19c80f	0.686868686868687	T.CD4.Memory	0.600591850310031	#009444	-2.61126274660284	0.124445039591953	6019	T.CD4.Memory	#009444	6.64587479999962	1.47605815709502
X044_icicle-3	5c057bf8e0a811eabbbf42010a19c80f	0.751793400286944	B.Naive	0.67892233655219	#F26439	0.580397862237943	7.10797990386153	4147	B.Naive	#F26439	-5.938203	-8.608123
X044_icicle-3	5bfe790ce0a811eabbbf42010a19c80f	0.765895953757226	T.CD4.Memory	0.484223867892554	#009444	-3.47143244048492	0.927320994107107	5115	T.CD4.Memory	#009444	5.60888208861243	1.3282170066916
X044_icicle-3	5bfe862ce0a811eabbbf42010a19c80f	0.734195402298851	T.CD8.Naive	0.494391882707292	#76ACD7	-1.12613113013868	1.34222425265027	4339	T.CD4.CD45RO.CD45RA	#00C63F
X044_icicle-3	5c005286e0a811eabbbf42010a19c80f	0.728776978417266	B.Activated	0.267711095368796	#992E46	0.286892050909438	6.18899727681894	3257	B.Naive	#F26439	-5.5170686114705	-7.70692661491882
X044_icicle-3	5c05cccae0a811eabbbf42010a19c80f	0.786023054755043	NK	0.491874585236863	#8DC63F	0.4629305503027	-3.13870444145633	1730	NK	#8DC63F	-3.435882	-0.09980623
X044_icicle-3	5bfe7b0ae0a811eabbbf42010a19c80f	0.781700288184438	NK	0.778886297151205	#8DC63F	1.53429774587665	-4.06826599097885	3724	NK	#8DC63F	-2.24063249667269	0.35606573197649
X044_icicle-3	5bfe8e56e0a811eabbbf42010a19c80f	0.689928057553957	Mono.CD14	1	#B973FF	6.82357689599513	1.44045913919254	4793	Mono.CD14	#B973FF	-8.84721900968633	9.33708908008184
X044_icicle-3	5bfee5d6e0a811eabbbf42010a19c80f	0.751079136690648	T.CD4.Memory	0.876130806265769	#009444	-3.13185965540116	-1.6982578609099	3029	T.CD4.CD45RO.CD45RA	#00C63F
X044_icicle-3	5c02acdee0a811eabbbf42010a19c80f	0.676978417266187	T.CD8.Effector	0.324711045162824	#1B75BC	0.333247584243543	-1.44037787702177	4091	T.CD8.Exhausted	#8D98B7	1.755277013134	-2.9889131934348
X044_icicle-3	5bfd875ee0a811eabbbf42010a19c80f	0.77521613832853	T.CD4.Naive	0.352883006437323	#81D08B	-2.12203886032035	0.09803602019725	8046	T.CD4.Memory	#009444	6.33601595020508	1.47290665597715
X044_icicle-3	5c0259bee0a811eabbbf42010a19c80f	0.781700288184438	T.CD4.Naive	0.513932192126758	#81D08B	-2.38786107146656	1.91985555666448	8069	T.CD4.Exhausted	#779383	5.79539671178011	0.280854133488764
X044_icicle-3	5c03d2d0e0a811eabbbf42010a19c80f	0.74025974025974	T.CD4.Memory	0.859459764960741	#009444	-2.18818731891924	-0.222474999834053	6993	T.CD4.Memory	#009444	7.38256907257207	0.503127024810675
X044_icicle-3	5c05358ae0a811eabbbf42010a19c80f	0.795389048991354	T.CD4.Memory	0.636852067617405	#009444	-1.94855462413133	-1.09796063329132	7990	Mono.CD16	#E680FF	-5.583781	8.961048
X044_icicle-3	5c0583fae0a811eabbbf42010a19c80f	0.765129682997118	NK	0.591022844366609	#8DC63F	2.15614684145856	-4.45528102344627	3386	NK	#8DC63F	-4.105869	0.6818328
X044_icicle-3	5c05ee4ee0a811eabbbf42010a19c80f	0.687319884726225	NK	0.898764962260524	#8DC63F	1.97097962586049	-4.19520832097951	1923	NK	#8DC63F	-2.905398	-0.3595371
X044_icicle-3	5bfcea1ae0a811eabbbf42010a19c80f	0.689855072463768	NK	0.672815796257841	#8DC63F	0.595182080658372	-4.79884792137703	2783	NK	#8DC63F	-3.37307551027014	1.24713200783481
X044_icicle-3	5c002720e0a811eabbbf42010a19c80f	0.707792207792208	T.CD4.Memory	0.468104660719043	#009444	-3.79205066012121	-1.25993760859164	6821	T.CD4.Memory	#009444	6.33760343973942	2.6371433258541
X044_icicle-3	5c01e286e0a811eabbbf42010a19c80f	0.759768451519537	NK	0.889418440711498	#8DC63F	1.22169361177764	-4.68122733053997	4240	NK	#8DC63F	-4.73112223480497	0.586855612395307
X044_icicle-3	5c05a97ae0a811eabbbf42010a19c80f	0.72943722943723	NK	0.891534904091929	#8DC63F	0.988882598984651	-4.34510294900504	3034	NK	#8DC63F	-4.182307	0.527512
X044_icicle-3	5c003af8e0a811eabbbf42010a19c80f	0.731884057971015	NK	0.667387904169946	#8DC63F	1.66905853024215	-4.72339833601302	1548	NK	#8DC63F	-1.72863922205899	0.381921855603086
X044_icicle-3	5c0207cae0a811eabbbf42010a19c80f	0.728654124457308	Mono.CD14	0.671368462780164	#B973FF	6.91965272277678	0.246698972160114	4685	Mono.CD16	#E680FF	-6.21040059390447	9.39093545991105
X044_icicle-3	5c052770e0a811eabbbf42010a19c80f	0.795520231213873	T.CD4.Naive	0.388548978098598	#81D08B	-2.36894936247358	1.7640669481652	4037	T.CD4.Naive	#81D08B
X044_icicle-3	5c052af4e0a811eabbbf42010a19c80f	0.781791907514451	T.CD4.Naive	0.780165305618279	#81D08B	-1.5194695084321	1.55592274240811	3593	T.CD4.Naive	#81D08B
X044_icicle-3	5c05a2c2e0a811eabbbf42010a19c80f	0.801300578034682	T.CD4.Naive	0.472716042796441	#81D08B	-1.52672085885461	0.432389852289684	6389	T.CD4.Naive	#81D08B
X044_icicle-3	5bfcda5ce0a811eabbbf42010a19c80f	0.777858176555716	T.CD4.Naive	0.654159063991268	#81D08B	-1.20513314230172	0.24650582031916	2967	T.CD8.Effector	#1B75BC	2.07571441819055	-4.67202699544409
X044_icicle-3	5c006dc0e0a811eabbbf42010a19c80f	0.856729377713459	T.CD4.Memory	0.494225112732975	#009444	-3.46151523216424	0.363965922413971	1792	T.CD4.Memory	#009444	4.72983637078794	1.47782696231737
X044_icicle-3	5c0119fae0a811eabbbf42010a19c80f	0.749275362318841	T.CD4.Memory	0.408592142678829	#009444	-2.95903567551854	-0.0707762707019307	5706	T.CD4.CD45RO.CD45RA	#00C63F
X044_icicle-3	5c03c6c8e0a811eabbbf42010a19c80f	0.679505813953488	B.Naive	0.974381939643535	#F26439	0.206925951662054	6.34109148149851	2701	T.CD4.CD45RO.CD45RA	#00C63F
X044_icicle-3	5c05e3cce0a811eabbbf42010a19c80f	0.772069464544139	T.CD4.Memory	0.654514718236617	#009444	-1.63739511412037	-1.17979327917979	4290	T.CD4.Exhausted	#779383	5.280025	-0.1176783
X044_icicle-3	5c05f6aae0a811eabbbf42010a19c80f	0.760492040520984	T.CD4.Naive	0.64678788810122	#81D08B	-2.81369025355277	0.371411547554017	6520	T.CD4.Memory	#009444	5.932767	1.510747
X044_icicle-3	5bfdcc96e0a811eabbbf42010a19c80f	0.747826086956522	NK	0.719611054602093	#8DC63F	0.725127427116372	-4.10278564024029	1837	NK	#8DC63F	-1.74026981199852	0.0717437675668142
X044_icicle-3	5bfe7420e0a811eabbbf42010a19c80f	0.706521739130435	Mono.CD14	0.862555236265398	#B973FF	7.45377128688765	0.0744907490920196	5363	Mono.CD16	#E680FF	-6.13780305413556	10.592146656039
X044_icicle-3	5c0001e6e0a811eabbbf42010a19c80f	0.806521739130435	T.CD4.Naive	0.465950315480397	#81D08B	-0.30151499854616	-1.76951599116308	3434	NK	#8DC63F	-4.53189085566393	1.12993023320954
X044_icicle-3	5c03c128e0a811eabbbf42010a19c80f	0.726811594202899	T.DoubleNegative	0.359259832271888	#00D37D	-0.610305225668619	-1.47154921930417	3060	T.DoubleNegative	#00D37D	1.02241896357863	-2.35473334010063
X044_icicle-3	5c050e34e0a811eabbbf42010a19c80f	0.738405797101449	T.CD4.Memory	0.579581879040737	#009444	-1.9074094097558	-1.89518419564396	4337	T.CD4.Memory	#009444	5.822815	2.200643
X044_icicle-3	5bfcc2d8e0a811eabbbf42010a19c80f	0.743831640058055	T.CD4.Memory	0.61091955583876	#009444	-3.84700183100287	-0.533787467503485	3471	T.CD4.Memory	#009444	4.77435059638471	0.211976001722626
X044_icicle-3	5bfecc9ae0a811eabbbf42010a19c80f	0.809143686502177	T.CD4.Memory	0.462037245980596	#009444	-3.89188459422836	0.467698168396618	4705	T.CD4.Memory	#009444	6.8514396170132	1.67943323517964
X044_icicle-3	5c0106c2e0a811eabbbf42010a19c80f	0.746008708272859	T.CD4.Memory	0.963102601518063	#009444	-2.49057882257505	-1.70819451873638	3970	T.CD4.Memory	#009444	4.9503455699638	2.31589490393254
X044_icicle-3	5c040c5ae0a811eabbbf42010a19c80f	0.716157205240175	NK	0.782704043153458	#8DC63F	1.27591018830869	-5.27719899994157	2651	NK	#8DC63F	-2.39589743696467	-0.71294310760645
X044_icicle-3	5c046d3ae0a811eabbbf42010a19c80f	0.734397677793904	T.CD4.Memory	0.745806522283762	#009444	-4.21110665683988	-0.648004881174046	3283	T.CD4.Memory	#009444
X044_icicle-3	5bfca35ce0a811eabbbf42010a19c80f	0.758369723435226	NK	0.507360941876704	#8DC63F	1.18811105541157	-4.17462158002671	2413	NK	#8DC63F	-3.93215665228751	-0.077938855547851
X044_icicle-3	5bfd5536e0a811eabbbf42010a19c80f	0.744897959183674	NK	0.319637294047849	#8DC63F	0.235094755087088	-3.96004677772093	1257	NK	#8DC63F	-1.84268156401486	-0.231695101842781
X044_icicle-3	5bffbb1ee0a811eabbbf42010a19c80f	0.775436046511628	T.CD4.Memory	0.714374170609847	#009444	-1.66757503650253	-1.17248129084161	5561	T.CD4.Memory	#009444	7.38741841214281	1.32692024945137
X044_icicle-3	5c03284ee0a811eabbbf42010a19c80f	0.756559766763848	T.CD8.Effector	0.33417206605174	#1B75BC	0.775004776354387	-1.87392840718406	1450	NK	#8DC63F	-2.00258730263364	0.289336023957342
X044_icicle-3	5c05b046e0a811eabbbf42010a19c80f	0.763081395348837	T.CD4.Memory	0.610042467161343	#009444	-2.95477071178944	-0.687368006756886	3323	T.CD4.Memory	#009444	7.482068	1.70101
X044_icicle-3	5c03891ae0a811eabbbf42010a19c80f	0.762390670553936	T.CD8.Effector	0.510179745395804	#1B75BC	1.94900551838256	-2.79265393213367	6080	T.CD4.CD45RO.CD45RA	#00C63F	3.39895469970051	-0.699862016371795
X044_icicle-3	5c059138e0a811eabbbf42010a19c80f	0.728801169590643	T.CD4.Naive	0.421793011813442	#81D08B	-3.0792081727665	-1.66473754097598	5529	T.CD8.Effector	#1B75BC	2.266579	-4.908284
X044_icicle-3	5c040e9ee0a811eabbbf42010a19c80f	0.694890510948905	Mono.CD14	1	#B973FF	7.75972599624173	1.8794708826282	3426	Mono.CD14	#B973FF	-9.15993560121548	8.50786782662035
X044_icicle-3	5c05ae70e0a811eabbbf42010a19c80f	0.754373177842566	T.CD4.Naive	0.732478264905703	#81D08B	-3.82735920155888	0.266474094801855	4095	T.CD8.Effector	#1B75BC	1.38574	-4.381524
X044_icicle-3	5bfcead8e0a811eabbbf42010a19c80f	0.732116788321168	NK	0.706456739241889	#8DC63F	0.797214724225159	-1.75825368306907	7461	T.CD4.CD45RO.CD45RA	#00C63F	3.44058970409644	-0.742634607483201
X044_icicle-3	5c012e18e0a811eabbbf42010a19c80f	0.722627737226277	B.Naive	0.567001337201372	#F26439	-0.134928020428098	5.82880729356614	2424	B.Active	#992E46	-4.80336397880409	-5.1346080311199
X044_icicle-3	5c0239cae0a811eabbbf42010a19c80f	0.756934306569343	T.CD4.Naive	0.441914755174619	#81D08B	-2.57456759374819	0.657000675682709	5304	T.CD4.Memory	#009444	4.74814367584846	0.745051311110783
X044_icicle-3	5c055330e0a811eabbbf42010a19c80f	0.735036496350365	T.CD4.Memory	0.664023068883988	#009444	-2.29800266003075	0.104928760278809	2687	T.CD4.Memory	#009444	4.164737	1.351922
X044_icicle-3	5c061e8ce0a811eabbbf42010a19c80f	0.756578947368421	NK	0.429270898759536	#8DC63F	0.716187465200963	-3.8779477087612	6800	T.CD4.CD45RO.CD45RA	#00C63F
X044_icicle-3	5bfeba2ae0a811eabbbf42010a19c80f	0.745614035087719	T.CD8.Naive	0.479959949474878	#76ACD7	-1.38918026005052	1.50944486899424	5267	T.CD4.Naive	#81D08B
X044_icicle-3	5c007d88e0a811eabbbf42010a19c80f	0.745614035087719	NK	0.691127719295137	#8DC63F	0.174346007613973	-3.33084032227648	1480	NK	#8DC63F	-1.39073454484296	-0.502920453383743
X044_icicle-3	5c00d2e2e0a811eabbbf42010a19c80f	0.725877192982456	NK	0.783983159566202	#8DC63F	0.931410905435484	-4.17147540868298	1612	NK	#8DC63F	-2.76687463848474	-0.179667223962142
X044_icicle-3	5c01961ee0a811eabbbf42010a19c80f	0.782894736842105	NK	0.652336417804305	#8DC63F	0.789080704726098	-2.6965218491188	1242	NK	#8DC63F	-2.41516928466347	-0.848719484343701
X044_icicle-3	5c01aa14e0a811eabbbf42010a19c80f	0.769736842105263	T.CD4.Memory	0.857147622950108	#009444	-4.53498679660944	-0.343886984183152	5338	T.CD4.Memory	#009444	5.48637056740229	1.91027435862378
X044_icicle-3	5c034e78e0a811eabbbf42010a19c80f	0.730263157894737	T.CD4.Memory	0.588828904115166	#009444	-3.3785349051825	-0.326383774536161	4518	T.CD4.Memory	#009444	5.41471075150297	1.97306583181927
X044_icicle-3	5c055ecae0a811eabbbf42010a19c80f	0.78696925329429	T.CD4.Naive	0.601532154759837	#81D08B	-2.80120728757745	-0.452000714346265	4301	T.CD8.Naive	#76ACD7	2.07093	-5.561756
X044_icicle-3	5bfe0756e0a811eabbbf42010a19c80f	0.788123167155425	T.CD4.Naive	0.555510829663588	#81D08B	-3.19247592112975	-0.368240928253041	1577	T.CD4.Memory	#009444	5.91957787535272	2.4341954469737
X044_icicle-3	5c0099dae0a811eabbbf42010a19c80f	0.754758418740849	B.Naive	0.680904830005758	#F26439	0.117146290586178	5.24577040554097	11383	B.Naive	#F26439	-5.8109787657822	-7.52544239506143
X044_icicle-3	5c03b8cce0a811eabbbf42010a19c80f	0.769061583577713	Mono.CD14	0.922193094694478	#B973FF	6.32617923325335	0.789030312788536	7021	Mono.CD16	#E680FF	-5.42202407357903	10.1260562951497
X044_icicle-3	5c04ccd0e0a811eabbbf42010a19c80f	0.672767203513909	T.CD4.Naive	0.642069905245633	#81D08B	-1.3098306956554	0.885600372993775	2944	T.CD4.Naive	#81D08B
X044_icicle-3	5c05464ce0a811eabbbf42010a19c80f	0.71303074670571	T.CD4.Memory	0.691659621380701	#009444	-2.28014164444403	-0.810335208540494	1997	T.CD4.Memory	#009444	4.003913	1.405986
X044_icicle-3	5c05a7f4e0a811eabbbf42010a19c80f	0.747067448680352	T.CD4.Naive	0.714645797489311	#81D08B	-2.64814324140177	0.918157105943054	4673	T.CD4.Exhausted	#779383	4.77128	0.06299379
X044_icicle-3	5bfde3c0e0a811eabbbf42010a19c80f	0.803964757709251	Mono.CD14	0.370237794389276	#B973FF	6.04598641241105	0.648794586057399	3821	Mono.CD16	#E680FF	-6.38856137444395	9.39215849352268
X044_icicle-3	5c0419dee0a811eabbbf42010a19c80f	0.780058651026393	NK	0.651479936309514	#8DC63F	0.945506190112114	-2.27213414255184	3357	T.CD4.Memory	#009444	5.16539341700287	2.10021272197861
X044_icicle-3	5c0520d6e0a811eabbbf42010a19c80f	0.742290748898678	T.CD4.Naive	0.346830251807206	#81D08B	0.248648493163811	-1.91994289749331	4263	T.CD4.Naive	#81D08B
X044_icicle-3	5bff73e8e0a811eabbbf42010a19c80f	0.741556534508076	B.Naive	0.732252277165004	#F26439	0.344069592283251	5.72633425410406	3141	B.Naive	#F26439	-6.21055917487342	-8.05493145901718
X044_icicle-3	5c03e248e0a811eabbbf42010a19c80f	0.686490455212922	B.Naive	0.880437469720589	#F26439	0.186924409584393	6.30225062498251	2029	B.Naive	#F26439
X044_icicle-3	5c050312e0a811eabbbf42010a19c80f	0.73568281938326	T.CD4.Memory	0.81049772952315	#009444	-3.80880879225719	-0.938234574988322	2402	T.CD4.Memory	#009444
X044_icicle-3	5c05f3d0e0a811eabbbf42010a19c80f	0.757352941176471	B.Naive	0.972448801660441	#F26439	0.26743936618723	7.34641444016403	5438	B.Naive	#F26439	-6.803557	-8.855629
X044_icicle-3	5bfccb5ce0a811eabbbf42010a19c80f	0.706185567010309	T.CD4.Naive	0.415797225804725	#81D08B	-2.93300059052917	-1.65709066084804	7564	T.CD4.Memory	#009444	6.75603921950452	1.69062368938436
X044_icicle-3	5bfd40d2e0a811eabbbf42010a19c80f	0.717647058823529	T.CD4.Memory	0.858417127178221	#009444	-1.17919478518445	0.52301875133285	4585	T.CD4.Memory	#009444	4.32192708557355	1.17203114567287
X044_icicle-3	5bfe0364e0a811eabbbf42010a19c80f	0.7875	T.CD4.Memory	0.499367503609335	#009444	-2.1493940446412	-1.61246982594489	5325	T.CD4.Memory	#009444	7.156743130999	1.98891652993538
X044_icicle-3	5bff4440e0a811eabbbf42010a19c80f	0.697794117647059	NK	0.760178152162507	#8DC63F	-0.707942443286279	-2.13259458266963	2084	T.CD8.Exhausted	#8D98B7	1.29704073716434	-3.06613189796341
X044_icicle-3	5bffd388e0a811eabbbf42010a19c80f	0.731617647058824	NK	0.902378369077542	#8DC63F	1.89093314802672	-4.72981048283962	6642	T.CD8.Exhausted	#8D98B7	0.57207227419739	-3.72371909124856
X044_icicle-3	5bffe5a8e0a811eabbbf42010a19c80f	0.771386430678466	NK	0.275479405255408	#8DC63F	-1.65663509799247	1.13525157425291	4990	T.CD4.Memory	#009444	4.20823429576266	1.46122951809466
X044_icicle-3	5c0159c4e0a811eabbbf42010a19c80f	0.833088235294118	Mono.CD14	0.974260615102155	#B973FF	6.48365678722248	0.284067589376088	5324	Mono.CD16	#E680FF	-4.9943154886441	10.2707162592002
X044_icicle-3	5c02b9fee0a811eabbbf42010a19c80f	0.802941176470588	T.CD4.Memory	0.580895478124154	#009444	-1.47651905641618	-0.406584080852445	3814	T.CD4.Memory	#009444	4.38138830796638	1.5598995750636
X044_icicle-3	5c02d6d2e0a811eabbbf42010a19c80f	0.739290989660266	NK	0.45456599735792	#8DC63F	0.19660262637008	-3.79678217785685	2294	NK	#8DC63F	-2.68587937391746	1.11843118231993
X044_icicle-3	5bfef6e8e0a811eabbbf42010a19c80f	0.826215022091311	B.Naive	0.883430368212761	#F26439	-0.0421954275643464	7.01399950122337	3702	B.Naive	#F26439	-6.04559338474595	-8.87603954798443
X044_icicle-3	5bff1a2ee0a811eabbbf42010a19c80f	0.733431516936672	T.CD4.Memory	0.765892828958807	#009444	-4.2517438203284	-1.03883614026017	2968	T.CD4.Memory	#009444	3.6911675246118	1.47332269190038
X044_icicle-3	5c04f8eae0a811eabbbf42010a19c80f	0.752212389380531	NK	0.62340053811843	#8DC63F	0.910293167739952	-4.29086082141582	1851	NK	#8DC63F	-1.81318513624401	0.189616777067026
X044_icicle-3	5bff9a6ce0a811eabbbf42010a19c80f	0.736646884272997	NK	0.586968790933486	#8DC63F	0.652846299331302	-2.62466459002431	1580	NK	#8DC63F	-3.39756617821444	-0.438179433817823
X044_icicle-3	5c00a218e0a811eabbbf42010a19c80f	0.710914454277286	T.CD4.Memory	0.641059867271183	#009444	-4.03644525392768	-0.541603464390179	4824	T.CD4.Memory	#009444	4.93596196224733	1.23314459061688
X044_icicle-3	5c01c062e0a811eabbbf42010a19c80f	0.773264401772526	NK	0.629563915870647	#8DC63F	0.525316163843684	-3.68350080834852	1466	NK	#8DC63F	-3.01189061216419	-0.687577431727774
X044_icicle-3	5c025d2ee0a811eabbbf42010a19c80f	0.720088626292467	T.CD4.Memory	0.837583314518122	#009444	5.81999371160336	1.32077871401795	7537	Mono.CD16	#E680FF	-6.69352751812719	8.85565053660094
X044_icicle-3	5c03aa30e0a811eabbbf42010a19c80f	0.736725663716814	Mono.CD14	0.692369235970682	#B973FF	6.21581730383132	0.918649810443655	6751	Mono.CD16	#E680FF	-5.11316621761512	10.4204733738742
X044_icicle-3	5c0421b8e0a811eabbbf42010a19c80f	0.709010339734121	NK	0.911582396256381	#8DC63F	0.889818958539053	-4.14366979664626	6986	T.CD4.CD45RO.CD45RA	#00C63F	2.59915992773503	-0.843056210558519
X044_icicle-3	5c05e5a2e0a811eabbbf42010a19c80f	0.766961651917404	B.Activated	0.521260582779403	#992E46	-0.169195506235129	6.20513620101061	3035	B.Naive	#F26439	-5.561331	-7.321183
X044_icicle-3	5bffb47ae0a811eabbbf42010a19c80f	0.798816568047337	T.CD4.Memory	0.532629428763031	#009444	-3.76022409118829	0.753843725584776	2739	T.CD4.Memory	#009444	3.64682344277172	0.447583062935982
X044_icicle-3	5bffbabae0a811eabbbf42010a19c80f	0.774741506646972	T.DoubleNegative	0.477108381529403	#00D37D	-2.26345975622568	0.115050391235866	3101	T.CD4.Memory	#009444	5.23093780424595	2.226112750164
X044_icicle-3	5c02dbb4e0a811eabbbf42010a19c80f	0.916420118343195	T.CD4.Memory	0.635933316706918	#009444	-2.02732502153174	0.566711350276269	3612	T.DoublePositive	#00937D	2.73413336005796	-3.54852265849494
X044_icicle-3	5bfcb734e0a811eabbbf42010a19c80f	0.752218934911243	NK	0.684899866691664	#8DC63F	1.29261124476764	-2.50792262048396	2948	NK	#8DC63F	-1.96304032671896	-0.892387633756877
X044_icicle-3	5bfe40aee0a811eabbbf42010a19c80f	0.752958579881657	T.DoubleNegative	0.392685511602887	#00D37D	0.555325033842094	-3.89532979569168	4713	T.CD4.CD45RO.CD45RA	#00C63F	2.74050597324738	-0.173678930630641
X044_icicle-3	5bfed4d8e0a811eabbbf42010a19c80f	0.805185185185185	T.CD8.Effector	0.494429851961434	#1B75BC	0.00623860785850161	-3.35641823118401	2471	NK	#8DC63F	-4.35210953764874	0.328681681863893
X044_icicle-3	5c0060d2e0a811eabbbf42010a19c80f	0.731851851851852	NK	0.385034956652551	#8DC63F	0.0586759213880413	-3.30465818324693	1765	NK	#8DC63F	-1.40389867863703	-0.706080828775364
X044_icicle-3	5c03f030e0a811eabbbf42010a19c80f	0.702662721893491	T.CD4.Memory	0.665722662940986	#009444	-2.08193261681973	0.0818894060220497	3126	T.CD4.Memory	#009444	4.11315894490186	0.593094611776103
X044_icicle-3	5c04d3cee0a811eabbbf42010a19c80f	0.754814814814815	T.CD4.Memory	0.671084984831194	#009444	-1.22331380757907	-0.570339430709891	6518	T.CD4.Memory	#009444	6.0802554230449	0.498378911410096
X044_icicle-3	5c05290ae0a811eabbbf42010a19c80f	0.653333333333333	T.CD4.Memory	0.617109957526956	#009444	-3.22527767626632	-1.84575970265576	1501	T.CD4.Memory	#009444	3.167303	1.235301
X044_icicle-3	5bfe9a54e0a811eabbbf42010a19c80f	0.74962962962963	T.CD4.Naive	0.494505229902601	#81D08B	-3.29372499014833	0.896212991043783	5227	T.CD4.CD45RO.CD45RA	#00C63F
X044_icicle-3	5bfe490ae0a811eabbbf42010a19c80f	0.698813056379822	T.CD4.Memory	0.826724102214952	#009444	-3.04996325942232	0.536421372093174	2607	T.CD4.Memory	#009444	4.55313452590965	0.0987315064306258
X044_icicle-3	5bffe9f4e0a811eabbbf42010a19c80f	0.704005934718101	NK	0.509952058606048	#8DC63F	1.85272026823604	-4.12224769188917	2152	NK	#8DC63F	-2.89757894278234	-0.182483602572758
X044_icicle-3	5c012b20e0a811eabbbf42010a19c80f	0.740713224368499	T.CD8.Effector	0.403739916300746	#1B75BC	-0.259492584988217	-3.10773486242661	2164	NK	#8DC63F	-2.81361059794908	1.05644724233136
X044_icicle-3	5c01c620e0a811eabbbf42010a19c80f	0.670876671619614	Mono.CD14	0.489651670492933	#B973FF	6.19875133337743	1.07489642279713	2959	NK	#8DC63F	-0.745385116100777	-0.656357671783563
X044_icicle-3	5c02773ce0a811eabbbf42010a19c80f	0.776374442793462	T.CD4.Memory	0.709771534641467	#009444	-2.09839860120148	0.581393599882147	3436	T.CD4.Memory	#009444	6.0581782914331	2.11451356830228
X044_icicle-3	5c04c078e0a811eabbbf42010a19c80f	0.713967310549777	B.Naive	0.577518015422476	#F26439	0.64748719878737	5.38414866653336	6637	B.Active	#992E46	-6.28540711509214	-5.95889952893995
X044_icicle-3	5bfc91a0e0a811eabbbf42010a19c80f	0.683779761904762	NK	0.960617420620567	#8DC63F	1.93044716757679	-3.29211327158197	4685	NK	#8DC63F	-5.09019280099303	0.696728041650493
X044_icicle-3	5c007946e0a811eabbbf42010a19c80f	0.769345238095238	NK	0.44339990470585	#8DC63F	0.231219928672599	-3.84482965342051	2660	NK	#8DC63F	-2.28088405588874	0.130650529254218
X044_icicle-3	5c011810e0a811eabbbf42010a19c80f	0.763040238450075	B.Naive	0.669742895144086	#F26439	0.537649227425376	6.6261582575381	3390	B.Naive	#F26439	-5.42573144503856	-9.21809458362302
X044_icicle-3	5c025e50e0a811eabbbf42010a19c80f	0.770089285714286	T.CD4.Memory	0.928233073231954	#009444	-2.84440347947465	-1.13280638775307	4069	T.CD8.Effector	#1B75BC	2.27946230143074	-4.77178262265601
X044_icicle-3	5c034d06e0a811eabbbf42010a19c80f	0.6875	Mono.CD14	0.951604275560149	#B973FF	7.0538206603983	0.695235339558966	3285	Mono.CD14	#B973FF	-7.93979055583584	9.65881885649522
X044_icicle-3	5c04e92ce0a811eabbbf42010a19c80f	0.744791666666667	T.CD4.Naive	0.428362230498104	#81D08B	-1.06751686862934	-0.535419221847891	4012	T.CD4.Memory	#009444	6.08378088076788	3.12263678186082
X044_icicle-3	5c054962e0a811eabbbf42010a19c80f	0.802083333333333	T.DoubleNegative	0.485010063153953	#00D37D	-2.16422014638555	-1.66553330289542	3477	T.CD4.Naive	#81D08B
X044_icicle-3	5bfec772e0a811eabbbf42010a19c80f	0.745156482861401	B.Activated	0.428556456774098	#992E46	-0.298807484498939	6.55662889351668	8105	B.Naive	#F26439	-6.70862882510148	-8.60145593203766
X044_icicle-3	5c012f9ee0a811eabbbf42010a19c80f	0.70715350223547	T.DoubleNegative	0.404617619033507	#00D37D	-1.24862584914086	0.174927013970081	3408	T.CD8.Effector	#1B75BC	2.61200356275319	-4.12757196218569
X044_icicle-3	5c038dd4e0a811eabbbf42010a19c80f	0.759314456035768	T.CD4.Memory	0.343652416629743	#009444	-3.6548574530708	1.19595372340452	3506	T.CD4.Memory	#009444	5.89034239129395	2.8259666785296
X044_icicle-3	5bfd76ece0a811eabbbf42010a19c80f	0.745142002989537	B.Naive	0.60519316356884	#F26439	0.648745855825786	6.52175802567038	5139	B.Naive	#F26439	-5.09106983920084	-7.04033488005187
X044_icicle-3	5bff6678e0a811eabbbf42010a19c80f	0.724962630792227	T.CD4.Memory	0.524639039571075	#009444	-3.82465763616078	-1.35417002154509	3545	T.CD4.Naive	#81D08B
X044_icicle-3	5bfff192e0a811eabbbf42010a19c80f	0.752238805970149	T.CD4.Naive	0.328567023073911	#81D08B	-1.93877379347864	0.168729442271915	3569	T.CD4.Memory	#009444	4.02169925714043	1.62998042416989
X044_icicle-3	5c0031fce0a811eabbbf42010a19c80f	0.71044776119403	NK	0.413827736381466	#8DC63F	0.356222082137443	-3.89866135260215	1832	NK	#8DC63F	-1.27074014623639	-1.04550180929275
X044_icicle-3	5c028f7ee0a811eabbbf42010a19c80f	0.780780780780781	T.CD4.Memory	0.437941609288567	#009444	-4.00067931286526	-0.230717629916147	3165	T.CD4.Memory	#009444	4.35002424331992	0.563656022763486
X044_icicle-3	5c057748e0a811eabbbf42010a19c80f	0.802985074626866	T.CD4.Memory	0.34896153029611	#009444	-0.902851432251827	0.328966888080474	5776	T.CD4.Memory	#009444	5.257674	1.864943
X044_icicle-3	5bfc8a34e0a811eabbbf42010a19c80f	0.746636771300449	T.CD4.Memory	0.726699865814089	#009444	-3.01943568625879	-0.0796699469183262	7369	T.CD4.Memory	#009444	6.78404925767894	1.61759381461052
X044_icicle-3	5bfff642e0a811eabbbf42010a19c80f	0.73542600896861	Mono.CD14	0.735151028852452	#B973FF	6.62594055236646	0.849706600921453	6192	Mono.CD16	#E680FF	-6.28361476050194	10.427215769356
X044_icicle-3	5c02857ee0a811eabbbf42010a19c80f	0.771300448430493	NK	0.805761243270387	#8DC63F	0.780504457625528	-1.8879261141582	3345	NK	#8DC63F	-4.24792661660006	-0.00921419102811694
X044_icicle-3	5c037858e0a811eabbbf42010a19c80f	0.759730538922156	T.CD4.Naive	0.660870292679741	#81D08B	-1.75787315967445	1.86216379610155	4537	T.CD4.Memory	#009444	4.46915771828833	0.267152309717226
X044_icicle-3	5c04c780e0a811eabbbf42010a19c80f	0.75186846038864	B.Naive	0.690998302180786	#F26439	0.551528713631457	6.97627726227748	2034	B.Active	#992E46	-5.16092614845921	-5.85620414962681
X044_icicle-3	5bff931ee0a811eabbbf42010a19c80f	0.730538922155689	T.CD4.Naive	0.942225262998172	#81D08B	-3.18746041876268	0.903518890501329	8260	T.CD4.Memory	#009444	7.66581075787214	0.449267553075334
X044_icicle-3	5bffb0cee0a811eabbbf42010a19c80f	0.736526946107785	T.CD4.Memory	0.706968521619767	#009444	-3.68274536935089	0.299223216070136	5763	T.CD8.Naive	#76ACD7	2.37350896350642	-5.54311994984556
X044_icicle-3	5bffee22e0a811eabbbf42010a19c80f	0.745508982035928	T.CD4.Naive	0.408376736583462	#81D08B	-1.02036499174065	-1.98870824976039	3882	T.CD4.Exhausted	#779383	5.14077776909223	0.0444393363327542
X044_icicle-3	5c02eb40e0a811eabbbf42010a19c80f	0.74625748502994	NK	0.810768678926607	#8DC63F	1.02160444636753	-4.18753108991045	6372	T.CD4.CD45RO.CD45RA	#00C63F
X044_icicle-3	5c033d66e0a811eabbbf42010a19c80f	0.7687125748503	NK	0.579473262495752	#8DC63F	1.47415940259401	-4.52908824021502	2457	NK	#8DC63F	-3.12022933221905	0.965632934670346
X044_icicle-3	5bfdb404e0a811eabbbf42010a19c80f	0.718140929535232	T.CD4.Naive	0.483254716522645	#81D08B	-2.48105333426989	1.14173401042975	2472	T.CD4.Memory	#009444	4.07029078924488	0.308598813672119
X044_icicle-3	5c01a366e0a811eabbbf42010a19c80f	0.734186746987952	T.CD4.Naive	0.411989945894638	#81D08B	-2.1595079196101	0.316890522075872	3023	T.CD4.Memory	#009444	4.01028390996662	0.571545034136764
X044_icicle-3	5c01d386e0a811eabbbf42010a19c80f	0.764617691154423	T.CD4.Memory	0.759448414017024	#009444	-2.72231513698875	0.0703085672636851	7727	T.CD4.Memory	#009444	7.10159573474747	0.124429337110087
X044_icicle-3	5c033028e0a811eabbbf42010a19c80f	0.712462462462463	Mono.CD14	0.925065304250833	#B973FF	7.33544781736664	0.946100522374123	5170	Mono.CD16	#E680FF	-5.68343507361596	9.73174492632074
X044_icicle-3	5c04c924e0a811eabbbf42010a19c80f	0.730134932533733	T.CD4.Memory	0.548531175265925	#009444	-1.41473194290098	-0.719072425870868	4569	T.CD4.Memory	#009444	5.07088085055866	1.8297077076813
X044_icicle-3	5c031124e0a811eabbbf42010a19c80f	0.751501501501502	Mono.CD14	0.727955021147584	#B973FF	7.19580869193871	0.741219362577651	6383	Mono.CD16	#E680FF	-6.09766560978048	10.5311326733772
X044_icicle-3	5c047baee0a811eabbbf42010a19c80f	0.66390977443609	T.CD4.Memory	0.849118257869803	#009444	-1.5902337351979	0.411830862534361	2795	T.CD4.CD45RO.CD45RA	#00C63F
X044_icicle-3	5c04fdcce0a811eabbbf42010a19c80f	0.75	T.CD4.Memory	0.540921725985911	#009444	-1.52680614658446	0.892902240593844	4825	T.CD4.Memory	#009444	5.566716	1.359905
X044_icicle-3	5c05a20ee0a811eabbbf42010a19c80f	0.719126506024096	T.DoubleNegative	0.404433327342139	#00D37D	-2.48238433634242	-0.476445116276554	4067	T.CD4.Memory	#009444	4.030998	0.5592316
X044_icicle-3	5c05a8a8e0a811eabbbf42010a19c80f	0.726726726726727	T.CD4.Naive	0.417468406292036	#81D08B	-0.277539196439329	-0.479078283487982	2151	T.CD8.Naive	#76ACD7
X044_icicle-3	5c05e520e0a811eabbbf42010a19c80f	0.730480480480481	T.DoubleNegative	0.399046269975707	#00D37D	0.261386003519561	-3.12475734412401	2783	NK	#8DC63F	-4.117603	1.317351
X044_icicle-3	5bfcb37ee0a811eabbbf42010a19c80f	0.792168674698795	T.CD4.Memory	0.482458969404949	#009444	-1.339010040407	0.0366098797399569	4042	T.CD4.Naive	#81D08B
X044_icicle-3	5bfd0720e0a811eabbbf42010a19c80f	0.778195488721805	NK	0.566417617001588	#8DC63F	0.80498530082085	-1.99961151923728	2455	T.CD4.CD45RO.CD45RA	#00C63F	2.43143247509423	-0.737843448380387
X044_icicle-3	5bfd2534e0a811eabbbf42010a19c80f	0.755271084337349	T.CD4.Naive	0.366646473282707	#81D08B	5.9963335519608	0.510099908184396	5974	Mono.CD16	#E680FF	-5.81464793079511	9.37128205660783
X044_icicle-3	5bfeddd4e0a811eabbbf42010a19c80f	0.760902255639098	T.CD4.Naive	0.700487651067802	#81D08B	-2.90117570910936	0.564735707133087	2192	T.CD4.Memory	#009444	4.28816690730809	1.61712362013745
X044_icicle-3	5c03e504e0a811eabbbf42010a19c80f	0.734586466165414	B.Naive	0.352055879896114	#F26439	0.609759988061468	5.50631287448031	4635	B.Naive	#F26439	-6.88779466602517	-8.68248390755104
X044_icicle-3	5c049120e0a811eabbbf42010a19c80f	0.8	NK	0.436724073533886	#8DC63F	1.97114191291995	-4.40489640467819	2166	NK	#8DC63F	-3.64174748598021	1.20086555654672
X044_icicle-3	5c04c686e0a811eabbbf42010a19c80f	0.713533834586466	B.Naive	0.482967828025541	#F26439	0.399294939609768	5.92016408013602	4308	B.Active	#992E46	-6.13742168003068	-5.32422261207824
X044_icicle-3	5bff7a00e0a811eabbbf42010a19c80f	0.843364197530864	T.CD4.Naive	0.567078663863591	#81D08B	-0.887334339885556	-0.253200053510351	9948	T.CD4.Memory	#009444	7.04891500486627	1.17204785485602
X044_icicle-3	5bfff32ce0a811eabbbf42010a19c80f	0.72816265060241	NK	0.51939073471837	#8DC63F	0.891701068772949	-3.13731907255267	3952	NK	#8DC63F	-2.71688572966374	0.746045068959473
X044_icicle-3	5c00e2aae0a811eabbbf42010a19c80f	0.680995475113122	NK	0.511678949541045	#8DC63F	0.792532230812188	-5.13941723299683	1921	NK	#8DC63F	-1.75053532919866	-0.579661556181898
X044_icicle-3	5c0517e4e0a811eabbbf42010a19c80f	0.777526395173454	Mono.CD14	0.747875147697052	#B973FF	6.60199512456326	0.301685064380045	4876	Mono.CD16	#E680FF	-6.23886	10.50146
X044_icicle-3	5bfcb928e0a811eabbbf42010a19c80f	0.778280542986425	T.CD4.Memory	0.635540929620048	#009444	-3.10545642534001	-1.00971517968641	3829	T.CD4.Memory	#009444	5.4794542068835	1.47490912578994
X044_icicle-3	5bffae26e0a811eabbbf42010a19c80f	0.70166163141994	T.CD4.Naive	0.529426896575347	#81D08B	-1.53770300070399	-0.645548834472369	3422	T.CD4.CD45RO.CD45RA	#00C63F
X044_icicle-3	5c0110f4e0a811eabbbf42010a19c80f	0.635746606334842	Mono.CD14	1	#B973FF	7.57828551148584	1.46230653837865	3858	Mono.CD14	#B973FF	-8.52368085499486	8.79598323662616
X044_icicle-3	5c01420ee0a811eabbbf42010a19c80f	0.766968325791855	B.Naive	0.650891787680804	#F26439	0.802159142490422	6.88102528409162	3680	B.Active	#992E46	-5.00768789796414	-5.34957144378901
X044_icicle-3	5c02b3fae0a811eabbbf42010a19c80f	0.6289592760181	T.DoubleNegative	0.471455220987355	#00D37D	0.0223545547705124	-1.6591598333136	2135	NK	#8DC63F	-2.87618615572268	-0.306122008305582
X044_icicle-3	5bfcd3a4e0a811eabbbf42010a19c80f	0.814199395770393	T.DoubleNegative	0.375376739248281	#00D37D	-3.32260584981242	-0.709451491803821	2120	T.CD4.Memory	#009444	4.70716854488718	1.63703473836496
X044_icicle-3	5bfdc67ee0a811eabbbf42010a19c80f	0.687311178247734	NK	0.847296368780525	#8DC63F	1.3750654103925	-3.88205203239096	3945	NK	#8DC63F	-3.99054169657319	1.56919654029798
X044_icicle-3	5c00d81ee0a811eabbbf42010a19c80f	0.791225416036309	B.Naive	0.612949550118981	#F26439	-0.148878034044164	6.60657562519251	4508	T.CD4.Naive	#81D08B
X044_icicle-3	5c012058e0a811eabbbf42010a19c80f	0.709214501510574	NK	0.806990850206948	#8DC63F	0.774173668979307	-4.89734526808092	2246	NK	#8DC63F	-2.06101066650336	0.125164216036377
X044_icicle-3	5c04f124e0a811eabbbf42010a19c80f	0.736404833836858	T.CD4.Naive	0.517460377154116	#81D08B	-3.38132204198977	0.524564848204208	5524	T.CD4.Naive	#81D08B
X044_icicle-3	5bfd94f6e0a811eabbbf42010a19c80f	0.791225416036309	B.Naive	0.886284775094102	#F26439	-0.0593006440698888	6.90922142283167	3651	B.Active	#992E46	-6.46136531937473	-6.55020274985609
X044_icicle-3	5c02de5ce0a811eabbbf42010a19c80f	0.77231467473525	NK	0.849043781589191	#8DC63F	1.2179018307938	-3.47518776142289	3246	NK	#8DC63F	-4.30372628635816	1.23640807721363
X044_icicle-3	5c03ed74e0a811eabbbf42010a19c80f	0.776096822995462	T.CD4.Memory	0.502026705588077	#009444	-3.53969529022674	-0.689947961839694	7998	T.CD4.Naive	#81D08B
X044_icicle-3	5c050ae2e0a811eabbbf42010a19c80f	0.735963581183612	T.CD4.Naive	0.412848790156375	#81D08B	0.333027866756963	5.3079307635247	2953	B.Naive	#F26439
X044_icicle-3	5c0310c0e0a811eabbbf42010a19c80f	0.785606060606061	NK	0.495114664911833	#8DC63F	0.137461367457842	-1.89920194601104	1247	NK	#8DC63F	-1.88762502408583	-0.596106948792454
X044_icicle-3	5bfe5dc8e0a811eabbbf42010a19c80f	0.707001522070015	T.CD4.Naive	0.84283805473972	#81D08B	-2.77203942129816	0.955780044862471	6391	T.CD4.Memory	#009444	6.764334328377	0.610593529968373
X044_icicle-3	5c01db74e0a811eabbbf42010a19c80f	0.757966616084977	T.CD4.Memory	0.583421360160507	#009444	-0.769197925060464	-1.84744972043856	2302	T.CD8.Effector	#1B75BC	2.12803019674914	-4.02176203539394
X044_icicle-3	5c023268e0a811eabbbf42010a19c80f	0.783763277693475	T.CD4.Memory	0.808179629227293	#009444	-1.98083688911761	-0.755365380770097	3378	T.CD4.Memory	#009444	4.58944250821751	2.21731401383972
X044_icicle-3	5c023fece0a811eabbbf42010a19c80f	0.758725341426404	T.CD4.Naive	0.654980288110494	#81D08B	0.0886689636708113	-0.781239567870296	3482	T.CD4.Memory	#009444	3.95219083540749	0.460516967231199
X044_icicle-3	5c052d9ce0a811eabbbf42010a19c80f	0.747720364741641	T.CD4.Naive	0.505748611774464	#81D08B	-1.22108588731066	0.265615151140376	6898	T.CD4.Memory	#009444	6.739189	1.870529
X044_icicle-3	5bfe74dee0a811eabbbf42010a19c80f	0.729832572298326	B.Naive	0.601771417053018	#F26439	0.532255496196268	6.22501783609459	4044	B.Naive	#F26439	-5.36088165376495	-9.06752037770973
X044_icicle-3	5bfeff4ee0a811eabbbf42010a19c80f	0.777777777777778	B.Naive	0.774628884200906	#F26439	0.494226274261161	6.75493743282864	9106	B.Active	#992E46	-6.79177483483866	-5.83551597242447
X044_icicle-3	5c00fd1ce0a811eabbbf42010a19c80f	0.759146341463415	T.CD4.Memory	0.522645984844799	#009444	-3.54926857925482	0.936363918802142	3769	T.CD4.Memory	#009444	4.24430189775616	0.395241610652504
X044_icicle-3	5c01dffce0a811eabbbf42010a19c80f	0.76103500761035	T.CD4.Naive	0.485717341761396	#81D08B	-1.49005539936246	-0.608827755770592	4084	T.CD4.Memory	#009444	5.06404086564886	2.1027604078242
X044_icicle-3	5c01ec5ee0a811eabbbf42010a19c80f	0.721798780487805	T.CD4.Memory	0.802648745743508	#009444	-1.5868853255182	-2.39023929698263	1557	NK	#8DC63F	-1.2047941741148	0.0888774590401213
X044_icicle-3	5c01fc6ce0a811eabbbf42010a19c80f	0.697408536585366	B.Naive	0.996963623159921	#F26439	-0.0804118612841001	6.91003945205359	3135	B.Active	#992E46	-6.46551781532817	-6.3209361990674
X044_icicle-3	5bffc528e0a811eabbbf42010a19c80f	0.783639143730887	T.CD4.Memory	0.444631588236729	#009444	-2.93045335387957	-1.55756940192409	3719	T.CD4.Memory	#009444	4.126611010022	0.866094235161985
X044_icicle-3	5c017cd8e0a811eabbbf42010a19c80f	0.733993902439024	T.CD4.Memory	0.504407515179136	#009444	0.209875518463643	-2.35497665442995	1772	NK	#8DC63F	-4.49232150960733	0.30734428093778
X044_icicle-3	5c02d3dae0a811eabbbf42010a19c80f	0.775914634146341	T.CD4.Naive	0.445377329655894	#81D08B	-0.952068533213209	0.421041640070128	3502	T.CD4.Naive	#81D08B
X044_icicle-3	5bfceccce0a811eabbbf42010a19c80f	0.801526717557252	T.CD4.Memory	0.391173391877132	#009444	-0.753358059516338	-1.23374455408796	2928	T.DoubleNegative	#00D37D	1.36529571647166	-2.23852751447732
X044_icicle-3	5bfd7edae0a811eabbbf42010a19c80f	0.744274809160305	NK	0.699246246638373	#8DC63F	0.403870610536069	-3.39924872891904	1345	NK	#8DC63F	-1.83735228451042	-0.807615107975711
X044_icicle-3	5bff9da0e0a811eabbbf42010a19c80f	0.740061162079511	T.CD4.Memory	0.707950832910317	#009444	-2.74399451857761	0.115870300263905	2072	T.CD4.Memory	#009444	4.06141546512693	0.953114430434112
X044_icicle-3	5c03c0bae0a811eabbbf42010a19c80f	0.771056661562021	B.Naive	0.82443983663846	#F26439	-0.488218362659488	6.58243837219429	3034	B.Active	#992E46	-6.46151802499596	-6.29674609996704
X044_icicle-3	5c03d762e0a811eabbbf42010a19c80f	0.767175572519084	NK	0.597708359265809	#8DC63F	1.22733165449014	-2.29556760013324	1541	NK	#8DC63F	-2.53481343860785	-0.289894885878791
X044_icicle-3	5c04d2ace0a811eabbbf42010a19c80f	0.64340490797546	T.CD8.Effector	0.441284503264679	#1B75BC	0.334354103484564	-4.28524583190134	2215	NK	#8DC63F	-1.35308731436665	-0.208427598030914
X044_icicle-3	5c052fe0e0a811eabbbf42010a19c80f	0.754198473282443	NK	0.766063607106058	#8DC63F	-0.0520300663951019	-2.94144576881451	3360	T.CD4.CD45RO.CD45RA	#00C63F
X044_icicle-3	5bfc8da4e0a811eabbbf42010a19c80f	0.760703363914373	T.CD4.Naive	0.446600913769699	#81D08B	-1.79422385880551	0.82993884258311	7047	T.CD4.Naive	#81D08B
X044_icicle-3	5c0007eae0a811eabbbf42010a19c80f	0.749235474006116	T.CD4.Memory	0.556840857696403	#009444	-2.77618890692632	-0.411985573225069	2798	T.CD4.Memory	#009444	4.4857635214874	1.29660561813031
X044_icicle-3	5c012e7ce0a811eabbbf42010a19c80f	0.719325153374233	T.CD4.Memory	0.600936074161787	#009444	-3.13768023476141	-0.133952680362431	3731	T.CD4.Memory	#009444	4.83365365713195	1.60091642421675
X044_icicle-3	5bfd7e6ce0a811eabbbf42010a19c80f	0.803680981595092	T.DoubleNegative	0.475712454446875	#00D37D	-1.79783619992888	0.194077856960045	7900	T.CD8.Naive	#76ACD7	2.52223731383281	-6.07044147172095
X044_icicle-3	5c0230c4e0a811eabbbf42010a19c80f	0.674615384615385	Mono.CD16	0.430147274550816	#E680FF	6.53679204714353	0.521943719618169	5492	Mono.CD16	#E680FF	-5.82131034100433	9.30229495765062
X044_icicle-3	5bfd70dee0a811eabbbf42010a19c80f	0.733128834355828	T.CD4.Naive	0.820835406702288	#81D08B	-2.07033409872995	0.617103236741849	4307	T.CD4.Memory	#009444	4.08315498827101	1.92756514891156
X044_icicle-3	5bfe7d4ee0a811eabbbf42010a19c80f	0.714723926380368	NK	0.403057757991737	#8DC63F	-0.13703641117882	-1.59932704163269	2715	NK	#8DC63F	-3.48238022816286	-0.130674511199052
X044_icicle-3	5c017710e0a811eabbbf42010a19c80f	0.805981595092024	T.CD4.Naive	0.509805138230251	#81D08B	-1.21470253347537	-1.15673972903554	4063	T.CD4.Memory	#009444	5.73682686841321	2.55695488244314
X044_icicle-3	5c054840e0a811eabbbf42010a19c80f	0.745398773006135	NK	0.7776913142036	#8DC63F	1.10616144477895	-4.2545410225435	2633	NK	#8DC63F	-3.282721	0.9018965
X044_icicle-3	5bffbd1ce0a811eabbbf42010a19c80f	0.795698924731183	NK	0.543561782399406	#8DC63F	1.24088839485582	-4.21255793498587	1780	NK	#8DC63F	-2.79664694429057	0.685581356410404
X044_icicle-3	5c016f9ae0a811eabbbf42010a19c80f	0.626923076923077	Mono.CD14	0.971754514412179	#B973FF	7.13974348441854	1.96821572608916	7022	DC.Myeloid	#9246FF	-8.61380314458749	7.03048256837848
X044_icicle-3	5c02fa4ae0a811eabbbf42010a19c80f	0.769230769230769	NK	0.551067327152351	#8DC63F	1.65531626923685	-3.68903213890557	1853	NK	#8DC63F	-2.52122710869886	-0.835504540561959
X044_icicle-3	5c049c60e0a811eabbbf42010a19c80f	0.725806451612903	B.Naive	0.771514566521067	#F26439	0.313186820892274	6.65851812043009	3410	B.Naive	#F26439	-6.60855767686272	-8.8848579354517
X044_icicle-3	5bfe7edee0a811eabbbf42010a19c80f	0.771186440677966	T.CD4.Naive	0.48482704286949	#81D08B	-2.4951589806518	0.228083890564755	3788	T.CD4.Memory	#009444	5.15476466245314	2.27185069446638
X044_icicle-3	5c00c32ee0a811eabbbf42010a19c80f	0.759630200308166	T.CD4.Memory	0.612783925246448	#009444	-3.25676752610531	0.171054220155627	7600	T.CD4.Memory	#009444	7.11890303066686	0.37189284892303
X044_icicle-3	5c01cda0e0a811eabbbf42010a19c80f	0.739230769230769	Mono.CD14	0.929031048730731	#B973FF	6.75612185627295	0.767856891434173	3801	Mono.CD16	#E680FF	-7.18157745489103	9.16730534368343
X044_icicle-3	5c0556aae0a811eabbbf42010a19c80f	0.761941448382126	B.Naive	0.561039433301246	#F26439	0.104957339836368	6.31719359344525	4512	B.Naive	#F26439	-6.24859	-8.719019
X044_icicle-3	5bfccd8ce0a811eabbbf42010a19c80f	0.747685185185185	B.Naive	0.443260352885712	#F26439	-0.347279416950948	5.28734709620521	2059	B.Naive	#F26439
X044_icicle-3	5bffa886e0a811eabbbf42010a19c80f	0.800462249614792	T.CD8.Effector	0.308002635741912	#1B75BC	-1.00578800529391	0.522649943676861	3275	T.CD4.CD45RO.CD45RA	#00C63F
X044_icicle-3	5c006d70e0a811eabbbf42010a19c80f	0.725731895223421	Mono.CD14	1	#B973FF	6.73436874450284	0.272496533487138	1861	Mono.CD16	#E680FF	-6.14498365930799	9.61210447745752
X044_icicle-3	5c025770e0a811eabbbf42010a19c80f	0.779661016949153	T.CD4.Memory	0.653463136406221	#009444	-2.64534443787924	-0.650532227120447	3382	T.CD4.Memory	#009444	4.51149131211953	1.36326411917573
X044_icicle-3	5c025b9ee0a811eabbbf42010a19c80f	0.785824345146379	T.CD4.Naive	0.610320078354526	#81D08B	-1.99055749846349	0.444252208679853	1970	T.CD4.Memory	#009444	5.78064581530748	2.25658192746264
X044_icicle-3	5c05ae0ce0a811eabbbf42010a19c80f	0.71141975308642	NK	0.865134009584738	#8DC63F	1.44410681211322	-3.19844271889772	1182	NK	#8DC63F	-1.922469	0.5855584
X044_icicle-3	5bfe272ce0a811eabbbf42010a19c80f	0.730293663060278	T.DoubleNegative	0.511583865918429	#00D37D	1.4794655800592	-3.36721767562317	2343	T.CD8.Effector	#1B75BC	1.24368700623631	-3.84039013729006
X044_icicle-3	5c017472e0a811eabbbf42010a19c80f	0.689043209876543	B.Naive	0.685370448097604	#F26439	-0.345356305218572	6.42734351289087	5819	B.Naive	#F26439	-6.7250456108402	-8.60831033711681
X044_icicle-3	5c0193e4e0a811eabbbf42010a19c80f	0.625	Mono.CD14	0.908461441506967	#B973FF	6.72205096027529	0.38244453900564	37501	Plasmablast	#ED3A59
X044_icicle-3	5c01e588e0a811eabbbf42010a19c80f	0.721020092735703	T.CD4.Memory	0.279824724770537	#009444	-0.893643292366933	0.703290946065171	6672	T.CD4.Naive	#81D08B
X044_icicle-3	5c026a9ee0a811eabbbf42010a19c80f	0.694444444444445	T.CD4.Memory	0.74859290463484	#009444	-3.30110371980039	-1.06716724007106	2515	T.CD4.Memory	#009444	4.30217144829442	0.803783496167534
X044_icicle-3	5c02fcace0a811eabbbf42010a19c80f	0.749228395061729	T.CD4.Memory	0.679407204574097	#009444	-3.22750726930904	-0.914766691158577	2734	T.CD4.Memory	#009444	4.56869399336194	0.645083871660211
X044_icicle-3	5c0366d8e0a811eabbbf42010a19c80f	0.722993827160494	T.CD4.Memory	0.708225543907688	#009444	-2.62785905743303	-1.02056821065863	8353	T.CD4.Memory	#009444	6.18575903535277	2.55211003665518
X044_icicle-3	5bfcca94e0a811eabbbf42010a19c80f	0.780525502318393	T.CD8.Naive	0.301331026977296	#76ACD7	-1.9555201488302	0.931204673408544	2986	T.CD4.Memory	#009444
X044_icicle-3	5bfd6292e0a811eabbbf42010a19c80f	0.661514683153014	T.CD4.Memory	0.972830894145833	#009444	-1.35263368924195	-0.599754880812068	5751	T.CD4.Exhausted	#779383	5.69490013249279	0.619298353238751
X044_icicle-3	5bff9f1ce0a811eabbbf42010a19c80f	0.752704791344668	T.CD4.Memory	0.443929210648901	#009444	-1.98858148196748	-0.884970489868411	3814	T.CD4.Memory	#009444	6.09055655498926	0.438526751059044
X044_icicle-3	5c002a22e0a811eabbbf42010a19c80f	0.775888717156105	NK	0.740746687989311	#8DC63F	-0.147220542979321	-1.95965159169523	1974	NK	#8DC63F	-4.67517323661807	0.338916880371173
X044_icicle-3	5c0085b2e0a811eabbbf42010a19c80f	0.702472952086553	T.CD8.Naive	0.282015443353221	#76ACD7	0.477659337625358	-1.62693200784113	2987	B.Naive	#F26439	-5.534004814441	-7.78091804960608
X044_icicle-3	5c0070a4e0a811eabbbf42010a19c80f	0.948916408668731	T.CD4.Naive	0.468156156392197	#81D08B	-0.389353423137393	-0.990090160296188	2988	T.DoublePositive	#00937D	2.61885074834651	-3.91588864962409
X044_icicle-3	5c00f3d0e0a811eabbbf42010a19c80f	0.673374613003096	T.CD4.Memory	0.757660857264034	#009444	-2.25190983442155	-1.51327882056883	1706	T.DoubleNegative	#00D37D	1.55364086661063	-2.12016433317521
X044_icicle-3	5c04dc02e0a811eabbbf42010a19c80f	0.687306501547988	T.CD4.Memory	0.770008240442811	#009444	-3.19031948698009	-0.992435983332152	5084	T.CD4.Memory	#009444	5.90288474673171	1.32664085734316
X044_icicle-3	5c054778e0a811eabbbf42010a19c80f	0.703100775193799	T.CD4.Memory	0.751313483630104	#009444	-3.54350365952907	-1.37340673783984	3892	T.CD4.Memory	#009444	5.620407	0.8155689
X044_icicle-3	5c05dfeee0a811eabbbf42010a19c80f	0.740712074303406	NK	0.521843289594039	#8DC63F	1.84854740937843	-4.09173056508907	1403	NK	#8DC63F	-2.750953	-0.08457897
X044_icicle-3	5bfea256e0a811eabbbf42010a19c80f	0.738759689922481	Mono.CD14	0.924491467636658	#B973FF	6.33206234320432	0.895305783326957	6320	Mono.CD16	#E680FF	-6.82996628872137	9.8521968609689
X044_icicle-3	5bff1678e0a811eabbbf42010a19c80f	0.804347826086957	T.CD8.Naive	0.506504530067979	#76ACD7	-3.74605834492365	-0.243557448952078	8767	T.CD4.Memory	#009444	7.4583142471646	0.911184834018504
X044_icicle-3	5c00caaee0a811eabbbf42010a19c80f	0.794573643410853	NK	0.684794777156992	#8DC63F	1.41111571311718	-4.53697788696142	1661	NK	#8DC63F	-2.26094557993188	0.781071318866274
X044_icicle-3	5c00ea2ae0a811eabbbf42010a19c80f	0.722480620155039	NK	0.40266417496012	#8DC63F	0.633792338763054	-4.62936648747616	1669	NK	#8DC63F	-2.1383403047176	0.390733119603807
X044_icicle-3	5c039a72e0a811eabbbf42010a19c80f	0.784603421461897	Mono.CD14	0.883244232316988	#B973FF	6.63329735127816	0.69924673865905	2753	Mono.CD16	#E680FF	-6.90389252695499	9.66342658116046
X044_icicle-3	5bfca87ae0a811eabbbf42010a19c80f	0.69332298136646	NK	0.457769828797466	#8DC63F	0.209967775901094	-2.40443034194159	1593	NK	#8DC63F	-0.829966200606612	-0.982834723727728
X044_icicle-3	5bfd9b7ce0a811eabbbf42010a19c80f	0.81386292834891	NK	0.527707462813647	#8DC63F	0.691209458905141	-3.22133391095412	3010	NK	#8DC63F	-2.66755011394644	1.05145813288418
X044_icicle-3	5bfcdbece0a811eabbbf42010a19c80f	0.78149300155521	NK	0.597891130271469	#8DC63F	1.60908488627919	-3.38106660380065	1800	NK	#8DC63F	-2.28587483843292	0.677571760681409
X044_icicle-3	5bfd7b88e0a811eabbbf42010a19c80f	0.685069984447901	B.Naive	0.37680798041228	#F26439	0.825214647657686	6.23418836835412	4390	B.Naive	#F26439	-5.90317389376562	-7.91168170404708
X044_icicle-3	5bfee6eee0a811eabbbf42010a19c80f	0.758942457231726	NK	0.634065093841537	#8DC63F	0.215013523151557	-3.2013026826387	7017	T.CD8.Exhausted	#8D98B7	0.787281805294362	-3.35202354666511
X044_icicle-3	5c008bb6e0a811eabbbf42010a19c80f	0.665109034267913	T.CD4.Memory	0.422202608957752	#009444	-0.952316411625969	-1.66275204633905	2868	T.CD8.Exhausted	#8D98B7	1.11308823191026	-2.98929495999014
X044_icicle-3	5c03b26ee0a811eabbbf42010a19c80f	0.776049766718507	NK	0.522345051317832	#8DC63F	1.40112066925461	-3.84835189577963	1336	NK	#8DC63F	-2.51585676986418	0.000990704350415816
X044_icicle-3	5c05ec64e0a811eabbbf42010a19c80f	0.741057542768274	T.CD4.Naive	0.579291217470769	#81D08B	-1.07340929489446	-0.429854399951649	1103	T.DoubleNegative	#00D37D	1.419648	-2.094351
X044_icicle-3	5c0637bee0a811eabbbf42010a19c80f	0.688180404354588	T.CD4.Memory	0.353443870353524	#009444	-0.956213157594062	-0.967498135238218	4888	T.CD4.Memory	#009444	6.390315	0.3398724
X044_icicle-3	5bfca690e0a811eabbbf42010a19c80f	0.741433021806854	T.CD4.Naive	0.473688715533942	#81D08B	-0.0143282811812653	4.77527508206274	3714	B.Naive	#F26439
X044_icicle-3	5bfd0bc6e0a811eabbbf42010a19c80f	0.757009345794393	NK	0.40374015767179	#8DC63F	1.91085875770435	-3.0859368101865	1784	NK	#8DC63F	-2.29758912078905	-0.562136949107366
X044_icicle-3	5bfef7f6e0a811eabbbf42010a19c80f	0.739469578783151	B.Naive	0.401544048923437	#F26439	0.349597491979042	5.89218081600252	2966	B.Naive	#F26439	-5.84170207157308	-7.99763141816435
X044_icicle-3	5c027e12e0a811eabbbf42010a19c80f	0.745327102803738	T.CD8.Effector	0.719329368864118	#1B75BC	0.563880958974553	-4.0160255515772	1539	NK	#8DC63F	-2.08494476434118	-0.735365346717828
X044_icicle-3	5c034b8ae0a811eabbbf42010a19c80f	0.684579439252337	Mono.CD14	0.618026514695256	#B973FF	6.84009842316938	0.391663661745675	5347	Mono.CD16	#E680FF	-6.30796799584209	9.14880607391267
X044_icicle-3	5bfe012ae0a811eabbbf42010a19c80f	0.73671875	B.Naive	0.51637242017967	#F26439	-0.0929104383184113	5.45083739360826	6733	B.Naive	#F26439	-6.69864907672148	-8.87398508332156
X044_icicle-3	5bffdef0e0a811eabbbf42010a19c80f	0.820592823712948	T.CD4.Naive	0.328703884852705	#81D08B	-3.0519774589614	2.17298845291833	347	T.CD4.Exhausted	#779383	5.91587513842679	-0.343719293047043
X044_icicle-3	5bffe4eae0a811eabbbf42010a19c80f	0.73203125	NK	0.292377895732305	#8DC63F	0.666239831917099	-4.38518143343992	1986	NK	#8DC63F	-2.58141207957104	0.53085496886759
X044_icicle-3	5c00a84ee0a811eabbbf42010a19c80f	0.762870514820593	T.CD8.Effector	0.511311980383429	#1B75BC	1.76926801782872	-2.94369723122305	2334	NK	#8DC63F	-3.35471858033364	0.612821722784617
X044_icicle-3	5c014a1ae0a811eabbbf42010a19c80f	0.74414976599064	T.CD8.Naive	0.546588944672711	#76ACD7	-1.78886248325598	0.80943137408071	3342	T.CD8.Effector	#1B75BC	2.258980471814	-4.58250321714579
X044_icicle-3	5c025fd6e0a811eabbbf42010a19c80f	0.69188767550702	Mono.CD14	0.519846451689617	#B973FF	6.01566832461343	1.46727342510515	5740	DC.Myeloid	#9246FF	-8.12370252738437	7.25082846235459
X044_icicle-3	5c05b0fae0a811eabbbf42010a19c80f	0.769890795631825	T.CD4.Naive	0.534385091825228	#81D08B	-2.00197508291403	1.22508058184148	4526	T.CD4.CD45RO.CD45RA	#00C63F
X044_icicle-3	5bfe9dd8e0a811eabbbf42010a19c80f	0.71953125	Mono.CD14	1	#B973FF	7.03022965410547	0.671382550820209	4331	Mono.CD16	#E680FF	-6.11745348274916	10.1313147523004
X044_icicle-3	5c0069b0e0a811eabbbf42010a19c80f	0.80390625	T.CD4.Memory	0.480967102911394	#009444	-2.90539095444457	-0.495774518272968	4355	T.CD8.Naive	#76ACD7
X044_icicle-3	5c00a52ee0a811eabbbf42010a19c80f	0.738244514106583	T.CD4.Naive	0.415556915154012	#81D08B	-1.29039175379644	1.28632467851921	6713	T.CD8.Naive	#76ACD7	2.35284196994134	-5.90375771084901
X044_icicle-3	5c01677ae0a811eabbbf42010a19c80f	0.73671875	T.CD4.Memory	0.586710303284133	#009444	0.836512199375499	-3.86996234827205	1230	NK	#8DC63F	-1.63787098477135	-0.952035261429911
X044_icicle-3	5c0211f2e0a811eabbbf42010a19c80f	0.7171875	T.CD4.Memory	0.841511375519757	#009444	-2.28716457568749	-1.53061497671067	3480	T.CD4.Exhausted	#779383	5.3438257695191	-0.352651805384832
X044_icicle-3	5c028bd2e0a811eabbbf42010a19c80f	0.728125	B.Naive	0.684265937888256	#F26439	0.400313753986035	6.44835220794532	2488	B.Naive	#F26439	-5.90728041907496	-8.0100307478802
X044_icicle-3	5c03f616e0a811eabbbf42010a19c80f	0.77265625	NK	0.482473649563126	#8DC63F	1.3241463954906	-2.66560176534627	1915	NK	#8DC63F	-2.07088563894528	-0.001555350111378
X044_icicle-3	5c061cace0a811eabbbf42010a19c80f	0.735524256651017	T.CD4.Naive	0.617878254521007	#81D08B	-0.514340757420438	0.892227013887045	6195	T.CD4.CD45RO.CD45RA	#00C63F	2.676413	-0.1587604
X044_icicle-3	5bfe4c16e0a811eabbbf42010a19c80f	0.745696400625978	B.Naive	0.837174461274041	#F26439	0.0910018296612114	7.36075774366191	5706	B.Naive	#F26439	-6.01043249052417	-8.93451701267244
X044_icicle-3	5bff82cae0a811eabbbf42010a19c80f	0.768025078369906	B.Naive	0.656677800525105	#F26439	-0.292801554771003	6.0481842691656	1761	B.Naive	#F26439
X044_icicle-3	5c0334f6e0a811eabbbf42010a19c80f	0.751173708920188	T.CD4.Memory	0.602586188276683	#009444	-3.7626864604573	-0.761426679477238	3647	T.CD4.Memory	#009444	3.55286360157754	1.07673554849143
X044_icicle-3	5c03cc2ce0a811eabbbf42010a19c80f	0.690923317683881	B.Naive	0.610255338704928	#F26439	0.501660534712183	6.96697092099708	1955	B.Naive	#F26439	-5.55782254012183	-7.72383956684752
X044_icicle-3	5c041fbae0a811eabbbf42010a19c80f	0.73943661971831	T.CD4.Naive	0.351879750805106	#81D08B	-2.19600037221198	-1.32053055186477	6109	T.CD4.CD45RO.CD45RA	#00C63F
X044_icicle-3	5c05629ee0a811eabbbf42010a19c80f	0.701892744479495	T.CD4.Memory	0.798415989456521	#009444	-2.55420279797897	0.350870685608731	4508	T.CD4.Memory	#009444	4.764991	1.811766
X044_icicle-3	5c0311e2e0a811eabbbf42010a19c80f	0.776645768025078	T.CD4.Naive	0.659326389236548	#81D08B	-1.38725590794867	1.27094044689398	3839	T.CD4.Naive	#81D08B	5.43343644013928	-1.44290850462578
X044_icicle-3	5c062b48e0a811eabbbf42010a19c80f	0.767241379310345	T.CD4.Memory	0.580258909154693	#009444	0.0628023504869981	5.29069603688347	7613	B.Naive	#F26439	-5.435652	-7.422453
X044_icicle-3	5bfd997ee0a811eabbbf42010a19c80f	0.755905511811024	T.CD4.Naive	0.529119218338897	#81D08B	-2.50961581420561	0.988900373411066	4527	T.CD4.Memory	#009444	3.57639304767121	1.47451069930647
X044_icicle-3	5bfdc0dee0a811eabbbf42010a19c80f	0.668759811616955	T.CD8.Effector	0.260387716934876	#1B75BC	-0.463184823409127	-1.98425727785696	3006	NK	#8DC63F	-3.76810313803108	0.19523957994795
X044_icicle-3	5bfeedd8e0a811eabbbf42010a19c80f	0.722397476340694	T.CD4.Memory	0.625090008126411	#009444	-2.19780079852221	-0.506759548533923	3059	T.CD4.Memory	#009444	5.23563189581651	2.1631021686543
X044_icicle-3	5c008350e0a811eabbbf42010a19c80f	0.758241758241758	T.DoubleNegative	0.611715032445556	#00D37D	0.369849758838149	-2.65560026755633	2938	T.CD4.Naive	#81D08B
X044_icicle-3	5c036ea8e0a811eabbbf42010a19c80f	0.73861852433281	Mono.CD14	1	#B973FF	6.94713418419226	1.51947392690629	5165	Mono.CD14	#B973FF	-8.47326859873244	8.72017402356796
X044_icicle-3	5c04fe1ce0a811eabbbf42010a19c80f	0.729984301412873	T.CD4.Memory	0.593739908718261	#009444	-1.69595890045877	0.53088265789447	6792	T.CD4.Memory	#009444	6.476027	1.708815
X044_icicle-3	5c05c6c6e0a811eabbbf42010a19c80f	0.76138147566719	T.CD4.Naive	0.449799728958937	#81D08B	-0.767377279279697	-0.298273684749376	3418	T.CD4.Memory	#009444	4.607298	1.481144
X044_icicle-3	5bfcc328e0a811eabbbf42010a19c80f	0.77244094488189	T.CD8.Effector	0.394558341634309	#1B75BC	1.60712099768653	-2.75234796947196	2386	T.CD8.Exhausted	#8D98B7	1.19781876253254	-3.09802249757705
X044_icicle-3	5bff1204e0a811eabbbf42010a19c80f	0.659591194968554	T.CD4.Memory	0.83898077348941	#009444	-3.15724997636943	-1.61047164402936	5957	T.CD4.Memory	#009444	5.30103662412559	2.57931449876238
X044_icicle-3	5c005c86e0a811eabbbf42010a19c80f	0.75748031496063	T.CD4.Naive	0.422355893464398	#81D08B	-1.54172328116711	0.575150034892385	5399	T.CD4.Naive	#81D08B	5.6619290899854	-1.5868489389305
X044_icicle-3	5c0081f2e0a811eabbbf42010a19c80f	0.704724409448819	B.Naive	0.798268329437975	#F26439	0.504204129695072	6.63363759188521	3665	B.Naive	#F26439	-5.84327921331199	-7.95815981611524
X044_icicle-3	5c016bd0e0a811eabbbf42010a19c80f	0.705188679245283	T.CD4.Naive	0.394569690786893	#81D08B	-2.60202359227156	-1.04897482196088	6293	T.CD4.Memory	#009444	7.38724645745493	0.907530513338528
X044_icicle-3	5c048540e0a811eabbbf42010a19c80f	0.666666666666667	T.CD4.Memory	0.452672898385547	#009444	-2.67667974451806	-0.343902314682859	4674	T.CD4.Memory	#009444	3.0784530304414	0.923880031026459
X044_icicle-3	5c0504a2e0a811eabbbf42010a19c80f	0.739779874213837	NK	0.810409539747358	#8DC63F	1.00962692144294	-3.83530548394544	2316	NK	#8DC63F	-2.487276	0.592104
X044_icicle-3	5c05074ae0a811eabbbf42010a19c80f	0.762578616352201	Mono.CD14	0.851483443518903	#B973FF	6.67481210783428	0.614063676146877	10013	Mono.CD16	#E680FF	-5.120544	10.4378
X044_icicle-3	5bfdbeeae0a811eabbbf42010a19c80f	0.832283464566929	T.CD4.Naive	0.610522099585342	#81D08B	-2.45705478252909	-0.21669131523172	3086	T.CD4.Memory	#009444	3.04894774867345	1.28838018566326
X044_icicle-3	5c024122e0a811eabbbf42010a19c80f	0.782677165354331	B.Naive	0.723281923956392	#F26439	-0.184374811312754	5.61586505260828	4871	B.Naive	#F26439	-6.0513346569763	-8.52066553631388
X044_icicle-3	5c032b50e0a811eabbbf42010a19c80f	0.767716535433071	T.CD4.Memory	0.754567118299798	#009444	-3.28790647279902	-0.271430371164454	3924	T.CD4.Exhausted	#779383	4.90922530951334	-0.0130595415530225
X044_icicle-3	5c0567eee0a811eabbbf42010a19c80f	0.702362204724409	NK	0.567973765563012	#8DC63F	1.14319166696645	-3.60464680449112	2187	NK	#8DC63F	-1.938191	0.3853587
X044_icicle-3	5c056c30e0a811eabbbf42010a19c80f	0.761417322834646	NK	0.847907939645546	#8DC63F	1.00801361228053	-2.29807054681015	3987	NK	#8DC63F	-4.056859	0.1911973
X044_icicle-3	5bfe8ba4e0a811eabbbf42010a19c80f	0.77591706539075	T.CD4.Naive	0.515757222612073	#81D08B	-0.850917293323545	1.07782892961178	5284	T.CD4.CD45RO.CD45RA	#00C63F	3.16091499231326	-0.782663399487037
X044_icicle-3	5c003788e0a811eabbbf42010a19c80f	0.753154574132492	T.CD8.Effector	0.499729281869273	#1B75BC	0.893397046685789	-2.39847620243351	3449	T.CD4.CD45RO.CD45RA	#00C63F
X044_icicle-3	5c009106e0a811eabbbf42010a19c80f	0.717219589257504	T.CD4.Memory	0.414734757645354	#009444	-0.704912232374233	-0.999488113185075	2158	T.DoubleNegative	#00D37D	0.982615606579455	-2.68820394371459
X044_icicle-3	5c01c4a4e0a811eabbbf42010a19c80f	0.684834123222749	T.CD4.Naive	0.532821046565647	#81D08B	-2.05250851983966	1.55261888786852	4234	T.CD4.Memory	#009444	4.45268811716766	1.06432160415391
X044_icicle-3	5c03af26e0a811eabbbf42010a19c80f	0.740916271721959	T.CD4.Memory	0.793730155428064	#009444	-2.74314499383203	-0.918160535608134	3285	T.CD4.Memory	#009444	6.14869459257458	1.9744209735181
X044_icicle-3	5c05220ce0a811eabbbf42010a19c80f	0.783123028391167	B.Naive	0.840726571389699	#F26439	0.323501745251014	6.62993750609492	5452	B.Naive	#F26439	-6.734897	-8.558193
X044_icicle-3	5bfcbc48e0a811eabbbf42010a19c80f	0.771790808240888	T.CD4.Naive	0.473007560628089	#81D08B	-2.1824048546415	1.91691858945134	6283	T.CD4.Memory	#009444	4.33286420773433	1.14234426914015
X044_icicle-3	5bfec344e0a811eabbbf42010a19c80f	0.675355450236967	Mono.CD14	0.498610019686488	#B973FF	6.86259122425061	0.335010881190531	3122	Mono.CD16	#E680FF	-6.22748382675607	9.32060367905298
X044_icicle-3	5bfff4a8e0a811eabbbf42010a19c80f	0.756714060031596	T.CD4.Naive	0.28633185851886	#81D08B	-2.47319363045578	-0.374080761363059	5059	T.CD4.Exhausted	#779383	5.77616335490265	-0.313563740482399
X044_icicle-3	5c01c17ae0a811eabbbf42010a19c80f	0.777251184834123	T.CD4.Naive	0.440161339659672	#81D08B	-1.1478454733015	0.694870210618308	4944	T.CD8.Naive	#76ACD7	2.28883252953093	-5.47221486546192
X044_icicle-3	5c02ad92e0a811eabbbf42010a19c80f	0.702211690363349	T.CD4.Memory	0.410710839220814	#009444	-2.05462903455987	0.346015557127528	3823	T.CD4.Memory	#009444	4.11975696557554	1.78831596929187
X044_icicle-3	5c0485aee0a811eabbbf42010a19c80f	0.777251184834123	T.CD4.Memory	0.33090905907896	#009444	-0.66682274252769	0.437484949730108	8841	T.CD8.Effector	#1B75BC	1.82323276023164	-4.12062172674238
X044_icicle-3	5c01c454e0a811eabbbf42010a19c80f	0.772943037974684	T.CD4.Memory	0.459805129889785	#009444	-3.7813432735237	0.237218302708527	3913	T.CD4.Memory	#009444	4.48617628909663	0.780757849728385
X044_icicle-3	5c02f540e0a811eabbbf42010a19c80f	0.834389857369255	T.CD8.Effector	0.658546730887942	#1B75BC	1.06807731246995	-2.7748280421097	2133	NK	#8DC63F	-3.04742098043927	1.45420341448426
X044_icicle-3	5c030a8ae0a811eabbbf42010a19c80f	0.725474683544304	NK	0.701504851759731	#8DC63F	1.35232698127261	-4.60606586689728	4353	NK	#8DC63F	-4.49242824192311	0.996839103907522
X044_icicle-3	5bfe0b20e0a811eabbbf42010a19c80f	0.8256735340729	T.CD4.Naive	0.590817849992921	#81D08B	-2.04351524387356	-1.14865574849769	1877	T.CD4.Memory	#009444	5.46398598965558	1.24542933210783
X044_icicle-3	5c0118cee0a811eabbbf42010a19c80f	0.821428571428571	T.CD4.Naive	0.486008100047128	#81D08B	-0.549965955879805	0.368542689832415	6722	T.CD4.Naive	#81D08B
X044_icicle-3	5c01d8d6e0a811eabbbf42010a19c80f	0.724247226624406	T.CD8.Effector	0.472430206104473	#1B75BC	0.534087206708447	-2.28213748972056	2056	NK	#8DC63F	-2.41749197884268	1.09595973061608
X044_icicle-3	5c02cface0a811eabbbf42010a19c80f	0.753968253968254	T.CD4.Memory	0.749357550647807	#009444	-1.66971159056087	-0.688290076515514	3852	T.CD4.Memory	#009444
X044_icicle-3	5c03860ee0a811eabbbf42010a19c80f	0.717908082408875	NK	0.793840523813914	#8DC63F	2.08076766230295	-4.21160545078189	2048	NK	#8DC63F	-2.72938454517371	0.597707851213173
X044_icicle-3	5bfd1ecce0a811eabbbf42010a19c80f	0.741269841269841	T.CD8.Effector	0.482933450751111	#1B75BC	0.753690755168192	-3.35990431464823	1465	NK	#8DC63F	-2.37842429184041	-0.473789920617598
X044_icicle-3	5c01b8b0e0a811eabbbf42010a19c80f	0.68968253968254	NK	0.578923385831798	#8DC63F	0.3296484476235	-4.45963551986495	1051	NK	#8DC63F	-1.28791526090612	-1.01967400570114
X044_icicle-3	5c01df34e0a811eabbbf42010a19c80f	0.710651828298887	NK	0.733939528823791	#8DC63F	1.28859724108248	-4.25821652268636	2189	NK	#8DC63F	-4.06888793323481	0.682016680890358
X044_icicle-3	5c02d088e0a811eabbbf42010a19c80f	0.650793650793651	NK	0.842381568638586	#8DC63F	0.938725232893244	-4.99522515084173	2126	NK	#8DC63F	-2.24529324532843	-0.493415855417458
X044_icicle-3	5c04343ce0a811eabbbf42010a19c80f	0.749203821656051	T.CD8.Effector	0.603333815839741	#1B75BC	1.46344925633356	-2.57193142202756	1887	NK	#8DC63F	-2.81574231779474	0.460052942270726
X044_icicle-3	5c055c0ee0a811eabbbf42010a19c80f	0.742857142857143	T.CD4.Memory	0.61556689862657	#009444	-1.99447572884298	0.291315825338125	9414	T.CD4.Memory	#009444	7.116945	0.07541646
X044_icicle-3	5c062e5ee0a811eabbbf42010a19c80f	0.777777777777778	T.CD4.Memory	0.454654017400481	#009444	-2.36262716643141	-0.862373752247903	2517	T.CD4.Memory	#009444	3.844346	0.8467478
X044_icicle-3	5bffb7f4e0a811eabbbf42010a19c80f	0.725755166931638	B.Activated	0.488272328515118	#992E46	-0.0996003724793388	5.34639361193304	2220	B.Naive	#F26439	-5.41698867848006	-8.33108115013829
X044_icicle-3	5c002afee0a811eabbbf42010a19c80f	0.753577106518283	NK	0.60830857045324	#8DC63F	1.39984540771116	-3.09137764900643	2078	NK	#8DC63F	-4.13203619324936	1.48693771898461
X044_icicle-3	5c00aa06e0a811eabbbf42010a19c80f	0.752782193958665	B.Naive	0.744999146600584	#F26439	0.356138099680793	6.70029318669822	3730	B.Active	#992E46	-6.06387301586583	-6.12669349287226
X044_icicle-3	5c01876ee0a811eabbbf42010a19c80f	0.75516693163752	T.DoubleNegative	0.401933594421249	#00D37D	-1.99116036577931	-2.19324278425294	3148	T.CD8.Exhausted	#8D98B7	1.32609126605324	-3.07776193538893
X044_icicle-3	5c01a3cae0a811eabbbf42010a19c80f	0.780254777070064	T.CD4.Naive	0.485937733110481	#81D08B	-2.60575602795946	-0.0293647251072461	6795	T.CD4.Memory	#009444	6.387345195657	0.967751399565926
X044_icicle-3	5c05b7c6e0a811eabbbf42010a19c80f	0.727272727272727	NK	0.708627213403919	#8DC63F	1.42452740302376	-4.66785209500364	2154	NK	#8DC63F	-2.203241	0.08797373
X044_icicle-3	5bfcf33ee0a811eabbbf42010a19c80f	0.689490445859873	B.Naive	0.839793185246172	#F26439	0.441871095969814	7.18348275175223	3265	B.Naive	#F26439	-6.3627119678124	-8.33203423568868
X044_icicle-3	5bffeb0ce0a811eabbbf42010a19c80f	0.655254777070064	T.DoubleNegative	0.413357525131467	#00D37D	-0.151148116508007	-2.26845508516839	2195	NK	#8DC63F	-3.66290676528846	0.660912939828731
X044_icicle-3	5c0107e4e0a811eabbbf42010a19c80f	0.748006379585327	B.Naive	0.531027406090764	#F26439	0.0929195017036826	5.98352592326973	2635	B.Naive	#F26439	-5.81541067689397	-8.88891327154103
X044_icicle-3	5c0175eee0a811eabbbf42010a19c80f	0.728503184713376	T.CD4.Memory	0.449742076644027	#009444	-0.922541740179848	0.54089244414718	4146	T.CD4.Memory	#009444	4.1644218042505	0.880572764475094
X044_icicle-3	5c01ad52e0a811eabbbf42010a19c80f	0.769537480063796	NK	0.440802523680541	#8DC63F	0.649536085911578	-3.9080197248896	851	NK	#8DC63F	-2.71892857518871	-0.830229074877954
X044_icicle-3	5c04737ae0a811eabbbf42010a19c80f	0.644904458598726	T.CD4.Memory	0.522163483470339	#009444	6.1256571673325	1.0778698885465	5427	Mono.CD16	#E680FF	-6.55579876137744	9.71810795123624
X044_icicle-3	5bff256ee0a811eabbbf42010a19c80f	0.72444089456869	NK	0.831781131912527	#8DC63F	0.459945482548762	-4.10492513793165	1116	NK	#8DC63F	-2.06208050827108	-0.432700307114041
X044_icicle-3	5bff8978e0a811eabbbf42010a19c80f	0.763157894736842	T.CD4.Memory	0.448383900870817	#009444	-3.52061388197486	-1.5152708235878	4362	T.CD4.Memory	#009444	5.11290642698798	1.76959188799352
X044_icicle-3	5c02d740e0a811eabbbf42010a19c80f	0.728867623604466	T.CD4.Naive	0.612525654453884	#81D08B	-2.72508833306745	1.1110902804875	10336	T.CD4.Memory	#009444	7.07792069809144	0.211426335539359
X044_icicle-3	5c041088e0a811eabbbf42010a19c80f	0.726038338658147	NK	0.549013853477882	#8DC63F	0.53948468420255	-3.29758677385669	1619	NK	#8DC63F	-2.4091348752046	-0.34415725801482
X044_icicle-3	5bfdd150e0a811eabbbf42010a19c80f	0.680868167202572	T.CD4.Naive	0.505597830285828	#81D08B	-3.50105198575294	-0.546003354925824	5762	T.CD4.Naive	#81D08B	6.29188503958267	-1.99904409942113
X044_icicle-3	5bfefcbae0a811eabbbf42010a19c80f	0.644	T.DoubleNegative	0.413914827749514	#00D37D	1.33376174981287	-2.57741438519592	1986	NK	#8DC63F	-1.05711880536675	-0.705842766497188
X044_icicle-3	5bffe26ae0a811eabbbf42010a19c80f	0.702076677316294	NK	0.457623765653591	#8DC63F	-1.05616773106062	-0.869150018287599	5722	T.CD4.CD45RO.CD45RA	#00C63F
X044_icicle-3	5c000060e0a811eabbbf42010a19c80f	0.721246006389776	T.CD4.Naive	0.644146226003555	#81D08B	-0.162535486628009	-0.121155340332334	2950	T.CD4.CD45RO.CD45RA	#00C63F
X044_icicle-3	5c00a0f6e0a811eabbbf42010a19c80f	0.755591054313099	T.DoubleNegative	0.527708345376652	#00D37D	1.29482460210818	-3.23655469588076	2284	NK	#8DC63F	-3.38945858160791	0.373276706987661
X044_icicle-3	5c04c028e0a811eabbbf42010a19c80f	0.684	NK	0.80465828682298	#8DC63F	0.374509720382011	-3.59289821313365	1597	NK	#8DC63F	-1.60838318795193	-0.548634379035416
[truncated: 6,483 more rows]
