# Supplementary material for: Simultaneous trimodal single-cell measurement of transcripts, epitopes, and chromatin accessibility using TEA-seq
Source: eLife. 2021 Apr 9;10:e63632. doi: 10.7554/eLife.63632 (PMC8034981; doi:10.7554/eLife.63632)
Supplement: Figure 3—source data 2. [file elife-63632-fig3-data2.zip › Figure3_SourceData2_ADTUMICounts.csv]

barcodes	target	count	logcount
5bfc869ce0a811eabbbf42010a19c80f	total	1017	3.00774777800074
5bfc8700e0a811eabbbf42010a19c80f	total	3751	3.57426282970703
5bfc8778e0a811eabbbf42010a19c80f	total	1506	3.17811325231463
5bfc8890e0a811eabbbf42010a19c80f	total	2987	3.47538059314336
5bfc89bce0a811eabbbf42010a19c80f	total	4652	3.66773305253327
5bfc8a34e0a811eabbbf42010a19c80f	total	7369	3.86746748785905
5bfc8aace0a811eabbbf42010a19c80f	total	1825	3.26150077319828
5bfc8afce0a811eabbbf42010a19c80f	total	10265	4.01140125992474
5bfc8b60e0a811eabbbf42010a19c80f	total	3500	3.54419211076503
5bfc8c28e0a811eabbbf42010a19c80f	total	8233	3.91561086266147
5bfc8da4e0a811eabbbf42010a19c80f	total	7047	3.84806589540399
5bfc8f52e0a811eabbbf42010a19c80f	total	7323	3.86474833562966
5bfc906ae0a811eabbbf42010a19c80f	total	3700	3.56831908509511
5bfc9150e0a811eabbbf42010a19c80f	total	7485	3.8742498227784
5bfc91a0e0a811eabbbf42010a19c80f	total	4685	3.67080228426094
5bfc920ee0a811eabbbf42010a19c80f	total	759	2.88081359228079
5bfc9268e0a811eabbbf42010a19c80f	total	4910	3.6911699341316
5bfc92c2e0a811eabbbf42010a19c80f	total	2487	3.39585037601878
5bfc939ee0a811eabbbf42010a19c80f	total	17125	4.23365593968576
5bfc945ce0a811eabbbf42010a19c80f	total	10455	4.01936557457249
5bfc9592e0a811eabbbf42010a19c80f	total	21564	4.33374946248197
5bfc95f6e0a811eabbbf42010a19c80f	total	4247	3.62818450807341
5bfc972ce0a811eabbbf42010a19c80f	total	8446	3.92670249418265
5bfc9790e0a811eabbbf42010a19c80f	total	6549	3.81624129999178
5bfc97eae0a811eabbbf42010a19c80f	total	303	2.48287358360875
5bfc995ce0a811eabbbf42010a19c80f	total	3399	3.53147891704225
5bfc99c0e0a811eabbbf42010a19c80f	total	4410	3.64453705777841
5bfc9a24e0a811eabbbf42010a19c80f	total	6449	3.80955971463527
5bfc9a7ee0a811eabbbf42010a19c80f	total	4980	3.69731654173238
5bfc9dc6e0a811eabbbf42010a19c80f	total	1686	3.22711508258913
5bfc9e34e0a811eabbbf42010a19c80f	total	3441	3.53681086599154
5bfc9f60e0a811eabbbf42010a19c80f	total	3058	3.48557947698468
5bfc9fcee0a811eabbbf42010a19c80f	total	4392	3.64276120326532
5bfca01ee0a811eabbbf42010a19c80f	total	13588	4.13318749864117
5bfca08ce0a811eabbbf42010a19c80f	total	5774	3.76155198856418
5bfca29ee0a811eabbbf42010a19c80f	total	1662	3.22089224921952
5bfca35ce0a811eabbbf42010a19c80f	total	2413	3.38273726576133
5bfca488e0a811eabbbf42010a19c80f	total	3543	3.54949371321501
5bfca5aae0a811eabbbf42010a19c80f	total	3164	3.50037371435337
5bfca62ce0a811eabbbf42010a19c80f	total	1869	3.2718416065365
5bfca690e0a811eabbbf42010a19c80f	total	3714	3.56995881809659
5bfca7bce0a811eabbbf42010a19c80f	total	3020	3.48015072527328
5bfca87ae0a811eabbbf42010a19c80f	total	1593	3.20248831706009
5bfca992e0a811eabbbf42010a19c80f	total	4286	3.63215348351063
5bfcaa00e0a811eabbbf42010a19c80f	total	2551	3.40688067004912
5bfcab2ce0a811eabbbf42010a19c80f	total	3466	3.5399538416564
5bfcab9ae0a811eabbbf42010a19c80f	total	2168	3.33625955201419
5bfcad70e0a811eabbbf42010a19c80f	total	3464	3.53970323894783
5bfcadd4e0a811eabbbf42010a19c80f	total	2297	3.36135002435227
5bfcae88e0a811eabbbf42010a19c80f	total	2696	3.43088094645289
5bfcafb4e0a811eabbbf42010a19c80f	total	2344	3.3701428470511
5bfcb018e0a811eabbbf42010a19c80f	total	3500	3.54419211076503
5bfcb086e0a811eabbbf42010a19c80f	total	4721	3.67412598274271
5bfcb13ae0a811eabbbf42010a19c80f	total	5201	3.71617034785985
5bfcb25ce0a811eabbbf42010a19c80f	total	3781	3.57772152450902
5bfcb2c0e0a811eabbbf42010a19c80f	total	2934	3.46760810558363
5bfcb37ee0a811eabbbf42010a19c80f	total	4042	3.60670374133367
5bfcb3ece0a811eabbbf42010a19c80f	total	12092	4.08253405287271
5bfcb4b4e0a811eabbbf42010a19c80f	total	3852	3.585799009013
5bfcb57ce0a811eabbbf42010a19c80f	total	5665	3.75327657018442
5bfcb5d6e0a811eabbbf42010a19c80f	total	8086	3.90778744311062
5bfcb658e0a811eabbbf42010a19c80f	total	6274	3.79761373015308
5bfcb734e0a811eabbbf42010a19c80f	total	2948	3.4696747725518
5bfcb7f2e0a811eabbbf42010a19c80f	total	6724	3.82769228867445
5bfcb860e0a811eabbbf42010a19c80f	total	3975	3.59944637572528
5bfcb928e0a811eabbbf42010a19c80f	total	3829	3.58319877396862
5bfcb996e0a811eabbbf42010a19c80f	total	1954	3.29114676173189
5bfcba4ae0a811eabbbf42010a19c80f	total	3605	3.55702572238638
5bfcbab8e0a811eabbbf42010a19c80f	total	7418	3.87034537108096
5bfcbb80e0a811eabbbf42010a19c80f	total	8355	3.92199843130827
5bfcbbe4e0a811eabbbf42010a19c80f	total	25751	4.41081096367756
5bfcbc48e0a811eabbbf42010a19c80f	total	6283	3.79823617636794
5bfcbd06e0a811eabbbf42010a19c80f	total	8296	3.91892109009134
5bfcbe96e0a811eabbbf42010a19c80f	total	2966	3.47231754631684
5bfcbfb8e0a811eabbbf42010a19c80f	total	6552	3.81644016795614
5bfcc026e0a811eabbbf42010a19c80f	total	3909	3.59217675739587
5bfcc076e0a811eabbbf42010a19c80f	total	3085	3.48939592172713
5bfcc2d8e0a811eabbbf42010a19c80f	total	3471	3.54057971650445
5bfcc328e0a811eabbbf42010a19c80f	total	2386	3.37785241900675
5bfcc3fae0a811eabbbf42010a19c80f	total	3055	3.48515334990365
5bfcc468e0a811eabbbf42010a19c80f	total	2274	3.35698140099313
5bfcc59ee0a811eabbbf42010a19c80f	total	2737	3.43743344379797
5bfcc65ce0a811eabbbf42010a19c80f	total	1748	3.24278980947868
5bfcc788e0a811eabbbf42010a19c80f	total	5570	3.74593315845944
5bfcc7f6e0a811eabbbf42010a19c80f	total	4336	3.63718942214876
5bfcc9cce0a811eabbbf42010a19c80f	total	3696	3.56784945057311
5bfcca94e0a811eabbbf42010a19c80f	total	2986	3.47523522260413
5bfccae4e0a811eabbbf42010a19c80f	total	7349	3.86628733908419
5bfccb5ce0a811eabbbf42010a19c80f	total	7564	3.87880893235921
5bfccbc0e0a811eabbbf42010a19c80f	total	3232	3.50960570461156
5bfcccd8e0a811eabbbf42010a19c80f	total	7329	3.86510397464113
5bfccd3ce0a811eabbbf42010a19c80f	total	7442	3.87174801899187
5bfccd8ce0a811eabbbf42010a19c80f	total	2059	3.31386722036915
5bfccdf0e0a811eabbbf42010a19c80f	total	1155	3.06295783408451
5bfcce54e0a811eabbbf42010a19c80f	total	2673	3.42716140292597
5bfccf26e0a811eabbbf42010a19c80f	total	4763	3.67797175281074
5bfcd098e0a811eabbbf42010a19c80f	total	1791	3.25333800532611
5bfcd106e0a811eabbbf42010a19c80f	total	4402	3.64374868545953
5bfcd160e0a811eabbbf42010a19c80f	total	1815	3.25911584418507
5bfcd28ce0a811eabbbf42010a19c80f	total	3607	3.5572665288699
5bfcd354e0a811eabbbf42010a19c80f	total	7918	3.89867034296553
5bfcd3a4e0a811eabbbf42010a19c80f	total	2120	3.32654066851656
5bfcd408e0a811eabbbf42010a19c80f	total	4725	3.67449371729635
5bfcd4dae0a811eabbbf42010a19c80f	total	6013	3.7791634237645
5bfcd534e0a811eabbbf42010a19c80f	total	2341	3.36958689073634
5bfcd746e0a811eabbbf42010a19c80f	total	1964	3.29336255471145
5bfcd7a0e0a811eabbbf42010a19c80f	total	1772	3.24870873560092
5bfcd872e0a811eabbbf42010a19c80f	total	10853	4.03558981724346
5bfcda5ce0a811eabbbf42010a19c80f	total	2967	3.47246389660699
5bfcdacae0a811eabbbf42010a19c80f	total	3097	3.49108141342319
5bfcdb38e0a811eabbbf42010a19c80f	total	7175	3.85588243003604
5bfcdb88e0a811eabbbf42010a19c80f	total	6017	3.77945218340406
5bfcdbece0a811eabbbf42010a19c80f	total	1800	3.25551371281953
5bfcdc5ae0a811eabbbf42010a19c80f	total	6277	3.79782131136402
5bfcdcb4e0a811eabbbf42010a19c80f	total	4620	3.66473596851871
5bfcdd18e0a811eabbbf42010a19c80f	total	3064	3.48643047885443
5bfcddcce0a811eabbbf42010a19c80f	total	4203	3.6236627073562
5bfcdf0ce0a811eabbbf42010a19c80f	total	3474	3.54095480892613
5bfce024e0a811eabbbf42010a19c80f	total	12379	4.0927206446841
5bfce07ee0a811eabbbf42010a19c80f	total	10178	4.00770511436478
5bfce0e2e0a811eabbbf42010a19c80f	total	3028	3.48129927333286
5bfce150e0a811eabbbf42010a19c80f	total	4491	3.65243974758942
5bfce3b2e0a811eabbbf42010a19c80f	total	3050	3.48444220764241
5bfce4dee0a811eabbbf42010a19c80f	total	1597	3.20357677497797
5bfce542e0a811eabbbf42010a19c80f	total	2043	3.31048089146268
5bfce60ae0a811eabbbf42010a19c80f	total	1918	3.28307497473547
5bfce740e0a811eabbbf42010a19c80f	total	2810	3.44886084560744
5bfce920e0a811eabbbf42010a19c80f	total	9728	3.98806820339264
5bfce9a2e0a811eabbbf42010a19c80f	total	1857	3.26904570965762
5bfcea1ae0a811eabbbf42010a19c80f	total	2783	3.44466923093852
5bfcea7ee0a811eabbbf42010a19c80f	total	5830	3.76574304142104
5bfcead8e0a811eabbbf42010a19c80f	total	7461	3.87285524470481
5bfceb3ce0a811eabbbf42010a19c80f	total	3357	3.52608069180203
5bfceba0e0a811eabbbf42010a19c80f	total	4359	3.63948648926859
5bfcec68e0a811eabbbf42010a19c80f	total	2370	3.37493155397819
5bfceccce0a811eabbbf42010a19c80f	total	2928	3.4667193716816
5bfced8ae0a811eabbbf42010a19c80f	total	1762	3.24625231229932
5bfceeace0a811eabbbf42010a19c80f	total	5282	3.72288061068694
5bfcef10e0a811eabbbf42010a19c80f	total	7060	3.84886621149478
5bfcef74e0a811eabbbf42010a19c80f	total	6169	3.79028516403324
5bfcefd8e0a811eabbbf42010a19c80f	total	3704	3.56878821231535
5bfcf08ce0a811eabbbf42010a19c80f	total	4160	3.61919771579295
5bfcf154e0a811eabbbf42010a19c80f	total	4104	3.61331316145546
5bfcf280e0a811eabbbf42010a19c80f	total	5816	3.76469906379837
5bfcf33ee0a811eabbbf42010a19c80f	total	3265	3.51401618040065
5bfcf3fce0a811eabbbf42010a19c80f	total	1591	3.20194306340165
5bfcf460e0a811eabbbf42010a19c80f	total	2479	3.39445168082622
5bfcf596e0a811eabbbf42010a19c80f	total	3324	3.52179164963912
5bfcf65ee0a811eabbbf42010a19c80f	total	2511	3.40001963506516
5bfcf6cce0a811eabbbf42010a19c80f	total	4262	3.62971533264713
5bfcf8d4e0a811eabbbf42010a19c80f	total	4774	3.67897337591977
5bfcf924e0a811eabbbf42010a19c80f	total	5850	3.76723009811072
5bfcfaa0e0a811eabbbf42010a19c80f	total	7567	3.87898112339374
5bfcfb0ee0a811eabbbf42010a19c80f	total	6108	3.78597012513201
5bfcfb54e0a811eabbbf42010a19c80f	total	3063	3.48628876096057
5bfcfc3ae0a811eabbbf42010a19c80f	total	3783	3.57795112772976
5bfcfdc0e0a811eabbbf42010a19c80f	total	10632	4.02665581387704
5bfcffa0e0a811eabbbf42010a19c80f	total	8281	3.91813522616636
5bfd000ee0a811eabbbf42010a19c80f	total	5198	3.71591981743358
5bfd005ee0a811eabbbf42010a19c80f	total	8848	3.94689419510233
5bfd0126e0a811eabbbf42010a19c80f	total	1974	3.29556709996248
5bfd01e4e0a811eabbbf42010a19c80f	total	3423	3.53453375600512
5bfd0248e0a811eabbbf42010a19c80f	total	4028	3.60519726738838
5bfd02c0e0a811eabbbf42010a19c80f	total	5876	3.7691556907144
5bfd040ae0a811eabbbf42010a19c80f	total	2450	3.38934331125208
5bfd05a4e0a811eabbbf42010a19c80f	total	1497	3.17551181336345
5bfd05f4e0a811eabbbf42010a19c80f	total	2715	3.43392976560846
5bfd06d0e0a811eabbbf42010a19c80f	total	1542	3.18836592606315
5bfd0720e0a811eabbbf42010a19c80f	total	2455	3.39022836246913
5bfd0784e0a811eabbbf42010a19c80f	total	5613	3.74927240829842
5bfd0842e0a811eabbbf42010a19c80f	total	3371	3.5278875659527
5bfd0982e0a811eabbbf42010a19c80f	total	3798	3.57966929355472
5bfd09d2e0a811eabbbf42010a19c80f	total	3206	3.50609895992844
5bfd0aa4e0a811eabbbf42010a19c80f	total	3074	3.48784512011144
5bfd0b62e0a811eabbbf42010a19c80f	total	6282	3.79816705971594
5bfd0bc6e0a811eabbbf42010a19c80f	total	1784	3.25163822044821
5bfd0c84e0a811eabbbf42010a19c80f	total	3695	3.56773196254807
5bfd0da6e0a811eabbbf42010a19c80f	total	7309	3.86391737695786
5bfd0e14e0a811eabbbf42010a19c80f	total	2203	3.34321159017975
5bfd0e78e0a811eabbbf42010a19c80f	total	5512	3.74138799247927
5bfd0ec8e0a811eabbbf42010a19c80f	total	5012	3.70009770461305
5bfd0f40e0a811eabbbf42010a19c80f	total	7242	3.85991848520072
5bfd0fa4e0a811eabbbf42010a19c80f	total	2896	3.46194849520376
5bfd13bee0a811eabbbf42010a19c80f	total	5096	3.70731463358871
5bfd154ee0a811eabbbf42010a19c80f	total	8001	3.90319854704298
5bfd15bce0a811eabbbf42010a19c80f	total	6160	3.78965120879341
5bfd1634e0a811eabbbf42010a19c80f	total	4884	3.68886456805479
5bfd16ace0a811eabbbf42010a19c80f	total	6889	3.83821922190763
5bfd1814e0a811eabbbf42010a19c80f	total	3449	3.53781909507327
5bfd19a4e0a811eabbbf42010a19c80f	total	2515	3.40071063677323
5bfd1a62e0a811eabbbf42010a19c80f	total	3642	3.56145917124192
5bfd1ccee0a811eabbbf42010a19c80f	total	4769	3.67851837904011
5bfd1dfae0a811eabbbf42010a19c80f	total	4711	3.67320528177905
5bfd1ecce0a811eabbbf42010a19c80f	total	1465	3.16613397030511
5bfd1f6ce0a811eabbbf42010a19c80f	total	6885	3.83796701836865
5bfd1fd0e0a811eabbbf42010a19c80f	total	5209	3.71683772329952
5bfd20ace0a811eabbbf42010a19c80f	total	3531	3.54802069490553
5bfd2106e0a811eabbbf42010a19c80f	total	4119	3.61489721603313
5bfd216ae0a811eabbbf42010a19c80f	total	7821	3.89331781161611
5bfd2368e0a811eabbbf42010a19c80f	total	12760	4.10588470866923
5bfd241ce0a811eabbbf42010a19c80f	total	5891	3.77026273817059
5bfd2534e0a811eabbbf42010a19c80f	total	5974	3.77633790962018
5bfd25f2e0a811eabbbf42010a19c80f	total	1749	3.24303804868629
5bfd2836e0a811eabbbf42010a19c80f	total	2328	3.36716948853468
5bfd2886e0a811eabbbf42010a19c80f	total	8114	3.90928852416225
5bfd28f4e0a811eabbbf42010a19c80f	total	5012	3.70009770461305
5bfd29d0e0a811eabbbf42010a19c80f	total	15907	4.20161558231394
5bfd2a2ae0a811eabbbf42010a19c80f	total	13863	4.14188854970586
5bfd2a8ee0a811eabbbf42010a19c80f	total	3766	3.57599562020327
5bfd2b56e0a811eabbbf42010a19c80f	total	2518	3.40122816749811
5bfd2c28e0a811eabbbf42010a19c80f	total	5858	3.76782349800752
5bfd2cdce0a811eabbbf42010a19c80f	total	3206	3.50609895992844
5bfd2e1ce0a811eabbbf42010a19c80f	total	5089	3.70671778233676
5bfd2e80e0a811eabbbf42010a19c80f	total	2839	3.45331834004704
5bfd2f3ee0a811eabbbf42010a19c80f	total	1827	3.26197619139781
5bfd2face0a811eabbbf42010a19c80f	total	2898	3.462248215355
5bfd318ce0a811eabbbf42010a19c80f	total	7994	3.90281846808225
5bfd31fae0a811eabbbf42010a19c80f	total	7108	3.85180851422824
5bfd3268e0a811eabbbf42010a19c80f	total	14219	4.15289959639375
5bfd3394e0a811eabbbf42010a19c80f	total	3697	3.56796690682315
5bfd33eee0a811eabbbf42010a19c80f	total	10963	4.03996902686746
5bfd34a2e0a811eabbbf42010a19c80f	total	6651	3.82295224054748
5bfd35cee0a811eabbbf42010a19c80f	total	3553	3.55071742346928
5bfd363ce0a811eabbbf42010a19c80f	total	4505	3.65379118738781
5bfd36f0e0a811eabbbf42010a19c80f	total	6754	3.82962535335805
5bfd3754e0a811eabbbf42010a19c80f	total	2668	3.42634857378751
5bfd386ce0a811eabbbf42010a19c80f	total	6119	3.78675142214556
5bfd395ce0a811eabbbf42010a19c80f	total	1772	3.24870873560092
5bfd39c0e0a811eabbbf42010a19c80f	total	2515	3.40071063677323
5bfd3a92e0a811eabbbf42010a19c80f	total	4080	3.61076659477327
5bfd3baae0a811eabbbf42010a19c80f	total	3505	3.54481191175778
5bfd3cc2e0a811eabbbf42010a19c80f	total	5339	3.72754125702856
5bfd3d1ce0a811eabbbf42010a19c80f	total	2046	3.31111784266251
5bfd3d80e0a811eabbbf42010a19c80f	total	4606	3.66341821225268
5bfd3eace0a811eabbbf42010a19c80f	total	3874	3.58827170684233
5bfd3fc4e0a811eabbbf42010a19c80f	total	2424	3.38471174293828
5bfd40d2e0a811eabbbf42010a19c80f	total	4585	3.66143405039392
5bfd41fee0a811eabbbf42010a19c80f	total	1797	3.25478968739721
5bfd426ce0a811eabbbf42010a19c80f	total	3969	3.59879050676312
5bfd42d0e0a811eabbbf42010a19c80f	total	1482	3.17114115102838
5bfd433ee0a811eabbbf42010a19c80f	total	6944	3.84167225007363
5bfd438ee0a811eabbbf42010a19c80f	total	6138	3.7880976333803
5bfd43f2e0a811eabbbf42010a19c80f	total	7134	3.85339397745067
5bfd4456e0a811eabbbf42010a19c80f	total	6451	3.80969435871692
5bfd456ee0a811eabbbf42010a19c80f	total	2220	3.34654855854847
5bfd45bee0a811eabbbf42010a19c80f	total	8460	3.92742169505042
5bfd4622e0a811eabbbf42010a19c80f	total	3103	3.49192171258615
5bfd46f4e0a811eabbbf42010a19c80f	total	2744	3.43854234878611
5bfd4816e0a811eabbbf42010a19c80f	total	4705	3.67265192284
5bfd48d4e0a811eabbbf42010a19c80f	total	5430	3.73487980279263
5bfd4938e0a811eabbbf42010a19c80f	total	3033	3.48201557645071
5bfd4992e0a811eabbbf42010a19c80f	total	5515	3.74162425750381
5bfd4a0ae0a811eabbbf42010a19c80f	total	2935	3.46775605124403
5bfd4c1ce0a811eabbbf42010a19c80f	total	1080	3.03382569395331
5bfd4cdae0a811eabbbf42010a19c80f	total	4005	3.60271094495756
5bfd4d3ee0a811eabbbf42010a19c80f	total	2594	3.41413736218448
5bfd4d8ee0a811eabbbf42010a19c80f	total	3203	3.5056925074122
5bfd4e92e0a811eabbbf42010a19c80f	total	3181	3.50270017531056
5bfd4f50e0a811eabbbf42010a19c80f	total	9672	3.98556118777335
5bfd4fbee0a811eabbbf42010a19c80f	total	3140	3.4970679363985
5bfd50d6e0a811eabbbf42010a19c80f	total	5588	3.74733410961591
5bfd5144e0a811eabbbf42010a19c80f	total	5083	3.70620554188197
5bfd5194e0a811eabbbf42010a19c80f	total	2085	3.31931430409051
5bfd51eee0a811eabbbf42010a19c80f	total	4800	3.68133170596917
5bfd525ce0a811eabbbf42010a19c80f	total	2055	3.31302311032324
5bfd52ace0a811eabbbf42010a19c80f	total	4604	3.66322963453287
5bfd5306e0a811eabbbf42010a19c80f	total	4727	3.6746774678732
5bfd5428e0a811eabbbf42010a19c80f	total	5725	3.75785134368558
5bfd548ce0a811eabbbf42010a19c80f	total	1486	3.17231096852195
5bfd54e6e0a811eabbbf42010a19c80f	total	1991	3.29928933408768
5bfd5536e0a811eabbbf42010a19c80f	total	1257	3.09968064110925
5bfd559ae0a811eabbbf42010a19c80f	total	6748	3.82923942814139
5bfd56b2e0a811eabbbf42010a19c80f	total	4858	3.68654689906301
5bfd5716e0a811eabbbf42010a19c80f	total	825	2.91698004732038
5bfd5784e0a811eabbbf42010a19c80f	total	2187	3.34004731766139
5bfd58f6e0a811eabbbf42010a19c80f	total	7178	3.8560639533331
5bfd5a2ce0a811eabbbf42010a19c80f	total	4939	3.69372694892365
5bfd5b1ce0a811eabbbf42010a19c80f	total	5891	3.77026273817059
5bfd5c98e0a811eabbbf42010a19c80f	total	3623	3.55918818900478
5bfd5ce8e0a811eabbbf42010a19c80f	total	1759	3.24551266781415
5bfd5d4ce0a811eabbbf42010a19c80f	total	4322	3.63578523553365
5bfd5db0e0a811eabbbf42010a19c80f	total	1238	3.09307130637606
5bfd5e00e0a811eabbbf42010a19c80f	total	3659	3.56348108539441
5bfd5f2ce0a811eabbbf42010a19c80f	total	3068	3.48699688843182
5bfd5f90e0a811eabbbf42010a19c80f	total	5278	3.72255166200096
5bfd617ae0a811eabbbf42010a19c80f	total	2965	3.47217114669236
5bfd61d4e0a811eabbbf42010a19c80f	total	5891	3.77026273817059
5bfd6224e0a811eabbbf42010a19c80f	total	8469	3.92788341033071
5bfd6292e0a811eabbbf42010a19c80f	total	5751	3.75981887737483
5bfd62ece0a811eabbbf42010a19c80f	total	2754	3.4401216031878
5bfd633ce0a811eabbbf42010a19c80f	total	4467	3.65011316444357
5bfd64aee0a811eabbbf42010a19c80f	total	1330	3.12417805547468
5bfd6508e0a811eabbbf42010a19c80f	total	5199	3.7160033436348
5bfd656ce0a811eabbbf42010a19c80f	total	4910	3.6911699341316
5bfd6620e0a811eabbbf42010a19c80f	total	2931	3.46716396596909
5bfd672ee0a811eabbbf42010a19c80f	total	2444	3.38827886345964
5bfd68b4e0a811eabbbf42010a19c80f	total	6195	3.79211140908717
5bfd6954e0a811eabbbf42010a19c80f	total	6013	3.7791634237645
5bfd6a58e0a811eabbbf42010a19c80f	total	6072	3.78340328112256
5bfd6aa8e0a811eabbbf42010a19c80f	total	2818	3.4500950758716
5bfd6b0ce0a811eabbbf42010a19c80f	total	2197	3.34202768808747
5bfd6d3ce0a811eabbbf42010a19c80f	total	2410	3.38219721037745
5bfd6da0e0a811eabbbf42010a19c80f	total	2772	3.44294986957786
5bfd6dfae0a811eabbbf42010a19c80f	total	3219	3.50785587169583
5bfd6eb8e0a811eabbbf42010a19c80f	total	1486	3.17231096852195
5bfd6f1ce0a811eabbbf42010a19c80f	total	3588	3.55497345833324
5bfd70dee0a811eabbbf42010a19c80f	total	4307	3.63427569462594
5bfd714ce0a811eabbbf42010a19c80f	total	1766	3.24723654950676
5bfd7200e0a811eabbbf42010a19c80f	total	9672	3.98556118777335
5bfd730ee0a811eabbbf42010a19c80f	total	4735	3.67541169371486
5bfd737ce0a811eabbbf42010a19c80f	total	7201	3.85745311703527
5bfd73c2e0a811eabbbf42010a19c80f	total	1122	3.05037975626146
5bfd7516e0a811eabbbf42010a19c80f	total	3343	3.52426626876698
5bfd76ece0a811eabbbf42010a19c80f	total	5139	3.71096311899528
5bfd7796e0a811eabbbf42010a19c80f	total	1902	3.27943878828702
5bfd77fae0a811eabbbf42010a19c80f	total	2803	3.44777800929462
5bfd7868e0a811eabbbf42010a19c80f	total	3279	3.51587384371168
5bfd7912e0a811eabbbf42010a19c80f	total	3438	3.53643217582201
5bfd7976e0a811eabbbf42010a19c80f	total	3510	3.54543082946535
5bfd79dae0a811eabbbf42010a19c80f	total	2492	3.39672227850377
5bfd7a20e0a811eabbbf42010a19c80f	total	3592	3.55545721720465
5bfd7adee0a811eabbbf42010a19c80f	total	4294	3.63296316816726
5bfd7b2ee0a811eabbbf42010a19c80f	total	6182	3.79119924649888
5bfd7b88e0a811eabbbf42010a19c80f	total	4390	3.64256343710439
5bfd7be2e0a811eabbbf42010a19c80f	total	2378	3.37639444203727
5bfd7e12e0a811eabbbf42010a19c80f	total	4432	3.64669773129933
5bfd7e6ce0a811eabbbf42010a19c80f	total	7900	3.89768206179642
5bfd7edae0a811eabbbf42010a19c80f	total	1345	3.12904505988796
5bfd806ae0a811eabbbf42010a19c80f	total	4935	3.69337515102519
5bfd8128e0a811eabbbf42010a19c80f	total	5212	3.71708772492702
5bfd8182e0a811eabbbf42010a19c80f	total	3431	3.53554727917667
5bfd81f0e0a811eabbbf42010a19c80f	total	1463	3.16554107672237
5bfd824ae0a811eabbbf42010a19c80f	total	2452	3.38969754820639
5bfd82aee0a811eabbbf42010a19c80f	total	4066	3.60927417240459
5bfd8308e0a811eabbbf42010a19c80f	total	2950	3.46996920949996
5bfd8434e0a811eabbbf42010a19c80f	total	2357	3.37254380075907
5bfd854ce0a811eabbbf42010a19c80f	total	1993	3.29972515397564
5bfd859ce0a811eabbbf42010a19c80f	total	9836	3.99286267138903
5bfd875ee0a811eabbbf42010a19c80f	total	8046	3.90563400132695
5bfd87c2e0a811eabbbf42010a19c80f	total	5586	3.74717867136016
5bfd895ce0a811eabbbf42010a19c80f	total	2661	3.42520805113866
5bfd89ace0a811eabbbf42010a19c80f	total	3580	3.5540043210119
5bfd8a24e0a811eabbbf42010a19c80f	total	6726	3.8278214276828
5bfd8a92e0a811eabbbf42010a19c80f	total	7314	3.86421433046133
5bfd8af6e0a811eabbbf42010a19c80f	total	2158	3.33425264233423
5bfd8b46e0a811eabbbf42010a19c80f	total	5572	3.7460890430562
5bfd8baae0a811eabbbf42010a19c80f	total	2930	3.46701581843844
5bfd8c72e0a811eabbbf42010a19c80f	total	1503	3.17724783625562
5bfd8cd6e0a811eabbbf42010a19c80f	total	1951	3.29047981333067
5bfd8d44e0a811eabbbf42010a19c80f	total	1738	3.24029958200271
5bfd8d94e0a811eabbbf42010a19c80f	total	1749	3.24303804868629
5bfd8df8e0a811eabbbf42010a19c80f	total	4971	3.69653111996961
5bfd8e70e0a811eabbbf42010a19c80f	total	1805	3.25671774597749
5bfd8f92e0a811eabbbf42010a19c80f	total	8627	3.93591013643051
5bfd9000e0a811eabbbf42010a19c80f	total	9401	3.97322024685223
5bfd9050e0a811eabbbf42010a19c80f	total	4218	3.62520952538188
5bfd90bee0a811eabbbf42010a19c80f	total	4967	3.69618158716852
5bfd917ce0a811eabbbf42010a19c80f	total	7102	3.85144181467206
5bfd924ee0a811eabbbf42010a19c80f	total	9249	3.96614173273903
5bfd9370e0a811eabbbf42010a19c80f	total	1451	3.16196661636407
5bfd93dee0a811eabbbf42010a19c80f	total	7108	3.85180851422824
5bfd942ee0a811eabbbf42010a19c80f	total	7419	3.87040390527903
5bfd9492e0a811eabbbf42010a19c80f	total	3276	3.51547644138238
5bfd94f6e0a811eabbbf42010a19c80f	total	3651	3.56253076886226
5bfd95aae0a811eabbbf42010a19c80f	total	9029	3.95568775031351
5bfd9668e0a811eabbbf42010a19c80f	total	3457	3.5388249889379
5bfd974ee0a811eabbbf42010a19c80f	total	2905	3.463295609962
5bfd97b2e0a811eabbbf42010a19c80f	total	4926	3.69258256227491
5bfd997ee0a811eabbbf42010a19c80f	total	4527	3.65590641818022
5bfd9a3ce0a811eabbbf42010a19c80f	total	2682	3.42862067267194
5bfd9a96e0a811eabbbf42010a19c80f	total	4889	3.68930885912362
5bfd9b7ce0a811eabbbf42010a19c80f	total	3010	3.47871075551276
5bfd9bcce0a811eabbbf42010a19c80f	total	12948	4.11223623086894
5bfd9c62e0a811eabbbf42010a19c80f	total	5636	3.75104803482019
5bfd9cd0e0a811eabbbf42010a19c80f	total	4257	3.6292056571023
5bfd9de8e0a811eabbbf42010a19c80f	total	5834	3.76604086038139
5bfd9e38e0a811eabbbf42010a19c80f	total	4119	3.61489721603313
5bfd9f0ae0a811eabbbf42010a19c80f	total	3393	3.53071183798166
5bfd9f5ae0a811eabbbf42010a19c80f	total	3972	3.59911856505536
5bfd9fc8e0a811eabbbf42010a19c80f	total	5585	3.74710093136499
5bfda2e8e0a811eabbbf42010a19c80f	total	1652	3.21827285357145
5bfda4d2e0a811eabbbf42010a19c80f	total	7178	3.8560639533331
5bfda608e0a811eabbbf42010a19c80f	total	2623	3.41896383070362
5bfda66ce0a811eabbbf42010a19c80f	total	17035	4.23136763140171
5bfda84ce0a811eabbbf42010a19c80f	total	270	2.43296929087441
5bfda8bae0a811eabbbf42010a19c80f	total	6106	3.78582791999587
5bfda928e0a811eabbbf42010a19c80f	total	1525	3.18355453361886
5bfda9e6e0a811eabbbf42010a19c80f	total	4494	3.65272969606925
5bfdaab8e0a811eabbbf42010a19c80f	total	1289	3.11058971029925
5bfdabe4e0a811eabbbf42010a19c80f	total	2927	3.46657107238635
5bfdac34e0a811eabbbf42010a19c80f	total	3304	3.51917146382166
5bfdae3ce0a811eabbbf42010a19c80f	total	2392	3.37894269861344
5bfdaf04e0a811eabbbf42010a19c80f	total	6911	3.83960372947084
5bfdaf68e0a811eabbbf42010a19c80f	total	7519	3.87621784059164
5bfdafd6e0a811eabbbf42010a19c80f	total	5384	3.731185707634
5bfdb030e0a811eabbbf42010a19c80f	total	4241	3.62757066418054
5bfdb1cae0a811eabbbf42010a19c80f	total	1998	3.30081279411812
5bfdb22ee0a811eabbbf42010a19c80f	total	2157	3.33405144034689
5bfdb2ece0a811eabbbf42010a19c80f	total	4354	3.63898815934368
5bfdb404e0a811eabbbf42010a19c80f	total	2472	3.3932241163613
5bfdb4e0e0a811eabbbf42010a19c80f	total	5830	3.76574304142104
5bfdb67ae0a811eabbbf42010a19c80f	total	7919	3.89872518158949
5bfdb7a6e0a811eabbbf42010a19c80f	total	4099	3.61278385671974
5bfdb7f6e0a811eabbbf42010a19c80f	total	3320	3.52126887559839
5bfdb85ae0a811eabbbf42010a19c80f	total	2348	3.37088301677761
5bfdb8c8e0a811eabbbf42010a19c80f	total	3632	3.56026539786271
5bfdba30e0a811eabbbf42010a19c80f	total	3536	3.54863505981475
5bfdba9ee0a811eabbbf42010a19c80f	total	2965	3.47217114669236
5bfdbaeee0a811eabbbf42010a19c80f	total	3795	3.57932620375525
5bfdbb66e0a811eabbbf42010a19c80f	total	4652	3.66773305253327
5bfdbc9ce0a811eabbbf42010a19c80f	total	12095	4.08264177815713
5bfdbd00e0a811eabbbf42010a19c80f	total	3943	3.59593690626917
5bfdbdbee0a811eabbbf42010a19c80f	total	1439	3.15836249209525
5bfdbeeae0a811eabbbf42010a19c80f	total	3086	3.4895366294821
5bfdc070e0a811eabbbf42010a19c80f	total	5722	3.75762374590839
5bfdc0dee0a811eabbbf42010a19c80f	total	3006	3.47813342810052
5bfdc12ee0a811eabbbf42010a19c80f	total	3140	3.4970679363985
5bfdc25ae0a811eabbbf42010a19c80f	total	4742	3.67605312465187
5bfdc2bee0a811eabbbf42010a19c80f	total	2963	3.47187819930729
5bfdc35ee0a811eabbbf42010a19c80f	total	3431	3.53554727917667
5bfdc3cce0a811eabbbf42010a19c80f	total	3697	3.56796690682315
5bfdc41ce0a811eabbbf42010a19c80f	total	1826	3.26173854735254
5bfdc494e0a811eabbbf42010a19c80f	total	2426	3.38506977633193
5bfdc5c0e0a811eabbbf42010a19c80f	total	1307	3.11660774398825
5bfdc624e0a811eabbbf42010a19c80f	total	5024	3.70113606609253
5bfdc67ee0a811eabbbf42010a19c80f	total	3945	3.59615708091617
5bfdc7fae0a811eabbbf42010a19c80f	total	4954	3.69504365882129
5bfdc9dae0a811eabbbf42010a19c80f	total	4978	3.69714212627546
5bfdca3ee0a811eabbbf42010a19c80f	total	6801	3.8326366275967
5bfdca98e0a811eabbbf42010a19c80f	total	3522	3.54691264318124
5bfdcafce0a811eabbbf42010a19c80f	total	4324	3.63598611180083
5bfdcb74e0a811eabbbf42010a19c80f	total	7235	3.85949855818778
5bfdcbc4e0a811eabbbf42010a19c80f	total	1713	3.23401081758718
5bfdcc1ee0a811eabbbf42010a19c80f	total	6263	3.79685174904989
5bfdcc96e0a811eabbbf42010a19c80f	total	1837	3.26434550705009
5bfdcdc2e0a811eabbbf42010a19c80f	total	2211	3.34478512263266
5bfdcf02e0a811eabbbf42010a19c80f	total	6392	3.80570470443386
5bfdcf66e0a811eabbbf42010a19c80f	total	14641	4.16560040251741
5bfdd01ae0a811eabbbf42010a19c80f	total	2459	3.39093510710338
5bfdd088e0a811eabbbf42010a19c80f	total	4287	3.63225477668471
5bfdd0ece0a811eabbbf42010a19c80f	total	1595	3.20303288701471
5bfdd150e0a811eabbbf42010a19c80f	total	5762	3.76064861958136
5bfdd1a0e0a811eabbbf42010a19c80f	total	1001	3.00086772153123
5bfdd20ee0a811eabbbf42010a19c80f	total	2817	3.44994098877334
5bfdd272e0a811eabbbf42010a19c80f	total	1614	3.20817252666712
5bfdd38ae0a811eabbbf42010a19c80f	total	1460	3.1646502159343
5bfdd43ee0a811eabbbf42010a19c80f	total	2541	3.40517554621799
5bfdd506e0a811eabbbf42010a19c80f	total	1622	3.21031851982623
5bfdd556e0a811eabbbf42010a19c80f	total	4645	3.66707920546422
5bfdd5c4e0a811eabbbf42010a19c80f	total	2056	3.31323429169472
5bfdd61ee0a811eabbbf42010a19c80f	total	12948	4.11223623086894
5bfdd6e6e0a811eabbbf42010a19c80f	total	5382	3.73102437981569
5bfdd754e0a811eabbbf42010a19c80f	total	3824	3.58263143948964
5bfdd7aee0a811eabbbf42010a19c80f	total	3099	3.49136169383427
5bfdd8d0e0a811eabbbf42010a19c80f	total	3646	3.56193576331378
5bfdd92ae0a811eabbbf42010a19c80f	total	3157	3.49941212567228
5bfdd98ee0a811eabbbf42010a19c80f	total	2810	3.44886084560744
5bfdd9fce0a811eabbbf42010a19c80f	total	1776	3.2496874278053
5bfddb1ee0a811eabbbf42010a19c80f	total	3142	3.49734438101758
5bfddb6ee0a811eabbbf42010a19c80f	total	1860	3.26974637313077
5bfddbc8e0a811eabbbf42010a19c80f	total	3817	3.58183592405765
5bfddc36e0a811eabbbf42010a19c80f	total	5542	3.74374487859246
5bfddc86e0a811eabbbf42010a19c80f	total	2953	3.47041049097593
5bfde028e0a811eabbbf42010a19c80f	total	4051	3.60766943668824
5bfde08ce0a811eabbbf42010a19c80f	total	4399	3.64345267648619
5bfde21ce0a811eabbbf42010a19c80f	total	3221	3.5081255360832
5bfde280e0a811eabbbf42010a19c80f	total	5937	3.77364019326003
5bfde352e0a811eabbbf42010a19c80f	total	6207	3.79295170825013
5bfde3c0e0a811eabbbf42010a19c80f	total	3821	3.58229068271899
5bfde410e0a811eabbbf42010a19c80f	total	10484	4.02056843480136
5bfde4e2e0a811eabbbf42010a19c80f	total	10068	4.00298634085679
5bfde532e0a811eabbbf42010a19c80f	total	2893	3.46149852678302
5bfde6eae0a811eabbbf42010a19c80f	total	4223	3.62572390952576
5bfde74ee0a811eabbbf42010a19c80f	total	4584	3.66133934000604
5bfde7bce0a811eabbbf42010a19c80f	total	4084	3.61119206086843
5bfde942e0a811eabbbf42010a19c80f	total	2550	3.40671045860979
5bfdeb0ee0a811eabbbf42010a19c80f	total	11667	4.0669964204497
5bfdeb86e0a811eabbbf42010a19c80f	total	8267	3.91740046795525
5bfdebeae0a811eabbbf42010a19c80f	total	668	2.82542611776782
5bfdec44e0a811eabbbf42010a19c80f	total	4884	3.68886456805479
5bfded98e0a811eabbbf42010a19c80f	total	5022	3.70096317815955
5bfdeecee0a811eabbbf42010a19c80f	total	5595	3.74787770581979
5bfdef32e0a811eabbbf42010a19c80f	total	2674	3.42732378635725
5bfdef8ce0a811eabbbf42010a19c80f	total	2324	3.36642295722597
5bfdf054e0a811eabbbf42010a19c80f	total	2108	3.32407657973949
5bfdf2d4e0a811eabbbf42010a19c80f	total	1545	3.18920948958231
5bfdf4b4e0a811eabbbf42010a19c80f	total	1299	3.11394335230684
5bfdf57ce0a811eabbbf42010a19c80f	total	1950	3.29025726939452
5bfdf5cce0a811eabbbf42010a19c80f	total	3293	3.51772359483374
5bfdf626e0a811eabbbf42010a19c80f	total	1572	3.19672872262329
5bfdf68ae0a811eabbbf42010a19c80f	total	2850	3.45499721730946
5bfdf7fce0a811eabbbf42010a19c80f	total	2640	3.42176840120692
5bfdf86ae0a811eabbbf42010a19c80f	total	4299	3.63346845557959
5bfdf93ce0a811eabbbf42010a19c80f	total	3495	3.54357142396237
5bfdf98ce0a811eabbbf42010a19c80f	total	8034	3.90498588109936
5bfdf9fae0a811eabbbf42010a19c80f	total	4071	3.6098077693287
5bfdfac2e0a811eabbbf42010a19c80f	total	1254	3.09864372581706
5bfdfb9ee0a811eabbbf42010a19c80f	total	5879	3.76937732607614
5bfdfbeee0a811eabbbf42010a19c80f	total	3837	3.58410497039945
5bfdff54e0a811eabbbf42010a19c80f	total	1899	3.27875360095283
5bfe00bce0a811eabbbf42010a19c80f	total	3692	3.56737930765098
5bfe012ae0a811eabbbf42010a19c80f	total	6733	3.82827311205207
5bfe018ee0a811eabbbf42010a19c80f	total	3987	3.60075514963962
5bfe01dee0a811eabbbf42010a19c80f	total	8069	3.90687353472207
5bfe0242e0a811eabbbf42010a19c80f	total	1579	3.19865708695442
5bfe0364e0a811eabbbf42010a19c80f	total	5325	3.72640116210292
5bfe0490e0a811eabbbf42010a19c80f	total	712	2.85308952985187
5bfe0558e0a811eabbbf42010a19c80f	total	4708	3.67292869044272
5bfe05bce0a811eabbbf42010a19c80f	total	7245	3.86009832969852
5bfe06e8e0a811eabbbf42010a19c80f	total	1821	3.26054837263698
5bfe0756e0a811eabbbf42010a19c80f	total	1577	3.1981069988734
5bfe07c4e0a811eabbbf42010a19c80f	total	8591	3.93409426835548
5bfe0882e0a811eabbbf42010a19c80f	total	8667	3.93791890264778
5bfe08e6e0a811eabbbf42010a19c80f	total	6732	3.82820861446795
5bfe0990e0a811eabbbf42010a19c80f	total	4636	3.6662370958958
5bfe09fee0a811eabbbf42010a19c80f	total	1970	3.29468662427944
5bfe0b20e0a811eabbbf42010a19c80f	total	1877	3.27369558793009
5bfe0b84e0a811eabbbf42010a19c80f	total	2707	3.43264866001311
5bfe0bd4e0a811eabbbf42010a19c80f	total	1543	3.18864729599972
5bfe0dc8e0a811eabbbf42010a19c80f	total	6813	3.83340212923186
5bfe0f9ee0a811eabbbf42010a19c80f	total	4190	3.62231766083384
5bfe105ce0a811eabbbf42010a19c80f	total	4604	3.66322963453287
5bfe10cae0a811eabbbf42010a19c80f	total	3672	3.56502092834529
5bfe1160e0a811eabbbf42010a19c80f	total	1673	3.22375545365724
5bfe11b0e0a811eabbbf42010a19c80f	total	3822	3.58240429801903
5bfe128ce0a811eabbbf42010a19c80f	total	6549	3.81624129999178
5bfe1534e0a811eabbbf42010a19c80f	total	12172	4.08539762201697
5bfe15c0e0a811eabbbf42010a19c80f	total	2082	3.31868926994775
5bfe16a6e0a811eabbbf42010a19c80f	total	2846	3.45438746714695
5bfe1764e0a811eabbbf42010a19c80f	total	1141	3.05766610390983
5bfe19bce0a811eabbbf42010a19c80f	total	12013	4.07968762761134
5bfe1b92e0a811eabbbf42010a19c80f	total	3545	3.5497387312649
5bfe1bf6e0a811eabbbf42010a19c80f	total	8531	3.93105084677739
5bfe1c50e0a811eabbbf42010a19c80f	total	7631	3.88263836169604
5bfe1d68e0a811eabbbf42010a19c80f	total	3665	3.5641924606262
5bfe1e8ae0a811eabbbf42010a19c80f	total	3345	3.52452593662638
5bfe1f5ce0a811eabbbf42010a19c80f	total	1996	3.3003780648707
5bfe1face0a811eabbbf42010a19c80f	total	326	2.51454775266029
5bfe20c4e0a811eabbbf42010a19c80f	total	1660	3.22036963245139
5bfe21fae0a811eabbbf42010a19c80f	total	1890	3.27669152884504
5bfe2268e0a811eabbbf42010a19c80f	total	6835	3.8348020540487
5bfe240ce0a811eabbbf42010a19c80f	total	8589	3.93399316383124
5bfe24dee0a811eabbbf42010a19c80f	total	2257	3.35372393758895
5bfe25b0e0a811eabbbf42010a19c80f	total	3288	3.51706387348265
5bfe2614e0a811eabbbf42010a19c80f	total	3318	3.5210072524086
5bfe2664e0a811eabbbf42010a19c80f	total	3775	3.57703198562603
5bfe26c8e0a811eabbbf42010a19c80f	total	7430	3.8710472613055
5bfe272ce0a811eabbbf42010a19c80f	total	2343	3.36995760734605
5bfe27e0e0a811eabbbf42010a19c80f	total	5654	3.75243260926147
5bfe2844e0a811eabbbf42010a19c80f	total	3907	3.59195455504674
5bfe2894e0a811eabbbf42010a19c80f	total	4992	3.69836156605511
5bfe295ce0a811eabbbf42010a19c80f	total	11464	4.05937405906596
5bfe2bfae0a811eabbbf42010a19c80f	total	2105	3.32345836684947
5bfe2d8ae0a811eabbbf42010a19c80f	total	6208	3.79302165984598
5bfe2deee0a811eabbbf42010a19c80f	total	3595	3.55581968306119
5bfe2f6ae0a811eabbbf42010a19c80f	total	7303	3.86356076452624
5bfe2fd8e0a811eabbbf42010a19c80f	total	7779	3.89097959698969
5bfe308ce0a811eabbbf42010a19c80f	total	1377	3.13924921757161
5bfe328ae0a811eabbbf42010a19c80f	total	3466	3.5399538416564
5bfe3348e0a811eabbbf42010a19c80f	total	1693	3.22891340599469
5bfe33b6e0a811eabbbf42010a19c80f	total	3856	3.58624963886604
5bfe346ae0a811eabbbf42010a19c80f	total	2431	3.3859635706007
5bfe34cee0a811eabbbf42010a19c80f	total	4038	3.60627385316999
5bfe3532e0a811eabbbf42010a19c80f	total	7503	3.87529282537101
5bfe3582e0a811eabbbf42010a19c80f	total	3857	3.58636222330787
5bfe35e6e0a811eabbbf42010a19c80f	total	2829	3.45178643552429
5bfe365ee0a811eabbbf42010a19c80f	total	7159	3.85491302230786
5bfe3744e0a811eabbbf42010a19c80f	total	4288	3.63235604623907
5bfe37b2e0a811eabbbf42010a19c80f	total	15351	4.18616496172741
5bfe3848e0a811eabbbf42010a19c80f	total	4051	3.60766943668824
5bfe39cee0a811eabbbf42010a19c80f	total	1643	3.21590181320403
5bfe3a32e0a811eabbbf42010a19c80f	total	2895	3.46179855752511
5bfe3a96e0a811eabbbf42010a19c80f	total	11282	4.05242458814206
5bfe3b54e0a811eabbbf42010a19c80f	total	2791	3.44591541395112
5bfe3bc2e0a811eabbbf42010a19c80f	total	11733	4.06944608388031
5bfe3c80e0a811eabbbf42010a19c80f	total	5657	3.75266294312097
5bfe3cf8e0a811eabbbf42010a19c80f	total	2115	3.32551566336315
5bfe3d66e0a811eabbbf42010a19c80f	total	4484	3.65176244738011
5bfe3db6e0a811eabbbf42010a19c80f	total	5010	3.69992440274248
5bfe3e1ae0a811eabbbf42010a19c80f	total	9181	3.96293728843
5bfe3e7ee0a811eabbbf42010a19c80f	total	1870	3.27207378750001
5bfe3f3ce0a811eabbbf42010a19c80f	total	2819	3.45024910831936
5bfe4004e0a811eabbbf42010a19c80f	total	5678	3.75427186868346
5bfe4054e0a811eabbbf42010a19c80f	total	7032	3.84714061741341
5bfe40aee0a811eabbbf42010a19c80f	total	4713	3.67338957818831
5bfe4112e0a811eabbbf42010a19c80f	total	3324	3.52179164963912
5bfe4162e0a811eabbbf42010a19c80f	total	8498	3.9293678292401
5bfe41d0e0a811eabbbf42010a19c80f	total	3366	3.52724311638809
5bfe423ee0a811eabbbf42010a19c80f	total	2269	3.35602585719312
5bfe428ee0a811eabbbf42010a19c80f	total	14762	4.16917461975374
5bfe42f2e0a811eabbbf42010a19c80f	total	3245	3.51134851549021
5bfe43bae0a811eabbbf42010a19c80f	total	3296	3.51811894714315
5bfe440ae0a811eabbbf42010a19c80f	total	3662	3.56383691866454
5bfe446ee0a811eabbbf42010a19c80f	total	1532	3.18554215485437
5bfe44d2e0a811eabbbf42010a19c80f	total	7271	3.86165387021391
5bfe4590e0a811eabbbf42010a19c80f	total	7631	3.88263836169604
5bfe45fee0a811eabbbf42010a19c80f	total	2238	3.35005409357903
5bfe4658e0a811eabbbf42010a19c80f	total	3397	3.53122337453303
5bfe484ce0a811eabbbf42010a19c80f	total	7395	3.86899690248714
5bfe48b0e0a811eabbbf42010a19c80f	total	5053	3.7036352375839
5bfe490ae0a811eabbbf42010a19c80f	total	2607	3.41630758705988
5bfe496ee0a811eabbbf42010a19c80f	total	2586	3.41279642871654
5bfe4a2ce0a811eabbbf42010a19c80f	total	2682	3.42862067267194
5bfe4c16e0a811eabbbf42010a19c80f	total	5706	3.75640787254896
5bfe4c70e0a811eabbbf42010a19c80f	total	1990	3.29907126002741
5bfe4d24e0a811eabbbf42010a19c80f	total	5501	3.74052058605366
5bfe4d9ce0a811eabbbf42010a19c80f	total	2155	3.3336487565147
5bfe4f18e0a811eabbbf42010a19c80f	total	3505	3.54481191175778
5bfe4ff4e0a811eabbbf42010a19c80f	total	2303	3.36248247475117
5bfe5062e0a811eabbbf42010a19c80f	total	2925	3.46627432178929
5bfe5116e0a811eabbbf42010a19c80f	total	6170	3.79035554641439
5bfe517ae0a811eabbbf42010a19c80f	total	2883	3.45999525604739
5bfe51d4e0a811eabbbf42010a19c80f	total	6389	3.8055008581584
5bfe529ce0a811eabbbf42010a19c80f	total	3426	3.53491410442987
5bfe53bee0a811eabbbf42010a19c80f	total	3201	3.50542132758328
5bfe5490e0a811eabbbf42010a19c80f	total	15375	4.18684337032447
5bfe56cae0a811eabbbf42010a19c80f	total	2632	3.42045085910607
5bfe571ae0a811eabbbf42010a19c80f	total	24228	4.38433548993428
5bfe57ece0a811eabbbf42010a19c80f	total	3321	3.52139962811538
5bfe59eae0a811eabbbf42010a19c80f	total	14750	4.16882146300982
5bfe5a58e0a811eabbbf42010a19c80f	total	4321	3.63568476254722
5bfe5b16e0a811eabbbf42010a19c80f	total	4980	3.69731654173238
5bfe5b7ae0a811eabbbf42010a19c80f	total	2682	3.42862067267194
5bfe5be8e0a811eabbbf42010a19c80f	total	5557	3.74491854244135
5bfe5ca6e0a811eabbbf42010a19c80f	total	8938	3.95128893727767
5bfe5d0ae0a811eabbbf42010a19c80f	total	3731	3.57194163507446
5bfe5d6ee0a811eabbbf42010a19c80f	total	1473	3.16849748352303
5bfe5dc8e0a811eabbbf42010a19c80f	total	6391	3.80563676630593
5bfe5e2ce0a811eabbbf42010a19c80f	total	2762	3.44138088491651
5bfe5e9ae0a811eabbbf42010a19c80f	total	2568	3.40976410426635
5bfe5f76e0a811eabbbf42010a19c80f	total	4821	3.68322720604144
5bfe5fe4e0a811eabbbf42010a19c80f	total	9777	3.99025003292782
5bfe6034e0a811eabbbf42010a19c80f	total	1874	3.27300127206374
5bfe616ae0a811eabbbf42010a19c80f	total	1819	3.26007138798507
5bfe61bae0a811eabbbf42010a19c80f	total	3865	3.58726184969253
5bfe6228e0a811eabbbf42010a19c80f	total	9370	3.97178593787911
5bfe6296e0a811eabbbf42010a19c80f	total	1874	3.27300127206374
5bfe63cce0a811eabbbf42010a19c80f	total	3865	3.58726184969253
5bfe64e4e0a811eabbbf42010a19c80f	total	2234	3.34927752746796
5bfe6552e0a811eabbbf42010a19c80f	total	4250	3.62849110496712
5bfe6598e0a811eabbbf42010a19c80f	total	2305	3.36285930295868
5bfe6606e0a811eabbbf42010a19c80f	total	6451	3.80969435871692
5bfe66c4e0a811eabbbf42010a19c80f	total	3105	3.49220145139254
5bfe684ae0a811eabbbf42010a19c80f	total	6817	3.83365699689287
5bfe6908e0a811eabbbf42010a19c80f	total	4513	3.65456155474174
5bfe6bc4e0a811eabbbf42010a19c80f	total	2849	3.45484486000851
5bfe6c28e0a811eabbbf42010a19c80f	total	2351	3.3714373174041
5bfe6d18e0a811eabbbf42010a19c80f	total	2534	3.40397796366935
5bfe6d7ce0a811eabbbf42010a19c80f	total	2757	3.44059426183983
5bfe6e94e0a811eabbbf42010a19c80f	total	3147	3.49803472368703
5bfe6fcae0a811eabbbf42010a19c80f	total	4075	3.61023417533439
5bfe7038e0a811eabbbf42010a19c80f	total	1445	3.16016829295851
5bfe709ce0a811eabbbf42010a19c80f	total	7755	3.88963780040667
5bfe7240e0a811eabbbf42010a19c80f	total	978	2.99078269180314
5bfe72f4e0a811eabbbf42010a19c80f	total	1870	3.27207378750001
5bfe7362e0a811eabbbf42010a19c80f	total	2853	3.45545396877863
5bfe7420e0a811eabbbf42010a19c80f	total	5363	3.72948876917956
5bfe74dee0a811eabbbf42010a19c80f	total	4044	3.60691852594829
5bfe754ce0a811eabbbf42010a19c80f	total	4492	3.65253641859303
5bfe75b0e0a811eabbbf42010a19c80f	total	3211	3.50677553660664
5bfe7600e0a811eabbbf42010a19c80f	total	10774	4.03241727883277
5bfe772ce0a811eabbbf42010a19c80f	total	1896	3.27806733088866
5bfe777ce0a811eabbbf42010a19c80f	total	5925	3.77276164714403
5bfe77d6e0a811eabbbf42010a19c80f	total	4845	3.68538340980149
5bfe7844e0a811eabbbf42010a19c80f	total	2848	3.45469244923948
5bfe78a8e0a811eabbbf42010a19c80f	total	1972	3.29512708525219
5bfe790ce0a811eabbbf42010a19c80f	total	5115	3.70893053580662
5bfe7a9ce0a811eabbbf42010a19c80f	total	1540	3.18780263871842
5bfe7b0ae0a811eabbbf42010a19c80f	total	3724	3.57112627708431
5bfe7b5ae0a811eabbbf42010a19c80f	total	7542	3.87754410771594
5bfe7c2ce0a811eabbbf42010a19c80f	total	7209	3.85793526471943
5bfe7c86e0a811eabbbf42010a19c80f	total	3849	3.5854607295085
5bfe7d4ee0a811eabbbf42010a19c80f	total	2715	3.43392976560846
5bfe7e70e0a811eabbbf42010a19c80f	total	6687	3.82529626443096
5bfe7edee0a811eabbbf42010a19c80f	total	3788	3.57852460527499
5bfe7f92e0a811eabbbf42010a19c80f	total	4067	3.60938094425071
5bfe7ff6e0a811eabbbf42010a19c80f	total	2799	3.44715803134222
5bfe80c8e0a811eabbbf42010a19c80f	total	6144	3.78852188722247
5bfe81f4e0a811eabbbf42010a19c80f	total	2282	3.35850591149024
5bfe8262e0a811eabbbf42010a19c80f	total	4745	3.67632773388132
5bfe82c6e0a811eabbbf42010a19c80f	total	2437	3.38703370128236
5bfe8320e0a811eabbbf42010a19c80f	total	2890	3.46104809167066
5bfe8384e0a811eabbbf42010a19c80f	total	7185	3.85648721286863
5bfe862ce0a811eabbbf42010a19c80f	total	4339	3.63748972951251
5bfe8884e0a811eabbbf42010a19c80f	total	2062	3.31449922797315
5bfe8938e0a811eabbbf42010a19c80f	total	5557	3.74491854244135
5bfe89ece0a811eabbbf42010a19c80f	total	4147	3.617838747717
5bfe8a50e0a811eabbbf42010a19c80f	total	3250	3.51201696949613
5bfe8adce0a811eabbbf42010a19c80f	total	3423	3.53453375600512
5bfe8ba4e0a811eabbbf42010a19c80f	total	5284	3.72304499164344
5bfe8c12e0a811eabbbf42010a19c80f	total	1357	3.13289976994448
5bfe8cc6e0a811eabbbf42010a19c80f	total	1434	3.15685190107001
5bfe8da2e0a811eabbbf42010a19c80f	total	11271	4.0520009801013
5bfe8e56e0a811eabbbf42010a19c80f	total	4793	3.68069802969764
5bfe8ef6e0a811eabbbf42010a19c80f	total	4079	3.61066016308988
5bfe8f50e0a811eabbbf42010a19c80f	total	2418	3.38363586836188
5bfe8faae0a811eabbbf42010a19c80f	total	3519	3.54654266347813
5bfe9022e0a811eabbbf42010a19c80f	total	6966	3.84304581053457
5bfe9072e0a811eabbbf42010a19c80f	total	6853	3.83594410009385
5bfe90d6e0a811eabbbf42010a19c80f	total	2503	3.39863432453839
5bfe91c6e0a811eabbbf42010a19c80f	total	4606	3.66341821225268
5bfe9216e0a811eabbbf42010a19c80f	total	2980	3.47436197603263
5bfe9284e0a811eabbbf42010a19c80f	total	367	2.56584781867352
5bfe9342e0a811eabbbf42010a19c80f	total	1383	3.14113609012074
5bfe93a6e0a811eabbbf42010a19c80f	total	1314	3.11892575282578
5bfe946ee0a811eabbbf42010a19c80f	total	2998	3.47697646575953
5bfe95f4e0a811eabbbf42010a19c80f	total	7653	3.88388845788848
5bfe96bce0a811eabbbf42010a19c80f	total	5866	3.76841608821633
5bfe970ce0a811eabbbf42010a19c80f	total	3221	3.5081255360832
5bfe977ae0a811eabbbf42010a19c80f	total	6402	3.80638350182417
5bfe97dee0a811eabbbf42010a19c80f	total	1727	3.23754373814287
5bfe99f0e0a811eabbbf42010a19c80f	total	1877	3.27369558793009
5bfe9a54e0a811eabbbf42010a19c80f	total	5227	3.71833557890851
5bfe9ac2e0a811eabbbf42010a19c80f	total	2624	3.41912930774198
5bfe9b12e0a811eabbbf42010a19c80f	total	2905	3.463295609962
5bfe9b76e0a811eabbbf42010a19c80f	total	2797	3.44684771015581
5bfe9c34e0a811eabbbf42010a19c80f	total	1710	3.2332500095411
5bfe9d1ae0a811eabbbf42010a19c80f	total	3521	3.54678935163126
5bfe9dd8e0a811eabbbf42010a19c80f	total	4331	3.63668844795328
5bfe9eaae0a811eabbbf42010a19c80f	total	9695	3.98659260682221
5bfe9f36e0a811eabbbf42010a19c80f	total	1671	3.223236273103
5bfe9fa4e0a811eabbbf42010a19c80f	total	2770	3.44263652578223
5bfea06ce0a811eabbbf42010a19c80f	total	3173	3.50160692241883
5bfea0d0e0a811eabbbf42010a19c80f	total	2808	3.44855173920158
5bfea1f2e0a811eabbbf42010a19c80f	total	13286	4.12342693500442
5bfea256e0a811eabbbf42010a19c80f	total	6320	3.80078579032776
5bfea2c4e0a811eabbbf42010a19c80f	total	3874	3.58827170684233
5bfea314e0a811eabbbf42010a19c80f	total	1986	3.29819786710982
5bfea378e0a811eabbbf42010a19c80f	total	2926	3.46642272243379
5bfea49ae0a811eabbbf42010a19c80f	total	4076	3.61034071145216
5bfea5b2e0a811eabbbf42010a19c80f	total	3147	3.49803472368703
5bfea6dee0a811eabbbf42010a19c80f	total	449	2.65321251377534
5bfea7b0e0a811eabbbf42010a19c80f	total	4001	3.60227708430019
5bfea800e0a811eabbbf42010a19c80f	total	3200	3.50528567414413
5bfea864e0a811eabbbf42010a19c80f	total	8184	3.91301868374796
5bfea97ce0a811eabbbf42010a19c80f	total	11048	4.04332297357458
5bfeac24e0a811eabbbf42010a19c80f	total	1584	3.20002926655377
5bfeac74e0a811eabbbf42010a19c80f	total	4988	3.69801350393918
5bfeacd8e0a811eabbbf42010a19c80f	total	6176	3.79077760133769
5bfead3ce0a811eabbbf42010a19c80f	total	2830	3.4519398693651
5bfeadbee0a811eabbbf42010a19c80f	total	4112	3.61415870950918
5bfeae90e0a811eabbbf42010a19c80f	total	3105	3.49220145139254
5bfeaf44e0a811eabbbf42010a19c80f	total	3184	3.50310943667137
5bfeafb2e0a811eabbbf42010a19c80f	total	3942	3.59582677707322
5bfeb070e0a811eabbbf42010a19c80f	total	1769	3.24797326636181
5bfeb192e0a811eabbbf42010a19c80f	total	7483	3.87413377882797
5bfeb1ece0a811eabbbf42010a19c80f	total	2043	3.31048089146268
5bfeb250e0a811eabbbf42010a19c80f	total	8740	3.94156112023607
5bfeb2a0e0a811eabbbf42010a19c80f	total	7983	3.90222052827931
5bfeb386e0a811eabbbf42010a19c80f	total	2586	3.41279642871654
5bfeb3eae0a811eabbbf42010a19c80f	total	7782	3.89114703044877
5bfeb43ae0a811eabbbf42010a19c80f	total	8896	3.94924359056827
5bfeb516e0a811eabbbf42010a19c80f	total	9096	3.95889819471077
5bfeb5cae0a811eabbbf42010a19c80f	total	8383	3.92345126963965
5bfeb6f6e0a811eabbbf42010a19c80f	total	4214	3.62479757896076
5bfeb75ae0a811eabbbf42010a19c80f	total	6686	3.8252313231999
5bfeb822e0a811eabbbf42010a19c80f	total	2479	3.39445168082622
5bfeb908e0a811eabbbf42010a19c80f	total	2057	3.31344537042641
5bfeb958e0a811eabbbf42010a19c80f	total	5884	3.76974646717945
5bfeba2ae0a811eabbbf42010a19c80f	total	5267	3.72164576628975
5bfeba84e0a811eabbbf42010a19c80f	total	6104	3.7856856682809
5bfebaf2e0a811eabbbf42010a19c80f	total	4459	3.64933485871214
5bfebc78e0a811eabbbf42010a19c80f	total	5701	3.75602721297344
5bfebcdce0a811eabbbf42010a19c80f	total	3284	3.5165353738958
5bfebe08e0a811eabbbf42010a19c80f	total	5827	3.76551954309795
5bfebe58e0a811eabbbf42010a19c80f	total	2257	3.35372393758895
5bfebf16e0a811eabbbf42010a19c80f	total	3073	3.48770386316373
5bfec038e0a811eabbbf42010a19c80f	total	4648	3.66735954618309
5bfec0b0e0a811eabbbf42010a19c80f	total	2778	3.44388854677737
5bfec100e0a811eabbbf42010a19c80f	total	7130	3.85315043644784
5bfec16ee0a811eabbbf42010a19c80f	total	12399	4.09342168516223
5bfec1dce0a811eabbbf42010a19c80f	total	4879	3.68841982200271
5bfec29ae0a811eabbbf42010a19c80f	total	10606	4.02559256885167
5bfec344e0a811eabbbf42010a19c80f	total	3122	3.4945719842302
5bfec3f8e0a811eabbbf42010a19c80f	total	2260	3.35430056234536
5bfec470e0a811eabbbf42010a19c80f	total	7880	3.89658132750573
5bfec4d4e0a811eabbbf42010a19c80f	total	3612	3.55786796156802
5bfec524e0a811eabbbf42010a19c80f	total	1432	3.15624619039734
5bfec588e0a811eabbbf42010a19c80f	total	2260	3.35430056234536
5bfec5ece0a811eabbbf42010a19c80f	total	3247	3.51161602056914
5bfec646e0a811eabbbf42010a19c80f	total	4149	3.61804809671209
5bfec772e0a811eabbbf42010a19c80f	total	8105	3.90880659940567
5bfeca38e0a811eabbbf42010a19c80f	total	1449	3.16136800223497
5bfeca92e0a811eabbbf42010a19c80f	total	962	2.98362628712453
5bfecc9ae0a811eabbbf42010a19c80f	total	4705	3.67265192284
5bfecd58e0a811eabbbf42010a19c80f	total	961	2.98317507203781
5bfecdbce0a811eabbbf42010a19c80f	total	5791	3.76282855318909
5bfece2ae0a811eabbbf42010a19c80f	total	3079	3.48855071650044
5bfecedee0a811eabbbf42010a19c80f	total	1249	3.09691001300806
5bfecf4ce0a811eabbbf42010a19c80f	total	3718	3.57042617835897
5bfecf9ce0a811eabbbf42010a19c80f	total	10116	4.005051749994
5bfed000e0a811eabbbf42010a19c80f	total	1369	3.13672056715641
5bfed064e0a811eabbbf42010a19c80f	total	3538	3.54888056263751
5bfed212e0a811eabbbf42010a19c80f	total	4686	3.67089495352021
5bfed2d0e0a811eabbbf42010a19c80f	total	3186	3.50338206347373
5bfed334e0a811eabbbf42010a19c80f	total	8679	3.93851972517649
5bfed44ce0a811eabbbf42010a19c80f	total	7560	3.87857923806222
5bfed4d8e0a811eabbbf42010a19c80f	total	2471	3.39304846641678
5bfed546e0a811eabbbf42010a19c80f	total	3841	3.58455736052567
5bfed618e0a811eabbbf42010a19c80f	total	5813	3.76447502743441
5bfed6cce0a811eabbbf42010a19c80f	total	4961	3.69565675993619
5bfed730e0a811eabbbf42010a19c80f	total	4184	3.62169546232928
5bfed7eee0a811eabbbf42010a19c80f	total	5141	3.71113207230684
5bfed852e0a811eabbbf42010a19c80f	total	3300	3.51864552433031
5bfed8a2e0a811eabbbf42010a19c80f	total	3266	3.51414913447544
5bfed8fce0a811eabbbf42010a19c80f	total	3277	3.51560894923448
5bfed9bae0a811eabbbf42010a19c80f	total	3386	3.52981519664463
5bfeda8ce0a811eabbbf42010a19c80f	total	2385	3.37767043933432
5bfedafae0a811eabbbf42010a19c80f	total	3231	3.50947135210255
5bfedbb8e0a811eabbbf42010a19c80f	total	3941	3.59571661994342
5bfedc12e0a811eabbbf42010a19c80f	total	1592	3.20221577580113
5bfedcc6e0a811eabbbf42010a19c80f	total	3309	3.51982799377572
5bfedd2ae0a811eabbbf42010a19c80f	total	2329	3.36735592102602
5bfeddd4e0a811eabbbf42010a19c80f	total	2192	3.34103863167752
5bfedeb0e0a811eabbbf42010a19c80f	total	5605	3.74865309342427
5bfedf64e0a811eabbbf42010a19c80f	total	2968	3.47261019759604
5bfee0f4e0a811eabbbf42010a19c80f	total	9656	3.98484223140528
5bfee144e0a811eabbbf42010a19c80f	total	2581	3.4119562379304
5bfee1a8e0a811eabbbf42010a19c80f	total	5055	3.70380706527433
5bfee2cae0a811eabbbf42010a19c80f	total	3551	3.55047295710656
5bfee5d6e0a811eabbbf42010a19c80f	total	3029	3.4814426285023
5bfee626e0a811eabbbf42010a19c80f	total	3081	3.4888326343824
5bfee6eee0a811eabbbf42010a19c80f	total	7017	3.84621336387939
5bfee75ce0a811eabbbf42010a19c80f	total	1494	3.17464119266045
5bfee7ace0a811eabbbf42010a19c80f	total	3014	3.47928731647617
5bfee81ae0a811eabbbf42010a19c80f	total	12830	4.10826050497647
5bfee87ee0a811eabbbf42010a19c80f	total	2058	3.31365634661803
5bfeea54e0a811eabbbf42010a19c80f	total	5681	3.75450122938692
5bfeeacce0a811eabbbf42010a19c80f	total	3064	3.48643047885443
5bfeeb30e0a811eabbbf42010a19c80f	total	1550	3.19061179781361
5bfeeb8ae0a811eabbbf42010a19c80f	total	4970	3.696443763139
5bfeebf8e0a811eabbbf42010a19c80f	total	2477	3.39410130204004
5bfeec5ce0a811eabbbf42010a19c80f	total	3094	3.49066065335614
5bfeecace0a811eabbbf42010a19c80f	total	4270	3.63052957142682
5bfeed1ae0a811eabbbf42010a19c80f	total	3902	3.59139855128125
5bfeedd8e0a811eabbbf42010a19c80f	total	3059	3.48572142648158
5bfeee3ce0a811eabbbf42010a19c80f	total	4605	3.66332393362821
5bfeef04e0a811eabbbf42010a19c80f	total	4024	3.60476588470389
5bfeef54e0a811eabbbf42010a19c80f	total	2094	3.32118402730231
5bfeefc2e0a811eabbbf42010a19c80f	total	10729	4.03059972196595
5bfef030e0a811eabbbf42010a19c80f	total	1896	3.27806733088866
5bfef080e0a811eabbbf42010a19c80f	total	5239	3.71933128698373
5bfef0e4e0a811eabbbf42010a19c80f	total	1824	3.26126286879249
5bfef1f2e0a811eabbbf42010a19c80f	total	2693	3.43039759138697
5bfef31ee0a811eabbbf42010a19c80f	total	4510	3.65427282709771
5bfef378e0a811eabbbf42010a19c80f	total	3080	3.48869169831694
5bfef436e0a811eabbbf42010a19c80f	total	1882	3.27485032001666
5bfef6e8e0a811eabbbf42010a19c80f	total	3702	3.56855371204944
5bfef74ce0a811eabbbf42010a19c80f	total	3693	3.56749689110422
5bfef7a6e0a811eabbbf42010a19c80f	total	1848	3.26693691115917
5bfef7f6e0a811eabbbf42010a19c80f	total	2966	3.47231754631684
5bfef8bee0a811eabbbf42010a19c80f	total	1920	3.28352736486169
5bfef90ee0a811eabbbf42010a19c80f	total	3171	3.50133317864557
5bfef972e0a811eabbbf42010a19c80f	total	6214	3.79344113297766
5bfefcbae0a811eabbbf42010a19c80f	total	1986	3.29819786710982
5bfefd14e0a811eabbbf42010a19c80f	total	1740	3.24079877111733
5bfefe40e0a811eabbbf42010a19c80f	total	1776	3.2496874278053
5bfefe9ae0a811eabbbf42010a19c80f	total	3821	3.58229068271899
5bfeff4ee0a811eabbbf42010a19c80f	total	9106	3.95937533657584
5bfeffa8e0a811eabbbf42010a19c80f	total	3932	3.59472394640975
5bff00cae0a811eabbbf42010a19c80f	total	5134	3.7105404479333
5bff012ee0a811eabbbf42010a19c80f	total	3230	3.50933695801764
5bff01a6e0a811eabbbf42010a19c80f	total	3543	3.54949371321501
5bff025ae0a811eabbbf42010a19c80f	total	2858	3.45621415535799
5bff02bee0a811eabbbf42010a19c80f	total	5211	3.71700440704055
5bff049ee0a811eabbbf42010a19c80f	total	5744	3.7592900330243
5bff04f8e0a811eabbbf42010a19c80f	total	1854	3.26834391395106
5bff0692e0a811eabbbf42010a19c80f	total	5467	3.73782850589578
5bff06e2e0a811eabbbf42010a19c80f	total	10978	4.04056278508131
5bff0750e0a811eabbbf42010a19c80f	total	1996	3.3003780648707
5bff0868e0a811eabbbf42010a19c80f	total	3046	3.48387245422267
5bff08d6e0a811eabbbf42010a19c80f	total	2178	3.33825723024626
5bff0944e0a811eabbbf42010a19c80f	total	8107	3.90891374002097
5bff09f8e0a811eabbbf42010a19c80f	total	4602	3.66304097489397
5bff0ac0e0a811eabbbf42010a19c80f	total	4429	3.64640372622307
5bff0b92e0a811eabbbf42010a19c80f	total	8205	3.91413151263089
5bff0c00e0a811eabbbf42010a19c80f	total	2381	3.37694175714676
5bff0c50e0a811eabbbf42010a19c80f	total	3541	3.54924855685406
5bff0e4ee0a811eabbbf42010a19c80f	total	5137	3.71079409993033
5bff0fc0e0a811eabbbf42010a19c80f	total	3660	3.56359972888153
5bff1024e0a811eabbbf42010a19c80f	total	3827	3.58297192910481
5bff1088e0a811eabbbf42010a19c80f	total	3159	3.4996870826184
5bff10ece0a811eabbbf42010a19c80f	total	4274	3.63093611906419
5bff113ce0a811eabbbf42010a19c80f	total	3641	3.5613399414589
5bff11a0e0a811eabbbf42010a19c80f	total	1894	3.27760921430409
5bff1204e0a811eabbbf42010a19c80f	total	5957	3.77510049887902
5bff13d0e0a811eabbbf42010a19c80f	total	8201	3.91391976495147
5bff14a2e0a811eabbbf42010a19c80f	total	2794	3.44638181222244
5bff14fce0a811eabbbf42010a19c80f	total	7436	3.87139778148748
5bff1678e0a811eabbbf42010a19c80f	total	8767	3.94290054114029
5bff1858e0a811eabbbf42010a19c80f	total	7953	3.90058558664996
5bff18a8e0a811eabbbf42010a19c80f	total	5121	3.70943957413241
5bff1a2ee0a811eabbbf42010a19c80f	total	2968	3.47261019759604
5bff1a9ce0a811eabbbf42010a19c80f	total	4462	3.64962688684053
5bff1c7ce0a811eabbbf42010a19c80f	total	2986	3.47523522260413
5bff1d4ee0a811eabbbf42010a19c80f	total	3006	3.47813342810052
5bff1d9ee0a811eabbbf42010a19c80f	total	14515	4.16184695952852
5bff1eace0a811eabbbf42010a19c80f	total	1889	3.27646180417324
5bff20fae0a811eabbbf42010a19c80f	total	9051	3.95674454528269
5bff21b8e0a811eabbbf42010a19c80f	total	1873	3.27276958655176
5bff237ae0a811eabbbf42010a19c80f	total	1375	3.13861843389949
5bff2442e0a811eabbbf42010a19c80f	total	3956	3.59736605026603
5bff24b0e0a811eabbbf42010a19c80f	total	2539	3.40483371661994
5bff251ee0a811eabbbf42010a19c80f	total	3038	3.48273070007994
5bff256ee0a811eabbbf42010a19c80f	total	1116	3.04805317311561
5bff25d2e0a811eabbbf42010a19c80f	total	2598	3.41480627950101
5bff2636e0a811eabbbf42010a19c80f	total	6837	3.83492909646058
5bff2686e0a811eabbbf42010a19c80f	total	16683	4.22230018117379
5bff29d8e0a811eabbbf42010a19c80f	total	5007	3.69966432020237
5bff2a50e0a811eabbbf42010a19c80f	total	7799	3.89209460269048
5bff2ac8e0a811eabbbf42010a19c80f	total	3102	3.49178177558417
5bff2b2ce0a811eabbbf42010a19c80f	total	5744	3.7592900330243
5bff2bf4e0a811eabbbf42010a19c80f	total	2410	3.38219721037745
5bff2cbce0a811eabbbf42010a19c80f	total	12573	4.09947345601417
5bff2d98e0a811eabbbf42010a19c80f	total	1968	3.29424571613812
5bff2df2e0a811eabbbf42010a19c80f	total	238	2.37839790094814
5bff2e60e0a811eabbbf42010a19c80f	total	5537	3.74335295140956
5bff3054e0a811eabbbf42010a19c80f	total	4303	3.63387226265833
5bff30a4e0a811eabbbf42010a19c80f	total	12645	4.1019531774772
5bff316ce0a811eabbbf42010a19c80f	total	4264	3.62991903550354
5bff322ae0a811eabbbf42010a19c80f	total	5944	3.77415185895471
5bff3298e0a811eabbbf42010a19c80f	total	7101	3.8513806679656
5bff3306e0a811eabbbf42010a19c80f	total	7234	3.85943853545506
5bff3356e0a811eabbbf42010a19c80f	total	6942	3.84154716525655
5bff3428e0a811eabbbf42010a19c80f	total	4455	3.64894518216567
5bff3482e0a811eabbbf42010a19c80f	total	2532	3.40363518979055
5bff3568e0a811eabbbf42010a19c80f	total	1029	3.01283722470517
5bff3694e0a811eabbbf42010a19c80f	total	1565	3.19479175772192
5bff375ce0a811eabbbf42010a19c80f	total	4166	3.61982350045728
5bff37cae0a811eabbbf42010a19c80f	total	8386	3.92360664301746
5bff3888e0a811eabbbf42010a19c80f	total	4591	3.66200187938992
5bff38f6e0a811eabbbf42010a19c80f	total	4379	3.6414741105041
5bff3a22e0a811eabbbf42010a19c80f	total	1868	3.27160930137883
5bff3a90e0a811eabbbf42010a19c80f	total	2117	3.32592595577147
5bff3b58e0a811eabbbf42010a19c80f	total	1003	3.001733712809
5bff3c84e0a811eabbbf42010a19c80f	total	6581	3.81835787795835
5bff3e1ee0a811eabbbf42010a19c80f	total	3902	3.59139855128125
5bff3f36e0a811eabbbf42010a19c80f	total	1600	3.2043913319193
5bff4062e0a811eabbbf42010a19c80f	total	2351	3.3714373174041
5bff40d0e0a811eabbbf42010a19c80f	total	3011	3.47885496752866
5bff413ee0a811eabbbf42010a19c80f	total	4330	3.63658818372984
5bff418ee0a811eabbbf42010a19c80f	total	5439	3.73559889969818
5bff4260e0a811eabbbf42010a19c80f	total	10371	4.01586250809731
5bff42bae0a811eabbbf42010a19c80f	total	3842	3.58467038446435
5bff431ee0a811eabbbf42010a19c80f	total	5299	3.72427586960079
5bff438ce0a811eabbbf42010a19c80f	total	2366	3.37419825792908
5bff4440e0a811eabbbf42010a19c80f	total	2084	3.31910605930978
5bff44a4e0a811eabbbf42010a19c80f	total	2745	3.43870053290074
5bff4512e0a811eabbbf42010a19c80f	total	3297	3.5182506513085
5bff456ce0a811eabbbf42010a19c80f	total	4924	3.69240623483363
5bff463ee0a811eabbbf42010a19c80f	total	3306	3.5194341949137
5bff46c0e0a811eabbbf42010a19c80f	total	5215	3.71733758272386
5bff488ce0a811eabbbf42010a19c80f	total	8653	3.93721689086271
5bff48fae0a811eabbbf42010a19c80f	total	13615	4.13404954274051
5bff495ee0a811eabbbf42010a19c80f	total	20572	4.31329762608687
5bff4b0ce0a811eabbbf42010a19c80f	total	4871	3.68770727962482
5bff4b7ae0a811eabbbf42010a19c80f	total	122	2.0899051114394
5bff4bcae0a811eabbbf42010a19c80f	total	1089	3.03742649794062
5bff4c9ce0a811eabbbf42010a19c80f	total	4337	3.63728954767817
5bff4dc8e0a811eabbbf42010a19c80f	total	5811	3.76432560562598
5bff4e36e0a811eabbbf42010a19c80f	total	9576	3.98122948742
5bff4f6ce0a811eabbbf42010a19c80f	total	3133	3.49609899213257
5bff4fd0e0a811eabbbf42010a19c80f	total	3364	3.52698506856
5bff5548e0a811eabbbf42010a19c80f	total	1715	3.23451728351269
5bff55fce0a811eabbbf42010a19c80f	total	4387	3.64226661890267
5bff5660e0a811eabbbf42010a19c80f	total	9906	3.99594216299255
5bff5714e0a811eabbbf42010a19c80f	total	4419	3.64542226934909
5bff5764e0a811eabbbf42010a19c80f	total	6085	3.78433194802215
5bff58e0e0a811eabbbf42010a19c80f	total	6601	3.81967551999429
5bff593ae0a811eabbbf42010a19c80f	total	3633	3.56038492297202
5bff59eee0a811eabbbf42010a19c80f	total	3399	3.53147891704225
5bff5a5ce0a811eabbbf42010a19c80f	total	5781	3.76207808733464
5bff5be2e0a811eabbbf42010a19c80f	total	6128	3.78738962135211
5bff5caae0a811eabbbf42010a19c80f	total	3044	3.48358729696889
5bff5d0ee0a811eabbbf42010a19c80f	total	3794	3.5792117802315
5bff5d5ee0a811eabbbf42010a19c80f	total	3162	3.50009919191572
5bff5dc2e0a811eabbbf42010a19c80f	total	5458	3.73711309430596
5bff5e30e0a811eabbbf42010a19c80f	total	3863	3.58703711774346
5bff5ee4e0a811eabbbf42010a19c80f	total	2359	3.37291200297011
5bff5fa2e0a811eabbbf42010a19c80f	total	3287	3.51693180886801
5bff6074e0a811eabbbf42010a19c80f	total	2990	3.47581641303132
5bff60d8e0a811eabbbf42010a19c80f	total	8193	3.91349595961712
5bff6128e0a811eabbbf42010a19c80f	total	4653	3.66782637895071
5bff618ce0a811eabbbf42010a19c80f	total	2381	3.37694175714676
5bff62a4e0a811eabbbf42010a19c80f	total	3807	3.58069693971244
5bff6312e0a811eabbbf42010a19c80f	total	4745	3.67632773388132
5bff6434e0a811eabbbf42010a19c80f	total	4401	3.64365003821733
5bff6678e0a811eabbbf42010a19c80f	total	3545	3.5497387312649
5bff66dce0a811eabbbf42010a19c80f	total	8744	3.9417598138147
5bff672ce0a811eabbbf42010a19c80f	total	4002	3.60238559010511
5bff67fee0a811eabbbf42010a19c80f	total	3268	3.51441492058037
5bff6ab0e0a811eabbbf42010a19c80f	total	3981	3.60010125569139
5bff6b0ae0a811eabbbf42010a19c80f	total	3658	3.56336240948661
5bff6b6ee0a811eabbbf42010a19c80f	total	3924	3.59383966108127
5bff6bdce0a811eabbbf42010a19c80f	total	4704	3.67255962776328
5bff6d76e0a811eabbbf42010a19c80f	total	2745	3.43870053290074
5bff6e8ee0a811eabbbf42010a19c80f	total	3666	3.5643109099606
5bff6fa6e0a811eabbbf42010a19c80f	total	3930	3.59450304382009
5bff7136e0a811eabbbf42010a19c80f	total	4744	3.67623621676331
5bff71f4e0a811eabbbf42010a19c80f	total	4765	3.67815403801044
5bff72c6e0a811eabbbf42010a19c80f	total	3153	3.49886168899288
5bff7320e0a811eabbbf42010a19c80f	total	2062	3.31449922797315
5bff73e8e0a811eabbbf42010a19c80f	total	3141	3.49720618070395
5bff749ce0a811eabbbf42010a19c80f	total	5885	3.76982025776359
5bff750ae0a811eabbbf42010a19c80f	total	2355	3.37217528611506
5bff75d2e0a811eabbbf42010a19c80f	total	5276	3.72238709417712
5bff7640e0a811eabbbf42010a19c80f	total	3174	3.50174372962799
5bff76f4e0a811eabbbf42010a19c80f	total	2133	3.32919441508845
5bff774ee0a811eabbbf42010a19c80f	total	1594	3.2027606873932
5bff77bce0a811eabbbf42010a19c80f	total	4062	3.60884682232641
5bff7884e0a811eabbbf42010a19c80f	total	2449	3.38916608436453
5bff78e8e0a811eabbbf42010a19c80f	total	9668	3.985381560232
5bff7a00e0a811eabbbf42010a19c80f	total	9948	3.9977794308656
5bff7b0ee0a811eabbbf42010a19c80f	total	6417	3.80739971275949
5bff7bd6e0a811eabbbf42010a19c80f	total	1882	3.27485032001666
5bff7c44e0a811eabbbf42010a19c80f	total	4948	3.69451745381116
5bff7e38e0a811eabbbf42010a19c80f	total	6804	3.83282812953935
5bff7f00e0a811eabbbf42010a19c80f	total	5404	3.73279569828933
5bff7faae0a811eabbbf42010a19c80f	total	2864	3.45712462630341
5bff800ee0a811eabbbf42010a19c80f	total	1989	3.29885307640971
5bff807ce0a811eabbbf42010a19c80f	total	2155	3.3336487565147
5bff819ee0a811eabbbf42010a19c80f	total	6047	3.78161178249315
5bff8202e0a811eabbbf42010a19c80f	total	2501	3.3982873053574
5bff82cae0a811eabbbf42010a19c80f	total	1761	3.24600590407603
5bff832ee0a811eabbbf42010a19c80f	total	2561	3.40857912540867
5bff83f6e0a811eabbbf42010a19c80f	total	1917	3.28284860283464
5bff845ae0a811eabbbf42010a19c80f	total	1863	3.27044590801796
5bff84bee0a811eabbbf42010a19c80f	total	6200	3.79246173134695
5bff850ee0a811eabbbf42010a19c80f	total	3156	3.49927458189222
5bff857ce0a811eabbbf42010a19c80f	total	5477	3.73862202791794
5bff8630e0a811eabbbf42010a19c80f	total	2799	3.44715803134222
5bff8694e0a811eabbbf42010a19c80f	total	5256	3.72073797701843
5bff8702e0a811eabbbf42010a19c80f	total	2661	3.42520805113866
5bff875ce0a811eabbbf42010a19c80f	total	3366	3.52724311638809
5bff88b0e0a811eabbbf42010a19c80f	total	3641	3.5613399414589
5bff890ae0a811eabbbf42010a19c80f	total	1365	3.13545069934551
5bff8978e0a811eabbbf42010a19c80f	total	4362	3.63978521298682
5bff89dce0a811eabbbf42010a19c80f	total	5503	3.74067842522745
5bff8a2ce0a811eabbbf42010a19c80f	total	8100	3.90853863217196
5bff8a9ae0a811eabbbf42010a19c80f	total	1839	3.26481782300954
5bff8af4e0a811eabbbf42010a19c80f	total	3216	3.50745106090197
5bff8c0ce0a811eabbbf42010a19c80f	total	9441	3.97506399609524
5bff8cb6e0a811eabbbf42010a19c80f	total	8056	3.90617336364405
5bff8dbae0a811eabbbf42010a19c80f	total	4271	3.6306312440205
5bff8e96e0a811eabbbf42010a19c80f	total	2351	3.3714373174041
5bff9044e0a811eabbbf42010a19c80f	total	3704	3.56878821231535
5bff9198e0a811eabbbf42010a19c80f	total	5554	3.74468406327689
5bff9206e0a811eabbbf42010a19c80f	total	3958	3.5975855017522
5bff92bae0a811eabbbf42010a19c80f	total	3916	3.59295357154787
5bff931ee0a811eabbbf42010a19c80f	total	8260	3.91703262216239
5bff93d2e0a811eabbbf42010a19c80f	total	2655	3.42422807069598
5bff949ae0a811eabbbf42010a19c80f	total	3396	3.53109554687003
5bff95bce0a811eabbbf42010a19c80f	total	3738	3.57275546515422
5bff9684e0a811eabbbf42010a19c80f	total	8302	3.91923503792325
5bff9896e0a811eabbbf42010a19c80f	total	9673	3.98560608305244
5bff9954e0a811eabbbf42010a19c80f	total	2852	3.45530177165708
5bff9a6ce0a811eabbbf42010a19c80f	total	1580	3.19893186993221
5bff9ccee0a811eabbbf42010a19c80f	total	2805	3.44808766669234
5bff9da0e0a811eabbbf42010a19c80f	total	2072	3.31659930209386
5bff9f1ce0a811eabbbf42010a19c80f	total	3814	3.5814945422909
5bff9f80e0a811eabbbf42010a19c80f	total	3466	3.5399538416564
5bffa0ace0a811eabbbf42010a19c80f	total	3840	3.58444430716518
5bffa1cee0a811eabbbf42010a19c80f	total	1269	3.10380372095596
5bffa232e0a811eabbbf42010a19c80f	total	2319	3.3654879848909
5bffa34ae0a811eabbbf42010a19c80f	total	3149	3.4983105537896
5bffa3aee0a811eabbbf42010a19c80f	total	2092	3.32076922833869
5bffa4d0e0a811eabbbf42010a19c80f	total	8477	3.9282934122322
5bffa5fce0a811eabbbf42010a19c80f	total	1835	3.26387267686522
5bffa656e0a811eabbbf42010a19c80f	total	1948	3.28981183911762
5bffa6a6e0a811eabbbf42010a19c80f	total	2835	3.45270622651103
5bffa7bee0a811eabbbf42010a19c80f	total	2475	3.39375064034808
5bffa886e0a811eabbbf42010a19c80f	total	3275	3.51534389308838
5bffa9a8e0a811eabbbf42010a19c80f	total	6452	3.80976166510712
5bffaa52e0a811eabbbf42010a19c80f	total	3710	3.56949095434878
5bffab38e0a811eabbbf42010a19c80f	total	3420	3.53415307418506
5bffab88e0a811eabbbf42010a19c80f	total	7791	3.89164894387056
5bffabece0a811eabbbf42010a19c80f	total	2145	3.33162971762993
5bffac5ae0a811eabbbf42010a19c80f	total	2593	3.41396997174806
5bffaca0e0a811eabbbf42010a19c80f	total	3979	3.59988307207369
5bffad72e0a811eabbbf42010a19c80f	total	2260	3.35430056234536
5bffae26e0a811eabbbf42010a19c80f	total	3422	3.53440689913788
5bffae8ae0a811eabbbf42010a19c80f	total	6290	3.79871968518501
5bffaf48e0a811eabbbf42010a19c80f	total	4443	3.64777405026883
5bffafb6e0a811eabbbf42010a19c80f	total	3161	3.49996186559619
5bffb060e0a811eabbbf42010a19c80f	total	3745	3.57356777303922
5bffb0cee0a811eabbbf42010a19c80f	total	5763	3.76072397214195
5bffb132e0a811eabbbf42010a19c80f	total	4316	3.63518204865627
5bffb1e6e0a811eabbbf42010a19c80f	total	6758	3.82988244644349
5bffb240e0a811eabbbf42010a19c80f	total	3605	3.55702572238638
5bffb2a4e0a811eabbbf42010a19c80f	total	4176	3.62086447526512
5bffb358e0a811eabbbf42010a19c80f	total	2882	3.45984464238821
5bffb3c6e0a811eabbbf42010a19c80f	total	1828	3.26221370547642
5bffb416e0a811eabbbf42010a19c80f	total	10223	4.00962084081432
5bffb47ae0a811eabbbf42010a19c80f	total	2739	3.43775056282039
5bffb4e8e0a811eabbbf42010a19c80f	total	5359	3.72916478969277
5bffb54ce0a811eabbbf42010a19c80f	total	2700	3.43152458418745
5bffb6c8e0a811eabbbf42010a19c80f	total	8192	3.9134429548594
5bffb72ce0a811eabbbf42010a19c80f	total	2582	3.41212440617332
5bffb79ae0a811eabbbf42010a19c80f	total	3918	3.5931752634781
5bffb7f4e0a811eabbbf42010a19c80f	total	2220	3.34654855854847
5bffb862e0a811eabbbf42010a19c80f	total	1250	3.09725730969342
5bffb8c6e0a811eabbbf42010a19c80f	total	1831	3.26292546933183
5bffb916e0a811eabbbf42010a19c80f	total	14142	4.15054154137409
5bffb9f2e0a811eabbbf42010a19c80f	total	3072	3.48756256025638
5bffbabae0a811eabbbf42010a19c80f	total	3101	3.49164179347759
5bffbb1ee0a811eabbbf42010a19c80f	total	5561	3.74523098452814
5bffbc54e0a811eabbbf42010a19c80f	total	5634	3.75089392038213
5bffbd1ce0a811eabbbf42010a19c80f	total	1780	3.25066391946324
5bffbd6ce0a811eabbbf42010a19c80f	total	4090	3.61182947949837
5bffbdd0e0a811eabbbf42010a19c80f	total	3067	3.48685535527694
5bffbe98e0a811eabbbf42010a19c80f	total	5021	3.7008767083769
5bffbf2ee0a811eabbbf42010a19c80f	total	1893	3.27737997466725
5bffbf9ce0a811eabbbf42010a19c80f	total	3387	3.52994340165867
5bffbff6e0a811eabbbf42010a19c80f	total	6417	3.80739971275949
5bffc046e0a811eabbbf42010a19c80f	total	6718	3.82730464108973
5bffc118e0a811eabbbf42010a19c80f	total	2954	3.47055748521727
5bffc15ee0a811eabbbf42010a19c80f	total	6086	3.78440330175301
5bffc1f4e0a811eabbbf42010a19c80f	total	4239	3.62736585659273
5bffc2bce0a811eabbbf42010a19c80f	total	5577	3.74647850993003
5bffc30ce0a811eabbbf42010a19c80f	total	3088	3.48981790830145
5bffc3cae0a811eabbbf42010a19c80f	total	7157	3.85479169405399
5bffc41ae0a811eabbbf42010a19c80f	total	2807	3.44839710345777
5bffc474e0a811eabbbf42010a19c80f	total	1750	3.24328614608345
5bffc528e0a811eabbbf42010a19c80f	total	3719	3.5705429398819
5bffc58ce0a811eabbbf42010a19c80f	total	5435	3.73527944806046
5bffc5f0e0a811eabbbf42010a19c80f	total	4057	3.60831204269733
5bffc636e0a811eabbbf42010a19c80f	total	2816	3.44978684698577
5bffc69ae0a811eabbbf42010a19c80f	total	6431	3.80834603574039
5bffc758e0a811eabbbf42010a19c80f	total	1429	3.15533603746506
5bffc802e0a811eabbbf42010a19c80f	total	3077	3.48826861549546
5bffc866e0a811eabbbf42010a19c80f	total	3695	3.56773196254807
5bffc9d8e0a811eabbbf42010a19c80f	total	2543	3.40551710697638
5bffca3ce0a811eabbbf42010a19c80f	total	3772	3.576686805201
5bffcc12e0a811eabbbf42010a19c80f	total	2578	3.41145134213794
5bffcc76e0a811eabbbf42010a19c80f	total	4345	3.63808972198451
5bffccdae0a811eabbbf42010a19c80f	total	5502	3.74059951281116
5bffcd2ae0a811eabbbf42010a19c80f	total	5439	3.73559889969818
5bffcd8ee0a811eabbbf42010a19c80f	total	7283	3.86236993712288
5bffcdfce0a811eabbbf42010a19c80f	total	1960	3.29247759366778
5bffce4ce0a811eabbbf42010a19c80f	total	8712	3.94016771403407
5bffcf1ee0a811eabbbf42010a19c80f	total	2732	3.43663963169266
5bffcf8ce0a811eabbbf42010a19c80f	total	1063	3.02694162795903
5bffcfdce0a811eabbbf42010a19c80f	total	3815	3.58160836603206
5bffd040e0a811eabbbf42010a19c80f	total	3713	3.56984189940376
5bffd0a4e0a811eabbbf42010a19c80f	total	5527	3.74256803436614
5bffd1c6e0a811eabbbf42010a19c80f	total	1710	3.2332500095411
5bffd270e0a811eabbbf42010a19c80f	total	8366	3.92256976898571
5bffd2d4e0a811eabbbf42010a19c80f	total	8262	3.91713775275644
5bffd388e0a811eabbbf42010a19c80f	total	6642	3.82236425244155
5bffd3f6e0a811eabbbf42010a19c80f	total	9367	3.97164688206431
5bffd450e0a811eabbbf42010a19c80f	total	3118	3.49401537475714
5bffd50ee0a811eabbbf42010a19c80f	total	5711	3.75678819876812
5bffd5c2e0a811eabbbf42010a19c80f	total	4875	3.68806369694634
5bffd69ee0a811eabbbf42010a19c80f	total	2849	3.45484486000851
5bffd6eee0a811eabbbf42010a19c80f	total	1358	3.13321945673249
5bffd7ace0a811eabbbf42010a19c80f	total	1880	3.27438879555038
5bffd8cee0a811eabbbf42010a19c80f	total	3379	3.52891670027765
5bffd932e0a811eabbbf42010a19c80f	total	3693	3.56749689110422
5bffd9f0e0a811eabbbf42010a19c80f	total	4337	3.63728954767817
5bffdb08e0a811eabbbf42010a19c80f	total	2754	3.4401216031878
5bffdbdae0a811eabbbf42010a19c80f	total	1978	3.2964457942064
5bffdc8ee0a811eabbbf42010a19c80f	total	5360	3.72924580722531
5bffdcfce0a811eabbbf42010a19c80f	total	3685	3.56655533088305
5bffdd56e0a811eabbbf42010a19c80f	total	8905	3.9496826907952
5bffde8ce0a811eabbbf42010a19c80f	total	4084	3.61119206086843
5bffdef0e0a811eabbbf42010a19c80f	total	347	2.54157924394658
5bffe0f8e0a811eabbbf42010a19c80f	total	5332	3.72697158368288
5bffe1b6e0a811eabbbf42010a19c80f	total	5916	3.77210156927701
5bffe21ae0a811eabbbf42010a19c80f	total	8579	3.93348728784871
5bffe26ae0a811eabbbf42010a19c80f	total	5722	3.75762374590839
5bffe2cee0a811eabbbf42010a19c80f	total	3422	3.53440689913788
5bffe332e0a811eabbbf42010a19c80f	total	4628	3.66548718078281
5bffe418e0a811eabbbf42010a19c80f	total	3477	3.54132957766669
5bffe486e0a811eabbbf42010a19c80f	total	3196	3.50474263627169
5bffe4eae0a811eabbbf42010a19c80f	total	1986	3.29819786710982
5bffe5a8e0a811eabbbf42010a19c80f	total	4990	3.69818756986612
5bffe63ee0a811eabbbf42010a19c80f	total	6391	3.80563676630593
5bffe6ace0a811eabbbf42010a19c80f	total	2089	3.32014628611105
5bffe6fce0a811eabbbf42010a19c80f	total	3209	3.50650503240487
5bffe814e0a811eabbbf42010a19c80f	total	4073	3.61002102466415
5bffe8dce0a811eabbbf42010a19c80f	total	2909	3.46389298898591
5bffe940e0a811eabbbf42010a19c80f	total	5273	3.72214012545742
5bffe9f4e0a811eabbbf42010a19c80f	total	2152	3.33304402982349
5bffea58e0a811eabbbf42010a19c80f	total	2710	3.43312951758049
5bffeaa8e0a811eabbbf42010a19c80f	total	5934	3.77342072329061
5bffeb0ce0a811eabbbf42010a19c80f	total	2195	3.34163233577805
5bffebb6e0a811eabbbf42010a19c80f	total	3411	3.53300902249549
5bffec24e0a811eabbbf42010a19c80f	total	3693	3.56749689110422
5bffec88e0a811eabbbf42010a19c80f	total	2155	3.3336487565147
5bffecece0a811eabbbf42010a19c80f	total	1601	3.20466251174822
5bffed50e0a811eabbbf42010a19c80f	total	5413	3.73351825143449
5bffedb4e0a811eabbbf42010a19c80f	total	1491	3.17376882313665
5bffee22e0a811eabbbf42010a19c80f	total	3882	3.58916739054605
5bffef9ee0a811eabbbf42010a19c80f	total	5055	3.70380706527433
5bffeff8e0a811eabbbf42010a19c80f	total	3223	3.50839503313305
5bfff066e0a811eabbbf42010a19c80f	total	1774	3.24919835739111
5bfff0b6e0a811eabbbf42010a19c80f	total	3192	3.50419891853945
5bfff124e0a811eabbbf42010a19c80f	total	7165	3.85527680383009
5bfff192e0a811eabbbf42010a19c80f	total	3569	3.55266821611219
5bfff20ae0a811eabbbf42010a19c80f	total	3000	3.47726599542485
5bfff2c8e0a811eabbbf42010a19c80f	total	5381	3.73094369342774
5bfff32ce0a811eabbbf42010a19c80f	total	3952	3.59692681434297
5bfff37ce0a811eabbbf42010a19c80f	total	1378	3.13956426617585
5bfff4a8e0a811eabbbf42010a19c80f	total	5059	3.7041505168398
5bfff584e0a811eabbbf42010a19c80f	total	6983	3.84410423069751
5bfff642e0a811eabbbf42010a19c80f	total	6192	3.79190108000957
5bfff6bae0a811eabbbf42010a19c80f	total	3793	3.57909732655264
5bfff76ee0a811eabbbf42010a19c80f	total	7534	3.87708325665065
5bfff7d2e0a811eabbbf42010a19c80f	total	2752	3.43980621139333
5bfff840e0a811eabbbf42010a19c80f	total	11885	4.07503572592219
5bfff962e0a811eabbbf42010a19c80f	total	4094	3.61225390609644
5bfff9c6e0a811eabbbf42010a19c80f	total	6093	3.78490244988665
5bfffd04e0a811eabbbf42010a19c80f	total	2799	3.44715803134222
5bfffe80e0a811eabbbf42010a19c80f	total	5539	3.74350976472843
5bfffed0e0a811eabbbf42010a19c80f	total	1623	3.21058602490516
5bffff3ee0a811eabbbf42010a19c80f	total	2921	3.46568021159828
5bfffffce0a811eabbbf42010a19c80f	total	1285	3.1092409685882
5c000060e0a811eabbbf42010a19c80f	total	2950	3.46996920949996
5c000114e0a811eabbbf42010a19c80f	total	4625	3.6652056284346
5c0001e6e0a811eabbbf42010a19c80f	total	3434	3.53592674139557
5c0003c6e0a811eabbbf42010a19c80f	total	5847	3.7670073639498
5c0004a2e0a811eabbbf42010a19c80f	total	3177	3.50215389287136
5c000614e0a811eabbbf42010a19c80f	total	6495	3.81264601623312
5c00072ce0a811eabbbf42010a19c80f	total	866	2.93801909747621
5c00077ce0a811eabbbf42010a19c80f	total	1948	3.28981183911762
5c0007eae0a811eabbbf42010a19c80f	total	2798	3.44700289846616
5c00084ee0a811eabbbf42010a19c80f	total	9744	3.98878184345364
5c00089ee0a811eabbbf42010a19c80f	total	4925	3.69249440750308
5c00090ce0a811eabbbf42010a19c80f	total	7766	3.89025330515453
5c00097ae0a811eabbbf42010a19c80f	total	2502	3.39846084960822
5c0009cae0a811eabbbf42010a19c80f	total	2571	3.41027096425218
5c000a92e0a811eabbbf42010a19c80f	total	9455	3.97570746353718
5c000b5ae0a811eabbbf42010a19c80f	total	3320	3.52126887559839
5c000c7ce0a811eabbbf42010a19c80f	total	2245	3.35140975192544
5c000ccce0a811eabbbf42010a19c80f	total	14246	4.15372342430168
5c000d62e0a811eabbbf42010a19c80f	total	4265	3.63002085111341
5c000ddae0a811eabbbf42010a19c80f	total	7172	3.85570083083544
5c000e98e0a811eabbbf42010a19c80f	total	6647	3.82269101077605
5c000f60e0a811eabbbf42010a19c80f	total	1890	3.27669152884504
5c000fbae0a811eabbbf42010a19c80f	total	13034	4.11511103550435
5c0010dce0a811eabbbf42010a19c80f	total	1519	3.18184358794477
5c001280e0a811eabbbf42010a19c80f	total	7882	3.89669152656288
5c001348e0a811eabbbf42010a19c80f	total	3342	3.52413637659257
5c00169ae0a811eabbbf42010a19c80f	total	6284	3.79830528202198
5c0016eae0a811eabbbf42010a19c80f	total	8228	3.91534706232419
5c00174ee0a811eabbbf42010a19c80f	total	8041	3.90536406876689
5c00194ce0a811eabbbf42010a19c80f	total	2622	3.41879829059035
5c00199ce0a811eabbbf42010a19c80f	total	3482	3.54195347445824
5c001a00e0a811eabbbf42010a19c80f	total	2736	3.43727479741012
5c001c58e0a811eabbbf42010a19c80f	total	6540	3.81564414913197
5c001cd0e0a811eabbbf42010a19c80f	total	2194	3.34143452457814
5c001d34e0a811eabbbf42010a19c80f	total	2998	3.47697646575953
5c001d84e0a811eabbbf42010a19c80f	total	9624	3.98340073818054
5c001ddee0a811eabbbf42010a19c80f	total	6769	3.83058866868514
5c001e42e0a811eabbbf42010a19c80f	total	3194	3.50447086249442
5c001eece0a811eabbbf42010a19c80f	total	920	2.96425963019685
5c001f50e0a811eabbbf42010a19c80f	total	2402	3.3807537708039
5c001faae0a811eabbbf42010a19c80f	total	2337	3.36884450682582
5c00200ee0a811eabbbf42010a19c80f	total	4298	3.63336744511701
5c00207ce0a811eabbbf42010a19c80f	total	6666	3.82393045512556
5c00213ae0a811eabbbf42010a19c80f	total	1856	3.26881190373978
5c0021a8e0a811eabbbf42010a19c80f	total	6627	3.8213824997473
5c00220ce0a811eabbbf42010a19c80f	total	2582	3.41212440617332
5c0023ece0a811eabbbf42010a19c80f	total	3626	3.55954755558043
5c002464e0a811eabbbf42010a19c80f	total	5574	3.7462448717202
5c002522e0a811eabbbf42010a19c80f	total	4169	3.62013605497376
5c002590e0a811eabbbf42010a19c80f	total	2479	3.39445168082622
5c002720e0a811eabbbf42010a19c80f	total	6821	3.83391171507138
5c00277ae0a811eabbbf42010a19c80f	total	2595	3.41430468812833
5c0027dee0a811eabbbf42010a19c80f	total	3718	3.57042617835897
5c002a22e0a811eabbbf42010a19c80f	total	1974	3.29556709996248
5c002a86e0a811eabbbf42010a19c80f	total	3091	3.49023948524629
5c002afee0a811eabbbf42010a19c80f	total	2078	3.31785448933147
5c002b4ee0a811eabbbf42010a19c80f	total	2048	3.31154195840119
5c002da6e0a811eabbbf42010a19c80f	total	3925	3.59395029526399
5c002e8ce0a811eabbbf42010a19c80f	total	4263	3.62981719601852
5c002f40e0a811eabbbf42010a19c80f	total	3491	3.54307423503353
5c00301ce0a811eabbbf42010a19c80f	total	7360	3.86693681773164
5c003076e0a811eabbbf42010a19c80f	total	6433	3.80848105656595
5c0030dae0a811eabbbf42010a19c80f	total	5146	3.71155416825017
5c003148e0a811eabbbf42010a19c80f	total	4648	3.66735954618309
5c0031fce0a811eabbbf42010a19c80f	total	1832	3.26316246496222
5c0032c4e0a811eabbbf42010a19c80f	total	4059	3.60852603357719
5c003382e0a811eabbbf42010a19c80f	total	2739	3.43775056282039
5c003594e0a811eabbbf42010a19c80f	total	5957	3.77510049887902
5c0035f8e0a811eabbbf42010a19c80f	total	2177	3.33805787541976
5c00371ae0a811eabbbf42010a19c80f	total	10659	4.02775720469055
5c003788e0a811eabbbf42010a19c80f	total	3449	3.53781909507327
5c0037f6e0a811eabbbf42010a19c80f	total	1077	3.03261876085072
5c003846e0a811eabbbf42010a19c80f	total	6129	3.78746047451842
5c0038b4e0a811eabbbf42010a19c80f	total	6120	3.78682237949919
5c003968e0a811eabbbf42010a19c80f	total	4764	3.67806290497435
5c003a44e0a811eabbbf42010a19c80f	total	10404	4.01724208454765
5c003af8e0a811eabbbf42010a19c80f	total	1548	3.19005141775921
5c003b66e0a811eabbbf42010a19c80f	total	2916	3.46493642912173
5c003d00e0a811eabbbf42010a19c80f	total	2302	3.36229393796423
5c003e9ae0a811eabbbf42010a19c80f	total	2345	3.37032800777951
5c00400ce0a811eabbbf42010a19c80f	total	4776	3.67915524128335
5c0040ace0a811eabbbf42010a19c80f	total	1816	3.25935492730803
5c0041e2e0a811eabbbf42010a19c80f	total	4024	3.60476588470389
5c004246e0a811eabbbf42010a19c80f	total	6692	3.8256208250035
5c0042a0e0a811eabbbf42010a19c80f	total	1215	3.08493357493672
5c0043c2e0a811eabbbf42010a19c80f	total	6874	3.8372727025023
5c00441ce0a811eabbbf42010a19c80f	total	5263	3.7213158806059
5c004480e0a811eabbbf42010a19c80f	total	2906	3.46344503177043
5c0044e4e0a811eabbbf42010a19c80f	total	7099	3.85125834871908
5c00453ee0a811eabbbf42010a19c80f	total	4935	3.69337515102519
5c0047dce0a811eabbbf42010a19c80f	total	6452	3.80976166510712
5c0048b8e0a811eabbbf42010a19c80f	total	6651	3.82295224054748
5c004912e0a811eabbbf42010a19c80f	total	1690	3.22814360759774
5c0049e4e0a811eabbbf42010a19c80f	total	1912	3.2817149700273
5c004aa2e0a811eabbbf42010a19c80f	total	3280	3.51600623038605
5c004b10e0a811eabbbf42010a19c80f	total	3976	3.59955559098598
5c004b60e0a811eabbbf42010a19c80f	total	6013	3.7791634237645
5c004bcee0a811eabbbf42010a19c80f	total	2916	3.46493642912173
5c004caae0a811eabbbf42010a19c80f	total	2312	3.36417563277062
5c004dc2e0a811eabbbf42010a19c80f	total	2561	3.40857912540867
5c004e12e0a811eabbbf42010a19c80f	total	3685	3.56655533088305
5c004face0a811eabbbf42010a19c80f	total	35645	4.55201080276033
5c005060e0a811eabbbf42010a19c80f	total	2905	3.463295609962
5c0050cee0a811eabbbf42010a19c80f	total	2955	3.47070442972279
5c005132e0a811eabbbf42010a19c80f	total	2748	3.43917473984347
5c005286e0a811eabbbf42010a19c80f	total	3257	3.51295107997249
5c005344e0a811eabbbf42010a19c80f	total	3509	3.54530711646582
5c005416e0a811eabbbf42010a19c80f	total	4627	3.66539335027971
5c00579ae0a811eabbbf42010a19c80f	total	1856	3.26881190373978
5c0057fee0a811eabbbf42010a19c80f	total	6388	3.80543288813214
5c00588ae0a811eabbbf42010a19c80f	total	5368	3.72989340396324
5c0059c0e0a811eabbbf42010a19c80f	total	1772	3.24870873560092
5c005a1ae0a811eabbbf42010a19c80f	total	1397	3.14550717140966
5c005a7ee0a811eabbbf42010a19c80f	total	3254	3.51255099290421
5c005b32e0a811eabbbf42010a19c80f	total	4602	3.66304097489397
5c005bf0e0a811eabbbf42010a19c80f	total	3322	3.52153034127871
5c005c86e0a811eabbbf42010a19c80f	total	5399	3.73239375982297
5c005cd6e0a811eabbbf42010a19c80f	total	12264	4.0886675525424
5c005ddae0a811eabbbf42010a19c80f	total	4284	3.63195082625922
5c005e48e0a811eabbbf42010a19c80f	total	9589	3.98181860717066
5c005e98e0a811eabbbf42010a19c80f	total	4027	3.60508946188158
5c005f6ae0a811eabbbf42010a19c80f	total	3219	3.50785587169583
5c005fb0e0a811eabbbf42010a19c80f	total	8409	3.92479599579791
5c0060d2e0a811eabbbf42010a19c80f	total	1765	3.24699069924155
5c006276e0a811eabbbf42010a19c80f	total	6298	3.79927160834987
5c0062e4e0a811eabbbf42010a19c80f	total	9376	3.97206391600802
5c006352e0a811eabbbf42010a19c80f	total	11005	4.04162950847514
5c0063a2e0a811eabbbf42010a19c80f	total	3042	3.48330195235817
5c006460e0a811eabbbf42010a19c80f	total	12615	4.10092168032085
5c006546e0a811eabbbf42010a19c80f	total	1574	3.19728055812562
5c0065aae0a811eabbbf42010a19c80f	total	11224	4.05018634967536
5c0065fae0a811eabbbf42010a19c80f	total	4250	3.62849110496712
5c0066d6e0a811eabbbf42010a19c80f	total	4015	3.60379370413696
5c00673ae0a811eabbbf42010a19c80f	total	1568	3.19562294358694
5c00678ae0a811eabbbf42010a19c80f	total	6010	3.77894672796862
5c006898e0a811eabbbf42010a19c80f	total	8200	3.91386681189624
5c00694ce0a811eabbbf42010a19c80f	total	4759	3.67760695272049
5c0069b0e0a811eabbbf42010a19c80f	total	4355	3.63908787108374
5c006a00e0a811eabbbf42010a19c80f	total	8436	3.92618804910721
5c006ad2e0a811eabbbf42010a19c80f	total	1186	3.07445071895459
5c006b40e0a811eabbbf42010a19c80f	total	4285	3.63205216670581
5c006bf4e0a811eabbbf42010a19c80f	total	1071	3.03019478535675
5c006c4ee0a811eabbbf42010a19c80f	total	2744	3.43854234878611
5c006c9ee0a811eabbbf42010a19c80f	total	4708	3.67292869044272
5c006d02e0a811eabbbf42010a19c80f	total	6341	3.80222623769107
5c006d70e0a811eabbbf42010a19c80f	total	1861	3.26997967664532
5c006dc0e0a811eabbbf42010a19c80f	total	1792	3.25358028956218
5c006e2ee0a811eabbbf42010a19c80f	total	975	2.98944981766669
5c00704ae0a811eabbbf42010a19c80f	total	2444	3.38827886345964
5c0070a4e0a811eabbbf42010a19c80f	total	2988	3.47552591503928
5c00728ee0a811eabbbf42010a19c80f	total	6632	3.82170999729838
5c00734ce0a811eabbbf42010a19c80f	total	2859	3.45636603312904
5c007496e0a811eabbbf42010a19c80f	total	8794	3.94423584379348
5c0074fae0a811eabbbf42010a19c80f	total	2974	3.47348697006457
5c00755ee0a811eabbbf42010a19c80f	total	2963	3.47187819930729
5c0075b8e0a811eabbbf42010a19c80f	total	3214	3.50718097726024
5c0077ace0a811eabbbf42010a19c80f	total	4204	3.62376600013393
5c007810e0a811eabbbf42010a19c80f	total	5861	3.76804581410242
5c0078cee0a811eabbbf42010a19c80f	total	1760	3.24575935596728
5c007946e0a811eabbbf42010a19c80f	total	2660	3.42504487455139
5c0079bee0a811eabbbf42010a19c80f	total	2889	3.46089784275655
5c007a86e0a811eabbbf42010a19c80f	total	10703	4.02954610042375
5c007ae0e0a811eabbbf42010a19c80f	total	3212	3.50691072555152
5c007b44e0a811eabbbf42010a19c80f	total	1477	3.16967443405881
5c007d88e0a811eabbbf42010a19c80f	total	1480	3.17055505852121
5c007e00e0a811eabbbf42010a19c80f	total	7163	3.85515557717699
5c007e6ee0a811eabbbf42010a19c80f	total	2350	3.37125262912494
5c007ec8e0a811eabbbf42010a19c80f	total	9735	3.98838056522201
5c007f2ce0a811eabbbf42010a19c80f	total	1681	3.22582599146189
5c00806ce0a811eabbbf42010a19c80f	total	3824	3.58263143948964
5c0081f2e0a811eabbbf42010a19c80f	total	3665	3.5641924606262
5c008292e0a811eabbbf42010a19c80f	total	2461	3.3912880485953
5c008300e0a811eabbbf42010a19c80f	total	2092	3.32076922833869
5c008350e0a811eabbbf42010a19c80f	total	2938	3.46819958607261
5c0084e0e0a811eabbbf42010a19c80f	total	6482	3.8117760216029
5c0085b2e0a811eabbbf42010a19c80f	total	2987	3.47538059314336
5c0086e8e0a811eabbbf42010a19c80f	total	10368	4.01573687447745
5c008742e0a811eabbbf42010a19c80f	total	5735	3.75860914265974
5c00886ee0a811eabbbf42010a19c80f	total	6275	3.7976829349149
5c0088dce0a811eabbbf42010a19c80f	total	4007	3.60292771285919
5c00899ae0a811eabbbf42010a19c80f	total	5906	3.77136697085778
5c008a80e0a811eabbbf42010a19c80f	total	3808	3.58081097266095
5c008bb6e0a811eabbbf42010a19c80f	total	2868	3.457730548246
5c008c24e0a811eabbbf42010a19c80f	total	11389	4.0565237240791
5c008cd8e0a811eabbbf42010a19c80f	total	6418	3.80746737568428
5c008d8ce0a811eabbbf42010a19c80f	total	2793	3.44622640177816
5c008df0e0a811eabbbf42010a19c80f	total	3491	3.54307423503353
5c008e5ee0a811eabbbf42010a19c80f	total	4462	3.64962688684053
5c008f26e0a811eabbbf42010a19c80f	total	9827	3.99246514780804
5c0090a2e0a811eabbbf42010a19c80f	total	5137	3.71079409993033
5c009106e0a811eabbbf42010a19c80f	total	2158	3.33425264233423
5c00921ee0a811eabbbf42010a19c80f	total	2215	3.34556975605639
5c009278e0a811eabbbf42010a19c80f	total	3356	3.52595134124801
5c00930ee0a811eabbbf42010a19c80f	total	8810	3.94502520124246
5c00935ee0a811eabbbf42010a19c80f	total	7278	3.86207171937999
5c0094eee0a811eabbbf42010a19c80f	total	2231	3.34869419026554
5c009548e0a811eabbbf42010a19c80f	total	3102	3.49178177558417
5c009598e0a811eabbbf42010a19c80f	total	5693	3.75541746281094
5c0095fce0a811eabbbf42010a19c80f	total	4530	3.65619406217919
5c009660e0a811eabbbf42010a19c80f	total	1811	3.25815819334079
5c0096bae0a811eabbbf42010a19c80f	total	9169	3.96236933567002
5c00970ae0a811eabbbf42010a19c80f	total	2383	3.3773062510682
5c009976e0a811eabbbf42010a19c80f	total	9144	3.96118370981244
5c0099dae0a811eabbbf42010a19c80f	total	11383	4.05629488707623
5c009a3ee0a811eabbbf42010a19c80f	total	8038	3.90520202866232
5c009b60e0a811eabbbf42010a19c80f	total	2463	3.39164070349239
5c009c82e0a811eabbbf42010a19c80f	total	3212	3.50691072555152
5c009e4ee0a811eabbbf42010a19c80f	total	3591	3.55533632799527
5c009f0ce0a811eabbbf42010a19c80f	total	3887	3.58972625625424
5c009f70e0a811eabbbf42010a19c80f	total	2279	3.35793484700045
5c009fd4e0a811eabbbf42010a19c80f	total	7147	3.85418454383361
5c00a0f6e0a811eabbbf42010a19c80f	total	2284	3.35888620440587
5c00a1b4e0a811eabbbf42010a19c80f	total	2111	3.32469391386177
5c00a218e0a811eabbbf42010a19c80f	total	4824	3.68349731767981
5c00a27ce0a811eabbbf42010a19c80f	total	4657	3.66819948419866
5c00a2eae0a811eabbbf42010a19c80f	total	4908	3.69099303209987
5c00a34ee0a811eabbbf42010a19c80f	total	3496	3.54369563230924
5c00a3d0e0a811eabbbf42010a19c80f	total	3114	3.49345805099519
5c00a47ae0a811eabbbf42010a19c80f	total	7808	3.8925954228289
5c00a52ee0a811eabbbf42010a19c80f	total	6713	3.82698133691199
5c00a600e0a811eabbbf42010a19c80f	total	2615	3.41763773965223
5c00a6bee0a811eabbbf42010a19c80f	total	873	2.9415114326344
5c00a786e0a811eabbbf42010a19c80f	total	2296	3.36116099519503
5c00a84ee0a811eabbbf42010a19c80f	total	2334	3.36828688490213
5c00aa06e0a811eabbbf42010a19c80f	total	3730	3.57182524904083
5c00aa56e0a811eabbbf42010a19c80f	total	8356	3.92205040216717
5c00aabae0a811eabbbf42010a19c80f	total	4264	3.62991903550354
5c00ab82e0a811eabbbf42010a19c80f	total	2639	3.42160392686983
5c00ac40e0a811eabbbf42010a19c80f	total	5266	3.72156331835748
5c00aca4e0a811eabbbf42010a19c80f	total	6928	3.84067056133341
5c00ada8e0a811eabbbf42010a19c80f	total	4597	3.66256896693326
5c00ae16e0a811eabbbf42010a19c80f	total	955	2.9804578922761
5c00ae70e0a811eabbbf42010a19c80f	total	5592	3.74764481932825
5c00af92e0a811eabbbf42010a19c80f	total	3689	3.56702636615906
5c00b032e0a811eabbbf42010a19c80f	total	1485	3.17201880942456
5c00b154e0a811eabbbf42010a19c80f	total	9399	3.9731278535997
5c00b1c2e0a811eabbbf42010a19c80f	total	9118	3.9599472157085
5c00b280e0a811eabbbf42010a19c80f	total	2139	3.33041377334919
5c00b424e0a811eabbbf42010a19c80f	total	6162	3.78979216773068
5c00b4e2e0a811eabbbf42010a19c80f	total	1756	3.24477176149529
5c00b596e0a811eabbbf42010a19c80f	total	2976	3.47377883464672
5c00b618e0a811eabbbf42010a19c80f	total	2278	3.35774432518038
5c00b73ae0a811eabbbf42010a19c80f	total	5268	3.72172819857279
5c00b816e0a811eabbbf42010a19c80f	total	9271	3.96717342295554
5c00b866e0a811eabbbf42010a19c80f	total	2521	3.40174508223706
5c00b938e0a811eabbbf42010a19c80f	total	3008	3.47842218774008
5c00b992e0a811eabbbf42010a19c80f	total	1898	3.27852496473702
5c00b9f6e0a811eabbbf42010a19c80f	total	2481	3.39480177716271
5c00ba6ee0a811eabbbf42010a19c80f	total	4288	3.63235604623907
5c00badce0a811eabbbf42010a19c80f	total	3329	3.52244423350632
5c00bb9ae0a811eabbbf42010a19c80f	total	872	2.94101424370557
5c00bc12e0a811eabbbf42010a19c80f	total	7062	3.84898920625117
5c00bc76e0a811eabbbf42010a19c80f	total	1417	3.15167623084705
5c00bce4e0a811eabbbf42010a19c80f	total	3170	3.50119624202709
5c00bdace0a811eabbbf42010a19c80f	total	4584	3.66133934000604
5c00be1ae0a811eabbbf42010a19c80f	total	3881	3.58905553105234
5c00be7ee0a811eabbbf42010a19c80f	total	1476	3.16938049531195
5c00bf6ee0a811eabbbf42010a19c80f	total	4724	3.67440181284528
5c00c04ae0a811eabbbf42010a19c80f	total	6348	3.80270532707435
5c00c13ae0a811eabbbf42010a19c80f	total	4573	3.66029616027073
5c00c1a8e0a811eabbbf42010a19c80f	total	4021	3.60444206626072
5c00c270e0a811eabbbf42010a19c80f	total	7484	3.87419180467907
5c00c2dee0a811eabbbf42010a19c80f	total	2144	3.33142729652074
5c00c32ee0a811eabbbf42010a19c80f	total	7600	3.88087073253242
5c00c4c8e0a811eabbbf42010a19c80f	total	5080	3.7059491949103
5c00c52ce0a811eabbbf42010a19c80f	total	1167	3.06744284277638
5c00c658e0a811eabbbf42010a19c80f	total	2057	3.31344537042641
5c00c716e0a811eabbbf42010a19c80f	total	5272	3.72205777133146
5c00c7f2e0a811eabbbf42010a19c80f	total	3067	3.48685535527694
5c00c856e0a811eabbbf42010a19c80f	total	8907	3.949780208362
5c00c982e0a811eabbbf42010a19c80f	total	4423	3.64581511829664
5c00c9d2e0a811eabbbf42010a19c80f	total	5646	3.75181778773688
5c00caaee0a811eabbbf42010a19c80f	total	1661	3.22063101944809
5c00cafee0a811eabbbf42010a19c80f	total	7596	3.88064212640428
5c00ccf2e0a811eabbbf42010a19c80f	total	2868	3.457730548246
5c00cd56e0a811eabbbf42010a19c80f	total	3954	3.5971464878337
5c00ce14e0a811eabbbf42010a19c80f	total	2640	3.42176840120692
5c00cedce0a811eabbbf42010a19c80f	total	1268	3.1034616220947
5c00cfaee0a811eabbbf42010a19c80f	total	4529	3.65609820201283
5c00d01ce0a811eabbbf42010a19c80f	total	4536	3.65676877926602
5c00d09ee0a811eabbbf42010a19c80f	total	8388	3.92371019439656
5c00d102e0a811eabbbf42010a19c80f	total	3161	3.49996186559619
5c00d166e0a811eabbbf42010a19c80f	total	3428	3.53516748511494
5c00d1cae0a811eabbbf42010a19c80f	total	3140	3.4970679363985
5c00d22ee0a811eabbbf42010a19c80f	total	4895	3.6898414091375
5c00d288e0a811eabbbf42010a19c80f	total	2767	3.44216608578472
5c00d2e2e0a811eabbbf42010a19c80f	total	1612	3.20763436738896
5c00d3b4e0a811eabbbf42010a19c80f	total	3696	3.56784945057311
5c00d512e0a811eabbbf42010a19c80f	total	2640	3.42176840120692
5c00d576e0a811eabbbf42010a19c80f	total	9777	3.99025003292782
5c00d5c6e0a811eabbbf42010a19c80f	total	2117	3.32592595577147
5c00d7c4e0a811eabbbf42010a19c80f	total	4652	3.66773305253327
5c00d81ee0a811eabbbf42010a19c80f	total	4508	3.65408023530657
5c00d882e0a811eabbbf42010a19c80f	total	1638	3.2145789535705
5c00d8e6e0a811eabbbf42010a19c80f	total	5365	3.72965066833592
5c00d9aee0a811eabbbf42010a19c80f	total	4139	3.6170003411209
5c00da1ce0a811eabbbf42010a19c80f	total	4561	3.65915528094063
5c00da80e0a811eabbbf42010a19c80f	total	6668	3.82406071741865
5c00dad0e0a811eabbbf42010a19c80f	total	5200	3.71608685377483
5c00db3ee0a811eabbbf42010a19c80f	total	4328	3.63638758581316
5c00dc7ee0a811eabbbf42010a19c80f	total	3639	3.56110138364906
5c00dce2e0a811eabbbf42010a19c80f	total	4207	3.62407573114568
5c00dd46e0a811eabbbf42010a19c80f	total	2587	3.41296427199666
5c00deeae0a811eabbbf42010a19c80f	total	3002	3.47755533219898
5c00df3ae0a811eabbbf42010a19c80f	total	4480	3.65137494391304
5c00e034e0a811eabbbf42010a19c80f	total	6318	3.80064835536399
5c00e084e0a811eabbbf42010a19c80f	total	10459	4.01953168453126
5c00e0e8e0a811eabbbf42010a19c80f	total	4321	3.63568476254722
5c00e246e0a811eabbbf42010a19c80f	total	1618	3.20924684875337
5c00e2aae0a811eabbbf42010a19c80f	total	1921	3.28375338333253
5c00e318e0a811eabbbf42010a19c80f	total	6387	3.80536490746645
5c00e53ee0a811eabbbf42010a19c80f	total	1913	3.28194193344082
5c00e5fce0a811eabbbf42010a19c80f	total	2356	3.37235958252432
5c00e66ae0a811eabbbf42010a19c80f	total	8224	3.91513590662201
5c00e84ae0a811eabbbf42010a19c80f	total	7780	3.89103541531531
5c00e976e0a811eabbbf42010a19c80f	total	4579	3.66086547800387
5c00e9dae0a811eabbbf42010a19c80f	total	1163	3.06595298031387
5c00ea2ae0a811eabbbf42010a19c80f	total	1669	3.22271647114758
5c00ea8ee0a811eabbbf42010a19c80f	total	3634	3.56050441519506
5c00eae8e0a811eabbbf42010a19c80f	total	1786	3.25212455250564
5c00eb4ce0a811eabbbf42010a19c80f	total	8100	3.90853863217196
5c00ec0ae0a811eabbbf42010a19c80f	total	6504	3.81324730089761
5c00ec6ee0a811eabbbf42010a19c80f	total	3997	3.6018427897821
5c00ecc8e0a811eabbbf42010a19c80f	total	5209	3.71683772329952
5c00ed86e0a811eabbbf42010a19c80f	total	5517	3.74178169614317
5c00edeae0a811eabbbf42010a19c80f	total	6567	3.81743314411138
5c00ef02e0a811eabbbf42010a19c80f	total	2576	3.4111144185509
5c00ef70e0a811eabbbf42010a19c80f	total	6214	3.79344113297766
5c00efdee0a811eabbbf42010a19c80f	total	2689	3.42975228000241
5c00f09ce0a811eabbbf42010a19c80f	total	4277	3.63124078023551
5c00f100e0a811eabbbf42010a19c80f	total	2768	3.44232295574557
5c00f16ee0a811eabbbf42010a19c80f	total	6179	3.79098847508882
5c00f22ce0a811eabbbf42010a19c80f	total	6688	3.82536119595263
5c00f2fee0a811eabbbf42010a19c80f	total	7765	3.89019738621003
5c00f3d0e0a811eabbbf42010a19c80f	total	1706	3.23223352111473
5c00f498e0a811eabbbf42010a19c80f	total	10085	4.00371896382311
5c00f506e0a811eabbbf42010a19c80f	total	7085	3.85040114799716
5c00f574e0a811eabbbf42010a19c80f	total	5357	3.72900270927219
5c00f5cee0a811eabbbf42010a19c80f	total	1255	3.09898963940118
5c00f876e0a811eabbbf42010a19c80f	total	3523	3.54703589974001
5c00f8c6e0a811eabbbf42010a19c80f	total	5076	3.70560716340461
5c00f934e0a811eabbbf42010a19c80f	total	3053	3.4848690327204
5c00f9f2e0a811eabbbf42010a19c80f	total	7996	3.90292709601726
5c00fad8e0a811eabbbf42010a19c80f	total	2713	3.43360984332372
5c00fbf0e0a811eabbbf42010a19c80f	total	3962	3.59802407233419
5c00fc40e0a811eabbbf42010a19c80f	total	6989	3.84447717574568
5c00fd1ce0a811eabbbf42010a19c80f	total	3769	3.57634135020579
5c00fd8ae0a811eabbbf42010a19c80f	total	4515	3.65475393325293
5c00fe3ee0a811eabbbf42010a19c80f	total	2316	3.36492603378998
5c00fea2e0a811eabbbf42010a19c80f	total	1213	3.08421868673924
5c00ff60e0a811eabbbf42010a19c80f	total	6797	3.83238116024704
5c010014e0a811eabbbf42010a19c80f	total	4117	3.61468634228201
5c01015ee0a811eabbbf42010a19c80f	total	2185	3.33965015761368
5c0102e4e0a811eabbbf42010a19c80f	total	5003	3.69931730102138
5c010352e0a811eabbbf42010a19c80f	total	4771	3.6787004349983
5c010410e0a811eabbbf42010a19c80f	total	2042	3.31026836663245
5c01047ee0a811eabbbf42010a19c80f	total	6220	3.79386020134267
5c010546e0a811eabbbf42010a19c80f	total	1988	3.29863478312444
5c010604e0a811eabbbf42010a19c80f	total	2986	3.47523522260413
5c0106c2e0a811eabbbf42010a19c80f	total	3970	3.59889988706388
5c01078ae0a811eabbbf42010a19c80f	total	4502	3.65350194696293
5c0107e4e0a811eabbbf42010a19c80f	total	2635	3.42094540592197
5c010852e0a811eabbbf42010a19c80f	total	4002	3.60238559010511
5c0108b6e0a811eabbbf42010a19c80f	total	4076	3.61034071145216
5c010924e0a811eabbbf42010a19c80f	total	2497	3.39759243403812
5c0109ece0a811eabbbf42010a19c80f	total	10247	4.01063911673663
5c010b7ce0a811eabbbf42010a19c80f	total	4663	3.66875854175096
5c010c9ee0a811eabbbf42010a19c80f	total	2539	3.40483371661994
5c010dd4e0a811eabbbf42010a19c80f	total	10161	4.00697919057428
5c010e42e0a811eabbbf42010a19c80f	total	1086	3.03622954408629
5c010f00e0a811eabbbf42010a19c80f	total	4308	3.63437649408837
5c010f78e0a811eabbbf42010a19c80f	total	3667	3.56442932699798
5c01109ae0a811eabbbf42010a19c80f	total	8457	3.92726768081088
5c0110f4e0a811eabbbf42010a19c80f	total	3858	3.5864747785714
5c01123ee0a811eabbbf42010a19c80f	total	878	2.94398887507377
5c01128ee0a811eabbbf42010a19c80f	total	2113	3.32510498297141
5c0112fce0a811eabbbf42010a19c80f	total	2498	3.39776625612645
5c011360e0a811eabbbf42010a19c80f	total	4852	3.68601029131529
5c0113bae0a811eabbbf42010a19c80f	total	3247	3.51161602056914
5c011482e0a811eabbbf42010a19c80f	total	2450	3.38934331125208
5c011540e0a811eabbbf42010a19c80f	total	4039	3.6063813651106
5c011626e0a811eabbbf42010a19c80f	total	4409	3.64443858946784
5c0116e4e0a811eabbbf42010a19c80f	total	3927	3.59417147911491
5c0117a2e0a811eabbbf42010a19c80f	total	4021	3.60444206626072
5c011810e0a811eabbbf42010a19c80f	total	3390	3.53032778977809
5c0118cee0a811eabbbf42010a19c80f	total	6722	3.82756311125472
5c01193ce0a811eabbbf42010a19c80f	total	4498	3.65311599316557
5c0119aae0a811eabbbf42010a19c80f	total	9697	3.98668217977951
5c0119fae0a811eabbbf42010a19c80f	total	5706	3.75640787254896
5c011a72e0a811eabbbf42010a19c80f	total	13989	4.14581771449183
5c011b44e0a811eabbbf42010a19c80f	total	7533	3.87702561586725
5c011b9ee0a811eabbbf42010a19c80f	total	7891	3.89718707658015
5c011dbae0a811eabbbf42010a19c80f	total	5122	3.70952435587634
5c011e28e0a811eabbbf42010a19c80f	total	1915	3.28239550474253
5c012058e0a811eabbbf42010a19c80f	total	2246	3.35160307241913
5c01210ce0a811eabbbf42010a19c80f	total	2957	3.47099816966087
5c012184e0a811eabbbf42010a19c80f	total	1897	3.27829620809127
5c0121d4e0a811eabbbf42010a19c80f	total	10238	4.0102575429983
5c0122f6e0a811eabbbf42010a19c80f	total	3778	3.57737689191701
5c012472e0a811eabbbf42010a19c80f	total	2720	3.43472854177976
5c01253ae0a811eabbbf42010a19c80f	total	4689	3.67117284271508
5c01258ae0a811eabbbf42010a19c80f	total	4404	3.64394591274807
5c0125eee0a811eabbbf42010a19c80f	total	7489	3.87448181769947
5c0126a2e0a811eabbbf42010a19c80f	total	3818	3.58194965837332
5c012814e0a811eabbbf42010a19c80f	total	3602	3.55666426212257
5c012878e0a811eabbbf42010a19c80f	total	4215	3.62490060220449
5c0128e6e0a811eabbbf42010a19c80f	total	21246	4.32729761789585
5c0129a4e0a811eabbbf42010a19c80f	total	1671	3.223236273103
5c012a08e0a811eabbbf42010a19c80f	total	2168	3.33625955201419
5c012abce0a811eabbbf42010a19c80f	total	2717	3.43424945239648
5c012b20e0a811eabbbf42010a19c80f	total	2164	3.33545790068938
5c012b7ae0a811eabbbf42010a19c80f	total	341	2.53402610605613
5c012c42e0a811eabbbf42010a19c80f	total	3418	3.53389910079659
5c012e18e0a811eabbbf42010a19c80f	total	2424	3.38471174293828
5c012e7ce0a811eabbbf42010a19c80f	total	3731	3.57194163507446
5c012f3ae0a811eabbbf42010a19c80f	total	5874	3.76900787094377
5c012f9ee0a811eabbbf42010a19c80f	total	3408	3.53262700122889
5c013002e0a811eabbbf42010a19c80f	total	1230	3.09025805293132
5c013124e0a811eabbbf42010a19c80f	total	8840	3.94650139056959
5c01325ae0a811eabbbf42010a19c80f	total	2057	3.31344537042641
5c0132b4e0a811eabbbf42010a19c80f	total	5749	3.75966784468963
5c0133cce0a811eabbbf42010a19c80f	total	9441	3.97506399609524
5c01341ce0a811eabbbf42010a19c80f	total	1559	3.19312459835446
5c0134f8e0a811eabbbf42010a19c80f	total	2882	3.45984464238821
5c0135ace0a811eabbbf42010a19c80f	total	1453	3.16256440652302
5c013610e0a811eabbbf42010a19c80f	total	10277	4.01190861334915
5c013674e0a811eabbbf42010a19c80f	total	2840	3.45347123372294
5c0136c4e0a811eabbbf42010a19c80f	total	2476	3.39392600658584
5c013728e0a811eabbbf42010a19c80f	total	4073	3.61002102466415
5c013796e0a811eabbbf42010a19c80f	total	1972	3.29512708525219
5c0137e6e0a811eabbbf42010a19c80f	total	2454	3.39005149645899
5c01384ae0a811eabbbf42010a19c80f	total	2270	3.35621713421974
5c0138aee0a811eabbbf42010a19c80f	total	10085	4.00371896382311
5c01391ce0a811eabbbf42010a19c80f	total	9183	3.9630318750539
5c01396ce0a811eabbbf42010a19c80f	total	1259	3.10037054511756
5c0139d0e0a811eabbbf42010a19c80f	total	6715	3.82711068746601
5c013ae8e0a811eabbbf42010a19c80f	total	2398	3.38003024796783
5c013ba6e0a811eabbbf42010a19c80f	total	1519	3.18184358794477
5c013c14e0a811eabbbf42010a19c80f	total	5066	3.70475090429067
5c013cd2e0a811eabbbf42010a19c80f	total	1728	3.23779499327392
5c013e9ee0a811eabbbf42010a19c80f	total	6297	3.79920265630053
5c013f16e0a811eabbbf42010a19c80f	total	3527	3.54752857645978
5c013f66e0a811eabbbf42010a19c80f	total	5908	3.77151398997967
5c013fd4e0a811eabbbf42010a19c80f	total	8382	3.92339946615872
5c014038e0a811eabbbf42010a19c80f	total	3373	3.52814507825311
5c01409ce0a811eabbbf42010a19c80f	total	10787	4.03294093778085
5c01415ae0a811eabbbf42010a19c80f	total	5041	3.70260284134043
5c0141c8e0a811eabbbf42010a19c80f	total	11562	4.06307052564296
5c01420ee0a811eabbbf42010a19c80f	total	3680	3.56596581744667
5c01434ee0a811eabbbf42010a19c80f	total	2535	3.40414924920969
5c014416e0a811eabbbf42010a19c80f	total	2790	3.44575983648863
5c01445ce0a811eabbbf42010a19c80f	total	7479	3.87390159786446
5c0145bae0a811eabbbf42010a19c80f	total	13457	4.12898052396661
5c01488ae0a811eabbbf42010a19c80f	total	2835	3.45270622651103
5c0148eee0a811eabbbf42010a19c80f	total	10183	4.0079183906456
5c01493ee0a811eabbbf42010a19c80f	total	4508	3.65408023530657
5c014a1ae0a811eabbbf42010a19c80f	total	3342	3.52413637659257
5c014a88e0a811eabbbf42010a19c80f	total	8398	3.92422758126012
5c014b50e0a811eabbbf42010a19c80f	total	5693	3.75541746281094
5c014bbee0a811eabbbf42010a19c80f	total	5888	3.77004155431967
5c014c18e0a811eabbbf42010a19c80f	total	3085	3.48939592172713
5c014c7ce0a811eabbbf42010a19c80f	total	2450	3.38934331125208
5c014d44e0a811eabbbf42010a19c80f	total	1693	3.22891340599469
5c014e0ce0a811eabbbf42010a19c80f	total	7787	3.89142594284799
5c014edee0a811eabbbf42010a19c80f	total	4280	3.63154522783431
5c014f4ce0a811eabbbf42010a19c80f	total	7448	3.87209797427423
5c015078e0a811eabbbf42010a19c80f	total	7294	3.86302529622947
5c015136e0a811eabbbf42010a19c80f	total	4594	3.66228551572213
5c0151a4e0a811eabbbf42010a19c80f	total	2589	3.41329976408125
5c015212e0a811eabbbf42010a19c80f	total	2654	3.42406452541749
5c0152d0e0a811eabbbf42010a19c80f	total	1900	3.27898211686544
5c015398e0a811eabbbf42010a19c80f	total	3258	3.51308436046514
5c0153f2e0a811eabbbf42010a19c80f	total	1584	3.20002926655377
5c015456e0a811eabbbf42010a19c80f	total	1862	3.27021285489624
5c0155f0e0a811eabbbf42010a19c80f	total	3604	3.55690526905545
5c0156b8e0a811eabbbf42010a19c80f	total	4886	3.68904233902817
5c01578ae0a811eabbbf42010a19c80f	total	5736	3.75868484988244
5c0157dae0a811eabbbf42010a19c80f	total	4099	3.61278385671974
5c015956e0a811eabbbf42010a19c80f	total	7801	3.89220594597577
5c0159c4e0a811eabbbf42010a19c80f	total	5324	3.72631961211078
5c015a1ee0a811eabbbf42010a19c80f	total	856	2.9329808219232
5c015a8ce0a811eabbbf42010a19c80f	total	2396	3.37966803403365
5c015af0e0a811eabbbf42010a19c80f	total	2357	3.37254380075907
5c015b5ee0a811eabbbf42010a19c80f	total	3545	3.5497387312649
5c015baee0a811eabbbf42010a19c80f	total	4111	3.61405310598722
5c015ce4e0a811eabbbf42010a19c80f	total	2013	3.3040594662176
5c015e92e0a811eabbbf42010a19c80f	total	7233	3.8593785044256
5c015ef6e0a811eabbbf42010a19c80f	total	2964	3.47202469770028
5c015f50e0a811eabbbf42010a19c80f	total	2400	3.38039216005703
5c015fb4e0a811eabbbf42010a19c80f	total	2181	3.33885474625232
5c016090e0a811eabbbf42010a19c80f	total	2274	3.35698140099313
5c0160eae0a811eabbbf42010a19c80f	total	2362	3.37346372163237
5c0161d0e0a811eabbbf42010a19c80f	total	7280	3.8621910310516
5c0162e8e0a811eabbbf42010a19c80f	total	9219	3.96473092105363
5c0163a6e0a811eabbbf42010a19c80f	total	4820	3.68313713148301
5c016414e0a811eabbbf42010a19c80f	total	2547	3.40619942366331
5c0164d2e0a811eabbbf42010a19c80f	total	4530	3.65619406217919
5c016540e0a811eabbbf42010a19c80f	total	3794	3.5792117802315
5c0165a4e0a811eabbbf42010a19c80f	total	2334	3.36828688490213
5c0165fee0a811eabbbf42010a19c80f	total	6515	3.81398107563647
5c016662e0a811eabbbf42010a19c80f	total	7138	3.85363738195859
5c0166c6e0a811eabbbf42010a19c80f	total	2924	3.4661258704182
5c01677ae0a811eabbbf42010a19c80f	total	1230	3.09025805293132
5c0167dee0a811eabbbf42010a19c80f	total	1886	3.27577190016493
5c01690ae0a811eabbbf42010a19c80f	total	2006	3.30254737248749
5c01696ee0a811eabbbf42010a19c80f	total	2037	3.30920417967041
5c016aa4e0a811eabbbf42010a19c80f	total	1680	3.22556771343947
5c016b62e0a811eabbbf42010a19c80f	total	2688	3.4295908022233
5c016bd0e0a811eabbbf42010a19c80f	total	6293	3.7989267385772
5c016f40e0a811eabbbf42010a19c80f	total	1980	3.29688447553855
5c016f9ae0a811eabbbf42010a19c80f	total	7022	3.84652266841629
5c01706ce0a811eabbbf42010a19c80f	total	7933	3.89949219613813
5c01712ae0a811eabbbf42010a19c80f	total	5177	3.71416204609885
5c01718ee0a811eabbbf42010a19c80f	total	3886	3.58961454063127
5c0171f2e0a811eabbbf42010a19c80f	total	2715	3.43392976560846
5c017242e0a811eabbbf42010a19c80f	total	2805	3.44808766669234
5c0172a6e0a811eabbbf42010a19c80f	total	1125	3.05153839051533
5c0173b4e0a811eabbbf42010a19c80f	total	1953	3.29092455938275
5c017472e0a811eabbbf42010a19c80f	total	5819	3.76492298464989
5c0174d6e0a811eabbbf42010a19c80f	total	2633	3.42061577062577
5c01759ee0a811eabbbf42010a19c80f	total	9537	3.97945731809785
5c0175eee0a811eabbbf42010a19c80f	total	4146	3.61773403536402
5c0176c0e0a811eabbbf42010a19c80f	total	9462	3.97602884009113
5c017710e0a811eabbbf42010a19c80f	total	4063	3.60895369927586
5c01777ee0a811eabbbf42010a19c80f	total	1369	3.13672056715641
5c017832e0a811eabbbf42010a19c80f	total	5381	3.73094369342774
5c017904e0a811eabbbf42010a19c80f	total	5129	3.71011736511182
5c017a30e0a811eabbbf42010a19c80f	total	3074	3.48784512011144
5c017aeee0a811eabbbf42010a19c80f	total	5697	3.75572244490346
5c017c74e0a811eabbbf42010a19c80f	total	5305	3.72476724564631
5c017cd8e0a811eabbbf42010a19c80f	total	1772	3.24870873560092
5c017d8ce0a811eabbbf42010a19c80f	total	6040	3.78110883572947
5c017fbce0a811eabbbf42010a19c80f	total	3679	3.56584781867352
5c0180dee0a811eabbbf42010a19c80f	total	2991	3.47596158919242
5c018138e0a811eabbbf42010a19c80f	total	4353	3.63888842470508
5c018340e0a811eabbbf42010a19c80f	total	5692	3.75534118381155
5c0183f4e0a811eabbbf42010a19c80f	total	8627	3.93591013643051
5c0184b2e0a811eabbbf42010a19c80f	total	2856	3.45591024038274
5c01864ce0a811eabbbf42010a19c80f	total	8401	3.92438267720197
5c01876ee0a811eabbbf42010a19c80f	total	3148	3.49817266063654
5c0187c8e0a811eabbbf42010a19c80f	total	5334	3.72713442376049
5c0189f8e0a811eabbbf42010a19c80f	total	4617	3.66445392858116
5c018a5ce0a811eabbbf42010a19c80f	total	7186	3.85654764485675
5c018b7ee0a811eabbbf42010a19c80f	total	4043	3.60681114691896
5c018be2e0a811eabbbf42010a19c80f	total	3448	3.53769319436739
5c018c46e0a811eabbbf42010a19c80f	total	2600	3.41514035219587
5c018d18e0a811eabbbf42010a19c80f	total	1685	3.22685757028872
5c018e4ee0a811eabbbf42010a19c80f	total	2724	3.43536650661266
5c018f20e0a811eabbbf42010a19c80f	total	7443	3.87180636445873
5c018fd4e0a811eabbbf42010a19c80f	total	2165	3.3356584522893
5c019286e0a811eabbbf42010a19c80f	total	2856	3.45591024038274
5c019358e0a811eabbbf42010a19c80f	total	1816	3.25935492730803
5c0193e4e0a811eabbbf42010a19c80f	total	37501	4.57405442948245
5c0194ace0a811eabbbf42010a19c80f	total	2733	3.4367985102318
5c019506e0a811eabbbf42010a19c80f	total	3202	3.50555693866382
5c01961ee0a811eabbbf42010a19c80f	total	1242	3.09447112864164
5c019682e0a811eabbbf42010a19c80f	total	11569	4.06333335895175
5c0198c6e0a811eabbbf42010a19c80f	total	1967	3.29402509409532
5c01992ae0a811eabbbf42010a19c80f	total	4940	3.69381485388942
5c019a4ce0a811eabbbf42010a19c80f	total	2822	3.45071087814692
5c019b50e0a811eabbbf42010a19c80f	total	11274	4.05211655055
5c019c22e0a811eabbbf42010a19c80f	total	5479	3.73878055848437
5c019ceae0a811eabbbf42010a19c80f	total	4119	3.61489721603313
5c019d4ee0a811eabbbf42010a19c80f	total	3373	3.52814507825311
5c019e02e0a811eabbbf42010a19c80f	total	9669	3.985426474083
5c019e7ae0a811eabbbf42010a19c80f	total	2280	3.35812528527665
5c019ecae0a811eabbbf42010a19c80f	total	6052	3.78197067391255
5c019f9ce0a811eabbbf42010a19c80f	total	3195	3.50460677064195
5c01a06ee0a811eabbbf42010a19c80f	total	1662	3.22089224921952
5c01a1c2e0a811eabbbf42010a19c80f	total	303	2.48287358360875
5c01a244e0a811eabbbf42010a19c80f	total	2014	3.30427505047713
5c01a2b2e0a811eabbbf42010a19c80f	total	2488	3.39602489660859
5c01a302e0a811eabbbf42010a19c80f	total	7010	3.84577996711189
5c01a366e0a811eabbbf42010a19c80f	total	3023	3.48058178682917
5c01a3cae0a811eabbbf42010a19c80f	total	6795	3.83225337019701
5c01a474e0a811eabbbf42010a19c80f	total	5347	3.72819139858995
5c01a546e0a811eabbbf42010a19c80f	total	1537	3.18695633546541
5c01a762e0a811eabbbf42010a19c80f	total	3621	3.55894844597804
5c01a83ee0a811eabbbf42010a19c80f	total	4406	3.64414305050992
5c01a8a2e0a811eabbbf42010a19c80f	total	4022	3.60455003257126
5c01a906e0a811eabbbf42010a19c80f	total	2096	3.32159843046534
5c01aa14e0a811eabbbf42010a19c80f	total	5338	3.72745992085791
5c01aa64e0a811eabbbf42010a19c80f	total	4006	3.6028193424327
5c01aac8e0a811eabbbf42010a19c80f	total	2253	3.35295391171009
5c01ab22e0a811eabbbf42010a19c80f	total	7363	3.86711377983198
5c01ab72e0a811eabbbf42010a19c80f	total	6000	3.7782236267661
5c01ac3ae0a811eabbbf42010a19c80f	total	6708	3.82665779187587
5c01ad52e0a811eabbbf42010a19c80f	total	851	2.9304395947667
5c01adb6e0a811eabbbf42010a19c80f	total	4775	3.67906431812131
5c01ae74e0a811eabbbf42010a19c80f	total	6697	3.82594514320385
5c01af28e0a811eabbbf42010a19c80f	total	5742	3.75913881628117
5c01af96e0a811eabbbf42010a19c80f	total	2385	3.37767043933432
5c01affae0a811eabbbf42010a19c80f	total	6570	3.81763146719052
5c01b162e0a811eabbbf42010a19c80f	total	2118	3.32613095671079
5c01b1b2e0a811eabbbf42010a19c80f	total	7109	3.85186960072977
5c01b216e0a811eabbbf42010a19c80f	total	2819	3.45024910831936
5c01b2d4e0a811eabbbf42010a19c80f	total	2139	3.33041377334919
5c01b392e0a811eabbbf42010a19c80f	total	5731	3.75830618172531
5c01b536e0a811eabbbf42010a19c80f	total	4643	3.66689221106654
5c01b70ce0a811eabbbf42010a19c80f	total	4284	3.63195082625922
5c01b77ae0a811eabbbf42010a19c80f	total	708	2.85064623518307
5c01b8b0e0a811eabbbf42010a19c80f	total	1051	3.02201573981772
5c01b98ce0a811eabbbf42010a19c80f	total	3405	3.53224464362658
5c01ba40e0a811eabbbf42010a19c80f	total	2566	3.40942586867144
5c01bb9ee0a811eabbbf42010a19c80f	total	1767	3.24748226067705
5c01bc02e0a811eabbbf42010a19c80f	total	2441	3.38774565960886
5c01bc52e0a811eabbbf42010a19c80f	total	3578	3.55376169839
5c01bd92e0a811eabbbf42010a19c80f	total	7055	3.84855857212376
5c01be3ce0a811eabbbf42010a19c80f	total	4307	3.63427569462594
5c01bffee0a811eabbbf42010a19c80f	total	1342	3.12807601266872
5c01c062e0a811eabbbf42010a19c80f	total	1466	3.16643011384328
5c01c0c6e0a811eabbbf42010a19c80f	total	6127	3.78731875662455
5c01c116e0a811eabbbf42010a19c80f	total	6341	3.80222623769107
5c01c17ae0a811eabbbf42010a19c80f	total	4944	3.6941662959332
5c01c238e0a811eabbbf42010a19c80f	total	3027	3.48115587082804
5c01c396e0a811eabbbf42010a19c80f	total	9947	3.9977357765979
5c01c3f0e0a811eabbbf42010a19c80f	total	4701	3.67228262478892
5c01c454e0a811eabbbf42010a19c80f	total	3913	3.59262082132198
5c01c4a4e0a811eabbbf42010a19c80f	total	4234	3.62685341466673
5c01c5d0e0a811eabbbf42010a19c80f	total	1868	3.27160930137883
5c01c620e0a811eabbbf42010a19c80f	total	2959	3.47129171105894
5c01c684e0a811eabbbf42010a19c80f	total	3113	3.4933186082321
5c01c6e8e0a811eabbbf42010a19c80f	total	3155	3.49913699453738
5c01c800e0a811eabbbf42010a19c80f	total	4239	3.62736585659273
5c01c92ce0a811eabbbf42010a19c80f	total	2638	3.42143939022005
5c01caf8e0a811eabbbf42010a19c80f	total	4615	3.66426580014768
5c01cbcae0a811eabbbf42010a19c80f	total	2178	3.33825723024626
5c01cc1ae0a811eabbbf42010a19c80f	total	4519	3.65513843481138
5c01cc7ee0a811eabbbf42010a19c80f	total	7542	3.87754410771594
5c01cce2e0a811eabbbf42010a19c80f	total	1653	3.21853550521653
5c01cda0e0a811eabbbf42010a19c80f	total	3801	3.58001211252942
5c01ce04e0a811eabbbf42010a19c80f	total	3998	3.60195140413352
5c01cf30e0a811eabbbf42010a19c80f	total	5657	3.75266294312097
5c01d106e0a811eabbbf42010a19c80f	total	2742	3.43822580760453
5c01d160e0a811eabbbf42010a19c80f	total	5231	3.71866773531621
5c01d1cee0a811eabbbf42010a19c80f	total	10885	4.03686832998106
5c01d26ee0a811eabbbf42010a19c80f	total	3369	3.52762990087134
5c01d2bee0a811eabbbf42010a19c80f	total	5391	3.73174988352726
5c01d322e0a811eabbbf42010a19c80f	total	2850	3.45499721730946
5c01d386e0a811eabbbf42010a19c80f	total	7727	3.88806711340744
5c01d43ae0a811eabbbf42010a19c80f	total	3227	3.50893352605003
5c01d4f8e0a811eabbbf42010a19c80f	total	7764	3.89014146006458
5c01d570e0a811eabbbf42010a19c80f	total	4088	3.61161711055434
5c01d5d4e0a811eabbbf42010a19c80f	total	5789	3.76267856372744
5c01d638e0a811eabbbf42010a19c80f	total	1225	3.0884904701824
5c01d6f6e0a811eabbbf42010a19c80f	total	3223	3.50839503313305
5c01d764e0a811eabbbf42010a19c80f	total	2292	3.36040405472994
5c01d7b4e0a811eabbbf42010a19c80f	total	6000	3.7782236267661
5c01d82ce0a811eabbbf42010a19c80f	total	2651	3.42357351973274
5c01d8d6e0a811eabbbf42010a19c80f	total	2056	3.31323429169472
5c01d994e0a811eabbbf42010a19c80f	total	7403	3.86946641008087
5c01d9e4e0a811eabbbf42010a19c80f	total	1430	3.15563963375978
5c01db74e0a811eabbbf42010a19c80f	total	2302	3.36229393796423
5c01dbe2e0a811eabbbf42010a19c80f	total	3118	3.49401537475714
5c01dc3ce0a811eabbbf42010a19c80f	total	1959	3.29225607135648
5c01dc8ce0a811eabbbf42010a19c80f	total	11192	4.04894650376049
5c01dd5ee0a811eabbbf42010a19c80f	total	3040	3.48301642014413
5c01ddaee0a811eabbbf42010a19c80f	total	3966	3.59846220047415
5c01de12e0a811eabbbf42010a19c80f	total	1862	3.27021285489624
5c01df34e0a811eabbbf42010a19c80f	total	2189	3.34044411484012
5c01df98e0a811eabbbf42010a19c80f	total	3577	3.55364033623135
5c01dffce0a811eabbbf42010a19c80f	total	4084	3.61119206086843
5c01e04ce0a811eabbbf42010a19c80f	total	2522	3.40191725051757
5c01e218e0a811eabbbf42010a19c80f	total	3907	3.59195455504674
5c01e286e0a811eabbbf42010a19c80f	total	4240	3.62746827245971
5c01e3a8e0a811eabbbf42010a19c80f	total	2696	3.43088094645289
5c01e416e0a811eabbbf42010a19c80f	total	8596	3.93434692673826
5c01e466e0a811eabbbf42010a19c80f	total	10520	4.02205702060117
5c01e588e0a811eabbbf42010a19c80f	total	6672	3.82432112485077
5c01e5ece0a811eabbbf42010a19c80f	total	3972	3.59911856505536
5c01e650e0a811eabbbf42010a19c80f	total	5175	3.71399426766064
5c01e6bee0a811eabbbf42010a19c80f	total	4042	3.60670374133367
5c01e70ee0a811eabbbf42010a19c80f	total	9762	3.98958328931101
5c01e772e0a811eabbbf42010a19c80f	total	2872	3.45833562599195
5c01e7eae0a811eabbbf42010a19c80f	total	1255	3.09898963940118
5c01e83ae0a811eabbbf42010a19c80f	total	6170	3.79035554641439
5c01e9cae0a811eabbbf42010a19c80f	total	6494	3.81257915540905
5c01eb3ce0a811eabbbf42010a19c80f	total	6789	3.8318697742805
5c01ebaae0a811eabbbf42010a19c80f	total	1612	3.20763436738896
5c01ebfae0a811eabbbf42010a19c80f	total	6504	3.81324730089761
5c01ec5ee0a811eabbbf42010a19c80f	total	1557	3.19256745333655
5c01eccce0a811eabbbf42010a19c80f	total	4247	3.62818450807341
5c01eddae0a811eabbbf42010a19c80f	total	6418	3.80746737568428
5c01ee34e0a811eabbbf42010a19c80f	total	2375	3.37584643630916
5c01ee98e0a811eabbbf42010a19c80f	total	3119	3.49415459401844
5c01eefce0a811eabbbf42010a19c80f	total	9541	3.97963941222291
5c01efb0e0a811eabbbf42010a19c80f	total	2246	3.35160307241913
5c01f078e0a811eabbbf42010a19c80f	total	4858	3.68654689906301
5c01f0c8e0a811eabbbf42010a19c80f	total	4069	3.60959440922522
5c01f12ce0a811eabbbf42010a19c80f	total	1367	3.1360860973841
5c01f37ae0a811eabbbf42010a19c80f	total	1850	3.2674064187529
5c01f49ce0a811eabbbf42010a19c80f	total	6021	3.77974075117674
5c01f5c8e0a811eabbbf42010a19c80f	total	3936	3.59516541479023
5c01f62ce0a811eabbbf42010a19c80f	total	3438	3.53643217582201
5c01f690e0a811eabbbf42010a19c80f	total	5917	3.77217496082461
5c01f6e0e0a811eabbbf42010a19c80f	total	8666	3.93786879656386
5c01f74ee0a811eabbbf42010a19c80f	total	2998	3.47697646575953
5c01f7c6e0a811eabbbf42010a19c80f	total	8522	3.9305924884426
5c01f82ae0a811eabbbf42010a19c80f	total	1946	3.28936595152003
5c01f884e0a811eabbbf42010a19c80f	total	2051	3.31217735643978
5c01f956e0a811eabbbf42010a19c80f	total	2076	3.3174364965351
5c01faf0e0a811eabbbf42010a19c80f	total	2481	3.39480177716271
5c01fb5ee0a811eabbbf42010a19c80f	total	2322	3.36604920980024
5c01fbc2e0a811eabbbf42010a19c80f	total	3449	3.53781909507327
5c01fc6ce0a811eabbbf42010a19c80f	total	3135	3.4963760540124
5c01fcd0e0a811eabbbf42010a19c80f	total	10972	4.04032537919972
5c01fe4ce0a811eabbbf42010a19c80f	total	4799	3.68124123737559
5c01ff00e0a811eabbbf42010a19c80f	total	13558	4.13222766073337
5c01ff6ee0a811eabbbf42010a19c80f	total	2083	3.31889771462749
5c020018e0a811eabbbf42010a19c80f	total	7017	3.84621336387939
5c02007ce0a811eabbbf42010a19c80f	total	3820	3.58217703768841
5c0200e0e0a811eabbbf42010a19c80f	total	2333	3.36810085170935
5c020130e0a811eabbbf42010a19c80f	total	3962	3.59802407233419
5c02019ee0a811eabbbf42010a19c80f	total	4437	3.64718729789599
5c020202e0a811eabbbf42010a19c80f	total	4356	3.63918755993575
5c02025ce0a811eabbbf42010a19c80f	total	4853	3.68609977199592
5c020342e0a811eabbbf42010a19c80f	total	2518	3.40122816749811
5c020392e0a811eabbbf42010a19c80f	total	5450	3.7364761820277
5c0204d2e0a811eabbbf42010a19c80f	total	3684	3.56643749219507
5c020522e0a811eabbbf42010a19c80f	total	3829	3.58319877396862
5c020590e0a811eabbbf42010a19c80f	total	3297	3.5182506513085
5c020644e0a811eabbbf42010a19c80f	total	8770	3.94304911100841
5c0206b2e0a811eabbbf42010a19c80f	total	5267	3.72164576628975
5c02070ce0a811eabbbf42010a19c80f	total	6173	3.79056662514608
5c02075ce0a811eabbbf42010a19c80f	total	3652	3.56264967221192
5c0207cae0a811eabbbf42010a19c80f	total	4685	3.67080228426094
5c020892e0a811eabbbf42010a19c80f	total	9473	3.97653338039194
5c020914e0a811eabbbf42010a19c80f	total	4987	3.69792644480651
5c020a40e0a811eabbbf42010a19c80f	total	5548	3.74421472481417
5c020b1ce0a811eabbbf42010a19c80f	total	4669	3.66931688056611
5c020b6ce0a811eabbbf42010a19c80f	total	4554	3.65848838130902
5c020bd0e0a811eabbbf42010a19c80f	total	1176	3.07077646284343
5c020cfce0a811eabbbf42010a19c80f	total	6327	3.80126647048962
5c020dc4e0a811eabbbf42010a19c80f	total	3631	3.56014583984905
5c020ea0e0a811eabbbf42010a19c80f	total	10081	4.00354669310213
5c021076e0a811eabbbf42010a19c80f	total	3571	3.55291145021651
5c021134e0a811eabbbf42010a19c80f	total	3537	3.5487578285737
5c0211a2e0a811eabbbf42010a19c80f	total	3025	3.48086892368717
5c0211f2e0a811eabbbf42010a19c80f	total	3480	3.54170402328429
5c021256e0a811eabbbf42010a19c80f	total	3813	3.58138068870999
5c0214fee0a811eabbbf42010a19c80f	total	3382	3.52930199778798
5c021558e0a811eabbbf42010a19c80f	total	3848	3.58534791109459
5c0215a8e0a811eabbbf42010a19c80f	total	4297	3.63326641115542
5c021724e0a811eabbbf42010a19c80f	total	1857	3.26904570965762
5c02195ee0a811eabbbf42010a19c80f	total	13477	4.12962545203568
5c0219c2e0a811eabbbf42010a19c80f	total	2018	3.30513631894364
5c021adae0a811eabbbf42010a19c80f	total	6884	3.83790394459294
5c021b8ee0a811eabbbf42010a19c80f	total	6561	3.81703622605003
5c021c56e0a811eabbbf42010a19c80f	total	4749	3.67669360962487
5c021ddce0a811eabbbf42010a19c80f	total	3543	3.54949371321501
5c021e2ce0a811eabbbf42010a19c80f	total	3102	3.49178177558417
5c02200ce0a811eabbbf42010a19c80f	total	1473	3.16849748352303
5c022188e0a811eabbbf42010a19c80f	total	1732	3.23879856271392
5c02223ce0a811eabbbf42010a19c80f	total	4828	3.68385720540035
5c0222b4e0a811eabbbf42010a19c80f	total	2109	3.32428245529769
5c02234ae0a811eabbbf42010a19c80f	total	4134	3.61647551388857
5c022598e0a811eabbbf42010a19c80f	total	3198	3.50501424008411
5c0226c4e0a811eabbbf42010a19c80f	total	13406	4.12733160938002
5c0227a0e0a811eabbbf42010a19c80f	total	7606	3.88121341625502
5c0227f0e0a811eabbbf42010a19c80f	total	4476	3.65098709438345
5c0228fee0a811eabbbf42010a19c80f	total	6648	3.82275633295139
5c022a16e0a811eabbbf42010a19c80f	total	3775	3.57703198562603
5c022a7ae0a811eabbbf42010a19c80f	total	5311	3.72525806635996
5c022ae8e0a811eabbbf42010a19c80f	total	6747	3.82917507391709
5c022b56e0a811eabbbf42010a19c80f	total	5442	3.73583833431707
5c022ba6e0a811eabbbf42010a19c80f	total	2648	3.42308195829723
5c022df4e0a811eabbbf42010a19c80f	total	1280	3.10754912974469
5c022eb2e0a811eabbbf42010a19c80f	total	7574	3.87938263717434
5c022f66e0a811eabbbf42010a19c80f	total	7754	3.88958180214962
5c023074e0a811eabbbf42010a19c80f	total	8498	3.9293678292401
5c0230c4e0a811eabbbf42010a19c80f	total	5492	3.73980959902136
5c023132e0a811eabbbf42010a19c80f	total	4534	3.65657729139611
5c0231a0e0a811eabbbf42010a19c80f	total	3003	3.47769992833213
5c023268e0a811eabbbf42010a19c80f	total	3378	3.5287881917749
5c0232cce0a811eabbbf42010a19c80f	total	2463	3.39164070349239
5c02331ce0a811eabbbf42010a19c80f	total	4155	3.61867553888514
5c02345ce0a811eabbbf42010a19c80f	total	4395	3.64305768375145
5c02357ee0a811eabbbf42010a19c80f	total	4168	3.6200318951263
5c0235ece0a811eabbbf42010a19c80f	total	3817	3.58183592405765
5c02390ce0a811eabbbf42010a19c80f	total	1640	3.21510858105309
5c023970e0a811eabbbf42010a19c80f	total	4968	3.69626899674553
5c0239cae0a811eabbbf42010a19c80f	total	5304	3.72468538823736
[truncated: 481,020 more rows]
