# Supplementary material for: Simultaneous trimodal single-cell measurement of transcripts, epitopes, and chromatin accessibility using TEA-seq
Source: eLife. 2021 Apr 9;10:e63632. doi: 10.7554/eLife.63632 (PMC8034981; doi:10.7554/eLife.63632)
Supplement: Figure 4—source data 1. [file elife-63632-fig4-data1.zip › Figure4_SourceData1_BarcodeQCMetrics.csv]

barcode	well_number	pass_fail	atac_fragments	atac_frip	atac_fritss	atac_frac_encode	gex_umis_count	gex_genes_count	gex_exonic_umis	gex_intronic_umis	gex_exon_frac	adt_umis
CAATGTCAGTGAACGA-6	6	Pass	100234	0.504010615160524	0.222110261986951	0.741105812398986	3630	1433	1860	1770	0.512396694214876	1841
GAGGGAGCACGAATCC-3	3	Pass	95836	0.670217872198339	0.406579990817647	0.843910430318461	9401	3108	5104	4297	0.542920965854696	6514
GGATATTGTTTGTGGA-6	6	Pass	91608	0.5603222425989	0.2659920530958	0.772661776264082	4221	1297	3121	1100	0.739398246860933	2613
CATAACGGTATTGAGT-5	5	Pass	90491	0.522991236697572	0.247063243858505	0.754539125437889	2583	911	1944	639	0.752613240418119	1581
CTGTTTAGTTTAAAGC-5	5	Pass	84008	0.436982192172174	0.201564136748881	0.685410913246358	2929	1234	2039	890	0.696142027995903	2127
GCGCAAACAGGATAAC-4	4	Pass	75502	0.407922968927975	0.205266085666605	0.669558422293449	1978	961	1251	727	0.632457027300303	8653
CAGCTAAGTCAGTAAT-3	3	Pass	73904	0.530715522840442	0.299956700584542	0.74266616150682	5305	2214	2936	2369	0.553440150801131	2879
GTCTAATCAGCACGAA-5	5	Pass	73522	0.636829792443078	0.339231794564892	0.818734528440467	6279	2301	3686	2593	0.587036152253544	4091
CGAGGAAGTAACAGGG-4	4	Pass	73431	0.360910242268252	0.224510084296823	0.618771363593033	1935	1098	872	1063	0.450645994832041	3049
TGTTGTGCATTAGCGC-6	6	Pass	71496	0.476194472418037	0.233887210473313	0.720641714221775	2837	1262	1701	1136	0.599577017976736	2389
AGGCCCAGTGTCCAAA-6	6	Pass	69192	0.585241068331599	0.286955139322465	0.783226384553128	3258	1088	2352	906	0.721915285451197	2288
TCTAGCCTCCCGCAAA-5	5	Pass	68893	0.534872918874196	0.235800444167042	0.756912893907944	6071	1977	3620	2451	0.59627738428595	2197
TCTTGACGTTATGTGG-3	3	Pass	68753	0.481738978662749	0.288772853548209	0.697656829520166	4605	1877	1387	3218	0.301194353963084	7874
CTTCTCAAGACAGGCG-6	6	Pass	68342	0.553407860466477	0.323739428170086	0.76417137338679	5614	2133	3219	2395	0.573387958674742	3104
CGAAGCCTCACCATTT-5	5	Pass	67162	0.633230100354367	0.368720407373217	0.816801167326762	10931	3253	5861	5070	0.536181502149849	5862
GAGGCAAGTTGCTGGG-5	5	Pass	64006	0.577164640814924	0.293738087054339	0.786598131425179	4112	1586	2471	1641	0.600924124513619	2369
TTGGAGGCAAAGGTAC-5	5	Pass	62100	0.568695652173913	0.260998389694042	0.764589371980676	4249	1498	2739	1510	0.644622264062132	1821
CGGAATCGTTAAATGC-5	5	Pass	61549	0.439389754504541	0.220442249264813	0.66958033436774	2377	1176	1376	1001	0.578880942364325	2872
AATCCCTGTTAGAGGG-6	6	Pass	61110	0.582097856324661	0.324464081165112	0.77321224022255	4499	1854	2471	2028	0.549233162925094	4046
TTAGACTCAGTGAACG-5	5	Pass	60421	0.57513116300624	0.257129143840718	0.781433607520564	3618	1446	2142	1476	0.592039800995025	1983
CGATTCCTCAATTACG-3	3	Pass	59020	0.771552016265673	0.502456794307015	0.90321924771264	12097	3816	6563	5534	0.542531206084153	4803
TGGAACAAGCGCTCAA-6	6	Pass	58260	0.508032955715757	0.286817713697219	0.715928595949193	5540	2210	3071	2469	0.554332129963899	2501
ACGTCCAAGCTCCCTG-4	4	Pass	58122	0.751488248855855	0.4387495268573	0.890953511579092	7202	2424	4115	3087	0.571369064148848	3976
CGCTCAGCAGCCAGTT-5	5	Pass	56598	0.661913848545885	0.429785504788155	0.835312201844588	10944	3436	5515	5429	0.503929093567251	4955
CTCCTGAGTATTGTGG-3	3	Pass	56130	0.692303580972742	0.402422946730804	0.857705326919651	4937	2016	2812	2125	0.569576665991493	2620
CTGTTGGAGGAGCATA-3	3	Pass	55821	0.777789720714426	0.562261514483796	0.909603912506046	10412	3617	5531	4881	0.531213983864771	5694
GTGCTGATCACAGACT-4	4	Pass	55542	0.747560404738756	0.417323827013791	0.887310503762918	7716	2587	4693	3023	0.608216692586833	3597
GTTTCTAGTAAGCTTG-3	3	Pass	55436	0.736380691247565	0.424796161339202	0.879807345407317	9157	3080	5265	3892	0.574969968330239	3356
GCCTAATAGTGGACAA-4	4	Pass	55394	0.584088529443622	0.341119976892804	0.777214138715384	5174	1942	2511	2663	0.485311171240819	3864
CTGGATGTCGCAATCG-4	4	Pass	53692	0.444442375027937	0.272535945764732	0.68513000074499	2203	1179	1010	1193	0.458465728551975	6495
ACCAAGCGTCCTAACT-5	5	Pass	53159	0.63522639628285	0.365394382889069	0.810511860644482	3651	1675	1868	1783	0.511640646398247	1794
TTTATGGAGACTTACA-3	3	Pass	52886	0.60259804106947	0.343417917785425	0.805978898007034	5920	2108	3158	2762	0.533445945945946	1687
GTATCGCCAGCTTACA-4	4	Pass	52125	0.785745803357314	0.542580335731415	0.918119904076739	5878	2446	2818	3060	0.479414766927526	1291
TAGACCAGTTTGTGGA-3	3	Pass	51403	0.781646985584499	0.514036145750248	0.90983016555454	4338	2079	2154	2184	0.496542185338866	1562
ATCACACAGAACCTAC-4	4	Pass	50384	0.775980469990473	0.491783105747857	0.90707367418228	11751	3553	5877	5874	0.500127648710748	3883
CCTGGATCAAATTGCT-3	3	Pass	50192	0.62860615237488	0.34951785145043	0.817002709595155	6779	2140	4276	2503	0.630771500221272	3809
TAGTAGGAGCCTGGTA-6	6	Pass	49973	0.653212734876834	0.408020330978729	0.825485762311648	5931	2304	3301	2630	0.556567189344124	3754
GTCCTAGAGAACAAGT-6	6	Pass	49918	0.757402139508795	0.509856164109139	0.892984494571097	10818	3529	5724	5094	0.529118136439268	5078
TTCCTTCTCACTTCAT-3	3	Pass	49653	0.778704207197954	0.538255493122269	0.908746702112662	12404	3902	5808	6596	0.468236052886166	5403
GGAGTCTGTCCTAAGA-5	5	Pass	49410	0.719287593604534	0.47103825136612	0.878121837684679	5471	2126	3358	2113	0.613781758362274	2386
CCAGCTGCACTAAGCC-3	3	Pass	48808	0.763891165382724	0.531039993443698	0.904831175217178	6867	2595	3365	3502	0.490024756079802	5679
TACGGTTAGAGAAGGG-3	3	Pass	47676	0.745721117543418	0.492302206560953	0.887448611460693	2243	1166	1331	912	0.593401694159608	1200
TAAGGCTTCAGGTTTA-5	5	Pass	46868	0.755526158573014	0.434966288299053	0.893680122898353	9630	2991	4606	5024	0.478296988577362	2032
TTGTGAGGTGCTAGCG-5	5	Pass	46116	0.783871107641599	0.477339751929916	0.917056986729118	21373	3818	14650	6723	0.685444252093763	5410
AGTTGCAGTGCCGCAA-3	3	Pass	45816	0.691243233804784	0.38765933298411	0.857015016588092	4349	1586	2866	1483	0.659002069441251	2701
CGCAATAGTCTCACTG-3	3	Pass	45773	0.590959736088961	0.296462980359601	0.804316955410395	2919	1305	1824	1095	0.624871531346352	1471
CTCATTGTCCGGAACC-5	5	Pass	45583	0.698220827940241	0.451001469846215	0.858412127328171	5016	2255	2319	2697	0.462320574162679	1562
CCCTCATAGTCACTCC-3	3	Pass	45141	0.621297711614718	0.334485279457699	0.81994195963758	3390	1573	2095	1295	0.617994100294985	2641
GGTAACCGTAAGCTTG-3	3	Pass	44945	0.771965735899433	0.470241406163088	0.903281788853043	9175	2985	4911	4264	0.535258855585831	3719
ACCCGCTGTTTGTGGA-6	6	Pass	44539	0.766788657131952	0.489144345405151	0.904263679022879	9534	3277	4532	5002	0.475351374029788	3319
GTGTGCGGTCCTAATC-5	5	Pass	44507	0.77738333295886	0.529107780798526	0.90761003887029	5766	2389	3334	2432	0.578217134928893	3006
CGGATTAGTAGCTGGT-4	4	Pass	44298	0.607138019775159	0.340511986997156	0.802451577949343	3435	1478	1869	1566	0.54410480349345	2025
CGACCTGCAGGCGAGT-4	4	Pass	44285	0.63653607316247	0.341695833803771	0.818809980806142	1950	805	1329	621	0.681538461538462	2729
ATTGCGCCATGCTCCC-4	4	Pass	44121	0.695496475601188	0.454908093651549	0.860542598762494	14531	3925	6421	8110	0.441882871103159	4802
CATCCTCAGGGCTTTG-6	6	Pass	44032	0.703624636627907	0.415947492732558	0.864325944767442	6810	2472	3713	3097	0.545227606461087	3023
GTTAATGTCGTCAAGT-6	6	Pass	43737	0.763678350138327	0.473146306331024	0.898689896426367	6707	2726	3194	3513	0.476218875801402	2793
TTAGGAACAATAGCAA-3	3	Pass	43704	0.642801574226616	0.323357129782171	0.82331136738056	2803	1058	2069	734	0.738137709596861	1382
AATTAGCGTGCTCACC-3	3	Pass	43225	0.386304222093696	0.2275997686524	0.606778484673222	2238	1289	998	1240	0.445933869526363	1098
TTGTGCGAGTACCGCA-5	5	Pass	42076	0.714564122064835	0.449068352504991	0.865315144025098	6019	2325	3373	2646	0.560392091709586	2268
CACTTTGTCCCTCACG-6	6	Pass	41978	0.772309304873982	0.483276954595264	0.905831626089857	8282	2936	4797	3485	0.579207920792079	3613
GGTAACCGTACAATGT-5	5	Pass	41722	0.582522410239202	0.268060016298356	0.78546090791429	1215	575	885	330	0.728395061728395	1324
CGATTCCTCCACCTTA-3	3	Pass	41660	0.539390302448392	0.36243398943831	0.734181469035046	5074	2031	2690	2384	0.530153724871896	7252
CTCCTGAGTTGCACAA-6	6	Pass	41629	0.599822239304331	0.29563525426986	0.795262917677581	4054	1434	2691	1363	0.663788850518007	1706
AGTTACTCATGAGTTT-3	3	Pass	41522	0.546649968691296	0.277419199460527	0.773565820528876	2064	873	1504	560	0.728682170542636	1368
TATCGAGGTAACGAGG-6	6	Pass	41211	0.774307830433622	0.483535949139793	0.906772463662614	9862	3162	4939	4923	0.500811194483878	4075
CGAACCGGTAGCAGCT-5	5	Pass	41172	0.77778587389488	0.552219955309434	0.90976877489556	8273	3046	4278	3995	0.517103831741811	4445
GGCCATCAGTAGCGCC-5	5	Pass	41097	0.658685548823515	0.359734287174246	0.81748059469061	6353	2234	3889	2464	0.612151739335747	2246
CGAGGCAAGCCTGTGA-4	4	Pass	40934	0.72878291884497	0.351199491864953	0.876288659793815	4048	1386	2692	1356	0.66501976284585	2334
GATTCCTGTGAACAAA-5	5	Pass	40824	0.733955516362924	0.434180873995689	0.877669998040368	7734	2722	4782	2952	0.618308766485648	6012
GTAGGAGGTTGGCGTG-4	4	Pass	40708	0.637393141397268	0.34855556647342	0.824088631227277	2456	1155	1463	993	0.595684039087948	1147
GTGTGTTAGGAACGGT-4	4	Pass	40675	0.761524277811924	0.536816226183159	0.907412415488629	6332	2677	3077	3255	0.485944409349337	3507
AGTGCGGAGTTTAACG-5	5	Pass	40634	0.678471230988827	0.464438647438106	0.843849977851061	5281	2058	3223	2058	0.610301079341034	2647
CCATAGCCACAAACTT-3	3	Pass	40615	0.746029791948787	0.43855718330666	0.88664286593623	9520	2899	4780	4740	0.502100840336134	2590
GTTGGCGGTTTAGTCC-5	5	Pass	40359	0.781535716940459	0.453182685398548	0.908942243365792	9925	2940	4527	5398	0.456120906801008	2182
TGCGGTTCAAAGCGCA-4	4	Pass	40326	0.565292863165204	0.314362942022516	0.776248574120915	3490	1458	1778	1712	0.50945558739255	1468
TAGGTTGGTTTGGGCG-3	3	Pass	39874	0.590635501830767	0.321211817224256	0.768545919646888	6036	2659	3011	3025	0.49884029158383	3161
TCAAGACTCGCAAACT-5	5	Pass	39506	0.75160735078216	0.526249177340151	0.889940768490862	9417	3267	4435	4982	0.470956780290963	4041
GCTGGATGTGTTGTAG-3	3	Pass	39467	0.778042415182304	0.468999417234652	0.907872399726354	5141	2031	3065	2076	0.596187512157168	2723
AATTGGACACCAAAGG-4	4	Pass	39369	0.787573979527039	0.457237928319236	0.912011989128502	9034	3178	4065	4969	0.449966792118663	3249
CAGAATCTCCCGCAAA-6	6	Pass	39175	0.768500319081047	0.511423101467773	0.898940650925335	9342	3126	4862	4480	0.520445300792122	4503
GCCAACATCACCATTT-4	4	Pass	39069	0.593693209449948	0.319178888632931	0.79172745655123	2601	1192	1562	1039	0.600538254517493	2114
ATCACCCTCAAGTGTC-3	3	Pass	38750	0.763277419354839	0.541393548387097	0.899922580645161	8474	3081	3875	4599	0.457281095114468	3550
GTCTAATCACGTAATT-5	5	Pass	38359	0.728329727052322	0.366172215125525	0.874345003780078	4776	1519	3573	1203	0.748115577889447	2420
TTTCGTCCATCCATCT-4	4	Pass	38267	0.754070086497504	0.467765960226827	0.896960827867353	8017	2918	3644	4373	0.454534115005613	1814
GTTACAGGTGCTAGCG-6	6	Pass	38156	0.771543138693783	0.572544291854492	0.905021490722298	10669	3460	5143	5526	0.482050801387197	5177
TCCTAGTGTTTGGTTC-5	5	Pass	37948	0.785443238115316	0.561004532518183	0.919336987456519	12540	3761	5009	7531	0.399441786283892	3823
CTACCTCAGTTATCTC-4	4	Pass	37895	0.525689404934688	0.311835334476844	0.712020055416282	3437	1469	2149	1288	0.625254582484725	3206
TGTTAGCAGCCTGACA-5	5	Pass	37840	0.713081395348837	0.365803382663848	0.868049682875264	4985	1780	3247	1738	0.65135406218656	2636
AGCAGGTAGTAAGTGG-4	4	Pass	37816	0.773799449968267	0.557647556589803	0.911175163951766	6458	2645	3146	3312	0.487147723753484	2969
ATTAGCGGTTAGGCTA-6	6	Pass	37600	0.48436170212766	0.262313829787234	0.702872340425532	3806	1630	1910	1896	0.501839201261167	2556
CACAATATCGATTATG-4	4	Pass	37477	0.787042719534648	0.406916241961737	0.913546975478293	8773	2699	4416	4357	0.503362589764049	2676
GTACGTAGTCAACAAT-5	5	Pass	37446	0.605511937189553	0.360706083426801	0.8039042888426	3324	1376	1983	1341	0.596570397111913	2161
CTACGAAGTTTATGGG-3	3	Pass	37227	0.784618690735219	0.500201466677412	0.918204528970908	10109	3286	4568	5541	0.451874567217331	3277
TGTGGAGCACTATGGC-6	6	Pass	36997	0.731437684136552	0.427142741303349	0.880720058383112	4613	1880	2436	2177	0.528072837632777	2335
ACTCCTCAGAGGATAT-3	3	Pass	36854	0.618413198024638	0.354778314429913	0.810604004992674	3474	1390	2139	1335	0.615716753022453	1511
ACAGCGCTCCCTCATA-3	3	Pass	36768	0.779046997389034	0.438560704960836	0.908724978241949	8369	2923	4695	3674	0.5609989246027	5123
CGCATGATCCGGGACT-3	3	Pass	36644	0.770194301932104	0.470063311865517	0.907843030236874	8397	2943	4182	4215	0.498035012504466	4330
CGGGACAAGACAAACG-6	6	Pass	36513	0.760496261605456	0.544874428285816	0.905376167392436	4413	2054	2043	2370	0.462950373895309	4152
AGATGAAGTTGTTGCT-6	6	Pass	36366	0.782929109607876	0.513061650992686	0.911483253588517	8718	2926	5140	3578	0.589584767148429	4710
AATACCGGTCGCAAAC-5	5	Pass	36259	0.659781019884718	0.402658650266141	0.827904796050636	1760	800	1196	564	0.679545454545455	1657
TACTGCACAAATACCT-6	6	Pass	36251	0.757579101266172	0.545640120272544	0.898071777330281	6853	2601	2875	3978	0.41952429592879	4421
TAGCTAGGTTACCTGT-4	4	Pass	36247	0.719783706237758	0.460589841917952	0.875769029161034	7105	2704	3367	3738	0.473891625615764	2801
GGATGGCCATCCCGCT-4	4	Pass	36196	0.795419383357277	0.541220024312079	0.922118466128854	12172	3743	4764	7408	0.391390075583306	2766
TATTGACCACCTGCCT-5	5	Pass	36039	0.738172535308971	0.451871583562252	0.881961208690585	7963	2615	3322	4641	0.417179454979279	1246
TACTTCGTCTAGCTTT-4	4	Pass	35963	0.785473959347107	0.488446458860496	0.912187526068459	11902	3716	5814	6088	0.48848932952445	5312
AACAGATAGTCCTGAG-5	5	Pass	35931	0.776265620216526	0.526898778213799	0.912220645125379	3399	1709	1583	1816	0.465725213298029	1180
GGAAGCTAGAGGCTAA-6	6	Pass	35881	0.740113151807363	0.476770435606588	0.885371087762325	5213	2238	2913	2300	0.558795319393823	3073
GCCAACATCTTAATGG-3	3	Pass	35804	0.750027929840241	0.390794324656463	0.890068148810189	4905	1713	3293	1612	0.671355759429154	2600
TAAGCTATCATTTGCT-5	5	Pass	35803	0.766583805826327	0.486942434991481	0.900594922213222	8596	2949	4135	4461	0.481037691949744	3070
CGCCACACAATTGAAG-3	3	Pass	35754	0.781199306371315	0.387313307601947	0.909968115455613	6618	2164	4142	2476	0.625868842550619	2950
GGTTGACGTTTGCGAA-6	6	Pass	35588	0.653001011576936	0.353349443632685	0.833033606833764	7160	2411	4148	3012	0.579329608938547	4157
CTCCTAATCTTAGTCT-5	5	Pass	35546	0.704326787824228	0.412564001575423	0.867973892983739	3620	1567	2318	1302	0.640331491712707	2269
ACGACAAAGCATGCAT-3	3	Pass	35474	0.786970739132886	0.546090094153465	0.919095675706151	5614	2453	3040	2574	0.541503384396152	3388
CTAACCACACCTGTAA-3	3	Pass	35470	0.696024809698337	0.386974908373273	0.860952917958839	10585	3457	3901	6684	0.368540387340576	2196
GTACCTTGTTGTAAAC-6	6	Pass	35457	0.659559466395916	0.365823391713907	0.833714076204981	5135	1887	2856	2279	0.55618305744888	2058
CGTTATCGTATTTGGG-4	4	Pass	35424	0.771651987353207	0.469060523938573	0.904076332429991	5591	2199	3344	2247	0.59810409586836	3245
CATAGGTTCTGTAAGC-3	3	Pass	35315	0.792694322525839	0.58618150927368	0.918306668554439	13015	3806	4728	8287	0.363273146369574	2466
GCAAGTCGTGATGAGG-3	3	Pass	35274	0.764103872540682	0.519220955944889	0.899302602483416	3437	1655	1909	1528	0.555426243817283	1170
CTGGACCAGTTAGGCT-5	5	Pass	35273	0.77498369857965	0.434213137527287	0.905650214044737	9806	2979	4580	5226	0.467060983071589	1825
ATTACCGCATGACTAT-3	3	Pass	35261	0.776240038569524	0.526899407277162	0.908142140041405	7333	2669	3836	3497	0.523114687031229	4967
CCGGTAGGTACGCGCA-5	5	Pass	35251	0.781367904456611	0.491730731043091	0.909647953249553	10215	3234	4464	5751	0.437004405286344	1663
TAACCAGGTCTTGCTG-6	6	Pass	35198	0.5046025342349	0.250298312404114	0.737002102392181	5633	2148	3011	2622	0.534528670335523	2358
GTCGAGGAGTGAACGA-4	4	Pass	34932	0.780974464674224	0.469769838543456	0.908679720600023	5645	2297	2668	2977	0.472630646589903	3146
AGAAGGTGTCTTACTA-6	6	Pass	34839	0.789000832400471	0.544562128648928	0.91469330348173	6745	2532	3005	3740	0.445515196441809	4408
GGAGCATAGTAACCCG-3	3	Pass	34793	0.775155922168252	0.46265053315322	0.902250452677263	4845	2129	2590	2255	0.534571723426213	2773
TACCGAAGTAGGATCC-5	5	Pass	34756	0.640896535849925	0.397514098285188	0.824375647370238	4251	1831	2431	1820	0.571865443425077	2564
TACATCAAGGTCTTGG-3	3	Pass	34545	0.755652048053264	0.486409031697786	0.896974960196845	6719	2449	3853	2866	0.573448429825867	2918
GTTAAGCTCATTGCGG-3	3	Pass	34530	0.78693889371561	0.561859252823632	0.912076455256299	5822	2586	2608	3214	0.447956028856063	2043
AATCCGTAGGTTTGAC-6	6	Pass	34459	0.665022200296004	0.372500652949883	0.839084128964857	4249	1756	2467	1782	0.580607201694516	2431
TAGTAACGTTGTGACA-3	3	Pass	34426	0.722012432463836	0.389037355487132	0.873061058502295	4222	1606	2848	1374	0.674561819043108	2018
CCTAAAGGTTTCCTCC-5	5	Pass	34373	0.527885258778693	0.318360340965293	0.70729933377942	6669	2567	3354	3315	0.502923976608187	2150
CCCTTAATCCTAAATG-5	5	Pass	34250	0.762686131386861	0.547678832116788	0.902423357664233	7476	2772	3656	3820	0.489031567683253	4002
CGCAATTAGGCGAATA-3	3	Pass	34206	0.780389405367479	0.505349938607262	0.909518797871718	6427	2420	3440	2987	0.535241948031741	2654
AACCCGCAGACAACGA-5	5	Pass	34120	0.788247362250879	0.542614302461899	0.916617819460727	11995	3672	5861	6134	0.488620258441017	4834
ATTACCGCAAGTGTTT-5	5	Pass	34044	0.777200093996005	0.532781106802961	0.905857126072142	5041	2188	2172	2869	0.430866891489784	2172
GATTGGCGTTTGGCGG-6	6	Pass	34025	0.611373989713446	0.29513592946363	0.807318148420279	1392	558	1094	298	0.785919540229885	1039
ACGCCTAAGCCTGTGA-3	3	Pass	33972	0.75382668079595	0.542064052749323	0.899888143176734	6910	2665	3313	3597	0.4794500723589	3019
AACAGGATCTCTAGCC-6	6	Pass	33918	0.757444424789198	0.543929476973878	0.897311162214753	7783	3030	3739	4044	0.480406013105486	3585
CTAACCCTCTCGCCCA-6	6	Pass	33915	0.661595164381542	0.362199616688781	0.840424590888987	3356	1382	2189	1167	0.652264600715137	2265
TGCTAACAGGCTGGCT-3	3	Pass	33871	0.710755513566178	0.358271087360869	0.865814413510082	4543	1580	2891	1652	0.636363636363636	2423
GCTAGCGGTTAGCCAA-6	6	Pass	33850	0.79781388478582	0.484047267355982	0.921890694239291	6645	2511	3474	3171	0.522799097065463	3770
ACCTCACTCTGGCATG-5	5	Pass	33842	0.734915194137462	0.41144140417233	0.878494178831038	2212	766	1725	487	0.779837251356239	4849
CCTTCGTAGTTACCGG-3	3	Pass	33807	0.78397964918508	0.44354719436803	0.909574940101163	9862	3193	3941	5921	0.399614682620158	2874
GTAAGCTTCTTGAGGT-3	3	Pass	33762	0.762662164563711	0.467241277175523	0.899146969966234	4823	1869	2735	2088	0.567074434998963	1728
GGCGGTAAGCACCACA-3	3	Pass	33735	0.769942196531792	0.503423743886172	0.907306951237587	3907	1564	2189	1718	0.56027642692603	5071
GGGTTATTCATCCTGC-5	5	Pass	33700	0.741572700296736	0.355489614243323	0.883946587537092	6838	2282	3684	3154	0.538754021643756	2025
CCATAGCCAGTTATGT-5	5	Pass	33619	0.787590350694548	0.489663583092894	0.913144352895684	13296	3797	6515	6781	0.489996991576414	4825
GATCCGTCATGAATCT-3	3	Pass	33614	0.783572321056703	0.532605462009877	0.913458677931814	11750	3744	4325	7425	0.368085106382979	1898
CAAAGTGAGGCGCTTA-3	3	Pass	33585	0.798898317701355	0.548935536697931	0.918505285097514	9938	3462	4520	5418	0.454819883276313	2341
GAAGCCTGTGCATCGG-3	3	Pass	33538	0.725356312242829	0.381060289820502	0.872294114139186	5608	1973	3506	2102	0.625178316690442	1831
GTGGTTAGTATTTGCC-3	3	Pass	33523	0.694717059929004	0.486561465262655	0.858634370432241	8329	2905	5611	2718	0.673670308560451	4416
TCCTCAATCCGGCTAA-6	6	Pass	33489	0.788228970706799	0.551972289408463	0.916927946489892	11192	3584	4448	6744	0.397426733380986	2533
TACCCGGCAGTGAACG-5	5	Pass	33457	0.751950264518636	0.507397555070688	0.900319813491945	4999	2086	2435	2564	0.487097419483897	885
TTGCTCTCAATCCTGA-5	5	Pass	33395	0.79251384937865	0.549962569246893	0.916664171283126	10448	3365	4288	6160	0.4104134762634	3198
AAAGGTTAGCTGGACC-5	5	Pass	33301	0.759977177862527	0.477403080988559	0.899402420347737	9321	2950	4283	5038	0.459500053642313	2116
ATTGCAGGTCTATCGT-6	6	Pass	33129	0.766337649793233	0.54233451054967	0.905037882217996	6973	2565	3454	3519	0.495339165352072	4621
CGAATATGTGCGCAAT-5	5	Pass	33053	0.743260823525852	0.374338184128521	0.883429643300154	4698	1743	2822	1876	0.600681140911026	2458
GTGCATTAGAGCCGCT-4	4	Pass	33041	0.782573166671711	0.530220029660119	0.914167246754033	6541	2559	2511	4030	0.383886255924171	1845
TGTGCGCAGTGAGGGT-6	6	Pass	32990	0.765413761745984	0.492391633828433	0.897999393755683	4984	2277	2125	2859	0.426364365971108	1674
AGGCCCAGTCCGTAGG-4	4	Pass	32979	0.749871130113102	0.380423906122078	0.887109979077595	5099	1762	3097	2002	0.607373994900961	2393
GATTAGTGTGAGCACT-3	3	Pass	32890	0.759835816357556	0.389084828215263	0.896381878990575	7838	2360	4805	3033	0.613039040571574	2854
TGAACAGAGTAACCAC-6	6	Pass	32821	0.725267359312635	0.378903750647451	0.876176838000061	3927	1720	2373	1554	0.60427807486631	1844
GGCTCAATCGGTTAGT-5	5	Pass	32816	0.771026328620185	0.517064846416382	0.9068746952706	4072	1861	1961	2111	0.481581532416503	2091
GCCACTAAGGTAAGCA-6	6	Pass	32788	0.763572038550689	0.511376113212151	0.899109430279371	8901	3291	3910	4991	0.439276485788114	2568
GCTGCAATCCCTCACG-6	6	Pass	32785	0.783285038889736	0.41836205581821	0.910965380509379	5913	2072	4007	1906	0.677659394554372	2060
TGGGCCTAGTCAGGCC-3	3	Pass	32755	0.753808578842925	0.451808884139826	0.888841398259808	6110	2319	3783	2327	0.619148936170213	2273
CTAATAGTCGGGATTT-4	4	Pass	32730	0.783043079743355	0.556614726550565	0.911365719523373	7077	2741	3201	3876	0.452310300974989	4496
TCATAACCATAAACCT-6	6	Pass	32691	0.785812608974947	0.468232846960937	0.913064757884433	11225	3362	5120	6105	0.456124721603563	2635
CAATCCTGTGATTACG-6	6	Pass	32625	0.774222222222222	0.412505747126437	0.907647509578544	8808	2681	4630	4178	0.525658492279746	2493
TGGCCATCAGAATGAC-6	6	Pass	32605	0.657414506977457	0.342156111025916	0.827235086643153	4079	1742	2354	1725	0.577102230938956	2426
GTTCTCATCGATTATG-4	4	Pass	32601	0.792767093033956	0.554400171773872	0.920094475629582	6721	2501	2438	4283	0.362743639339384	2297
GGTTAGCGTTAAGGTT-5	5	Pass	32546	0.791310760154858	0.471240705463037	0.915196952006391	9149	3039	4956	4193	0.541698546289212	2481
AGTATAGCAAACATAG-3	3	Pass	32539	0.691570115860967	0.402993331079628	0.856910169335259	5608	2197	2756	2852	0.491440798858773	1578
CAAACTGGTCCTAAGA-3	3	Pass	32517	0.767044930344128	0.398037949380324	0.897561275640434	4880	1655	3192	1688	0.654098360655738	2621
GTACTAATCAAGTGTC-3	3	Pass	32482	0.713564435687458	0.35764423372945	0.865894957207069	2928	1233	1951	977	0.666325136612022	1484
CAAAGGATCTCAATGA-3	3	Pass	32476	0.757574824485774	0.379880527158517	0.886470008621751	7615	2621	3703	3912	0.486277084701248	2937
GCCTGTGCATTCCTCG-6	6	Pass	32472	0.787663217541266	0.480691056910569	0.912293668391229	6678	2531	3123	3555	0.467654986522911	2109
TGAAACTGTGGATTAT-6	6	Pass	32431	0.792019980882489	0.435170053344023	0.915204588202646	9026	2950	4582	4444	0.507644582317749	3436
GGACTAAAGAATCGCT-3	3	Pass	32387	0.79584401148609	0.501126995399389	0.91660234044524	6632	2586	3106	3526	0.468335343787696	2867
TAGCATATCACTCAAA-5	5	Pass	32380	0.796448424953675	0.523563928350834	0.920166769610871	12318	3506	4477	7841	0.363451859068031	3239
GTATCGCCAATTGAAG-6	6	Pass	32314	0.798229869406449	0.501052175527635	0.923253079160735	16326	3840	8835	7491	0.541161337743477	3639
CCGCAAGGTTTGAGGC-3	3	Pass	32299	0.685067649153225	0.403944394563299	0.853339112666027	4199	1971	2114	2085	0.503453203143606	1660
ATCCTCATCATTGCAA-4	4	Pass	32258	0.409448818897638	0.276582553165106	0.65999131998264	1240	541	876	364	0.706451612903226	6169
ATGATGGAGCTCATAA-3	3	Pass	32145	0.788738528542542	0.473572872919583	0.915227873697309	7734	2758	3682	4052	0.47607964830618	3323
TATTAGCCAAATTGCT-6	6	Pass	32123	0.780344301590761	0.526943311645861	0.91323973476948	9305	3137	4197	5108	0.451047823750672	3268
AATTGGGAGACAGGTA-6	6	Pass	32120	0.787764632627646	0.455261519302615	0.9140099626401	6175	2400	3343	2832	0.541376518218624	2424
TACTCAAAGTGAAGTG-5	5	Pass	32100	0.672710280373832	0.408940809968847	0.835171339563863	5663	2379	2933	2730	0.517923362175525	2379
TACATCAAGCTGAGGG-3	3	Pass	32076	0.77070083551565	0.476025688988652	0.903229829155755	5947	2399	2992	2955	0.503110812174206	1857
GCTGGTTCATGAAATG-6	6	Pass	31981	0.662049341796692	0.382039335855664	0.8374972640005	3517	1339	2350	1167	0.66818311060563	2550
GGTACCGGTTAGAGGG-5	5	Pass	31954	0.738373912499218	0.413813607060149	0.88258121049008	2497	1057	1738	759	0.696035242290749	1596
GACGCAACAAGGTCCT-3	3	Pass	31951	0.7824481236894	0.486776626709649	0.911927639197521	7891	2626	3619	4272	0.458623748574325	1608
TGTATCGCAAACTAAG-3	3	Pass	31905	0.759222692367967	0.39429556495847	0.895627644569817	4889	1812	3285	1604	0.671916547351197	2332
ATGACGAAGACTAAGG-4	4	Pass	31876	0.782187225498808	0.580060233404442	0.91325762329025	6001	2532	2874	3127	0.478920179970005	3178
ATCAAGACATAAACCT-3	3	Pass	31782	0.761468755899566	0.458781700333522	0.897017179535586	4501	1863	2645	1856	0.587647189513441	2038
GTTTCAGCATAATCCG-5	5	Pass	31781	0.796922689657342	0.543186180422265	0.922846984047072	4651	1919	2130	2521	0.457966028811008	3437
ATGACAACAGCATGAG-5	5	Pass	31728	0.687468482097832	0.418904437720625	0.855427382753404	3312	1435	1920	1392	0.579710144927536	1650
TCGGTTACAATGCCCG-5	5	Pass	31724	0.683677972512924	0.446286722985752	0.845984112974404	4722	1905	2737	1985	0.579627276577721	2635
CCTACTGGTTTCAGGA-4	4	Pass	31670	0.505462582886012	0.252289232712346	0.692232396589833	3973	1635	2195	1778	0.552479234835137	1888
TATCCAGCACATACTG-6	6	Pass	31635	0.77793583056741	0.540382487750909	0.907381065275802	11187	3618	4872	6315	0.4355054974524	3405
TGCATGAGTTCCTGTG-5	5	Pass	31592	0.712996961256014	0.411211699164345	0.872056216763738	3287	1251	2307	980	0.70185579555826	2472
AGGTACGCATTCCTCG-3	3	Pass	31569	0.761569894516773	0.50213817352466	0.897747790554025	9477	3252	5013	4464	0.528964862298196	4282
TCTCAATTCCCTTGCG-3	3	Pass	31558	0.791843589581089	0.540275049115914	0.91586919323151	12251	3483	5187	7064	0.423394008652355	2926
TTCGTTAGTGTTGTGA-4	4	Pass	31541	0.777971529120827	0.462762753241812	0.903776037538442	5458	2026	3207	2251	0.587577867350678	2102
AGGTTAGAGGGTCTAT-4	4	Pass	31539	0.752053013729034	0.524715431687752	0.89241890992105	4129	1843	2037	2092	0.493339791717123	2321
TGCACCTTCTAGCTAA-3	3	Pass	31480	0.791073697585769	0.503081321473952	0.919758576874206	6432	2466	3380	3052	0.525497512437811	3377
CTAGTAGGTGCTCCAC-3	3	Pass	31456	0.783125635808749	0.487633519837233	0.913116734486266	6802	2823	3115	3687	0.457953543075566	1791
CGAGTCGGTAATGGCC-3	3	Pass	31450	0.772273449920509	0.404324324324324	0.898696343402226	6575	2176	3436	3139	0.522585551330798	2672
TTCCTTGAGCTTAGTA-3	3	Pass	31393	0.773134138183672	0.485044436657854	0.907750135380499	7014	2572	3821	3193	0.544767607641859	4486
CCGCCAACAAACTGTT-6	6	Pass	31354	0.769758244562097	0.430758435925241	0.903425400267908	6718	2440	3678	3040	0.547484370348318	3256
TAGAGCCGTGAGCAAG-3	3	Pass	31311	0.791191594008495	0.39145987033311	0.915492957746479	4743	1895	2648	2095	0.558296436854312	1575
TTTCTCACAGTTGCGT-6	6	Pass	31304	0.772744697163302	0.529325325836954	0.901003066700741	5594	2403	2920	2674	0.521987844118699	2993
GGTCGGTTCATGCGTG-4	4	Pass	31256	0.757486562579985	0.490689787560788	0.891188891732787	7749	2817	3563	4186	0.459801264679313	3242
ACACAATGTGAGCAAG-6	6	Pass	31169	0.770733741858898	0.473707850749142	0.907311752061343	7623	2688	3527	4096	0.462678735406008	2194
GGCTGGTTCTAAGTCA-5	5	Pass	31167	0.781242981358488	0.510122886386242	0.904578560657105	7699	2811	3593	4106	0.466683984933108	3889
CTCTAGCTCCTCACTA-3	3	Pass	31159	0.770852723129754	0.466703039250297	0.899001893513912	8005	2840	4375	3630	0.546533416614616	3913
CGAAATGAGTAGCGGG-4	4	Pass	31140	0.7747591522158	0.585870263326911	0.909120102761721	9004	3179	4382	4622	0.486672589960018	4644
GGCGGTAAGTAAGAAC-3	3	Pass	31070	0.756324428709366	0.385774058577406	0.890794979079498	4191	1559	2462	1729	0.587449296110713	2132
TTTGACTTCTTGGATA-5	5	Pass	30990	0.714488544691836	0.426718296224589	0.871377863827041	7253	2581	3385	3868	0.466703433062181	3010
GTTAACGGTACTTAGG-6	6	Pass	30983	0.68508536939612	0.400251750960204	0.837233321498887	1731	929	1020	711	0.589254766031196	1178
TTTAAGGTCGCTTCTA-6	6	Pass	30968	0.784680960991992	0.437709894084216	0.913717385688453	6056	2316	3223	2833	0.532199471598415	3001
CCTGCTCCACCTGGTG-4	4	Pass	30918	0.782327446794747	0.476841969079501	0.908564590206352	7286	2648	3437	3849	0.471726598956904	2940
TTGGCTGAGTAACTCA-5	5	Pass	30918	0.713823662591371	0.373795200206999	0.867714599909438	2909	1183	2062	847	0.708834651082846	2218
ACACTTAAGGTTTGAC-5	5	Pass	30877	0.759626906759076	0.509116818343751	0.897885157236778	5261	2166	2682	2579	0.509789013495533	2386
GTTTAACCAGGACACA-6	6	Pass	30817	0.793555505078366	0.496576564883019	0.921504364474154	6480	2473	3545	2935	0.547067901234568	2686
GGTGTGACAACATAAG-6	6	Pass	30774	0.799311106778449	0.443003834405667	0.923084421914603	6786	2726	3431	3355	0.505599764220454	2342
ACATCATCAGCATGGA-3	3	Pass	30766	0.774556328414484	0.572385100435546	0.90681271533511	10454	3467	4263	6191	0.407786493208341	2571
GGCTGAGAGCTTAACA-3	3	Pass	30734	0.716242597774452	0.384102297130214	0.867605908765537	5721	2316	2928	2793	0.511798636601993	1883
TACTGAGGTAGGTGTC-5	5	Pass	30706	0.771543020907966	0.481469419657396	0.905653618185371	5325	2265	3082	2243	0.578779342723005	2383
CCTCCTCTCATGGTGT-5	5	Pass	30702	0.79672334049899	0.4968731678718	0.917432089114716	8434	2918	4156	4278	0.492767370168366	2513
GCGGATACAGTTAAAG-5	5	Pass	30609	0.801136920513575	0.416805514717893	0.919141428991473	7440	2442	4131	3309	0.555241935483871	3006
GTAAGCTTCCTAATTC-4	4	Pass	30570	0.691102387962054	0.412888452731436	0.853843637553157	3836	1554	2118	1718	0.552137643378519	3096
GCAATGAAGGGATGCG-6	6	Pass	30560	0.746236910994765	0.443291884816754	0.892801047120419	3590	1523	2059	1531	0.573537604456825	1976
CGGATTAGTTACTAGG-4	4	Pass	30530	0.671896495250573	0.400425810678022	0.849787094660989	3614	1473	2216	1398	0.61317100166021	1801
CCGTTATGTTGCATCT-4	4	Pass	30518	0.706894291893309	0.516023330493479	0.862605675339144	5199	2177	3007	2192	0.578380457780342	2925
AGGACGTAGAGGAGTC-3	3	Pass	30471	0.68360080076138	0.410488661350136	0.856650585802895	2877	1061	2049	828	0.712200208550574	1428
CGCAAATTCGCAACAT-4	4	Pass	30459	0.792737778653272	0.516267769788897	0.916215240158902	12459	3808	5294	7165	0.424913716991733	4473
GTCCTCAGTTTACGTC-4	4	Pass	30424	0.771463318432816	0.516007099658165	0.908066000525901	5437	2315	2506	2931	0.460915946293912	3026
GATCGATTCATTGTTC-5	5	Pass	30342	0.779777206512425	0.497363390679586	0.910915562586514	8808	2975	4538	4270	0.515213442325159	2801
TATTTGCTCGGTTACG-3	3	Pass	30332	0.786726889094026	0.513550046155875	0.914248977977054	9245	3201	4784	4461	0.517468902109248	3289
GGATAACCATAAGTCT-6	6	Pass	30309	0.444554422778713	0.282391368900327	0.681381767791745	1475	722	1061	414	0.719322033898305	1763
AGATGAAGTGTCCAGG-6	6	Pass	30284	0.79669132215031	0.509509972262581	0.919429401664245	7202	2695	3366	3836	0.467370174951402	2746
GACCTAGTCGGGATTT-3	3	Pass	30235	0.783032908880437	0.524590706135274	0.912485530014883	5335	2110	2575	2760	0.482661668228679	2358
TAAGTGCTCGTTATCT-6	6	Pass	30178	0.784843263304394	0.443998939624892	0.915368811717145	5616	2248	2602	3014	0.463319088319088	1673
ATGCGATTCCGCATGA-5	5	Pass	30161	0.761214813832433	0.442359338218229	0.899273896754086	3493	1543	2087	1406	0.597480675636988	2029
TGCTGGATCAGCAAGA-3	3	Pass	30148	0.786586174870638	0.514395648135863	0.917274777763036	10989	3647	4416	6573	0.401856401856402	1672
AGGTTAGAGTTGGATC-3	3	Pass	30146	0.784979765142971	0.484110661447622	0.912426192529689	7704	3057	4301	3403	0.558281412253375	4452
TCAGCGATCAATCTCT-3	3	Pass	30146	0.723047833875141	0.422808996218404	0.878292310754329	8336	3029	2793	5543	0.335052783109405	2319
CAGGCTATCAGGGCCT-5	5	Pass	30130	0.75672087620312	0.40740126120146	0.897344839030866	4788	1811	2919	1869	0.609649122807018	2990
ATTGCTCGTCTCAGCC-3	3	Pass	30110	0.720092992361342	0.425905014945201	0.871604118233145	3416	1497	1984	1432	0.5807962529274	1980
TGGACGGAGTTCCCAC-3	3	Pass	30076	0.78318260406969	0.514363612182471	0.908631466950392	4744	2114	2403	2341	0.506534569983137	1895
TGAAGCAAGGTGAAAT-5	5	Pass	30067	0.755612465493731	0.536468553563708	0.900256094721788	4966	2080	2846	2120	0.573097060008055	3530
TGCTTGCTCGCTCACT-3	3	Pass	30057	0.77459493628772	0.555111953954154	0.907608876468044	11213	3316	3932	7281	0.350664407384286	2189
AGCAGGTAGGAGGCAT-6	6	Pass	30053	0.606961035503943	0.344025554853093	0.799753768342595	2373	1073	1500	873	0.632111251580278	2017
TGAAGGATCGATCAGT-3	3	Pass	30013	0.770599406923667	0.526771732249359	0.905041148835505	5336	2327	2465	2871	0.46195652173913	2607
CGAATATGTCAGGAAG-3	3	Pass	30012	0.739404238304678	0.421031587365054	0.883679861388778	4151	1929	2054	2097	0.494820525174657	1365
ATGTCATCAGAGGGAG-5	5	Pass	29982	0.785404576078981	0.54155826829431	0.912814355279835	5028	2249	2470	2558	0.491249005568815	1591
CAGCATTAGGATTGCT-5	5	Pass	29979	0.725207645351746	0.441642483071483	0.876246706027553	7872	2711	3291	4581	0.418064024390244	2100
GAAAGGCTCAATTACG-5	5	Pass	29959	0.775526552955706	0.428251944323909	0.906605694449081	8420	2794	3911	4509	0.464489311163895	1866
CTTGTTCCATGCAACC-5	5	Pass	29957	0.725973895917482	0.414393964682712	0.875822011549888	3320	1460	1813	1507	0.546084337349398	2320
AAAGGTTAGCTTAACA-6	6	Pass	29951	0.760442055357083	0.476110981269407	0.892791559547261	6589	2444	3377	3212	0.512520868113522	3487
CAAATCATCCGCTAGA-3	3	Pass	29942	0.795270856990181	0.539175739763543	0.91727339523078	11955	3623	4839	7116	0.404767879548306	4030
TCCAGGTCAATAGTCT-3	3	Pass	29935	0.793819943210289	0.513713044930683	0.922699181560047	11230	3434	4926	6304	0.438646482635797	2522
TCAAGGAAGGGTTAGA-3	3	Pass	29913	0.772573797345636	0.445993380804333	0.903821081135292	7251	2635	3876	3375	0.534546959040132	3098
AGGTATTGTAGTTGGC-5	5	Pass	29890	0.767413850786216	0.505319504851121	0.899832719973235	8805	3114	4366	4439	0.495854628052243	3439
GGCTTCAAGCTTGCTC-3	3	Pass	29808	0.765767579173376	0.485708534621578	0.907038378958669	6702	2733	3330	3372	0.49686660698299	2047
TTTAGGATCGAGGAGT-6	6	Pass	29764	0.738946378174977	0.466200779465126	0.882341083187744	8469	2933	4268	4201	0.503955602786634	2910
GAGCTGCTCGCTCCAT-3	3	Pass	29716	0.755249697132858	0.442758110109032	0.896789608291829	3307	1621	1596	1711	0.482612639854853	1296
AGCGGATAGGTTAGAG-3	3	Pass	29700	0.781717171717172	0.573232323232323	0.92037037037037	7012	2713	2871	4141	0.409440958357102	2133
AAAGGAGCATCGCTTT-4	4	Pass	29686	0.754833928451122	0.450448022636933	0.890689213770801	3716	1608	2016	1700	0.542518837459634	2282
GATAAAGGTACAATGT-4	4	Pass	29655	0.791738324060024	0.395818580340583	0.912021581520823	6516	2275	4017	2499	0.616482504604052	3592
TGTGAAACAGAGGGAG-5	5	Pass	29619	0.784563962321483	0.490664775988386	0.910834261791418	7767	2699	4025	3742	0.518218102227372	1716
CCTAATAAGCTGGAAA-4	4	Pass	29612	0.790287721194111	0.517965689585303	0.914798054842631	5999	2426	2492	3507	0.415402567094516	2033
GCGCAATGTGGATGTC-3	3	Pass	29606	0.730054718638114	0.438863743835709	0.868269945281362	6509	2359	3530	2979	0.542326010139806	1889
AGCCGGTTCCTACCTA-3	3	Pass	29579	0.782413198553028	0.531897630075391	0.910612258697049	13917	3878	6281	7636	0.451318531292664	4177
AAGGATTAGGTCCTGA-4	4	Pass	29561	0.814823585129055	0.493217414837116	0.932681573695071	7301	2727	3714	3587	0.508697438707026	2962
CATCCTGGTAAATTGC-4	4	Pass	29548	0.790171923649655	0.564369838906187	0.918031677270881	8063	2886	3139	4924	0.389309190127744	3985
GTTGTGAGTAAACAAG-6	6	Pass	29542	0.763489269514589	0.506465371335725	0.900683772256448	5112	2108	2575	2537	0.503716744913928	2513
CAATCCTGTTTGCGAA-5	5	Pass	29530	0.766542499153403	0.578123941754148	0.898814764646123	8605	2956	4591	4014	0.533527019174898	4988
GACCTTTGTTTACTTG-3	3	Pass	29507	0.745890805571559	0.525163520520555	0.886637069170028	5463	2316	2163	3300	0.395936298736958	1231
GTGTCCAAGGTCCTAG-3	3	Pass	29470	0.695758398371225	0.397183576518493	0.854869358669834	2077	989	1239	838	0.59653346172364	1700
CCCTGGACAACGTGCT-6	6	Pass	29413	0.7439907523884	0.459388705674362	0.891476557984565	2268	902	1608	660	0.708994708994709	1795
TGGTCCTTCGCTTGCT-5	5	Pass	29406	0.728388764197783	0.446405495477114	0.878256138203088	9989	3273	5334	4655	0.533987386124737	3353
AATCCGTAGTTCCTCA-5	5	Pass	29383	0.78143824660518	0.400809992172345	0.906646700473063	8645	2698	4433	4212	0.512781954887218	3502
TGGTCAGTCTCACACC-4	4	Pass	29356	0.747513285188718	0.455307262569832	0.889801062815097	3317	1247	2311	1006	0.696713898100693	6977
CCTGATGAGGACCTCA-6	6	Pass	29340	0.769222903885481	0.480947511929107	0.903680981595092	5485	2147	3031	2454	0.552597994530538	2691
AAGTGAAGTTTAGCTC-3	3	Pass	29305	0.776864016379458	0.531752260706364	0.909844736393107	4987	2056	2445	2542	0.490274714257068	1912
CTTCGCGTCGCACAAT-4	4	Pass	29301	0.782328248182656	0.514521688679567	0.912460325586157	4824	2141	2586	2238	0.536069651741294	1259
ATCCAACAGGGCCATC-4	4	Pass	29257	0.792835902519055	0.485148853265885	0.921967392418908	5507	2276	2650	2857	0.481205738151444	2424
CTTCACTCAGGTTACC-6	6	Pass	29238	0.747178329571106	0.463027566865039	0.887064778712634	7606	2711	3650	3956	0.479884301866947	2499
CAAGTTATCAAGTGAG-5	5	Pass	29223	0.736132498374568	0.387229237244636	0.878691441672655	3442	1229	2552	890	0.74142940151075	2285
GGTTGCTCAACACTTG-4	4	Pass	29210	0.764258815474153	0.464498459431702	0.900616227319411	6790	2285	3509	3281	0.51678939617084	2011
GCACGAACAGGCCAAA-3	3	Pass	29196	0.741197424304699	0.463556651596109	0.882894917111933	5953	2241	3066	2887	0.515034436418612	2918
CAAGGTAAGATGCCTG-6	6	Pass	29141	0.764936000823582	0.507944133694794	0.898390583713668	7512	2601	3407	4105	0.453541001064963	3733
ATTGCGCCACAGACTC-5	5	Pass	29126	0.785174757948225	0.386802169882579	0.917050058367095	9925	2782	4259	5666	0.42911838790932	1227
CTTGTCCAGGACACTT-3	3	Pass	29107	0.692685608272924	0.36884598206617	0.85007042979352	10407	2964	4247	6160	0.408090708177188	1489
CATTTGTTCATGTTTC-3	3	Pass	29088	0.776540154015402	0.549092409240924	0.906937568756876	7634	2934	2891	4743	0.378700550170291	1771
CACGCTAAGGCTGTGC-4	4	Pass	29082	0.71666322811361	0.362492263255622	0.859844577401829	3065	1125	2144	921	0.699510603588907	2822
TTTGTGTTCATAATCG-5	5	Pass	29069	0.635109566892566	0.363583198596443	0.820152052014173	2244	1228	1122	1122	0.5	1005
TTTAGCTTCTATCGCC-4	4	Pass	29068	0.762522361359571	0.535571762763176	0.902951699463327	5866	2202	2594	3272	0.442209341970678	2324
CGTGTGTCAAGGTCCT-3	3	Pass	29026	0.732687934954868	0.445876111072831	0.881657824019844	1681	1004	887	794	0.527662105889352	660
CATGCAAGTTAATGAC-3	3	Pass	29008	0.75	0.518305295091009	0.894167126309984	3434	1746	1686	1748	0.490972626674432	6524
AAGCTCCCACAGCCTG-4	4	Pass	28957	0.776323514176192	0.463583934799876	0.903753841903512	6075	2349	2949	3126	0.485432098765432	2776
CGTTAGTAGTGAGCGG-6	6	Pass	28918	0.775814371671623	0.495781174355073	0.909571892938654	5958	2402	3302	2656	0.554212823094998	3264
CTAACCACAGGATGGC-3	3	Pass	28890	0.781239183108342	0.514676358601592	0.910972654897889	5949	2320	2860	3089	0.480753067742478	1741
TTTGTCTAGGAGGTTA-6	6	Pass	28888	0.780427859318748	0.506923289947383	0.905462475768485	9706	3067	3494	6212	0.359983515351329	2160
CGGTAACGTTATAGCG-3	3	Pass	28886	0.776708440074777	0.525133282559025	0.911998892196912	5386	2176	2660	2726	0.493873004084664	3754
GATCAAGAGCACAGAA-5	5	Pass	28866	0.76300838356544	0.494734289475508	0.894062218526987	5096	2113	3186	1910	0.625196232339089	2823
ATGGCCGGTCATCAAG-6	6	Pass	28866	0.782165869881522	0.421776484445368	0.910933277904802	8796	2674	4878	3918	0.554570259208731	2970
CTCATCATCAGCCAAT-6	6	Pass	28866	0.774579089586365	0.569458878957944	0.908023279983371	12341	3672	5339	7002	0.432622964103395	3380
CTGATCACACGAACAG-3	3	Pass	28858	0.78317970753344	0.502113798600042	0.910388800332663	6250	2421	3122	3128	0.49952	2917
GATTCAGGTAACAGGG-3	3	Pass	28822	0.786135590868087	0.453507737145236	0.911976962042884	6785	2568	3558	3227	0.524392041267502	2289
CATCATAAGGCTGGCT-4	4	Pass	28780	0.765114662960389	0.454169562195969	0.894892286309938	3585	1550	2094	1491	0.584100418410042	2435
GTTTGTTTCAAACCTA-6	6	Pass	28757	0.801996035747818	0.453976423131759	0.918524185415725	4998	1925	2804	2194	0.561024409763906	1938
TAGTACGGTACAATGT-4	4	Pass	28702	0.695944533481987	0.365967528395234	0.852449306668525	3100	955	2511	589	0.81	2036
CAAAGCGCAACCTGGT-3	3	Pass	28687	0.762993690521839	0.47714992853906	0.899083208421933	7084	2588	4140	2944	0.584415584415584	3091
TAAGCCTAGACTAAGG-4	4	Pass	28649	0.787078083004642	0.416663757897309	0.910433173932773	6030	1955	3974	2056	0.659038142620232	2266
AGCTTTAAGAATGACG-3	3	Pass	28642	0.402939738845053	0.217547657286502	0.641749877801829	2501	1111	1440	1061	0.575769692123151	1163
TAGTAAGCATAGCAGG-4	4	Pass	28633	0.798100094296791	0.432612719589285	0.918031641811895	6611	2314	3449	3162	0.521706247163818	2882
CCCAAATAGCTATGAC-6	6	Pass	28615	0.769351738598637	0.559951074611218	0.908474576271187	8373	2971	3604	4769	0.430431147736773	3208
CTTTGAGCAATGAGGT-3	3	Pass	28614	0.706682043754805	0.493779268889355	0.868211365066052	7568	2844	4519	3049	0.597119450317125	3508
CGTGTTACAAGTTATC-5	5	Pass	28604	0.769577681443155	0.517759753880576	0.901971752202489	4061	1848	1868	2193	0.459985225313962	1265
GATTCAGGTCATGCCC-3	3	Pass	28572	0.776564468710626	0.565553688926222	0.911241775164497	4839	2216	2270	2569	0.469105187022112	1669
AGGCAATCAGTCTAAT-3	3	Pass	28510	0.781515257804279	0.546299544019642	0.911048754822869	3760	1920	1631	2129	0.433776595744681	1125
GGCTATGTCGTAACGT-3	3	Pass	28481	0.707524314455251	0.40500684666971	0.871739054106246	3663	1558	2104	1559	0.574392574392574	1775
CAGGTGGAGCTTAGTA-6	6	Pass	28455	0.773748023194518	0.460270602706027	0.903250746793182	5069	2071	3044	2025	0.600512921680805	3016
CCTAGTTGTTGTTGGA-3	3	Pass	28454	0.729985239333661	0.415442468545723	0.879384269347016	1574	516	1280	294	0.813214739517154	1460
GGAGCGATCACGCGGT-4	4	Pass	28420	0.677304714989444	0.385045742434905	0.851724137931035	3576	1540	2168	1408	0.606263982102908	2609
GGTACTTAGAAGGTGC-4	4	Pass	28387	0.764046922887237	0.518617677105717	0.895445098108289	8453	2998	3734	4719	0.441736661540282	3362
CGTGTGTCATGTCGCG-3	3	Pass	28386	0.74374691749454	0.380469245402663	0.884238709222856	2991	986	2169	822	0.725175526579739	1850
GCAAACTTCTCATCAT-6	6	Pass	28386	0.788099767491017	0.512012964137251	0.915380821531741	9627	3043	3834	5793	0.39825490807105	2672
GATAACGAGGATCACT-4	4	Pass	28367	0.787887333873868	0.551626890400818	0.919166637289809	5767	2335	2750	3017	0.476851049072308	3241
ACTATGTCACATAACT-5	5	Pass	28360	0.780677009873061	0.48688293370945	0.909873060648801	12624	3750	5919	6705	0.468868821292776	4068
AGAGGAACACGGTACT-5	5	Pass	28347	0.773344622005856	0.473207041309486	0.905386813419409	7237	2591	3756	3481	0.51899958546359	3960
GGGTTACGTATTGAGT-4	4	Pass	28306	0.765562071645588	0.439906733554723	0.899915212322476	8401	2727	4130	4271	0.49160814188787	2652
AACAAAGGTTTCCGGC-5	5	Pass	28251	0.780184772220452	0.464337545573608	0.904428161834979	3439	1616	1935	1504	0.562663564989823	3192
TCCTTGCAGGCTAAGA-6	6	Pass	28248	0.74214103653356	0.534728122344945	0.883637779665817	7448	2798	3503	3945	0.470327604726101	2906
AATAGCTGTGCTAGCG-5	5	Pass	28233	0.770906386143874	0.561258102220806	0.900223143130379	6903	2739	3137	3766	0.454440098507895	3656
CGCTTGCGTAATCGTG-4	4	Pass	28232	0.743907622555965	0.427670728251629	0.881871635024086	2786	1418	1451	1335	0.520818377602297	1780
TGAGGCACACTTGTTC-3	3	Pass	28192	0.782988081725312	0.469636776390465	0.913060442678774	10034	3273	4303	5731	0.428841937412796	2890
ATTCCGGAGGACCGCT-3	3	Pass	28184	0.800915413000284	0.488433153562305	0.920628725518024	6340	2477	2975	3365	0.469242902208202	2061
ACCACATAGGCCTAAT-4	4	Pass	28184	0.768840476866307	0.548396253193301	0.91136815214306	11775	3602	4262	7513	0.361953290870488	2887
GTGATGAAGTGAGGGT-6	6	Pass	28157	0.68870973470185	0.380686862947047	0.853144866285471	2534	951	1865	669	0.735990528808208	2833
ACCTGGATCGTTATCT-4	4	Pass	28154	0.759501314200469	0.494423527740286	0.903068835689422	11860	3830	4277	7583	0.3606239460371	3596
AGTGAGTCAAGGTACG-6	6	Pass	28129	0.774574282768673	0.567634825269295	0.91155035728252	5529	2372	2748	2781	0.497015735214324	2379
GTTTGCTGTGAGGTGA-4	4	Pass	28115	0.774924417570692	0.545118264271741	0.910119153476792	6747	2656	3025	3722	0.448347413665333	1872
AGGATATAGCCTAACG-3	3	Pass	28093	0.776207596198341	0.449898551240523	0.908268963798811	7675	2804	3364	4311	0.438306188925081	3094
TCCTTAGTCCGTCCAT-6	6	Pass	28091	0.77110106439785	0.461393328824179	0.902281869637962	4530	1829	2638	1892	0.58233995584989	2200
CGTGTGTCATTATGGT-4	4	Pass	28089	0.754031827405746	0.511694969561038	0.895083484638115	7095	2685	3510	3585	0.494714587737844	2124
AATCATGTCCCTCATA-4	4	Pass	28079	0.762064176074647	0.535061789949785	0.894511912817408	4300	1884	2181	2119	0.507209302325581	2900
GTCATCACAAGCTAAA-5	5	Pass	28063	0.767202366104836	0.528133129031109	0.907244414353419	5133	2317	2082	3051	0.405610753945061	2044
CTTAGTTTCCTAAGTA-4	4	Pass	28053	0.759847431647239	0.497914661533526	0.905714183866253	7179	2934	2947	4232	0.410502855550912	3117
ATGGCCCAGTGTTGCG-4	4	Pass	28025	0.785405887600357	0.528528099910794	0.911900089206066	4448	1729	2473	1975	0.555980215827338	1174
CTATGATCACTAGGTC-5	5	Pass	28011	0.649851843918461	0.404483952732855	0.826068330298811	3873	1861	2160	1713	0.557707203718048	2414
CTTTAGGCAGTATGTT-3	3	Pass	28003	0.75738313752098	0.547619897868086	0.898618005213727	4982	2130	2795	2187	0.561019670814934	2750
ACTAACGGTTAGCGTA-3	3	Pass	28002	0.777337333047639	0.535461752731948	0.904221127062353	4941	2104	2406	2535	0.486945962355798	1916
TCTCGCCCACCGGCTA-3	3	Pass	28000	0.767214285714286	0.455571428571429	0.902178571428571	4777	1892	2467	2310	0.516432907682646	1858
TACGTTAAGACTTACA-4	4	Pass	27992	0.776721920548728	0.42801514718491	0.907973706773364	6353	2340	2924	3429	0.460254997638911	2782
GTTTCCTCATGTTTGG-3	3	Pass	27973	0.77764272691524	0.484681657312408	0.9069817323848	6401	2567	3014	3387	0.470863927511326	2501
TCCTCAATCGTCCTTA-5	5	Pass	27950	0.672307692307692	0.323327370304115	0.845295169946333	1819	657	1437	382	0.789994502473887	1361
TTAAGGTGTCATGAGC-3	3	Pass	27932	0.778139768008019	0.472325648002291	0.907632822569096	3304	1385	2183	1121	0.660714285714286	1682
TGCATTAAGGACACTT-6	6	Pass	27919	0.787958021419105	0.533471829220244	0.920305168523228	5764	2386	2520	3244	0.437196391394865	2554
GTTAAGTGTAGCCATA-4	4	Pass	27917	0.780492173227782	0.396711681054555	0.908192140989361	2937	930	2269	668	0.772557030983997	1536
TGGATTCAGCCGCTAA-6	6	Pass	27911	0.766292859446097	0.562609723764824	0.903873024972233	6070	2511	2889	3181	0.475947281713344	3386
GATTCAATCAGGTCCA-5	5	Pass	27908	0.758026372366347	0.515156944245378	0.896839615880751	2997	1589	1543	1454	0.514848181514848	1683
GCTTTACGTCACCAAA-6	6	Pass	27904	0.753261181192661	0.439686066513761	0.890696674311927	7026	2631	3311	3715	0.471249644178765	2860
CCCTGGACAGGCCAAA-4	4	Pass	27902	0.783097985807469	0.540893125940793	0.912192674360261	6962	2843	3366	3596	0.483481758115484	3724
AAGCATGAGCGATACT-5	5	Pass	27891	0.794342260944391	0.444802983041124	0.913556344340468	7351	2591	3905	3446	0.531220242143926	1619
TGTTGTGCAGGCCATT-3	3	Pass	27861	0.723986935142314	0.416280822655325	0.868848928609885	4815	2033	2359	2456	0.489927310488058	2366
CTTTGAGCAGGCGAGT-4	4	Pass	27766	0.77458042209897	0.430922711229561	0.906000144061082	7481	2727	3549	3932	0.474401817938778	2729
GTAGTTATCTGTTGCC-6	6	Pass	27749	0.718656528163177	0.520775523442286	0.872283685898591	4543	2091	1995	2548	0.439137134052388	1769
CGAAGAATCCTGCGAA-3	3	Pass	27669	0.691026058043298	0.448407965593263	0.848494705265821	6515	2409	2881	3634	0.442210283960092	4061
CTGTTAAAGTAGAGGC-3	3	Pass	27657	0.784105289800051	0.449976497812489	0.914054308131757	7223	2528	4107	3116	0.568600304582583	3656
GCCAATTAGGGTCTAT-3	3	Pass	27607	0.798927808164596	0.396131415945231	0.920491179773246	7874	2415	3639	4235	0.462153924307849	1212
GGAGCGATCTGTTGCC-4	4	Pass	27604	0.767751050572381	0.485726706274453	0.903854513838574	3405	1527	1952	1453	0.573274596182085	2233
CCAATATCATATTGAC-3	3	Pass	27594	0.767485685293905	0.524860476915272	0.905051822860042	6043	2338	2865	3178	0.474102267085884	2582
CCTAATCGTTTAGTCC-5	5	Pass	27567	0.775964014945406	0.579787426996046	0.90829615119527	12083	3689	4686	7397	0.387817594968137	2807
GTTCACCTCTACCTGC-6	6	Pass	27556	0.769342429960807	0.554724923791552	0.909166787632457	8017	2837	3292	4725	0.410627416739429	2632
AGTAGGATCCAGGTTG-5	5	Pass	27550	0.777096188747731	0.478838475499093	0.910344827586207	4979	2068	2635	2344	0.529222735489054	2461
GTCTAACAGCTTCCCG-4	4	Pass	27549	0.764927946567934	0.506733456749791	0.901920214889833	6668	2603	2684	3984	0.40251949610078	1665
TGAGGAGGTGGAAGGC-4	4	Pass	27533	0.749718519594668	0.509897214251989	0.882540950858969	3279	1618	1533	1746	0.467520585544373	1542
AGACCCGGTTAGCGTA-5	5	Pass	27526	0.770398895589624	0.566555256848071	0.903400421419749	6809	2709	3532	3277	0.518725216625055	2816
GAAGCCTGTCGTAAAT-6	6	Pass	27521	0.7899058900476	0.560263071836053	0.916863486065187	9994	3340	3664	6330	0.36661997198319	2098
CCCGTTGTCAGCTAAC-5	5	Pass	27503	0.758899029196815	0.499800021815802	0.891393666145511	5095	2145	2543	2552	0.499116781157998	1871
AAGCTAGAGGTAACGA-6	6	Pass	27502	0.765835211984583	0.539378954257872	0.899025525416333	4495	1968	2219	2276	0.493659621802002	2546
TCTCCTCGTTGGCGTG-5	5	Pass	27463	0.794851254415031	0.413829516076175	0.909405381786403	5592	2285	2953	2639	0.52807582260372	1078
TCGCATTGTCAACAAT-3	3	Pass	27460	0.758994901675164	0.50313182811362	0.896722505462491	11436	3598	4212	7224	0.368310598111228	1782
GGACGGATCCTTGAGG-6	6	Pass	27459	0.746931789213009	0.455187734440439	0.885028588076769	3907	1821	1610	2297	0.41208088047095	952
GCGCGATTCGTGCTTC-3	3	Pass	27384	0.798203330411919	0.45292871749927	0.920099328074788	7701	2698	3865	3836	0.50188287235424	3602
CATCAATCAGTTTACG-4	4	Pass	27383	0.727203009166271	0.471752547200818	0.870759230179308	5282	2234	2197	3085	0.415940931465354	2582
GCAGGAAGTACCCACC-3	3	Pass	27382	0.800087648820393	0.480534657804397	0.92045869549339	5924	2273	3001	2923	0.506583389601621	1743
GAAGCTAAGTCCTGAG-5	5	Pass	27372	0.7900774514102	0.447464562326465	0.911698085634955	6176	2472	3276	2900	0.530440414507772	3199
GCATGAAAGTCAGTAC-6	6	Pass	27353	0.719811355244397	0.441011954813	0.871860490622601	3195	1236	2195	1000	0.687010954616588	1574
ATCCAACAGGTCAAAG-6	6	Pass	27347	0.794310161992175	0.568106190807036	0.91977182140637	8364	2915	3171	5193	0.379124820659971	2066
CGCAATTAGGAGCACG-3	3	Pass	27344	0.791252194265652	0.475351082504389	0.913509362200117	7845	2704	3884	3961	0.495092415551307	2358
GTTCTCATCCTTGAGG-3	3	Pass	27328	0.715822599531616	0.415581088992974	0.867937646370024	3396	1464	1917	1479	0.564487632508834	1524
TCCTCACAGGAGCACG-5	5	Pass	27311	0.775511698582989	0.481637435465563	0.903152575885174	4856	1946	2757	2099	0.567751235584844	2694
CGGTAACGTGGTGAGA-4	4	Pass	27301	0.573532105051097	0.335408959378777	0.776784733159958	3565	1662	1627	1938	0.456381486676017	1714
TTGGATCAGCCGGTAC-6	6	Pass	27255	0.788736011740965	0.477710511832691	0.911208952485782	6294	2462	3191	3103	0.506990784874484	2592
GTAGTTATCCCAGTAG-5	5	Pass	27222	0.742818308720888	0.383366394827713	0.883182719858938	4690	1679	2884	1806	0.614925373134328	2119
GAGCAAGGTTGAGGTC-6	6	Pass	27190	0.782309672673777	0.538139021699154	0.90794409709452	6597	2381	3659	2938	0.55464605123541	2459
AGCAACAAGGGTGAAC-6	6	Pass	27120	0.779461651917404	0.418030973451327	0.904941002949852	5399	1901	3444	1955	0.63789590664938	2412
AGTTATGTCGCTCCAT-5	5	Pass	27104	0.790436835891381	0.438053423848878	0.911009445100354	2238	914	1574	664	0.703306523681859	5033
TTATTGCTCCCATAGG-4	4	Pass	27054	0.777112441783101	0.461447475419531	0.910475345605086	3980	1734	2353	1627	0.591206030150754	2587
TGAGGAGGTAGGATTT-4	4	Pass	27053	0.778804568809374	0.536058847447603	0.913207407681218	5628	2310	2709	2919	0.48134328358209	3105
AAACATGCATTGTCCT-3	3	Pass	27033	0.773684015832501	0.543927791957977	0.907076536085525	7644	2972	3432	4212	0.448979591836735	2946
GACGTAAAGGGCTTAT-4	4	Pass	27022	0.791059136999482	0.453445340833395	0.915180223521575	4191	1792	2491	1700	0.594368885707468	1909
AGTCAAGAGCTTATGA-6	6	Pass	27010	0.637578674564976	0.316660496112551	0.810958904109589	1823	780	1274	549	0.69884805266045	1521
ATGTAACGTTCCGCAC-3	3	Pass	26998	0.787762056448626	0.565560411882362	0.920660789688125	6030	2437	2429	3601	0.402819237147595	2455
AATATCCCAAGGTGGC-5	5	Pass	26990	0.481104112634309	0.301259725824379	0.690996665431641	2212	1226	1188	1024	0.537070524412297	1241
ACCTAAGGTAAGCTTG-6	6	Pass	26982	0.76354606774887	0.421206730412868	0.89871025127863	3683	1676	2036	1647	0.552810209068694	1783
TGAGGTGCATTGTCCT-3	3	Pass	26969	0.796395861915533	0.529570988913197	0.91823946012088	7780	2825	2949	4831	0.379048843187661	2000
GTTGGCGGTTTGTCTA-3	3	Pass	26963	0.628787597819234	0.312687757297037	0.805956310499574	2244	952	1343	901	0.598484848484849	957
CTTCATCCAAGGTACG-6	6	Pass	26928	0.732954545454545	0.408719548425431	0.881201723113488	3812	1771	1909	1903	0.500786988457503	2162
ATGTAAGCAGGTTCAC-4	4	Pass	26924	0.795201307383747	0.580560095082454	0.91795424156886	10611	3527	5034	5577	0.474413344642352	4783
TTCGCAACAGTTTGTG-5	5	Pass	26922	0.656971993165441	0.353985587994948	0.833741921105416	2747	1136	1867	880	0.679650527848562	1373
AAACCGCGTTCCAGGG-4	4	Pass	26896	0.754982153480071	0.444006543723974	0.895040154669839	6098	2328	3188	2910	0.522794358806166	2341
ATCCCGCGTATTGGAT-5	5	Pass	26896	0.794541939321832	0.555063950029744	0.919913741820345	9367	3472	4102	5265	0.437920358706096	3358
GGCTGTCAGTCCTTCA-5	5	Pass	26852	0.779532250856547	0.538097720840161	0.909839118129003	6169	2531	2584	3585	0.418868536229535	1713
TAGGCTTAGACAGGCG-3	3	Pass	26821	0.807874426755155	0.478692069646919	0.928973565489728	3942	1660	2509	1433	0.636478944698123	1620
GGATTTATCCGGCTAA-3	3	Pass	26782	0.789933537450527	0.512545739675902	0.920356956164588	10325	3229	5001	5324	0.484358353510896	3964
GCAAGTGCACCTCGCT-3	3	Pass	26781	0.771218401105261	0.519584780254658	0.904148463462903	2188	1061	1249	939	0.570840950639854	5290
TTCTTAGGTGGGAACA-4	4	Pass	26778	0.780939577264919	0.45806258869221	0.908320262902383	4341	1769	2334	2007	0.537664132688321	1995
CCCTAATGTATTCGTC-4	4	Pass	26774	0.781691192948383	0.570180025397774	0.911780085157242	5553	2381	2612	2941	0.470376373131641	3055
TGCATGAGTACCGGAT-5	5	Pass	26773	0.724386508796175	0.484405931348747	0.881223620812012	3041	1578	1144	1897	0.376192042091417	725
GGCGGTTTCAGGCCTA-3	3	Pass	26770	0.769219275308181	0.558871871497946	0.903511393350766	6040	2396	2969	3071	0.491556291390728	1927
ATCCCGCGTTGAGCCG-5	5	Pass	26737	0.767999401578337	0.548528256722893	0.903915921756368	5708	2315	2328	3380	0.407848633496847	2323
GGTAACCGTCATCAAG-3	3	Pass	26733	0.787079639397	0.57277522163618	0.91295402685819	9277	3164	3831	5446	0.412956774819446	2222
AGAACCGCAGCTTACA-4	4	Pass	26684	0.776532753710089	0.537138360065957	0.90604856843052	7032	2685	2873	4159	0.408560864618885	2551
TCAAGGAAGTTAGGCT-6	6	Pass	26674	0.777723626002849	0.495163829946765	0.912236634925396	6869	2537	3039	3830	0.442422477798806	2275
TTAACCAAGCCTCTCG-4	4	Pass	26658	0.763785730362368	0.536874484207367	0.901305424262885	5513	2419	2477	3036	0.449301650643933	2122
CTCCGGACAAACCTTG-4	4	Pass	26646	0.804398408766794	0.531224198754034	0.925467237108759	9061	3064	4021	5040	0.443770003310893	1607
AAAGCCGCAGTTTACG-3	3	Pass	26621	0.792907854701176	0.519364411554788	0.917208219075166	8589	3169	3476	5113	0.40470369076726	1858
TTTGACCGTTTGTTGC-5	5	Pass	26593	0.771105178054375	0.467867483924341	0.903019591621855	5245	2047	2939	2306	0.560343183984747	1983
GGTGAGGTCAACAAGG-3	3	Pass	26589	0.739290684117492	0.428335025762533	0.885892662379179	6217	2178	2949	3268	0.474344539166801	1549
GCACATTAGTATCGCG-4	4	Pass	26589	0.796269133852345	0.501071871826695	0.920042122682312	9900	2991	5762	4138	0.582020202020202	3500
TGCTCCGTCCAAGTTA-4	4	Pass	26589	0.77114596261612	0.443980593478506	0.904020459588552	8395	2850	3832	4563	0.45646217986897	2654
ACCTGGATCTTTGTAC-5	5	Pass	26581	0.794590120762951	0.596365825213498	0.925962153417855	7408	2924	3490	3918	0.471112311015119	2194
TCCTGGTTCTTGGACG-4	4	Pass	26575	0.772492944496707	0.460169332079022	0.906001881467545	6211	2363	3239	2972	0.521494123329577	2301
GCTCATTGTCCGTGAG-5	5	Pass	26571	0.723796620375597	0.424936961348839	0.874713033005909	4496	1764	2517	1979	0.559830960854093	1927
TATATCCTCCTCATGC-4	4	Pass	26570	0.793978170869402	0.490477982687241	0.921528039141889	10750	3175	4911	5839	0.456837209302326	3278
AGGAACCAGAGCCGCT-4	4	Pass	26564	0.784708628218642	0.5853787080259	0.913529588917332	6993	2765	3152	3841	0.450736450736451	2754
GGAACCACAATCCTGA-3	3	Pass	26537	0.791762444888269	0.467799675924181	0.916795417718657	8897	3079	4296	4601	0.48285939080589	2645
TGATCACAGTAGCCAT-4	4	Pass	26537	0.787202773486076	0.569092210875382	0.915250405094773	5120	2266	2721	2399	0.5314453125	2029
CGGCAATGTCACAAAT-5	5	Pass	26531	0.791300742527609	0.470543892050809	0.918208887716256	7628	2701	3604	4024	0.472469847928684	3028
CATGAGGCAGCAACAG-6	6	Pass	26520	0.78367269984917	0.559389140271493	0.90999245852187	8847	3206	4099	4748	0.463320899740025	3606
ACGCAAGCACTCAACA-5	5	Pass	26503	0.770667471606988	0.485567671584349	0.90314304041052	7346	2718	3996	3350	0.543969507214811	4106
GAGCTTGTCCTAAGAC-5	5	Pass	26503	0.771120250537675	0.391917896087235	0.905029619288382	8276	2646	3763	4513	0.454688255195747	2100
GGTTGAGCAATTAAGG-6	6	Pass	26500	0.786490566037736	0.401471698113208	0.911660377358491	7140	2447	3839	3301	0.537675070028011	2017
CTGCAATAGGTAACGA-5	5	Pass	26490	0.78637221593054	0.548433371083428	0.917855794639487	8562	3066	3730	4832	0.435645877131511	2869
CTCGTTATCGAGGAGT-3	3	Pass	26477	0.619103372738603	0.347395853004495	0.807115609774521	2680	1125	1706	974	0.636567164179105	2500
CCATTGTGTTCTTTAG-4	4	Pass	26468	0.776371467432371	0.544128759256461	0.907888771346532	5107	2238	2523	2584	0.494027804973566	3123
TTTGCGGAGCACCACA-3	3	Pass	26462	0.780439876048674	0.551961303000529	0.915879374196962	11992	3435	4340	7652	0.36190793862575	1706
TTCGGTACAGCAACCT-3	3	Pass	26446	0.774861982908568	0.527565605384557	0.905808061710656	5787	2280	2351	3436	0.40625540003456	2080
GAAGGCTAGGCCTAAT-6	6	Pass	26438	0.75648687495272	0.532945003404191	0.905779559724639	5143	2281	2316	2827	0.450320824421544	2657
TACCGCAAGAACCTAC-5	5	Pass	26432	0.788286924939467	0.477451573849879	0.913892251815981	8760	2996	4091	4669	0.467009132420091	3742
CACTTAAAGTTATGGC-5	5	Pass	26400	0.770984848484849	0.455795454545455	0.904507575757576	6490	2294	3290	3200	0.50693374422188	1792
GATTATGTCATTACAG-5	5	Pass	26391	0.774165435186238	0.457466560569891	0.906255920578985	9127	3183	4471	4656	0.489865235016983	3122
TCGGTAAGTGGATTCA-5	5	Pass	26387	0.742714215333308	0.47678781218024	0.886421343843559	2714	1475	1313	1401	0.483787767133382	1352
GCTCCTTAGCAAGGGT-4	4	Pass	26383	0.76007277413486	0.473221392563393	0.896903308948945	3862	1739	2055	1807	0.532107716209218	3209
TATTAGCCAGCTACGT-5	5	Pass	26371	0.787873042357135	0.566265973986576	0.917409275340336	5689	2221	2943	2746	0.517314114958692	2872
CCCAACCGTTTATCGC-6	6	Pass	26340	0.768299164768413	0.424145785876993	0.903302961275626	7931	2267	4366	3565	0.550498045643677	2488
TTTACGCGTGTTTCAC-5	5	Pass	26328	0.80503646308113	0.48389547250076	0.921262534184139	8542	2948	3584	4958	0.419573870287989	1393
CCTCAGTTCCCTCGCA-3	3	Pass	26320	0.768161094224924	0.562082066869301	0.906762917933131	9497	3342	4319	5178	0.454775192165947	2855
ATGTTTGAGGAAGTAT-5	5	Pass	26306	0.776438835246712	0.58309891279556	0.914696267011328	6756	2615	2758	3998	0.408229721728834	2154
TCTATGTTCCAGGGAG-3	3	Pass	26288	0.80222915398661	0.565581253804017	0.925174984783932	8310	3037	3132	5178	0.376895306859206	2424
GCACGCTAGTCACCAG-4	4	Pass	26288	0.781801582471089	0.472611077297626	0.907181984175289	8356	2978	3772	4584	0.451412158927717	1970
ATTAGGTGTGATGAGG-6	6	Pass	26287	0.803020504431849	0.493970403621562	0.924943888614144	7998	2861	3427	4571	0.428482120530133	2521
CACTGACCATAAGTCT-5	5	Pass	26259	0.746410754408013	0.435964812064435	0.892646330781827	4569	2013	2301	2268	0.503611293499672	1405
ATTATCCTCAAAGGCA-4	4	Pass	26257	0.787370986784477	0.465437788018433	0.912251970902997	8467	2851	3468	4999	0.409590173615212	3229
GTCGAGGAGGAAGCTA-5	5	Pass	26246	0.771584241408215	0.533224110340623	0.898232111559857	4046	1893	2114	1932	0.522491349480969	2653
TGATGATGTGAGACTC-6	6	Pass	26194	0.781362144002443	0.550393219821333	0.915476826754218	4298	1931	1956	2342	0.455095393206142	2568
CCCTCAGTCACAGCCA-5	5	Pass	26154	0.782136575667202	0.480576584843619	0.910109352297928	11889	3506	5149	6740	0.433089410379342	4252
TGGTTGAGTAATCGTG-6	6	Pass	26150	0.55678776290631	0.333269598470363	0.756214149139579	1271	705	769	502	0.605035405192762	2285
CTAATGTCATAAAGCA-3	3	Pass	26127	0.771385922608796	0.460366670494125	0.906571745703678	5812	2293	3205	2607	0.551445285615967	2027
GTCCTCAGTTTCCTCC-6	6	Pass	26123	0.757493396623665	0.521111664050836	0.896795926960916	14167	3851	4966	9201	0.350532928636973	2702
GCCTGCTGTTGAGGTC-6	6	Pass	26109	0.749779769428167	0.439082308782412	0.889118694702976	2189	1175	1106	1083	0.50525354042942	1000
GCAATCTAGATTGAGG-5	5	Pass	26108	0.753830243603493	0.388386701394209	0.891565803585108	6121	2082	3806	2315	0.621793824538474	1976
TGAACAGAGGCGGATG-5	5	Pass	26103	0.799831436999579	0.496264797149753	0.918093705704325	9123	3008	3717	5406	0.407431765866491	2634
GGTTGCTCACTAAGAA-3	3	Pass	26097	0.779284975284516	0.447407748017013	0.907154079012913	9020	2890	3908	5112	0.433259423503326	1879
TTGGATATCATTCATC-5	5	Pass	26086	0.767844820976769	0.552480257609446	0.904891512688799	12226	3730	5306	6920	0.433993129396368	3748
CTAAAGCTCCATCAGG-5	5	Pass	26067	0.798557563202517	0.478075727931868	0.91590900372118	11685	3471	4736	6949	0.40530594779632	2301
CTGTTCATCCTAATGA-4	4	Pass	26052	0.78327959465684	0.536004913250422	0.909104867188699	5370	2484	2496	2874	0.464804469273743	3109
GAGGCTTGTATTGTCC-3	3	Pass	26046	0.775128618597865	0.510519849497044	0.905935652307456	2918	1531	1562	1356	0.535298149417409	1763
CCTTAACGTTAAATGC-6	6	Pass	26039	0.772840738891663	0.368524136871616	0.898844041629863	5029	1636	3343	1686	0.664744482004375	2241
GACCTCAAGTTTCCTG-4	4	Pass	26027	0.780497176009529	0.492258039727975	0.910093364582933	9521	3053	4370	5151	0.458985400693204	2482
ATTTGCAAGTTATTCC-5	5	Pass	26023	0.779694885293779	0.517503746685624	0.911655074357299	9043	2918	3661	5382	0.404843525378746	3038
AATTAGGCATAAAGCA-5	5	Pass	26006	0.789125586403138	0.528531877259094	0.919287856648466	8698	2913	3492	5206	0.40147160266728	1704
AGGTCAAAGCGGTTAT-6	6	Pass	25995	0.755799192152337	0.507636083862281	0.897057126370456	5587	2330	2485	3102	0.444782530875246	2865
CTAACCACACAGGAAT-5	5	Pass	25992	0.782202216066482	0.568674976915974	0.914742997845491	7831	2888	3947	3884	0.504022474779722	4553
TTTCCACCAATGCGCT-3	3	Pass	25980	0.77752117013087	0.543033102386451	0.912740569668976	6470	2427	2747	3723	0.424574961360124	1855
TCCATTGTCTCAATAG-5	5	Pass	25971	0.640291093912441	0.321512456201147	0.829540641484733	1609	539	1264	345	0.785581106277191	1505
TGGTCATAGCGAAGTA-5	5	Pass	25970	0.75987678090104	0.476164805544859	0.897882171736619	3982	1739	2108	1874	0.529382219989955	2376
GGGTGTTGTCACAGAC-5	5	Pass	25960	0.715408320493066	0.416987673343606	0.867835130970724	2241	849	1591	650	0.709950914770192	1583
CCAGACTCAGGTTACC-4	4	Pass	25909	0.769346559110734	0.53120537265043	0.905168088309082	4949	2056	2179	2770	0.440290967872297	1639
TGCTTCATCATAAGCC-6	6	Pass	25873	0.744134812352646	0.460595988095698	0.886097476133421	3605	1541	2351	1254	0.652149791955617	2716
AGAATCTGTTCCATTA-4	4	Pass	25852	0.789842178554851	0.514041466811078	0.918768373820207	4334	1805	2080	2254	0.479926165205353	4143
AGTTATGTCACACAGT-6	6	Pass	25811	0.766804850645074	0.461082484212158	0.903219557552981	6512	2342	3864	2648	0.593366093366093	2890
TATTTGCTCAATGTCA-3	3	Pass	25806	0.757537006897621	0.523986669766721	0.897388204293575	8165	3028	3263	4902	0.399632578077159	3921
TTGAGGCGTCACCTAT-5	5	Pass	25803	0.778397860713871	0.420377475487346	0.905398597062357	5430	2141	2767	2663	0.509576427255985	1932
TCGTTACGTCATAACG-5	5	Pass	25775	0.788826382153249	0.569272550921435	0.916818622696411	8245	3086	3643	4602	0.441843541540327	3011
TAGTAAGCATCGCTCC-3	3	Pass	25770	0.784633294528522	0.464610011641444	0.911408614668219	7026	2554	3564	3462	0.507258753202391	1848
ACTAATCCATTGTCCT-4	4	Pass	25752	0.701731904318111	0.447499223361292	0.856244175209693	6310	2375	2683	3627	0.425198098256735	1688
TGCTCACTCATTGTCT-3	3	Pass	25698	0.775118686279088	0.536267413806522	0.906296209821776	6851	2650	3001	3850	0.438038242592322	3177
CATAATGTCATGCTCC-5	5	Pass	25694	0.782828675955476	0.3757297423523	0.909317350354168	7186	2458	2906	4280	0.404397439465628	528
CTAAATGTCCGGTTGA-5	5	Pass	25683	0.622980181442978	0.378187906397228	0.811237005022778	2145	1146	1189	956	0.554312354312354	1364
GTACTTAAGGCGAAAC-5	5	Pass	25680	0.790848909657321	0.547274143302181	0.91791277258567	9480	3012	3597	5883	0.379430379746835	3093
GCCTTACTCTAAGTGC-6	6	Pass	25641	0.774618774618775	0.525642525642526	0.902304902304902	6249	2527	2692	3557	0.430788926228197	2240
CAAACACTCCTCAGCT-4	4	Pass	25615	0.771344915088815	0.541401522545384	0.906109701346867	6515	2467	2782	3733	0.427014581734459	2412
TTTGTTGGTACCTTAC-6	6	Pass	25608	0.737035301468291	0.447633552014995	0.879373633239613	2669	1134	1716	953	0.64293742974897	1049
TGTGGCCAGCATGTTA-6	6	Pass	25571	0.669312893512182	0.329513902467639	0.845645457745102	1238	570	893	345	0.721324717285945	1040
CTACTAAAGACAACAG-5	5	Pass	25539	0.698069619014057	0.395747680018795	0.84917185481029	4402	1844	2350	2052	0.533848250795093	2035
TCGTTTCCAATTAGCT-5	5	Pass	25538	0.760787845563474	0.453285300336753	0.899483123188973	4928	2109	2626	2302	0.532873376623377	2385
CCTATATTCCTGGCTT-6	6	Pass	25537	0.774209969847672	0.562595449739594	0.908172455652583	10417	3345	4436	5981	0.425842373044063	4000
CCTTCGTAGGAGCACG-6	6	Pass	25532	0.798292339025537	0.44579351402162	0.918768604104653	6001	2294	3062	2939	0.510248291951341	1514
CTTACCTCAATAGTCT-6	6	Pass	25518	0.756485617995141	0.544008151109021	0.896582804295008	6943	2637	2840	4103	0.409045081376926	3569
TCATGAGGTCACCAAA-5	5	Pass	25507	0.792135492217823	0.479123377896264	0.916023052495393	10919	3290	5112	5807	0.468174741276674	3299
GTTAGACTCCTCACTA-3	3	Pass	25504	0.706791091593476	0.407230238393977	0.863825282308657	2983	1282	1803	1180	0.604425075427422	1582
TTGGATATCAAATCGC-5	5	Pass	25501	0.61354456687973	0.347633426140151	0.802243049292185	3662	1316	2766	896	0.755324959038777	2768
GCCAATAGTTGGTGAC-3	3	Pass	25499	0.777520687085768	0.37938742695792	0.906741440840817	6321	2191	2879	3442	0.45546590729315	1188
AATGGCGCAGTAAAGC-5	5	Pass	25493	0.787235711764014	0.554191346644177	0.917781351743616	8546	3089	4078	4468	0.477182307512286	4146
CGAAGAATCCAGGTCA-4	4	Pass	25466	0.649336370062044	0.46458022461321	0.820427236315087	1519	566	1143	376	0.752468729427255	7413
CTAATTGAGCGTGCGT-4	4	Pass	25439	0.777585596918118	0.540115570580605	0.910059357679154	4174	1897	2083	2091	0.499041686631529	1829
TGCATCCTCTGGTCCT-5	5	Pass	25439	0.7670899013326	0.548567160658831	0.903298085616573	4846	2035	2436	2410	0.502682624845233	2399
ATCACACAGGGCCACT-4	4	Pass	25437	0.803200062900499	0.540708416873059	0.924204898376381	7418	2887	3047	4371	0.41075761660825	1781
CGCTTAACATAGCGAG-3	3	Pass	25399	0.785857710933501	0.451789440529155	0.912201267766448	6438	2553	3049	3389	0.473594283939112	2918
GCCACACAGCATGTTA-6	6	Pass	25392	0.645557655954631	0.332624448645243	0.821794265910523	1488	527	1153	335	0.774865591397849	1232
AAGTTACGTCACACCC-4	4	Pass	25389	0.789751467170822	0.431643625192012	0.911182007956202	9537	2945	4676	4861	0.490300933207508	3746
CTTGTTCCATCAATCG-6	6	Pass	25352	0.759151151782897	0.459805932470811	0.891369517197854	4090	1623	2558	1532	0.625427872860636	1852
AGTAGCTTCGACCTGA-6	6	Pass	25345	0.71809035312685	0.420240678634839	0.868258039060959	3144	1342	1811	1333	0.576017811704835	1951
GGCTATGTCGGGACCT-5	5	Pass	25342	0.76631678636256	0.423052639886355	0.896614316155	7650	2320	4871	2779	0.636732026143791	3728
AGGAAACGTTAGTGAT-3	3	Pass	25307	0.759947840518434	0.431185047615284	0.889832852570435	4016	1852	2133	1883	0.531125498007968	1963
CCTGGATCAATATGGA-4	4	Pass	25297	0.773688579673479	0.546784203660513	0.908763885045658	4842	2283	2055	2787	0.424411400247831	2139
TGACTTCGTAAGGTTT-5	5	Pass	25264	0.646770107663078	0.36989392020266	0.825443318556048	2530	1112	1605	925	0.634387351778656	2352
GCATCCTTCGCAATCG-5	5	Pass	25242	0.794231835829174	0.570675857697488	0.920846208699786	7117	2587	3065	4052	0.43065898552761	2361
GCTTCGCGTGATGAGG-4	4	Pass	25205	0.790954175758778	0.449037889307677	0.914501091053362	2973	1408	1783	1190	0.599730911537168	1204
TCACATAAGGATTGCT-5	5	Pass	25193	0.720358829833684	0.441868773071885	0.874806493867344	3552	1357	2450	1102	0.689752252252252	1072
AAGTCTATCATTGCGG-6	6	Pass	25193	0.776961854483388	0.539078315405073	0.910014686619299	3411	1851	1671	1740	0.489885664028144	1749
TGTGCTGAGCCTAACG-3	3	Pass	25187	0.76138484138643	0.553380712272204	0.903283439869774	4709	2125	2171	2538	0.461032066256105	1884
CTAACCACACCAAAGG-4	4	Pass	25183	0.779097009887623	0.550093316920145	0.904816741452567	6648	2699	2817	3831	0.423736462093863	2994
CAGGACACAGGCCAAA-6	6	Pass	25172	0.786032099157794	0.548347370093755	0.9142300969331	6177	2491	2599	3578	0.420754411526631	2920
AGAATCTGTTGCACGG-4	4	Pass	25171	0.76107425211553	0.486234158356839	0.895077668745779	5915	2246	2904	3011	0.490955198647506	2041
TACCTTTAGAACAAGT-6	6	Pass	25171	0.780580827142346	0.484724484525843	0.908903102777005	8044	2923	4513	3531	0.561039283938339	3653
CGCGGATTCGGTCAGC-6	6	Pass	25143	0.799069323469753	0.514218669212107	0.922642484985881	8296	2721	3632	4664	0.437801350048216	3174
AAGACATAGTCATCCC-5	5	Pass	25137	0.786490034610335	0.536499980109003	0.917770617018737	1730	857	1123	607	0.649132947976879	3886
AGTCCTGAGGAGGTTA-6	6	Pass	25126	0.787948738358672	0.550107458409616	0.915107856403725	7777	3030	3853	3924	0.495435257811495	2813
GGACATAAGATGCCTG-4	4	Pass	25122	0.775415970066078	0.575352280869358	0.908805031446541	6693	2713	3020	3673	0.45121769012401	2449
GGAATCTTCACTAATG-6	6	Pass	25090	0.775886807493025	0.553607014746911	0.908609007572738	7068	2598	3566	3502	0.504527447651387	5107
AAACAGCCAGCAACCT-3	3	Pass	25084	0.735568489874023	0.364535161856163	0.878926805932068	3812	1157	2993	819	0.785152151101784	1511
ACTTATCTCGGGATTT-6	6	Pass	25054	0.77764029695857	0.482837071924643	0.904685878502435	6169	2325	3365	2804	0.545469281893338	2157
GGTACAAAGAGGATAT-5	5	Pass	25045	0.773008584547814	0.527410660810541	0.901497304851268	6007	2509	2682	3325	0.446479107707674	2366
GGTAAACCAGTACCGT-5	5	Pass	25044	0.764574349145504	0.499840281105255	0.898179204599904	7963	2812	3988	3975	0.500816275273138	3466
CGTTAACAGCAAGGGT-5	5	Pass	25032	0.805369127516778	0.486017897091723	0.925095877277085	7566	2752	3430	4136	0.453343906952154	3136
CGTGCTTTCCAACTGG-3	3	Pass	24988	0.787097806947335	0.568152713302385	0.916639987193853	3029	1526	1575	1454	0.519973588643116	1922
ATGCCTGAGACTTATG-3	3	Pass	24975	0.763443443443443	0.540980980980981	0.901941941941942	7077	2781	3047	4030	0.430549667938392	1570
GGTCAATTCGGTTAGT-5	5	Pass	24974	0.636061503964123	0.331905181388644	0.813445983823176	2456	1077	1600	856	0.651465798045603	1801
GTGTTCCTCTGCAAAC-5	5	Pass	24970	0.748698438125751	0.371645975170204	0.886784140969163	3916	1553	2061	1855	0.526302349336057	752
CGCAATGTCTTGGACG-6	6	Pass	24947	0.361326011143625	0.239788351304766	0.621718042249569	798	561	345	453	0.432330827067669	1198
GAGTTGCGTCGACTAA-4	4	Pass	24943	0.770316321212364	0.474080904462174	0.90398107685523	4052	1618	2442	1610	0.602665350444225	1492
CTCTCACAGCACCACA-6	6	Pass	24930	0.797432811873245	0.515724027276374	0.920818291215403	3978	1710	1731	2247	0.435143288084465	2085
AACCTCACAAGTAAGC-6	6	Pass	24902	0.705324873504136	0.439081198297326	0.865673439884347	4314	1756	2679	1635	0.621001390820584	2180
CGTAGCGGTAATCCCT-5	5	Pass	24884	0.7989069281466	0.460577077640251	0.920752290628516	6378	2404	2888	3490	0.452806522420822	2454
TTGTCAAAGGATCCGC-6	6	Pass	24873	0.767900936758734	0.473404896876131	0.903027379085756	5899	2304	3385	2514	0.57382607221563	2953
TAACCAGGTTTAGTCC-5	5	Pass	24872	0.768494692827276	0.474348665165648	0.903908009006111	6259	2340	3104	3155	0.495925866751877	1803
ATGTTCAAGTCTTGAA-5	5	Pass	24852	0.75921455013681	0.439723161113794	0.893932077901175	5079	2005	2877	2202	0.566450088600118	2153
TTAGCGGTCACTTTAC-5	5	Pass	24852	0.760260743602125	0.516135522291969	0.902341863833897	10212	2794	6288	3924	0.615746180963572	3767
CTCACTCAGCGATACT-6	6	Pass	24841	0.787729962561894	0.494464796103217	0.91755565395918	8226	2872	4535	3691	0.551300753707756	4621
TAGCGGCTCCGGTTGA-6	6	Pass	24841	0.78217463065094	0.563664908820096	0.914375427720301	6827	2677	2726	4101	0.399296909330599	1853
CTGACATAGAATGACG-6	6	Pass	24829	0.732006927383302	0.46933021869588	0.881227596761851	6573	2290	4128	2445	0.628023733455043	4037
TAGCAGGCACGAACAG-6	6	Pass	24829	0.785734423456442	0.545088404688066	0.920415642998107	5929	2457	2893	3036	0.487940630797774	4130
AATCATGTCCCGTTTA-6	6	Pass	24818	0.779192521556935	0.454831170924329	0.903336288177935	5539	2127	3026	2513	0.546307997833544	2102
TCCTTTACAAGGGTTG-4	4	Pass	24817	0.786114357093928	0.532094934923641	0.91308377321997	5191	2328	2305	2886	0.444037757657484	1789
AACAGGATCGACAAAG-3	3	Pass	24813	0.7634304598396	0.386168540684319	0.896989481320276	3699	1310	2720	979	0.735333874020005	2243
AAGCCTTAGCACTAGT-4	4	Pass	24811	0.775059449437749	0.529039538914191	0.9042763290476	5622	2423	2302	3320	0.409462824617574	2325
ATGTAACGTTGCCTCA-4	4	Pass	24809	0.781409972187513	0.54157765327099	0.912088355032448	5126	2137	2273	2853	0.443425673039407	2496
CCCGTAAAGTCATTGA-3	3	Pass	24791	0.731112097132024	0.413093461336775	0.881287564035335	3225	1453	1922	1303	0.595968992248062	1116
ACCGCAATCACAGACT-6	6	Pass	24780	0.738054882970137	0.483535108958838	0.885149313962873	4878	1869	2860	2018	0.586305863058631	3096
ACGAAGTCAGGAACAT-3	3	Pass	24779	0.751927034989306	0.509221518221074	0.894305662052545	5714	2258	3306	2408	0.578578928946447	4053
CATTATCTCTTCAATC-6	6	Pass	24778	0.793526515457261	0.396521107434014	0.912946969085479	6020	2140	3599	2421	0.597840531561462	3090
ATTGCAGGTCCCGAAG-3	3	Pass	24725	0.77989888776542	0.556117290192113	0.914580384226491	5106	2186	2310	2796	0.4524089306698	1842
CAGCCTAAGACAACAG-3	3	Pass	24708	0.779221304840538	0.394609033511413	0.908531649668124	2872	1224	1871	1001	0.651462395543176	894
AGAAACTAGTAACGAG-6	6	Pass	24706	0.721970371569659	0.430178903909981	0.865174451550231	5143	2012	2927	2216	0.569123079914447	2195
GACCTGATCGCTCACT-3	3	Pass	24702	0.759857501416889	0.435632742288074	0.898429276981621	3743	1663	2179	1564	0.582153352925461	1284
TCTCGCCCAGTTAGCC-3	3	Pass	24677	0.757750131701585	0.481095757182802	0.899420513028326	5507	2236	2908	2599	0.528055202469584	1986
CGGTGAGAGGTCCTGA-6	6	Pass	24676	0.756686659101962	0.42600097260496	0.894634462635759	3708	1444	2539	1169	0.684735706580367	2230
TGACCTTGTGTTTGTC-6	6	Pass	24676	0.778975522775166	0.54287566866591	0.910479818447074	5882	2426	2471	3411	0.420095205712343	2434
CGCATTACAACCTAAT-3	3	Pass	24673	0.756292303327524	0.435253110687796	0.893081506099785	2820	1256	1904	916	0.675177304964539	2053
ACCAGGACAATAACCT-6	6	Pass	24645	0.793061472915399	0.541286264962467	0.923229864069791	11597	3562	4147	7450	0.357592480814004	2415
AATTGGACAATACTGT-4	4	Pass	24589	0.760217983651226	0.47049493676034	0.901948025539875	4558	1780	3072	1486	0.673979815708644	1885
ATGGACAAGAATCGCT-5	5	Pass	24585	0.788488916005695	0.583892617449665	0.918527557453732	10079	3176	4294	5785	0.426034328802461	2120
GTAGGAGGTTAGAGCC-5	5	Pass	24568	0.731642787365679	0.443300227938782	0.875407033539564	4987	2128	2407	2580	0.482654902747143	2248
AGCACTTAGACTTATG-5	5	Pass	24563	0.783373366445467	0.481700118063754	0.910719374669218	7406	2634	3829	3577	0.517013232514178	3430
CCAACCCGTTTGGCGG-3	3	Pass	24559	0.753858056109776	0.456777556089417	0.889124150006108	3387	1473	2139	1248	0.631532329495128	2018
TGTGCAAGTATTCGTC-6	6	Pass	24556	0.77704023456589	0.549763805179997	0.905807134712494	4339	1852	2491	1848	0.57409541368979	2652
CCGTTACTCATTGACA-5	5	Pass	24545	0.79405174169892	0.46506416785496	0.912772458749236	7041	2836	3469	3572	0.492685698054254	3742
GGAGTGAGTGTTAAAC-3	3	Pass	24536	0.794669057711118	0.414329964134333	0.919913596348223	4661	1866	2316	2345	0.496889079596653	876
TAATGGTGTCGTAATG-4	4	Pass	24514	0.774169862119605	0.455413233254467	0.905197030268418	3944	1718	2280	1664	0.578093306288032	2864
AATATCCCACCAGGTT-3	3	Pass	24508	0.810959686632936	0.399257385343561	0.919618083890974	7796	2572	3665	4131	0.470112878399179	1099
ATCCTGACATAATCCG-4	4	Pass	24499	0.800481652312339	0.465937385199396	0.91620066125148	6855	2435	3293	3562	0.48037928519329	2413
TTGCACACAGGGAGCT-5	5	Pass	24496	0.778208687132593	0.582952318745918	0.915945460483344	8750	3120	3639	5111	0.415885714285714	2777
AAGACATAGGCTTAGT-6	6	Pass	24480	0.755718954248366	0.454942810457516	0.894607843137255	2970	1206	2144	826	0.721885521885522	1531
TGGTCCTTCCACCCTG-6	6	Pass	24459	0.755631873747905	0.372827997873993	0.893331697943497	5345	1846	3420	1925	0.639850327408793	2027
TAGCGGACAAGGATTA-4	4	Pass	24396	0.791728152156091	0.521888834235121	0.916543695687818	8362	2931	3611	4751	0.431834489356613	4228
CCATAAGGTTAGCAGC-5	5	Pass	24385	0.774779577609186	0.429526348164855	0.906540906294853	3435	1472	2306	1129	0.671324599708879	1326
TAGCATATCTTTGAGA-4	4	Pass	24379	0.800812174412404	0.39808851880717	0.920136182780262	8629	2760	4098	4531	0.474910186580137	1621
CTGTTTAGTTAGGCTA-4	4	Pass	24365	0.783911348245434	0.459757849374102	0.907079827621588	2643	1256	1621	1022	0.613318199016269	1713
GTCTATCGTCATTGAG-4	4	Pass	24359	0.796379161706146	0.444394269058664	0.922985344225953	6649	2421	3482	3167	0.523687772597383	1927
GCACGGTTCCGCAAAT-6	6	Pass	24359	0.784227595549899	0.560778357075414	0.909848515948931	9995	3173	3975	6020	0.397698849424712	1827
TATGAAGCACAAACTT-6	6	Pass	24354	0.787878787878788	0.372792970353946	0.908187566724152	8907	2707	3997	4910	0.448748175592231	1379
CTTCAATTCCTGAGTG-3	3	Pass	24346	0.743202168734084	0.45945945945946	0.888359484104165	4832	1933	2937	1895	0.607822847682119	2622
AGAAGGTGTTTGCAGA-3	3	Pass	24345	0.776915177654549	0.549394126103923	0.91168617785993	5097	2079	2948	2149	0.578379438885619	2656
ATAGATGCATTGACAT-3	3	Pass	24329	0.770602984093058	0.535574828394098	0.90262649512927	4853	2042	2798	2055	0.576550587265609	1881
CTCAGGATCCCTGGAA-4	4	Pass	24324	0.784533793783917	0.470605163624404	0.909472126295017	8992	2854	3430	5562	0.381450177935943	1485
AAACCGGCACACCAAC-5	5	Pass	24315	0.79724449928028	0.541723216121736	0.924778943039276	7475	2776	3247	4228	0.43438127090301	2339
TGCTTGTGTTAGCAGC-4	4	Pass	24292	0.68746912563807	0.375432241067018	0.851432570393545	1960	838	1383	577	0.705612244897959	1648
TTTAGCTTCTTTGAGA-5	5	Pass	24280	0.775906095551895	0.447693574958814	0.908937397034596	6553	2494	3495	3058	0.533343506790783	2321
GTCAATATCTAATCAG-3	3	Pass	24272	0.794742913645353	0.549769281476599	0.925222478576137	5098	2211	2435	2663	0.477638289525304	1696
GCTTCGCGTGCTCCGT-4	4	Pass	24234	0.770487744491211	0.442229924898902	0.908310637946686	5617	2150	2831	2786	0.504005696991277	2328
TCCTAGTGTGTAACCA-4	4	Pass	24233	0.781413774604878	0.537283869104114	0.913052449139603	3833	1773	1963	1870	0.512131489694756	2334
GTGTGTTAGGGTGAGT-3	3	Pass	24205	0.76240446188804	0.450154926668044	0.901549266680438	5661	2167	3565	2096	0.629747394453277	2092
CGAACCGGTATTGTCC-3	3	Pass	24204	0.787266567509503	0.541067592133532	0.911295653610973	6466	2457	2781	3685	0.430095886173832	1686
AAGTGCAAGGGATTAG-3	3	Pass	24191	0.787648298954157	0.551444752180563	0.911744037038568	5763	2472	2593	3170	0.449939267742495	2578
GGCCAACTCTCGACCT-6	6	Pass	24167	0.767327347209004	0.530806471634874	0.905284065047379	8153	2844	3044	5109	0.37335949957071	2202
GCCTTTGGTATTGGAT-5	5	Pass	24144	0.768431080185553	0.561795891318754	0.905566600397614	5038	2264	2480	2558	0.492258832870187	2846
CTCATCATCCGCACAA-4	4	Pass	24135	0.779863269111249	0.529521441889372	0.912367930391548	9149	3052	3786	5363	0.413815717564761	2487
ATCCCGCGTTGTTGTC-3	3	Pass	24130	0.804600082884376	0.432987981765437	0.920058019063407	4079	1692	2501	1578	0.613140475606766	2111
CGAAGTAAGGGTTAGA-3	3	Pass	24128	0.769355106100796	0.461828580901857	0.905545424403183	8631	2917	4243	4388	0.491600046344572	2224
TTGGATCAGTCACGAT-5	5	Pass	24121	0.773889971394221	0.541271091579951	0.910451473819493	7102	2664	3075	4027	0.43297662630245	2120
AATCTCAAGGTCAAAG-5	5	Pass	24117	0.719699796823817	0.421155201724924	0.871086785255214	1556	844	792	764	0.508997429305913	887
CGCATATAGGACACTT-6	6	Pass	24117	0.763444872911224	0.543724343823859	0.904590123149645	6191	2457	2585	3606	0.417541592634469	2291
AGCTTCCTCCGCACAA-4	4	Pass	24103	0.780276314151765	0.503215367381654	0.909015475252043	6555	2456	3301	3254	0.503585049580473	2611
GGAGCGATCCATAAGC-5	5	Pass	24100	0.638132780082988	0.360580912863071	0.814232365145228	3522	1541	2051	1471	0.582339579784213	3034
GTGTGCGGTGTCCTGC-4	4	Pass	24092	0.793748962311141	0.544911173833638	0.920720571143948	3757	1761	1840	1917	0.489752462070801	1214
CCCTCACCAACTGGCT-5	5	Pass	24079	0.770422359732547	0.468208812658333	0.902529174799618	9357	2930	4383	4974	0.468419365181148	3948
TTAGAAGCAACTAGCC-6	6	Pass	24070	0.740880764437059	0.379559617781471	0.888117989198172	1577	642	1205	372	0.764109067850349	1507
ATTCCGGAGCTAAGTC-6	6	Pass	24061	0.77789784298242	0.544158596899547	0.909064461161215	3747	1745	1833	1914	0.489191353082466	2694
GTTGCATAGCTCATAA-4	4	Pass	24056	0.678915862986365	0.411830728300632	0.846774193548387	2296	1147	1363	933	0.593641114982578	2107
GGAACTAAGGTCGATT-5	5	Pass	24053	0.663700993639047	0.334053964162475	0.847129256225835	1350	603	958	392	0.70962962962963	797
ACTCCTCAGCTGTACG-5	5	Pass	24052	0.759230001663063	0.547854648262099	0.895809080325961	4322	2019	1909	2413	0.441693660342434	1375
CACTAAGGTGACATAT-4	4	Pass	24051	0.778803376158995	0.395492910897676	0.905783543303813	1414	526	1141	273	0.806930693069307	1116
GCTGTACCAACAACAA-4	4	Pass	24020	0.801998334721066	0.398209825145712	0.920815986677768	4002	1519	2517	1485	0.628935532233883	523
GTATCGCCAATAAGCA-5	5	Pass	24006	0.792426893276681	0.465591935349496	0.916312588519537	5703	2288	2963	2740	0.519551113449062	2276
TAGTGTGGTGTAACCA-4	4	Pass	23991	0.786211495977658	0.56146054770539	0.91475970155475	4383	1908	2168	2215	0.494638375541866	2423
AATCTCAAGCGCAATT-6	6	Pass	23979	0.759247675049001	0.451436673756203	0.897577046582426	4358	1877	2452	1906	0.56264341441028	2295
CGAAGTAAGGACTTAC-4	4	Pass	23976	0.790623957290624	0.420503837170504	0.911953620286954	5319	1966	3248	2071	0.610641097950743	2246
AATACCGGTATTGGAT-5	5	Pass	23967	0.700880377185297	0.418325197146076	0.858513789794301	2746	1274	1592	1154	0.579752367079388	2349
TTAATCGAGCTGAGGG-5	5	Pass	23966	0.792289076191271	0.44504715012935	0.913877993824585	4362	1897	2533	1829	0.580696928014672	2599
CGGGTATGTTGGCCGA-5	5	Pass	23956	0.787527133077308	0.560778093170813	0.918600768074804	10039	3182	3824	6215	0.380914433708537	2790
ACCAAACTCATGCCTC-3	3	Pass	23929	0.761252037276944	0.42341928204271	0.899160015044507	4785	1944	2779	2006	0.580773249738767	2084
GTACTTAAGGAGGTTA-5	5	Pass	23922	0.773513920240783	0.520859459911379	0.90694757963381	8999	3141	3595	5404	0.399488832092455	2695
TTGCAATCAAGCCAGA-6	6	Pass	23917	0.811263954509345	0.543504620144667	0.926788476815654	7531	2822	3138	4393	0.416677732040898	2234
AACTGTTCAGTTTGTG-4	4	Pass	23916	0.785666499414618	0.585340357919385	0.908220438200368	8499	3075	3960	4539	0.465937169078715	3809
CCGCAAATCCCAGTAG-6	6	Pass	23915	0.786326573280368	0.39912189002718	0.909261969475225	6704	2218	3847	2857	0.573836515513127	2156
GTTCGCTTCCTGATGG-5	5	Pass	23912	0.792698226831716	0.524422883907661	0.923218467714955	5486	2346	2490	2996	0.453882610280715	1053
AGGGTTGCAATTTAGC-4	4	Pass	23900	0.772803347280335	0.567280334728034	0.908702928870293	7631	2995	2992	4639	0.392084916786791	2934
AGTAACACAGCAAGAT-4	4	Pass	23891	0.800761793143862	0.474446444267716	0.924657820936755	6891	2363	3490	3401	0.50645769844725	2459
AAGCCTGTCTACTAAG-6	6	Pass	23890	0.754416073670992	0.440519045625785	0.892925910422771	3680	1679	2175	1505	0.591032608695652	2477
TACGGATTCCAACTGG-6	6	Pass	23887	0.656423996315988	0.329509775191527	0.83451249633692	1341	547	934	407	0.696495152870992	955
CATTGCGAGTGAACAG-4	4	Pass	23874	0.770335930300746	0.425358130183463	0.89980732177264	4200	1825	2493	1707	0.593571428571429	3298
AGGTATTGTACCGAAC-6	6	Pass	23854	0.6448813616165	0.317472960509768	0.827953383080406	1641	752	1169	472	0.712370505789153	690
TCTACCTCAGAGGCTA-6	6	Pass	23848	0.774530358939953	0.521762831264676	0.912361623616236	10497	3092	4340	6157	0.413451462322568	2755
TCCAGGATCGCAGGCT-6	6	Pass	23839	0.750199253324384	0.542430471076807	0.89017995721297	3492	1628	1945	1547	0.556987399770905	2369
GGTTAATGTTGAGGTC-4	4	Pass	23838	0.784126185082641	0.581928014095142	0.917358838828761	7796	2813	3150	4646	0.404053360697794	1998
GAAAGGCTCCTGATGG-6	6	Pass	23832	0.71974655924807	0.386581067472306	0.870803961060759	6431	2179	3761	2670	0.584823511118022	3808
TTGAGGCGTGAAACAA-6	6	Pass	23830	0.772261854804868	0.54422996223248	0.905665127989929	3704	1788	1749	1955	0.47219222462203	1768
CTAAATGTCAATGACC-4	4	Pass	23825	0.795257082896118	0.392570828961175	0.913494228751312	8157	2531	3254	4903	0.39892117199951	1019
CTCATCATCTCGACCT-6	6	Pass	23824	0.787567159167226	0.568670248488919	0.916680658159839	10224	3243	4440	5784	0.434272300469484	3053
GGCCTAATCGGTTTCC-6	6	Pass	23811	0.786863214480702	0.470832808365881	0.914997270169249	6799	2405	3204	3595	0.471245771436976	1595
TGGTAAACACAACAGG-3	3	Pass	23795	0.783147720109267	0.57062408068922	0.911578062618197	7847	2913	3534	4313	0.450363196125908	2610
AATTGGACAGTAGCCT-6	6	Pass	23794	0.806295704799529	0.531352441792048	0.929225855257628	4909	2234	2509	2400	0.511102057445508	1581
AAAGCTTGTTAGAGGG-5	5	Pass	23792	0.773705447209146	0.392905178211163	0.900638870208474	3695	1310	2605	1090	0.705006765899865	2480
ACCAAGCGTGACATAT-5	5	Pass	23789	0.762495270923536	0.489091596956577	0.901971499432511	6642	2636	3229	3413	0.486148750376393	3135
TGGGCCTAGTGACCTG-3	3	Pass	23788	0.786615100050446	0.48238607701362	0.909702370943333	7816	2672	3801	4015	0.486310133060389	3486
CTATAACCACCTATAG-6	6	Pass	23754	0.76492380230698	0.459880441188853	0.897575145238697	7091	2539	3434	3657	0.484275842617402	1816
TGAACAACAGCACCAT-4	4	Pass	23748	0.789329627758127	0.453848745157487	0.913255853124474	7718	2598	3148	4570	0.407877688520342	3181
TAGCGCGGTATTACCC-5	5	Pass	23728	0.777773095077546	0.466158125421443	0.906776803776129	6795	2660	3697	3098	0.544076526857984	3096
ACAGTATGTCACACCC-6	6	Pass	23711	0.782337311796213	0.463118383872464	0.911517860908439	7862	2669	4849	3013	0.616764182141949	7519
CGCCTCATCCCTGGAA-3	3	Pass	23707	0.669549078331295	0.3406588771249	0.842367233306618	1649	704	1116	533	0.676773802304427	758
TGTCCTTCAGCACCAT-3	3	Pass	23707	0.752267262833762	0.559665921457797	0.896570633146328	3334	1617	1697	1637	0.508998200359928	1948
ATGATGGAGGGATGAC-4	4	Pass	23702	0.74542232722977	0.449751075858577	0.885199561218463	4198	1714	2517	1681	0.599571224392568	1762
AACCTTGCAGCTACGT-6	6	Pass	23699	0.772226676231065	0.549727836617579	0.904088780117305	5291	2223	2751	2540	0.51993951993952	3746
ATGTTTGAGTTAGACC-3	3	Pass	23686	0.783500802161615	0.519885164232036	0.912606603056658	2610	1222	1550	1060	0.593869731800766	3111
TGCTTCCAGTCACCTC-4	4	Pass	23680	0.736486486486487	0.364358108108108	0.878420608108108	2788	876	2180	608	0.781922525107604	2554
ATATGCATCATAATCG-6	6	Pass	23675	0.786610348468849	0.529841605068638	0.915480464625132	6190	2491	2926	3264	0.472697899838449	1572
GCTATAGGTTAGGTTG-5	5	Pass	23667	0.765580766468078	0.535767101871805	0.906325263024464	5933	2525	2431	3502	0.40974212034384	2430
TCTAATCTCTTAGCGG-6	6	Pass	23667	0.660962521654625	0.334093886001606	0.837368487767778	1417	585	961	456	0.678193366266761	1702
CATTGCGAGGTCCTGA-4	4	Pass	23665	0.785041200084513	0.55499683076273	0.915613775618001	5223	2265	2325	2898	0.445146467547387	1853
AGCAATTGTTGTTCAC-3	3	Pass	23663	0.794447027004184	0.533279803913282	0.92038203101889	6523	2538	2877	3646	0.441054729418979	1888
CATAGGCGTATTTGCC-5	5	Pass	23657	0.777021600371983	0.562666441222471	0.904172126643277	8580	3017	3155	5425	0.367715617715618	1530
AATTGTGTCCAGGTTG-4	4	Pass	23655	0.770661593743395	0.558106108645107	0.904375396322131	7085	2738	3141	3944	0.44333098094566	3070
GAGCAAATCCTAGTTT-3	3	Pass	23652	0.754989007272112	0.465542026044309	0.889903602232369	7260	2621	2883	4377	0.397107438016529	1762
CAAACACTCAATGTGC-3	3	Pass	23640	0.783502538071066	0.408629441624366	0.909686971235195	9030	2914	3853	5177	0.426688815060908	1162
GTTCACCTCTTAGGGT-4	4	Pass	23635	0.768055849375926	0.561074677385234	0.901628940131161	3854	1880	1679	2175	0.435651271406331	1700
GGCAGGATCTCTAGCC-6	6	Pass	23618	0.758108222542129	0.462740282835126	0.892116182572614	4239	1853	2291	1948	0.540457655107337	1980
GGCCAACTCAACCAAC-3	3	Pass	23617	0.793199813693526	0.476690519541009	0.915399923783715	10766	3217	4646	6120	0.431543748838937	3500
GACGCAACATGAATAG-6	6	Pass	23615	0.780393817488884	0.496125344060978	0.913698920177853	6141	2382	2788	3353	0.453997720241003	1320
AACCTTAAGGCGGGTA-3	3	Pass	23613	0.807605979756914	0.542667174861305	0.923813153771228	6388	2446	3073	3315	0.481058234189105	6257
CTAGCGGGTTACTAGG-4	4	Pass	23598	0.78743961352657	0.478981269599119	0.916306466649716	8958	3072	4161	4797	0.464501004688547	4733
TTAAGGTGTTAAGCGC-6	6	Pass	23593	0.784046115373204	0.599287924384351	0.912770737083033	8659	2947	3286	5373	0.379489548446703	2351
TCCATATTCCTAAGTA-5	5	Pass	23580	0.766539440203562	0.442196776929601	0.903604749787956	5789	2299	3018	2771	0.521333563655208	1423
GAACCGCTCAATGTGC-4	4	Pass	23579	0.76975274608762	0.41990754484923	0.897790406717842	7192	2375	4173	3019	0.580228031145717	2955
CATAATCCAAGCCAGA-4	4	Pass	23578	0.764186953940114	0.525362626176945	0.899185681567563	4394	2088	1977	2417	0.449931725079654	2052
ACATAGCTCCGCAAAT-5	5	Pass	23574	0.751463476711632	0.448757105285484	0.897217273267159	5455	2094	3256	2199	0.596883593033914	2361
CATAGACTCTCCTCTT-3	3	Pass	23571	0.759492596835094	0.561919307623775	0.903016418480336	6132	2436	2717	3415	0.443085453359426	2240
AGTCAATGTTGTCATC-3	3	Pass	23551	0.776272769733769	0.39824211286145	0.905736486773385	3728	1589	1799	1929	0.482564377682403	834
TGGTTCCTCTAAGGAG-3	3	Pass	23545	0.771756211509875	0.548226799745169	0.908473136547038	6096	2443	2570	3526	0.421587926509186	1811
CGCAATCCAGTCTAGC-6	6	Pass	23535	0.763841087741661	0.542298704057786	0.90558742298704	3411	1668	1664	1747	0.487833479917913	3209
CTCAATAAGGCTGTGC-5	5	Pass	23517	0.760726283114343	0.496066675171153	0.895990134796105	5107	2146	2623	2484	0.51360877227335	4178
CATTTGTTCAAAGGCA-3	3	Pass	23514	0.769243854724845	0.555754018882368	0.908650165858637	9641	3233	3718	5923	0.385644642671922	2061
CGAGGCAAGACAGGTA-3	3	Pass	23500	0.769404255319149	0.509191489361702	0.905234042553191	3683	1839	1809	1874	0.491175672006516	1354
GCGGGTTTCTTAATGG-4	4	Pass	23482	0.794566050591943	0.530491440252108	0.919470232518525	6657	2632	2989	3668	0.449001051524711	2338
ACTTGCACATTAGGCC-5	5	Pass	23480	0.780792163543441	0.588713798977854	0.916567291311755	9019	3291	4538	4481	0.503159995564919	3932
TACTTCGTCAGCAAAG-3	3	Pass	23469	0.780859857684605	0.506412714644851	0.911755933358899	5209	2170	3068	2141	0.588980610481858	3235
TAGCTTAAGTGAGCAA-5	5	Pass	23463	0.750926991433321	0.406299279717001	0.883689212803137	6586	2415	3860	2726	0.586091709687215	3786
CACGCTAAGCTCATAA-5	5	Pass	23455	0.771136218290343	0.49801748028139	0.900063952248987	6005	2617	2947	3058	0.490757701915071	1861
GCAAGCCTCACCTGTC-3	3	Pass	23451	0.778815402328259	0.557971941495032	0.909300243059997	5959	2252	2611	3348	0.438160765229065	1727
ATGACGAAGCACTAGT-3	3	Pass	23443	0.758819263746108	0.472166531587254	0.897368084289554	4563	1812	2554	2009	0.559719482796406	1445
CGGCTCACATAGCTTG-3	3	Pass	23436	0.775900324287421	0.387182112988565	0.907066052227343	8111	2496	3558	4553	0.43866354333621	1147
TCGTTTCCACAAACTT-4	4	Pass	23432	0.767369409354729	0.559533970638443	0.904404233526801	3528	1624	1772	1756	0.502267573696145	1716
ATGTTCAAGGTAAGGC-3	3	Pass	23428	0.770701724432303	0.563513744237664	0.902253713505207	4651	1982	2599	2052	0.558804558159536	2792
AGTAACGAGGACTTAC-5	5	Pass	23426	0.773200717151883	0.398574233757364	0.902202680782037	6408	2322	3117	3291	0.486423220973783	969
GACTTAGGTAACGTGC-5	5	Pass	23418	0.738320949696814	0.406610299769408	0.882141942095824	4333	1729	2548	1785	0.588045234248788	2213
CCCGTTGTCTTGATGA-6	6	Pass	23417	0.625998206431225	0.326557629072896	0.821027458683862	2307	1094	1433	874	0.621153012570438	2010
GTCTTTGTCGCTATGG-4	4	Pass	23404	0.599085626388652	0.30990428986498	0.800846009229192	3259	1410	2059	1200	0.631788892298251	2429
TTAGCTGCAAATGCCC-4	4	Pass	23402	0.76544739765832	0.562259635928553	0.905734552602342	8342	3066	3654	4688	0.43802445456725	2840
GGCAGGATCTCACATT-5	5	Pass	23397	0.772834124032996	0.419412745223747	0.904090267983075	5539	2197	2780	2759	0.501895649034122	2760
GGTCAGGAGCTGTCAG-6	6	Pass	23385	0.756510583707505	0.472995509942271	0.892880051314945	4260	1993	2191	2069	0.514319248826291	2680
CTTGAACAGTACCGCA-5	5	Pass	23376	0.798040725530459	0.515272073921971	0.918720054757016	6929	2549	3490	3439	0.503680184730841	2535
CAATGCCCATCAGCAC-6	6	Pass	23375	0.788491978609626	0.540406417112299	0.914096256684492	6920	2541	3003	3917	0.433959537572254	2682
TTGGCTACAGTTTACG-6	6	Pass	23370	0.799786050492084	0.391313649978605	0.91578947368421	6446	2135	4003	2443	0.621005274588892	2221
CTCATTTAGTGTTGCG-5	5	Pass	23354	0.734092660786161	0.412777254431789	0.882803802346493	2395	1132	1607	788	0.67098121085595	1729
TGCTAACAGGCATTGT-3	3	Pass	23336	0.76924065821049	0.467732259170381	0.906496400411381	4822	2092	1940	2882	0.40232268768146	584
TTTAGCTTCCTTAGTT-4	4	Pass	23332	0.756257500428596	0.541273787073547	0.897265558031888	6152	2566	2412	3740	0.392067620286086	2100
GCTATCCTCCTCACTA-4	4	Pass	23330	0.796228032576082	0.563994856408058	0.925803686240892	8226	2955	3100	5126	0.37685387794797	2519
CCACTTGGTGTTTGAG-3	3	Pass	23329	0.768614171203224	0.46238587166188	0.903382056667667	5434	2243	2697	2737	0.496319470003681	2013
AGGTCAAAGCTCAATA-5	5	Pass	23317	0.792769224171206	0.439593429686495	0.914097010764678	6717	2380	3967	2750	0.590591037665624	2448
ATCACAATCCTTGTTG-3	3	Pass	23296	0.775669642857143	0.451880151098901	0.905863667582418	5777	2160	3133	2644	0.542323005019906	1971
CCTCCTCTCTCAATAG-5	5	Pass	23273	0.775490912215873	0.490138787436085	0.903708159670004	6292	2351	3555	2737	0.565003178639542	2558
AGCTTTAAGCCTTAAA-3	3	Pass	23252	0.756967142611388	0.488646137966627	0.896697058317564	5049	1955	3045	2004	0.60308972073678	3431
GAAGGCCCAGTTAAAG-4	4	Pass	23252	0.780836057113367	0.566273868914502	0.911018407018751	6659	2602	2551	4108	0.383090554137258	2863
ATGGTCTAGGCCAATT-3	3	Pass	23250	0.746623655913979	0.499268817204301	0.886623655913979	7437	2838	3015	4422	0.405405405405405	1959
TACTGAGGTTCACCCA-5	5	Pass	23250	0.764129032258065	0.459440860215054	0.898709677419355	5510	2096	3185	2325	0.578039927404719	1870
CCAAATCAGCGAGGTG-4	4	Pass	23243	0.766166157552812	0.552940670309341	0.903368756184658	3932	1785	2100	1832	0.534079348931841	2178
ATAATGGCAGTCTAGC-3	3	Pass	23232	0.784176997245179	0.429450757575758	0.908445247933884	7693	2668	3618	4075	0.470297673209411	2047
TTAGGCTAGCTATTGA-5	5	Pass	23229	0.767790262172285	0.518791166214646	0.898962503766843	7220	2668	3745	3475	0.518698060941828	2664
AAATGCCTCCCGTTAC-4	4	Pass	23227	0.781504283807638	0.478796228527145	0.908769965987859	6652	2482	3344	3308	0.502705953096813	3407
GAACTTATCACAGCGC-5	5	Pass	23227	0.733672019632324	0.462522064838335	0.87441339820037	4425	1766	2337	2088	0.528135593220339	1861
AGTTGTCAGGTTAGCT-3	3	Pass	23220	0.76817398794143	0.565633074935401	0.904435831180017	5196	2177	2453	2743	0.472093918398768	2028
TTGGATCAGCTTCTCA-6	6	Pass	23218	0.780988887931777	0.46291670255836	0.912266345077095	9037	3026	4176	4861	0.46210025450924	3926
CCAGGATGTAACCAGC-4	4	Pass	23217	0.786923375113064	0.466899254856355	0.913210147736572	10084	3124	4648	5436	0.46092820309401	4856
AATTAGGCAAATACCT-4	4	Pass	23214	0.750323080899457	0.541871284569656	0.901481864392177	14387	3652	7421	6966	0.515812886633767	7601
CGTGACATCGCTCACT-5	5	Pass	23204	0.743535597310808	0.479744871573867	0.879762109981038	5731	2416	2775	2956	0.48420868958297	1918
TGTAAGTGTGTCCTGC-3	3	Pass	23198	0.79368911113027	0.389343908957669	0.918311923441676	5170	1999	2975	2195	0.575435203094778	1392
GCGGAACCATAGCAGG-4	4	Pass	23197	0.741690735871018	0.375910678104927	0.88196749579687	2580	892	1892	688	0.733333333333333	1470
TTAGGAACAGGGAGCT-4	4	Pass	23197	0.768461438979178	0.520972539552528	0.906496529723671	6186	2270	2433	3753	0.393307468477207	2777
AGCACTAGTGTGAGAG-3	3	Pass	23195	0.765940935546454	0.378659193791766	0.901013149385643	3829	1725	1908	1921	0.498302428832593	1342
CGGCTCACAAGCTTTG-4	4	Pass	23187	0.751412429378531	0.465605727347221	0.8958468107129	2627	1125	1809	818	0.688618195660449	3366
TCCAGGTCATAAACCT-4	4	Pass	23141	0.776759863445832	0.574391772179249	0.909684110453308	5589	2287	2332	3257	0.417248166040437	1640
ACTTATCTCGAAGCGG-4	4	Pass	23095	0.790863823338385	0.521281662697554	0.915003247456159	5586	2348	2643	2943	0.473147153598281	4743
GATCGCTCAAGGGTTG-3	3	Pass	23090	0.791511476829797	0.421697704634041	0.917063663923776	4750	1931	2339	2411	0.492421052631579	1615
GCCCGTTGTACCGAAC-6	6	Pass	23057	0.78522791343193	0.540139653901201	0.914386086654812	6956	2599	2651	4305	0.381109833237493	2644
TGAACAACACAGGAAT-6	6	Pass	23056	0.758544413601666	0.418329285218598	0.895775503122831	4754	1970	2849	1905	0.59928481278923	2967
GTAGCGCTCGGTTACG-5	5	Pass	23053	0.769140675833948	0.462976619095129	0.898581529518935	6292	2335	3677	2615	0.584392879847425	3651
TTAAGGTGTGTCCTGC-5	5	Pass	23043	0.770949963112442	0.554137916069956	0.905264071518465	5304	2242	2517	2787	0.474547511312217	1758
GATTCGCCATCACTTC-4	4	Pass	23041	0.792977735341348	0.458270040362832	0.920532962979037	6513	2509	3013	3500	0.462613235068325	2037
TCATAACCATCTTGAG-4	4	Pass	23041	0.769411049867627	0.565600451369298	0.90208758300421	6541	2534	2516	4025	0.384650665035927	1814
ACGAACAAGCAGGTTT-4	4	Pass	23039	0.775380875906072	0.558878423542689	0.908416163896002	7018	2593	3161	3857	0.450413223140496	4257
TGCACTTGTAGGTTTG-6	6	Pass	23028	0.773970818134445	0.546508598228244	0.911021365294424	5467	2256	2667	2800	0.487836107554417	2832
ACTTAGGGTTGAGGTC-5	5	Pass	23019	0.781702072201225	0.585863851600851	0.914548850949216	2842	1562	1146	1696	0.403237156931738	1456
GGCCATCAGCACAGCC-4	4	Pass	23010	0.748891786179922	0.458626684050413	0.886614515428075	4363	1780	2280	2083	0.522576209030484	2128
CGAATATGTTAGTGAT-4	4	Pass	22997	0.764186633039092	0.571639779101622	0.904683219550376	4277	1948	2219	2058	0.518821603927987	1961
TGAAGGATCTACCTGC-6	6	Pass	22988	0.789977379502349	0.546676526883592	0.92161127544806	10855	3381	4072	6783	0.375126669737448	2782
GCCTACTTCTTGGACG-4	4	Pass	22982	0.779175006526847	0.551518579758072	0.905882864850753	6298	2456	3393	2905	0.53874245792315	2721
ATTTGCAAGCCTCTCG-3	3	Pass	22972	0.788786348598294	0.541920598990075	0.916681177085147	4022	1819	2017	2005	0.501491795126803	1608
GCTGGATGTAGGATCC-4	4	Pass	22970	0.791684806269047	0.474923813670004	0.915411406181977	11155	3354	5188	5967	0.465082922456298	4398
ACTTGTAAGACTTATG-3	3	Pass	22965	0.798867842368822	0.551143043762247	0.919616808186371	5771	2517	2787	2984	0.482931900883729	1693
GCTATAGGTTATCCGT-6	6	Pass	22953	0.761338387138936	0.460898357513179	0.89417505336993	7064	2397	3238	3826	0.458380520951302	2149
ACATTAGTCAATGAGG-4	4	Pass	22944	0.789008019525802	0.411349372384937	0.907383193863319	3573	1573	2223	1350	0.622166246851385	995
TATTCGTTCCGGGACT-4	4	Pass	22938	0.793704769378324	0.388656378062604	0.913113610602494	5362	2025	2840	2522	0.529653114509511	988
AGCCTCCGTAAGGTTT-6	6	Pass	22918	0.756566890653635	0.453224539663147	0.895584256915961	5309	2126	2967	2342	0.558862309286118	2798
TTGGCTGAGCGGATAA-3	3	Pass	22909	0.786372168143524	0.57108559954603	0.919333013226243	5990	2515	2665	3325	0.444908180300501	2195
TCCATTGTCAATGTCA-4	4	Pass	22901	0.77459499585171	0.42932623029562	0.901838347670407	5008	2126	2817	2191	0.5625	2344
CGCTTCTAGGTCGATT-5	5	Pass	22881	0.782526987456842	0.366767186748831	0.907521524408898	9603	2705	4190	5413	0.436321982713735	1706
ACGTCCAAGTTGTCCC-3	3	Pass	22880	0.777666083916084	0.595585664335664	0.912281468531468	6881	2678	3241	3640	0.471007121057986	1966
GCGATATTCTTGCTAT-3	3	Pass	22873	0.793205963362917	0.534735277401303	0.917850741048398	6164	2344	2960	3204	0.480207657365347	2218
CCAACCCGTGGAAGGC-4	4	Pass	22872	0.782660020986359	0.425061210213361	0.909671213711088	3270	1460	1593	1677	0.487155963302752	1359
AGTTGCAGTCCCGAAG-3	3	Pass	22862	0.778234625142157	0.445805266380894	0.906132446855043	5164	2200	2684	2480	0.519752130131681	2548
CAGCTATAGCTTATGA-6	6	Pass	22849	0.789925160838549	0.483697317169242	0.915795001969452	10674	3319	5054	5620	0.473486977702829	5097
CTCATTGTCATTACTC-4	4	Pass	22846	0.767880591788497	0.528451370042896	0.893635647378097	8605	2942	2950	5655	0.342823939570017	2155
ACGCACGGTTAAGTGT-6	6	Pass	22838	0.761800507925388	0.538532270776776	0.897364042385498	3314	1688	1611	1703	0.486119493059747	1550
CTCACTCAGGTTACGT-4	4	Pass	22832	0.760905746320953	0.464260686755431	0.896373510861948	5011	2071	3071	1940	0.612851726202355	2803
TATGGCCCATCGCTCC-3	3	Pass	22821	0.793567328337934	0.410455282415319	0.920336532141449	7054	2244	3906	3148	0.553728381060391	4505
CCAATATCATGTTTGG-3	3	Pass	22813	0.795160654013063	0.552009818962872	0.920483934598694	4898	2177	2134	2764	0.435688035933034	2030
TGGATTGGTAATGGCC-6	6	Pass	22813	0.768596852671722	0.539210099504668	0.903344584228291	4519	2184	2007	2512	0.444124806373091	2902
CGGTTGGGTATTTGCC-4	4	Pass	22812	0.748158863755918	0.496142381202876	0.889049623005436	3792	1708	1833	1959	0.483386075949367	1609
AGTTACTCAAGGATTA-4	4	Pass	22808	0.779901788846019	0.557172921781831	0.908321641529288	9689	3189	4174	5515	0.430797811951698	2173
AGCAAATAGTTTGGTA-6	6	Pass	22790	0.699561211057481	0.405748135146994	0.854848617814831	5619	2143	2912	2707	0.518241680014237	2274
CTATTGAAGGCAGGTG-6	6	Pass	22783	0.767721546767327	0.447219417987096	0.902383356011061	4173	1881	2200	1973	0.527198658039779	2285
CTTCAGGAGTAACAGG-5	5	Pass	22776	0.776475237091676	0.459782226905515	0.905075518089217	4972	1953	2913	2059	0.585880933226066	1760
TGCTTCCAGGGTGGAT-3	3	Pass	22775	0.809001097694841	0.388803512623491	0.921800219538968	5372	2001	2636	2736	0.490692479523455	881
AGGCGGATCCTAAGAC-4	4	Pass	22765	0.758444981330991	0.424467384142324	0.896771359543158	2711	1218	1817	894	0.67023238657322	1729
GCGGGTTTCAATACGC-6	6	Pass	22764	0.626910911966263	0.322043577578633	0.809479880513091	1175	506	840	335	0.714893617021277	917
TCTCCTCGTTGTTCAC-6	6	Pass	22760	0.738620386643234	0.514367311072056	0.887390158172232	3681	1686	1351	2330	0.367019831567509	1247
TAGGCTGTCCAGCACA-4	4	Pass	22757	0.750801951048029	0.400316386166894	0.890143692050798	3287	1186	2338	949	0.71128688773958	1840
TGGACAAAGGTCCACA-5	5	Pass	22757	0.779760073823439	0.580348903634047	0.913608999428747	10308	3262	3775	6533	0.366220411331005	2013
GTCATGAGTTAAGTGT-3	3	Pass	22753	0.755328967608667	0.563398233200018	0.900101085571133	6217	2467	2724	3493	0.438153450217147	1766
CAGCCAATCGCAGGCT-4	4	Pass	22751	0.79816271812228	0.577688892795921	0.926904311898378	3605	1831	1732	1873	0.480443828016644	2854
AGTAAACAGCCTGTTC-4	4	Pass	22712	0.800634026065516	0.454693554068334	0.91704825642832	7347	2587	3178	4169	0.432557506465224	2057
TTGTTCCCAAGTTATC-4	4	Pass	22711	0.791598784729867	0.555545770771873	0.917661045308441	7072	2755	2744	4328	0.388009049773756	2285
CTGTAACAGACTATTG-5	5	Pass	22710	0.778203434610304	0.411316600616469	0.904975781594012	3030	1257	2226	804	0.734653465346535	1161
TTAGCAGGTGATTTGG-6	6	Pass	22690	0.787395328338475	0.481754076685765	0.916835610401058	5496	2254	2991	2505	0.544213973799127	1905
GCATCCTTCCGCCTCA-3	3	Pass	22688	0.7837182651622	0.358868124118477	0.907660437235543	4908	1775	2548	2360	0.519152404237979	1255
ACTGAAACAATGCCTA-4	4	Pass	22673	0.773210426498478	0.563886561107926	0.913112512680281	7814	2885	3636	4178	0.465318658817507	3426
AACAAAGGTTGCTGGG-6	6	Pass	22651	0.771754006445632	0.35309699351022	0.899430488720145	4654	1796	2329	2325	0.500429737859905	1207
AAGTTAGCAGGCCATT-4	4	Pass	22648	0.798216178028965	0.460128929706817	0.91659307665136	7421	2667	3177	4244	0.428109419215739	2436
TGTTCCTCAATAGCAA-5	5	Pass	22644	0.755211093446388	0.530074191838898	0.894364953188483	4592	2010	2301	2291	0.501088850174216	2333
GCATGAGCAATTAGCT-4	4	Pass	22629	0.788015378496619	0.562906005568076	0.918069733527774	7032	2553	2800	4232	0.398179749715586	2281
TAAACAGCACATAACT-5	5	Pass	22628	0.79543044016263	0.460579812621531	0.918198691886159	7441	2677	3830	3611	0.514715764010214	2161
AGAATCGAGTTAGCTA-3	3	Pass	22627	0.774296194811508	0.403500243072436	0.903831705484598	2701	1156	1613	1088	0.597186227323214	860
CGATATTCAATTAACC-3	3	Pass	22605	0.784339747843398	0.451537270515373	0.907188675071887	4355	1850	2693	1662	0.618369690011481	1815
GGAACCTGTAGACAAA-3	3	Pass	22597	0.734168252422888	0.527238128955171	0.875337434172678	7366	2956	3355	4011	0.45547108335596	1896
TCATTGTTCCCGCAAA-4	4	Pass	22592	0.772353045325779	0.462730169971671	0.902930240793201	4385	1983	2189	2196	0.499201824401368	989
CTGAAACTCCTTTACG-6	6	Pass	22591	0.744190164224691	0.41830817582223	0.886414944004249	3889	1547	2351	1538	0.604525584983286	2444
CACATTAAGGCACAGG-3	3	Pass	22582	0.778806128775131	0.459658134797626	0.908156939155079	5975	2175	3057	2918	0.51163179916318	2415
GGGTCACTCAATGACC-6	6	Pass	22550	0.767538802660754	0.463237250554324	0.897427937915743	4061	1695	2613	1448	0.64343757695149	1944
ATTACGTCACCTAAGC-5	5	Pass	22542	0.77246916866294	0.393265903646526	0.906219501375211	4792	1832	2746	2046	0.573038397328882	2085
GAGGTTAAGTCACCAG-4	4	Pass	22539	0.777896091219664	0.562181108301167	0.911131815963441	5635	2349	2590	3045	0.459627329192547	2019
GGCATTAGTTGGATCA-3	3	Pass	22537	0.757554244131872	0.448817500110929	0.892221679904158	4679	2047	2419	2260	0.516990810002137	2064
GCAGGATAGGTCCACA-6	6	Pass	22529	0.716454347729593	0.415597674108926	0.872297927116162	2674	1243	1737	937	0.649588631264024	1728
GAAGCTAAGCTATGAC-6	6	Pass	22521	0.813862617112917	0.459926291017273	0.92740109231384	3085	1478	1307	1778	0.423662884927066	1525
TGTTAGCAGTATTGCA-4	4	Pass	22509	0.779243858012351	0.458749833399973	0.908481052023635	5056	2254	2734	2322	0.540743670886076	2768
CGAATCTAGCTGGCTA-5	5	Pass	22501	0.740989289364917	0.381494155815297	0.886760588418293	1460	841	781	679	0.534931506849315	684
GCTGCAATCTTGCAGG-6	6	Pass	22498	0.789447950928972	0.374122144190595	0.91385900968975	4028	1642	2184	1844	0.542204568023833	1689
CAGGAAGGTGGACCTG-3	3	Pass	22496	0.743065433854908	0.448924253200569	0.884379445234708	2110	1162	978	1132	0.463507109004739	941
TGTTCCTCACCCACCT-4	4	Pass	22494	0.760158264426069	0.418778340890904	0.89574997777185	4852	1976	2730	2122	0.562654575432811	2346
GGTTGCTCAGGAATCG-3	3	Pass	22478	0.775469347806744	0.571625589465255	0.910801672746686	5794	2396	2848	2946	0.491542975491888	2628
GGCCATCAGTAGAGGC-4	4	Pass	22472	0.781906372374511	0.561498754004984	0.916384834460662	5640	2337	2674	2966	0.474113475177305	3273
GACTATTCAGGCTAAG-5	5	Pass	22467	0.792495660301776	0.476476610139315	0.91783504695776	6979	2605	3266	3713	0.467975354635335	2681
CCCTGTTAGGACCTCA-4	4	Pass	22444	0.771743004811976	0.440384958117983	0.90425057921939	6134	2395	3185	2949	0.519237039452233	2555
GGTCAGGAGGCAGGTG-4	4	Pass	22435	0.745798974816136	0.49587697793626	0.899576554490751	7694	2696	3732	3962	0.485053288276579	1329
AGGTTACTCTTAGCCC-5	5	Pass	22431	0.771610717310864	0.558557353662342	0.907449511836298	4648	2131	2236	2412	0.481067125645439	1592
GCAATAGAGCAACATC-6	6	Pass	22412	0.657728002855613	0.370381938247367	0.842718186685704	1989	960	1318	671	0.662644544997486	1785
GCACTAAGTACTGAAT-6	6	Pass	22411	0.768506536968453	0.490384186337067	0.908125474097541	2121	1211	904	1217	0.426214049976426	1088
TCCTAGTGTAATGACT-5	5	Pass	22397	0.736616511139885	0.48193954547484	0.881055498504264	3603	1762	1851	1752	0.513738551207327	1830
ATGCGATTCCGGTTGA-3	3	Pass	22371	0.776853962719592	0.555093648026463	0.909346922354834	7314	2613	2851	4463	0.389800382827454	3484
AAACCGAAGGCTGTGC-5	5	Pass	22364	0.750670720801288	0.423180110892506	0.891924521552495	2936	1376	1763	1173	0.600476839237057	1082
CAAAGGATCCTCCATA-3	3	Pass	22363	0.753789741984528	0.438402718776551	0.892858739882842	2158	1134	1071	1087	0.496292863762743	878
CCTACTTCACGTAAGG-4	4	Pass	22361	0.788292115737221	0.576271186440678	0.914180940029516	7434	2840	3696	3738	0.497175141242938	2959
CTGATCACACAACCTA-5	5	Pass	22358	0.758922980588604	0.470212004651579	0.893282046694696	4500	1955	1948	2552	0.432888888888889	1337
TGATCGAGTGCTAGAC-6	6	Pass	22355	0.783985685528965	0.480026839633192	0.912368597629166	6706	2579	2907	3799	0.433492394870265	1786
CGCATTTGTTTGGCTT-3	3	Pass	22339	0.759568467702225	0.557992748108689	0.899368816867362	5343	2293	2708	2635	0.506831368145237	2516
CTGATCACAGCTACGT-4	4	Pass	22331	0.798172943441852	0.449464869463974	0.917737674085352	4208	1875	2031	2177	0.482652091254753	1482
GGCTGAGAGGAGGTTA-6	6	Pass	22329	0.79466165076806	0.387388597787631	0.917551166644274	4937	1886	2647	2290	0.536155560056715	790
AATCTCAAGCCAGTAT-6	6	Pass	22320	0.769354838709678	0.47244623655914	0.905779569892473	4725	1911	2499	2226	0.528888888888889	1964
TCAGTAGGTTTGGGCG-4	4	Pass	22305	0.779690652320108	0.474871105133378	0.908630351939027	4071	1795	2225	1846	0.546548759518546	2677
GTAAGGTCACCTCACC-6	6	Pass	22281	0.749517526143351	0.530990530048023	0.890893586463803	4698	2142	2399	2299	0.510642826734781	2605
TCATTGTTCCAAATCA-5	5	Pass	22274	0.613585346143486	0.359926371554279	0.801248091945766	768	591	339	429	0.44140625	549
TCGTAATCATCGCTTT-3	3	Pass	22273	0.763166165312262	0.50172855026265	0.899070623625017	4295	1840	1777	2518	0.413736903376019	1082
ATTCCTAGTAGGTTTG-3	3	Pass	22266	0.786625348064313	0.591754244139046	0.916060361088655	4575	2088	2066	2509	0.451584699453552	1693
GCATGAAAGCCTGTTC-5	5	Pass	22265	0.791017291713452	0.3898495396362	0.914394790029194	7212	2522	3268	3944	0.453133666112035	1443
AATCTCAAGCCTAATA-6	6	Pass	22259	0.730356260389056	0.425895143537446	0.875825508782964	3707	1487	2399	1308	0.647154032910709	2244
GTACAATGTTAGTGAT-6	6	Pass	22259	0.774248618536323	0.549620378273957	0.903230154094973	5025	2185	2315	2710	0.460696517412935	3129
AGCTTTAAGAACAAGT-6	6	Pass	22255	0.743158840709953	0.484340597618513	0.886587283756459	4004	1987	1767	2237	0.441308691308691	1418
GTCTAACAGTTATGGC-5	5	Pass	22241	0.764623892810575	0.537385908906974	0.900409154264646	5322	2331	2272	3050	0.426907177752725	2011
ATGCCTGAGTTAGTTG-4	4	Pass	22240	0.709982014388489	0.452023381294964	0.861151079136691	3525	1645	1940	1585	0.550354609929078	3082
TTATTGCTCACTTTAC-4	4	Pass	22234	0.778492399028515	0.530448862103085	0.908878294503913	5992	2408	2486	3506	0.414886515353805	2949
TTTGCATTCCTGGTGA-3	3	Pass	22231	0.767711753857226	0.50627502136656	0.904907561513202	5478	2293	2541	2937	0.463855421686747	3873
TCAAGAACAAGCCACT-3	3	Pass	22229	0.782896216653921	0.559314409105223	0.915155877457375	6256	2613	2754	3502	0.440217391304348	2115
GCGGTTATCTAATTGG-5	5	Pass	22229	0.779072382923209	0.532142696477574	0.905078950919969	5292	2116	2331	2961	0.44047619047619	2045
AGCAACAAGTTTGCGG-5	5	Pass	22228	0.767770379701278	0.383750224941515	0.899271189490732	3751	1384	2183	1568	0.58197813916289	710
GGCAAATCATTGCGAC-3	3	Pass	22221	0.760991854552	0.5203636199991	0.903874713109221	5244	2302	2595	2649	0.494851258581236	1582
AAGGTCAAGGTTACGT-3	3	Pass	22219	0.75628966200099	0.440433862910122	0.895089788019263	3716	1663	2149	1567	0.578310010764263	2021
AGTGCGGAGGAGCATA-5	5	Pass	22219	0.733561366398128	0.355776587605203	0.882757999909987	1761	534	1431	330	0.812606473594549	775
CCCTCATAGTTAGGCT-4	4	Pass	22200	0.79972972972973	0.548648648648649	0.920135135135135	10329	3360	3918	6411	0.379320360151031	2117
GCTAGCCAGGTGTTAC-6	6	Pass	22197	0.714195612019642	0.39581925485426	0.86588277695184	2746	1320	1620	1126	0.589949016751639	2106
ATGAAGCCATTCCTGT-6	6	Pass	22195	0.745483216940752	0.445911241270556	0.881865284974093	3761	1675	2148	1613	0.571124700877426	2172
CAATGACTCAAACCGT-6	6	Pass	22194	0.766828872668289	0.434396683788411	0.898170676759485	5202	2018	2912	2290	0.559784698193003	2449
CCAGTTTGTGCACGCA-6	6	Pass	22191	0.733991257717093	0.435942499211392	0.876887026271912	3676	1514	1990	1686	0.541349292709467	2196
ACATCAATCACGCATG-3	3	Pass	22184	0.781058420483231	0.576767039307609	0.916336098088713	4601	1955	2177	2424	0.47315800912845	2669
ATTGCAGGTCTAACCT-3	3	Pass	22168	0.808507758931794	0.416185492601949	0.919613857813064	3338	1390	2287	1051	0.685140802875974	952
CGTGTGTCATGATTGT-4	4	Pass	22166	0.787377063971849	0.553505368582514	0.916177930163313	4645	2036	1947	2698	0.419160387513455	3275
TGATTAGTCACGCGGT-5	5	Pass	22162	0.77267394639473	0.591192130674127	0.911244472520531	6118	2324	2952	3166	0.482510624387055	2248
TTGGAGGCAGAATGAC-6	6	Pass	22159	0.775486258405163	0.552597138860057	0.913940159754502	5052	2208	2368	2684	0.468725257323832	2236
CTTCTAAGTCGAAGTC-3	3	Pass	22149	0.789245564133821	0.549641067316809	0.916294189353921	5101	2050	2634	2467	0.516369339345226	2073
ACCAGGACAATTGAAG-4	4	Pass	22149	0.810962120186013	0.416632805092781	0.919770644272879	6372	2287	3683	2689	0.577997489014438	1546
GACTTACAGCTCCTAC-5	5	Pass	22149	0.791909341279516	0.548918687073909	0.917919544900447	4274	1992	1995	2279	0.466775854000936	2065
GGATGGCCAATTGAAG-6	6	Pass	22135	0.765665236051502	0.56647842782923	0.906437768240343	3194	1650	1507	1687	0.471822166562304	1992
CTTAAGATCCCTCATA-3	3	Pass	22131	0.76937327730333	0.459174913017939	0.901450454114138	8391	2879	3757	4634	0.447741627934692	3969
GTTTACCGTGAATCGC-5	5	Pass	22129	0.767906367210448	0.45799629445524	0.903429888381762	4489	1938	2523	1966	0.562040543550902	1532
CATGCATAGCTGGAAA-5	5	Pass	22128	0.775397686189443	0.498463485177151	0.905187997107737	3173	1580	1392	1781	0.438701544279861	1287
AGAGAGGAGAATGACG-3	3	Pass	22124	0.78602422708371	0.547459772193094	0.923024769481106	3276	1689	1544	1732	0.471306471306471	1094
CAGCTATAGCATGTCG-5	5	Pass	22101	0.777973847337225	0.508710013121578	0.9090538889643	6159	2557	3343	2816	0.542782919305082	1479
TTGTCAAAGCAAGGTA-4	4	Pass	22098	0.769617159923975	0.484206715539868	0.900579237940085	5553	2300	2696	2857	0.485503331532505	2380
GCCTGACAGTTGGCCA-3	3	Pass	22093	0.789707147060155	0.51260580274295	0.91829991399991	4751	1972	1706	3045	0.359082298463481	1070
TATAGCCAGCTGGAAA-5	5	Pass	22091	0.799918518853832	0.40690779050292	0.918564121135304	5740	2105	2416	3324	0.420905923344948	1020
CATTCATTCTTGTCTG-3	3	Pass	22087	0.781862634128673	0.468510888758093	0.911758047720378	11020	3302	4816	6204	0.437023593466425	3522
TTGCGAGTCCCATAGG-4	4	Pass	22075	0.762718006795017	0.474065685164213	0.900520951302378	2930	1307	1846	1084	0.630034129692833	2389
TAACCGGTCCGGTTGA-4	4	Pass	22073	0.773433606668781	0.575046436823268	0.912200425859648	6334	2486	2219	4115	0.350331544047995	2081
CAGGGTGAGGTCCGTA-5	5	Pass	22071	0.802138552852159	0.402926917674777	0.914684427529337	6418	2272	3014	3404	0.469616703022748	1909
GAGCGAAGTAATCGTG-4	4	Pass	22056	0.779561117156329	0.57816467174465	0.911271309394269	2800	1471	1252	1548	0.447142857142857	811
GTTTCTAGTCATTGTC-3	3	Pass	22035	0.791649648286816	0.592738824597232	0.91404583616973	7528	2731	2925	4603	0.388549415515409	1841
TCTCAAGCAAATTGCT-3	3	Pass	22028	0.76983838750681	0.378836026874887	0.901080443072453	8314	2591	3340	4974	0.401732018282415	1944
AGTAACGAGCTGGAAA-4	4	Pass	22014	0.794312710093577	0.393022621967839	0.912283092577451	2592	1134	1687	905	0.650848765432099	1018
AAGCTCCCACTTCACT-3	3	Pass	22005	0.787048398091343	0.538922972051806	0.91474664848898	4125	1997	2003	2122	0.485575757575758	2328
CCGTTACTCTTTAAGG-6	6	Pass	22005	0.786184957964099	0.529925017041582	0.91501931379232	7825	2949	3380	4445	0.431948881789137	3190
TGTCAATCACCTGCCT-3	3	Pass	22003	0.744580284506658	0.496795891469345	0.881425260191792	2639	1272	1321	1318	0.500568397120121	1222
TCATACTTCGGGATTT-5	5	Pass	21991	0.744031649311082	0.427674957937338	0.888272475103451	4549	1865	2548	2001	0.560123103978896	1883
TGATTCAAGAATCGCT-4	4	Pass	21988	0.717482263052574	0.557303983991268	0.888029834455157	4216	1726	2527	1689	0.59938330170778	2989
GCCTTTATCTACTAAG-6	6	Pass	21977	0.772034399599581	0.480138326432179	0.902716476316149	5033	2033	3079	1954	0.611762368368766	3780
CCGCTTAGTTAACACG-4	4	Pass	21938	0.773087792870818	0.422645637706263	0.906691585376971	5598	2113	2919	2679	0.521436227224009	2043
GGTCCATCAGGCTAGA-4	4	Pass	21938	0.798021697511168	0.557571337405415	0.91959157626037	3612	1843	1682	1930	0.465669988925803	1877
TGATCGAGTAGGTTTG-4	4	Pass	21933	0.794328181279351	0.453380750467332	0.913326950257603	4119	1647	2434	1685	0.590920126244234	1789
AACCTCCTCCACCCTG-4	4	Pass	21932	0.771384278679555	0.561508298376801	0.908535473281051	7651	2903	3172	4479	0.414586328584499	2287
AGCTAACTCGCTCCAT-5	5	Pass	21931	0.78751538917514	0.399981760977612	0.914869363002143	5953	2051	2928	3025	0.49185284730388	1471
GCTAGCTCAGAGGCTA-5	5	Pass	21893	0.781756725894121	0.548485817384552	0.913168592700863	6391	2516	2603	3788	0.407291503677046	2086
TCGTTTCCACCCACCT-5	5	Pass	21891	0.785528299301083	0.543511031930931	0.909003700150747	7484	2632	3049	4435	0.4074024585783	1942
TCACCTGGTCCGTGAG-5	5	Pass	21890	0.721836455002284	0.416263133851074	0.872407492005482	3140	1274	1993	1147	0.634713375796178	2627
GCCATTACATGAGCAG-5	5	Pass	21877	0.798966951592997	0.468254331032591	0.917218997120263	4910	1919	2510	2400	0.511201629327902	2092
GGCTGGTTCGTTAAGC-5	5	Pass	21858	0.739820660627688	0.461204135785525	0.878168176411383	2352	1282	879	1473	0.373724489795918	780
TTTAGCAAGGAACGCG-4	4	Pass	21856	0.692944729136164	0.36292093704246	0.859580893118594	2849	1225	1745	1104	0.612495612495612	2900
CGTTATCGTACTTCAC-5	5	Pass	21844	0.754257462003296	0.564136605017396	0.89699688701703	5164	2279	2287	2877	0.442873741285825	1870
GCGCTAGGTAAGCTTG-6	6	Pass	21843	0.724305269422698	0.440186787529186	0.873414823971066	2817	1090	1900	917	0.674476393326234	2205
GGTTAATGTTTACGTC-5	5	Pass	21841	0.638890160706927	0.396868275262122	0.827205714024083	2083	1286	767	1316	0.368218915026404	915
ACTTGCACACGAATCC-3	3	Pass	21831	0.789061426411983	0.572992533553204	0.914158765058861	6798	2784	2737	4061	0.402618417181524	2050
AGGCTAAAGCGGGCAA-5	5	Pass	21831	0.800238193394714	0.420731986624525	0.919105858641382	6613	2491	3544	3069	0.535914108574021	2361
AAGTGCAAGGTGTCCA-6	6	Pass	21831	0.760661444734552	0.55398286839815	0.905180706335028	5553	2265	2728	2825	0.491265982351882	2332
GGACATAAGGAACGCG-4	4	Pass	21827	0.809501992944518	0.49214275896825	0.920053145187154	5713	2272	2961	2752	0.518291615613513	2326
CCTAAGGTCTCCATGC-5	5	Pass	21819	0.631559649846464	0.328887666712498	0.82295247261561	1288	513	962	326	0.746894409937888	731
TCCTCACAGGAGCATA-4	4	Pass	21811	0.756544862683967	0.433405162532667	0.893264866351841	2641	1190	1736	905	0.657326770162817	2250
ATTACGTCATTGTGGC-4	4	Pass	21806	0.786297349353389	0.573466018527011	0.916857745574612	4279	2005	1898	2381	0.443561579808366	1953
TCAGTGAGTTGGCGTG-4	4	Pass	21804	0.741652907723354	0.439460649422124	0.882361034672537	2645	1195	1672	973	0.632136105860113	2098
TCCTTAGTCATTGCGG-5	5	Pass	21800	0.714770642201835	0.49394495412844	0.861146788990826	2494	1224	1101	1393	0.441459502806736	1139
GATTGCAGTTAGACCA-6	6	Pass	21797	0.79364132678809	0.560673487177135	0.917740973528467	4644	2106	2228	2416	0.479758828596038	1607
GTGTTACAGATGGACA-5	5	Pass	21794	0.65137193723043	0.381756446728457	0.824538863907497	1642	947	843	799	0.513398294762485	790
AATTGTGTCAAATCGC-3	3	Pass	21784	0.792554168196842	0.426459786999633	0.913698127065736	5695	2091	3278	2417	0.575592625109745	2582
GCCATTACACCAAAGG-3	3	Pass	21773	0.774032058053553	0.531989160887338	0.911404032517338	5835	2215	1959	3876	0.33573264781491	1277
GTTTGCTGTATGGTGC-3	3	Pass	21758	0.75369978858351	0.472148175383767	0.891717988785734	5685	2352	2643	3042	0.46490765171504	1980
TCTCAAGCAACTAGCC-6	6	Pass	21757	0.753274808107735	0.551041044261617	0.901778737877465	3901	1847	1924	1977	0.493206870033325	1912
GTGCTTCTCCCTCTAA-6	6	Pass	21751	0.783136407521493	0.561077651602225	0.914164865983173	6528	2512	2876	3652	0.440563725490196	1985
GTGAATCTCATGTCAA-4	4	Pass	21729	0.801693589212573	0.390215840581711	0.920613005660638	7136	2426	3075	4061	0.430913677130045	2202
TGATCGAGTGTAATAC-3	3	Pass	21727	0.77065402494592	0.533483683895614	0.910387996502048	5585	2297	2575	3010	0.461056401074306	2330
CCCGTTGTCATTACGA-4	4	Pass	21717	0.774830777731731	0.499194179674909	0.904590873509232	2925	1415	1438	1487	0.491623931623932	834
TTTAGGATCCTAATTC-4	4	Pass	21717	0.78288898098264	0.460100382189069	0.91103743610996	4472	1771	2948	1524	0.659212880143113	2863
CATGCGGGTTACAAAC-5	5	Pass	21715	0.723739350679254	0.407322127561593	0.873405480082892	3084	1419	1835	1249	0.595006485084306	1967
TATGACATCAGGCTAT-5	5	Pass	21703	0.776298207621066	0.568584988250472	0.908768373035986	6090	2575	3014	3076	0.494909688013136	3366
GCTTTGTGTTGCGGAT-5	5	Pass	21694	0.778187517285886	0.495667004701761	0.901493500507053	2905	1367	1826	1079	0.628571428571429	963
AGCACAGCACCTATAG-4	4	Pass	21692	0.787894154527015	0.415037801954638	0.914438502673797	7267	2567	3088	4179	0.42493463602587	1917
GACTCACCAATAAGCA-5	5	Pass	21691	0.777880226822184	0.58664884053294	0.907841962104099	10149	3319	3905	6244	0.384766972115479	2368
GATTGCGTCAATGAGG-5	5	Pass	21681	0.814030718140307	0.474055624740556	0.925418569254186	7880	2589	4315	3565	0.54758883248731	2006
CATAGCTAGATAACCC-6	6	Pass	21680	0.785516605166052	0.402905904059041	0.911808118081181	5314	1918	2762	2552	0.519759126834776	881
CACAATATCCTCGATC-4	4	Pass	21679	0.777895659393884	0.56935282992758	0.911527284468841	4088	1953	2011	2077	0.49192759295499	2031
TCTCCTCGTCAGGCAT-3	3	Pass	21677	0.761636757853947	0.539696452461134	0.898094754809245	4719	2012	2364	2355	0.500953591862683	2655
GCTGTAAGTTTAACCC-3	3	Pass	21671	0.783535600572193	0.563471921000415	0.912279082645009	6901	2584	2622	4279	0.379944935516592	2102
CGGTTATAGCATTAGC-5	5	Pass	21670	0.776788186432857	0.472496538994001	0.908398707891094	5254	2061	2639	2615	0.50228397411496	1890
TACCTTTAGTTAGCCG-3	3	Pass	21664	0.775064623338257	0.588072378138848	0.912204579025111	6683	2619	2713	3970	0.405955409247344	1704
GTTGCATAGTTATCCT-3	3	Pass	21658	0.46606334841629	0.300073875704128	0.664604303259766	2735	1441	1119	1616	0.409140767824497	1635
GTTCGCGCAACCTAAT-3	3	Pass	21643	0.765697916185372	0.407429653929677	0.896132698794067	6078	2102	2743	3335	0.451299769661073	1166
AAGTCTATCCATTACT-5	5	Pass	21635	0.762976658192743	0.574439565518835	0.901548416917033	6686	2614	2913	3773	0.435686509123542	2401
AGCTTTAAGGAAGTAT-4	4	Pass	21621	0.750474076129689	0.420748346514962	0.887239258128671	2449	1024	1714	735	0.699877501020825	1577
TTCAGCACACTTGTTC-5	5	Pass	21619	0.753827651602757	0.500485683889172	0.891715620518988	5267	2269	2643	2624	0.501803683311183	5366
ATTAACCCAATTGAAG-3	3	Pass	21615	0.707147814018043	0.425815405968078	0.856534813786722	2526	1183	1631	895	0.645684877276326	1580
GCTAGCGGTTGTGATG-6	6	Pass	21615	0.764931760351608	0.53763590099468	0.904834605597964	2504	1269	1067	1437	0.42611821086262	908
CAAACAACAGGTATTT-5	5	Pass	21611	0.749618249965296	0.420526583684235	0.888297626208875	5086	2072	2555	2531	0.502359418010224	2078
TTGCTTTAGTTAGGCT-6	6	Pass	21603	0.766513910105078	0.394898856640281	0.898393741609962	1945	830	1467	478	0.754241645244216	847
GTGCTCAAGACTTATG-3	3	Pass	21600	0.78837962962963	0.546990740740741	0.916064814814815	7303	2713	3536	3767	0.484184581678762	2629
CATTGTAAGTTAACCA-6	6	Pass	21600	0.798935185185185	0.444953703703704	0.920416666666667	6081	2184	3396	2685	0.55846077947706	2229
CCCGTTGTCTCATCAT-3	3	Pass	21596	0.787460640859418	0.403824782367105	0.913224671235414	8481	2593	3672	4809	0.432967810399717	1082
GCAGGATAGCAAGATG-4	4	Pass	21591	0.745958964383308	0.485109536380899	0.890648881478394	3898	1680	1747	2151	0.448178553104156	1310
AGCAATACATGCAACC-4	4	Pass	21585	0.785638174658328	0.401436182534167	0.909381514940931	1718	705	1216	502	0.707799767171129	972
AGTAACCTCCTCATGC-3	3	Pass	21576	0.771412680756396	0.552094920281795	0.905913978494624	3664	1774	1882	1782	0.513646288209607	2851
AGCGTGCTCCCAGTAG-3	3	Pass	21573	0.6941547304501	0.325916655078107	0.848977889027952	2749	1243	1662	1087	0.604583484903601	1489
CCTAAAGGTGCGCATG-6	6	Pass	21566	0.779977742743207	0.505657052768246	0.914448669201521	3722	1575	1411	2311	0.379097259537883	982
CATCGCTTCCCTCAGT-3	3	Pass	21558	0.792327674181278	0.480007421838761	0.912561462102236	4686	1931	2067	2619	0.441101152368758	1071
ACAGCGCTCATGCGTG-3	3	Pass	21554	0.746636355200891	0.381460517769324	0.88610002783706	3342	1527	1720	1622	0.514661879114303	1933
CCCAGCACATAGCTGC-4	4	Pass	21550	0.779582366589327	0.501206496519722	0.906357308584687	11506	3482	4409	7097	0.383191378411264	4251
CTGAATATCCATAATG-5	5	Pass	21543	0.757740333286915	0.457689272617556	0.894954277491529	8758	3029	4334	4424	0.494861840602877	3370
AAGGATTAGTGTTGCG-6	6	Pass	21542	0.78827406926005	0.508077244452697	0.914167672453811	4375	1730	2502	1873	0.571885714285714	2303
ACATCAATCGCACACA-3	3	Pass	21536	0.775213595839525	0.510169019316493	0.910846953937593	4980	2107	2081	2899	0.417871485943775	1139
GACCGAACATTGCGGT-6	6	Pass	21523	0.768805463922316	0.579008502532175	0.910189100032523	6432	2567	3144	3288	0.488805970149254	2963
TTCCTTGAGGACGTAA-4	4	Pass	21519	0.786096008178819	0.526232631627864	0.916771225428691	4315	1900	1573	2742	0.364542294322132	1366
TGTTGTTTCTCGCCTG-3	3	Pass	21513	0.755543159949798	0.509598847208665	0.899270208711012	3983	1455	2893	1090	0.726336931960833	3496
GCCTCAAAGGAAGCTA-6	6	Pass	21513	0.769906568121601	0.46139543531818	0.902524055222424	3849	1604	2408	1441	0.625617043387893	2492
GAACCAAAGTCCTGAG-6	6	Pass	21475	0.783795110593714	0.399254947613504	0.912782305005821	5282	1994	2396	2886	0.453616054524801	1080
TAGCCTCTCCCTCACG-6	6	Pass	21474	0.785275216540933	0.441790071714632	0.906305299431871	11667	3453	5468	6199	0.468672323647896	3105
ACTCGCTTCATGGTGT-6	6	Pass	21471	0.788412277024824	0.480462018536631	0.916119416887895	8639	2899	4478	4161	0.518347030906355	3092
TTTAACCTCGCTAAGT-6	6	Pass	21466	0.806717599925464	0.392155035870679	0.921270846920712	5622	2106	2999	2623	0.533440056919246	1323
CGCAATAGTATTGTCC-6	6	Pass	21462	0.699375640667226	0.406346100083869	0.859565744105862	2966	1218	2007	959	0.676668914362778	1811
CGATATTCAGCACGTT-6	6	Pass	21453	0.773784552277071	0.539085442595441	0.913345452850417	7585	2928	2913	4672	0.384047462096243	2829
GCCACTAAGTTACCGG-6	6	Pass	21447	0.778943441973236	0.441133958129342	0.915093020002798	7634	2578	3478	4156	0.45559339795651	4251
AGGCAGGTCTCATCAT-3	3	Pass	21444	0.769445998880806	0.555540011191942	0.912376422309271	4770	2073	1831	2939	0.383857442348008	941
TGTCAATCAATATACC-5	5	Pass	21440	0.767723880597015	0.554337686567164	0.907789179104478	4687	2127	2175	2512	0.464049498613185	2053
TGTTGTTTCCGTGACA-3	3	Pass	21437	0.803703876475253	0.468115874422727	0.919158464337361	3609	1500	2168	1441	0.600720421169299	1932
TAGGTGCGTAGCTAAT-5	5	Pass	21430	0.773821745216986	0.559776014932338	0.906999533364442	7365	2861	3235	4130	0.439239646978955	1962
TTGGATATCGAGGAAC-6	6	Pass	21420	0.776610644257703	0.510037348272642	0.908029878618114	8669	3061	4128	4541	0.476179490137271	5477
GCGTGCTAGGCAAGTA-3	3	Pass	21414	0.775147100028019	0.551134771644718	0.9080041094611	5115	2136	2256	2859	0.441055718475073	2350
CGTGACATCCGCAACA-4	4	Pass	21404	0.796346477293964	0.539852364044104	0.920061670715754	4075	1825	2117	1958	0.519509202453988	1613
ATTCACTTCCGCATGA-4	4	Pass	21371	0.788966356277198	0.514388657526555	0.916054466332881	4130	1951	2067	2063	0.500484261501211	771
TAAGGCTTCAAGGACA-6	6	Pass	21368	0.77728378884313	0.400224634968177	0.905653313365781	7238	2519	4017	3221	0.554987565625863	1567
ATGACCAGTACCGGAT-3	3	Pass	21365	0.822747484203136	0.55047975661128	0.932927685466885	8438	2998	3368	5070	0.399146717231571	1602
CTAGGCGGTGCGCGTA-3	3	Pass	21356	0.791065742648436	0.494427795467316	0.917353436973216	2938	1548	1435	1503	0.488427501701838	571
TTGGATTCAATGAAGC-6	6	Pass	21352	0.726442487823155	0.44473585612589	0.87378231547396	4444	1786	2690	1754	0.605310531053105	2146
AGGCAGGTCTAGCTTT-5	5	Pass	21349	0.756756756756757	0.439880088060331	0.892360297906225	3931	1900	1500	2431	0.381582294581531	782
TATGGTCAGCTATTAG-6	6	Pass	21348	0.804525014052839	0.429595278246206	0.921772531384673	5114	2008	2944	2170	0.575674618693782	1352
TCAGGTTAGCACCACA-6	6	Pass	21345	0.792972593113141	0.404638088545327	0.917966736940735	4162	1675	2258	1904	0.54252763094666	2206
ATAACGACAATTATGC-3	3	Pass	21340	0.760824742268041	0.555998125585755	0.895876288659794	3497	1793	1692	1805	0.483843294252216	1900
TTTAAGGTCGATATTG-5	5	Pass	21331	0.731095588580001	0.520650696169894	0.879611832544185	3310	1552	1826	1484	0.55166163141994	2506
GGTCAAGCATCAGTAT-5	5	Pass	21329	0.787566224389329	0.513151108818979	0.913216747151765	6110	2476	3330	2780	0.545008183306056	1746
TTGTCCCAGGTCTTGG-5	5	Pass	21322	0.792655473220148	0.530250445549198	0.919238345370978	8261	2925	3853	4408	0.46640842513013	2167
AACGGTAAGCTAATCA-6	6	Pass	21322	0.770847012475378	0.436497514304474	0.902448175593284	5600	2174	3300	2300	0.589285714285714	2089
CTCGACAAGCTCCTAC-5	5	Pass	21319	0.792344856700596	0.394999765467423	0.918054317744735	8055	2418	4100	3955	0.509000620732464	1427
ATCAATCCAACCCTAA-6	6	Pass	21318	0.720142602495544	0.492306970635144	0.8742846420865	6764	2663	3072	3692	0.454169130691898	3159
TGGCCAATCACAAGCT-6	6	Pass	21311	0.770024869785557	0.390784102106893	0.902960912204965	1964	806	1377	587	0.70112016293279	1143
GCATTAGGTGAGACTC-3	3	Pass	21308	0.768819222827107	0.566078468180965	0.905246855641074	6737	2526	2869	3868	0.425857206471723	2254
GGTACTAGTTCAAGAT-3	3	Pass	21302	0.750305135668012	0.38705285888649	0.888179513660689	2733	1137	1665	1068	0.609220636663008	1255
GCTAACAGTTTATGGG-4	4	Pass	21298	0.755610855479388	0.472485679406517	0.896046577143394	6788	2484	3541	3247	0.521655863288156	2772
GTACTTCGTTACTTCA-5	5	Pass	21294	0.763172724711186	0.54029304029304	0.899549168779938	4512	1997	2028	2484	0.449468085106383	2281
CATTGCGAGCTAATCA-6	6	Pass	21286	0.604998590622945	0.275815089730339	0.794371887625669	1461	626	1001	460	0.685147159479808	995
TCGGTTTGTAACGTGC-6	6	Pass	21285	0.80164435048156	0.402443035001174	0.915480385247827	4838	1736	2681	2157	0.554154609342704	1581
TTCGTTAGTTGGTTCT-3	3	Pass	21275	0.767144535840188	0.548578143360752	0.903219741480611	2979	1500	1550	1429	0.520308828465928	1579
CTCTAGCTCCATTACT-3	3	Pass	21271	0.637816745804147	0.323351041323868	0.83188378543557	1282	620	902	380	0.703588143525741	952
AAGCGAGGTATCTGGA-6	6	Pass	21269	0.779585311956368	0.522309464478819	0.911843528139546	5772	2294	2603	3169	0.450970200970201	2554
AGCTAACTCGAAGTAG-3	3	Pass	21264	0.769469525959368	0.470090293453725	0.902746425884123	5836	2320	2438	3398	0.417751884852639	1312
GCAGGATAGGTGCTGC-4	4	Pass	21256	0.786648475724501	0.584446744448626	0.91531802785096	5056	2159	2167	2889	0.428599683544304	2048
AGGAACGGTGGAAACG-3	3	Pass	21253	0.793911447795605	0.470004234696278	0.916764692043476	5209	2089	2672	2537	0.512958341332309	2670
CTCATCATCGATAACC-3	3	Pass	21251	0.80626794033222	0.411886499458849	0.921697802456355	10178	2938	4824	5354	0.473963450579682	1375
TTAGGCGTCCTAAATG-6	6	Pass	21251	0.77544586137123	0.548915345160228	0.907816102771634	3742	1900	1788	1954	0.477819347942277	2281
CGTTATCGTTAACGAT-3	3	Pass	21241	0.786591968363072	0.4401393531378	0.911915634857116	8489	2695	3839	4650	0.452232300624337	3045
GCTGACATCCTGATGG-3	3	Pass	21235	0.744808099835178	0.464892865552154	0.885142453496586	4223	1687	2345	1878	0.555292446128345	1820
CTAGCTTGTTAGAGCC-5	5	Pass	21226	0.702864411570715	0.460991237161971	0.848110807500236	4380	1855	2354	2026	0.537442922374429	1911
CAATCCCTCCAATTAG-3	3	Pass	21225	0.757173144876325	0.495312131919906	0.896631330977621	9119	2974	4320	4799	0.473736155280184	2700
CTCGCTCCACACTAAT-6	6	Pass	21223	0.78019130188946	0.393346840691702	0.902935494510672	8561	2549	4228	4333	0.493867538838921	1619
GAGGGAGCACAAGCCT-6	6	Pass	21219	0.505537489985391	0.271549083368679	0.737499410905321	2575	1160	1587	988	0.616310679611651	1828
GTGTAACTCGACCTGA-3	3	Pass	21218	0.762183052125554	0.524224714864738	0.904420774813837	2632	1413	1331	1301	0.505699088145897	778
GGCCTCTGTTAATGAC-6	6	Pass	21218	0.770147987557734	0.560656046752757	0.904279385427467	6079	2605	2581	3498	0.424576410593848	1991
CAAACAACATCTAGCA-6	6	Pass	21211	0.758097213709868	0.559851020696808	0.899486115694687	5258	2260	2411	2847	0.45853936858121	3845
ACAAAGGTCCCTCGCA-5	5	Pass	21208	0.764239909468125	0.526876650320634	0.894662391550358	7836	2802	2826	5010	0.360643185298622	1746
TCCATCATCCGTGACA-5	5	Pass	21206	0.732669999056871	0.375035367348864	0.880646986701877	2504	1098	1665	839	0.664936102236422	1621
CGCTGTGCATATAACC-5	5	Pass	21205	0.773779768922424	0.443480311247347	0.901108229191228	3989	1846	2324	1665	0.582602155928804	1412
CTACAACAGGTCAAAG-3	3	Pass	21203	0.771305947271613	0.394755459133142	0.904966278356836	3692	1548	2229	1463	0.60373781148429	1856
AGAACAAGTAGTAAGA-3	3	Pass	21200	0.652169811320755	0.344575471698113	0.827924528301887	2537	1035	1792	745	0.706346078044935	1728
CCCTGTTAGGCCTTAG-6	6	Pass	21193	0.76454489689992	0.419336573396876	0.901712829707922	7234	2591	3862	3372	0.533867846281449	2574
AACAAAGGTGCTAGAC-5	5	Pass	21191	0.704921900806946	0.370959369543674	0.867207776886414	2138	1172	1305	833	0.610383536014967	1406
CGCTAATAGGAGTCGG-3	3	Pass	21181	0.775978471271423	0.378357962324725	0.910249752136349	2561	1033	1776	785	0.693479109722764	1376
ACGTCCTTCAATCATG-5	5	Pass	21181	0.810301685472829	0.372928568056277	0.928379207780558	5345	1957	2606	2739	0.48755846585594	962
CTTTGAGCATTGACAT-5	5	Pass	21177	0.768522453605327	0.393304056287482	0.900316380979364	8033	2382	4028	4005	0.501431594671978	2706
AGTGAACCACGAACAG-4	4	Pass	21173	0.744580361781514	0.423558305388939	0.888631747980919	3858	1589	2404	1454	0.623120787973043	2002
GGTGATTTCAAACACC-3	3	Pass	21165	0.752610441767068	0.420363808173872	0.89194424757855	3649	1469	2316	1333	0.634694436832009	2048
GGAAGCTAGCTGGCTA-6	6	Pass	21159	0.798478188950329	0.562786521102131	0.921026513540338	8348	2957	3094	5254	0.370627695256349	2708
CCTGGTAAGTAGAGGC-3	3	Pass	21154	0.765812612271911	0.557294128769973	0.903753427247802	5451	2457	2673	2778	0.490368739680793	2532
TACGCACCACGGTTTA-3	3	Pass	21154	0.780939774983455	0.547697834924837	0.916847877469982	5260	2158	2828	2432	0.537642585551331	2233
CCTTTAGTCCTTAGGG-3	3	Pass	21153	0.78040939819411	0.566397201342599	0.914858412518319	4144	1940	1902	2242	0.458976833976834	1784
AGGTCATTCAGCAAGA-3	3	Pass	21141	0.792866941015089	0.401731233148858	0.915708812260536	6706	2310	3291	3415	0.490754548165822	1676
GTCAATATCTCACTCA-6	6	Pass	21139	0.764179951747954	0.438384029518899	0.898576091584276	4365	1801	2661	1704	0.609621993127148	2538
GCCTCAAAGGTAGCTT-5	5	Pass	21123	0.656535529991005	0.331297637646168	0.832930928371917	1010	559	663	347	0.656435643564356	1146
ATCCTCATCTTGCAGG-4	4	Pass	21122	0.779045544929458	0.52816968090143	0.902329324874538	4745	2168	2144	2601	0.451844046364594	2079
CAATGTCAGGACTTAC-4	4	Pass	21110	0.775319753671246	0.551965892941734	0.911511132164851	7171	2665	3165	4006	0.441361037512202	2220
AGGTACGCAATAGCCC-4	4	Pass	21106	0.767317350516441	0.53880413152658	0.904576897564674	4327	2021	2010	2317	0.464525075109776	2604
CCTCAGTTCAAACCTA-6	6	Pass	21104	0.758007960576194	0.506965504169826	0.895138362395754	3346	1569	1303	2043	0.389420203227735	1267
ATGACCAGTTAAGCCA-5	5	Pass	21099	0.822456040570643	0.49992890658325	0.930612825252382	9697	3181	4234	5463	0.436629885531608	3600
TTAGGCTAGACAGGTA-4	4	Pass	21093	0.77077703503532	0.557341298060968	0.90797895036268	4123	1898	1942	2181	0.471016250303177	1794
GGTCTTTGTTTGCGAA-3	3	Pass	21092	0.791058221126494	0.567987862696757	0.918215437132562	8614	3216	4094	4520	0.475272811701881	3802
CCGTTACTCCAGGTCA-5	5	Pass	21084	0.785050275090116	0.523999241130715	0.911164864352115	6161	2479	2658	3503	0.431423470215874	1950
AGAACAAGTGTGAGAG-4	4	Pass	21074	0.775457910221126	0.564439593812281	0.909224636993452	5804	2399	2483	3321	0.427808407994487	2386
CTATGATCAACGTGCT-6	6	Pass	21074	0.790310335009965	0.589731422606055	0.919474233652842	7452	2785	2707	4745	0.363258185721954	2423
TATGACTCAGTTTGGC-4	4	Pass	21071	0.775046272127569	0.572208248303355	0.905320108205591	10645	3302	3858	6787	0.362423673085956	1699
TCCATATTCACTAAGC-3	3	Pass	21060	0.766049382716049	0.501804368471035	0.901044634377968	6079	2378	3120	2959	0.513242309590393	1448
ACAAAGGTCCTGATTT-6	6	Pass	21058	0.78696932282268	0.486370975401273	0.907873492259474	7578	2689	3741	3837	0.493665874901029	2394
CCTACTTCAGGCTACT-5	5	Pass	21056	0.775265957446809	0.545782674772037	0.9071523556231	7067	2705	3922	3145	0.554973821989529	3374
CTATGTTTCTGTGCCT-6	6	Pass	21056	0.769376899696049	0.539656155015198	0.906392477203647	6553	2489	3193	3360	0.487257744544483	2607
TCATTGTTCCTAAGAC-6	6	Pass	21054	0.806212596181248	0.390662106963047	0.922485038472499	7522	2589	3128	4394	0.415846849242223	1322
TTGGATTCACAGCCAT-5	5	Pass	21050	0.794441805225653	0.491211401425178	0.917244655581948	3911	1915	1930	1981	0.493479928407057	1535
GAACCAAAGCAGCTCA-3	3	Pass	21045	0.784699453551913	0.524970301734379	0.914088857210739	3682	1801	1749	1933	0.475013579576317	1561
GGGTATTTCCTCAGCT-6	6	Pass	21039	0.792290508103997	0.543799610247635	0.918627311183992	6213	2387	2655	3558	0.427329792370835	1773
GCCTCGACATGCTCCC-5	5	Pass	21036	0.78831526906256	0.484407682068834	0.919233694618749	5788	2222	3116	2672	0.538355217691776	2402
GGGCATTGTCTAACCT-5	5	Pass	21034	0.734097176000761	0.356280308072644	0.880289055814396	1999	684	1603	396	0.801900950475238	1195
GGATTATGTGCCTCAC-3	3	Pass	21030	0.765715644317642	0.566143604374703	0.907655729909653	8123	3171	3109	5014	0.382740366859535	3601
CAAACAACAATATACC-5	5	Pass	21027	0.637418557093261	0.310362866790317	0.826889237646835	2207	961	1510	697	0.684186678749434	1491
GTTAAGTGTGCAACTA-5	5	Pass	21024	0.726740867579909	0.503139269406393	0.882515220700152	8690	2723	4702	3988	0.54108170310702	3240
GGCCAACTCCGTGACA-4	4	Pass	21007	0.807254724615604	0.5706193173704	0.926691102965678	11281	3417	3522	7759	0.312206364683982	2074
GGTCAGGAGTTTGGTA-6	6	Pass	20999	0.739749511881518	0.442449640459069	0.881375303585885	4268	1839	1906	2362	0.446579194001874	1895
CTGCTACTCACGAATC-3	3	Pass	20996	0.796532672890074	0.397742427128977	0.914650409601829	9799	2915	4639	5160	0.473415654658639	872
TGGTCAAGTTCCGGGA-5	5	Pass	20992	0.791015625	0.506002286585366	0.919350228658537	3823	1807	1900	1923	0.496991891184933	710
TGAGCACGTCAAAGGG-6	6	Pass	20992	0.766053734756098	0.539777057926829	0.900771722560976	1536	891	724	812	0.471354166666667	1000
CGGATTAGTCGTAATG-4	4	Pass	20989	0.76773548048978	0.431035304206966	0.90385439992377	5467	2180	2930	2537	0.535942930309128	2253
CCTCCTCTCAAGTGTC-6	6	Pass	20981	0.775129879414709	0.503026547828988	0.919117296601687	5801	2289	2600	3201	0.448198586450612	558
TGTGCTGAGGTAAGGC-3	3	Pass	20978	0.779912289064735	0.538087520259319	0.911669367909238	5518	2306	2484	3034	0.450163102573396	1647
CATATCGCAGCCGCTA-5	5	Pass	20977	0.760165895981313	0.45163750774658	0.894694188873528	6286	2371	3082	3204	0.490295895641107	2444
TGCCGGTAGACTTATG-3	3	Pass	20974	0.761800324210928	0.383808524840278	0.898064270048632	2624	1082	1804	820	0.6875	1225
TACTCGCTCCTCATCA-4	4	Pass	20974	0.763659769238104	0.566558596357395	0.902164584723944	3468	1577	2058	1410	0.593425605536332	4664
ATTCACTTCTTGTCCA-4	4	Pass	20970	0.765855984740105	0.560371959942775	0.897186456843109	4038	1887	1912	2126	0.473501733531451	2028
ACGACTTAGATGGAGC-6	6	Pass	20970	0.731855030996662	0.510968049594659	0.877205531711969	3501	1627	1313	2188	0.375035704084547	1223
ACAGCCGGTATTGGAT-4	4	Pass	20968	0.758679893170546	0.442865318580694	0.892693628386112	6293	2402	3160	3133	0.502145240743683	2567
GAAGGAACAGTTAGCC-6	6	Pass	20966	0.784555947724888	0.415482209291233	0.914337498807593	5016	1925	2494	2522	0.497208931419458	1982
GCTTAGTAGGTGCGGA-3	3	Pass	20962	0.75078713863181	0.539690869191871	0.888941894857361	3635	1780	1738	1897	0.478129298486933	2098
TCAGGTTAGGCTATGT-4	4	Pass	20960	0.761975190839695	0.507347328244275	0.9	4405	1926	2032	2373	0.461293984108967	1678
TATCGCGAGCTGGACC-5	5	Pass	20959	0.768977527553796	0.561811155112362	0.905529843981106	4543	1925	2000	2543	0.440237728373322	1634
GTCGGTTCAACTGGGA-6	6	Pass	20949	0.76719652489379	0.476824669435295	0.899804286600792	3651	1591	2191	1460	0.600109559024925	3044
GCGAAGCCATCAGTAT-3	3	Pass	20933	0.784264080638227	0.566235131132661	0.914680170066402	4690	2067	1954	2736	0.416631130063966	2099
AGGGCCTTCATGTCAA-3	3	Pass	20930	0.774247491638796	0.480124223602484	0.900382226469183	4695	2081	2462	2233	0.524387646432375	2077
CTCTATGTCGAAGTAG-3	3	Pass	20929	0.76257824071862	0.423622724449329	0.897606192364662	4104	1700	2658	1446	0.64766081871345	2225
GTATGTTCACCAGGTT-3	3	Pass	20927	0.632149854255268	0.424332202417929	0.796387442060496	3379	1733	1581	1798	0.467889908256881	1491
GCTATAGGTTGCAATG-6	6	Pass	20924	0.778101701395527	0.560887019690308	0.914930223666603	5782	2298	2714	3068	0.469387755102041	1885
GTGGCTTCACCAAAGG-6	6	Pass	20914	0.780816677823468	0.408577986038061	0.906043798412547	1566	548	1244	322	0.794380587484036	909
CAGGTCCAGCTGGACC-6	6	Pass	20910	0.663510282161645	0.316451458632233	0.82156862745098	2814	1143	1942	872	0.690120824449183	2032
AGGTTGCGTTGCATCT-5	5	Pass	20905	0.772159770389859	0.446687395359962	0.902511360918441	3786	1526	2357	1429	0.622556788166931	1829
CCGGTTAAGAGGATAT-3	3	Pass	20889	0.754081095313323	0.540380104361147	0.891138876920867	3874	1842	1923	1951	0.496386164171399	1843
AGAGAAGCAGTGAACG-3	3	Pass	20885	0.783337323437874	0.524203974144123	0.91204213550395	3784	1769	1396	2388	0.36892177589852	1382
ACCTCACTCCCTCTAA-4	4	Pass	20868	0.785125551082998	0.474170979490129	0.912737205290397	4851	2000	2692	2159	0.554937126365698	3017
AGTAACGAGAGGAGTC-3	3	Pass	20862	0.720832134982264	0.413335250695044	0.869187997315694	2308	1019	1562	746	0.676776429809359	1971
ATGTGAGAGCCTAACG-4	4	Pass	20861	0.746368822204113	0.370739657734529	0.885240400747807	1961	712	1383	578	0.705252422233554	1109
GCAATCTAGTCAATCA-5	5	Pass	20856	0.78548139624089	0.554948216340621	0.914029535864979	8703	2988	3245	5458	0.372859933356314	2428
CAGTACCCACAGGAAT-3	3	Pass	20854	0.798024359835044	0.54440395128033	0.919823535053227	3928	1893	2189	1739	0.557281059063136	2970
CTCTAAGCAGGAACAT-4	4	Pass	20851	0.783943216152703	0.396383866481224	0.907150736175723	7105	2495	3369	3736	0.474173117522871	1550
TCAAGGTTCACTAGGT-3	3	Pass	20846	0.779142281492852	0.400940228341169	0.906648757555406	2701	1185	1568	1133	0.580525731210663	902
CCTCCTGAGTGTGATC-6	6	Pass	20846	0.755828456298571	0.447855703732131	0.889523169912693	4917	2086	2772	2145	0.563758389261745	2164
CGTGGTTCAGGTTATT-6	6	Pass	20839	0.738135227218197	0.486107778684198	0.885743077882816	4473	1958	2320	2153	0.518667560921082	2267
GGTTATGGTACTGAAT-4	4	Pass	20834	0.794470576941538	0.406258999712009	0.913986752423923	5698	2136	2748	2950	0.482274482274482	1383
TATTCGTTCTTGAGGT-5	5	Pass	20828	0.725177645477242	0.469992318033417	0.878144805070098	2841	1279	1859	982	0.654347060894051	1659
CGCACAATCAAGTGAG-3	3	Pass	20823	0.786678192383422	0.462133218076166	0.910003361667387	4981	2071	2724	2257	0.546878136920297	1995
GCCTATTGTGGTGAGA-3	3	Pass	20822	0.799875132071847	0.498799346844684	0.921285179137451	8968	2976	3956	5012	0.441123996431757	3811
GTAGGATCATGTTGGC-4	4	Pass	20820	0.80821325648415	0.453554274735831	0.924063400576369	7042	2645	3328	3714	0.472593013348481	2287
GAGTAACCATATAACC-6	6	Pass	20818	0.774089730041311	0.576616389662792	0.911182630415986	6692	2586	3223	3469	0.481619844590556	2848
AAACAGCCAAGTTATC-6	6	Pass	20813	0.76351318887234	0.474511122855907	0.898044491423629	4254	1686	2607	1647	0.612834978843442	1790
CCATAAGGTTCGGGAT-6	6	Pass	20813	0.77264209868832	0.574833037044155	0.908230432902513	4086	2035	1745	2341	0.427068037200196	1727
TTTGTCTAGTGTTGCG-6	6	Pass	20804	0.755768121515093	0.548980965199	0.897567775427802	5194	2176	2331	2863	0.448787061994609	2299
GTGTCCAAGTTTGGTA-3	3	Pass	20801	0.770395654055093	0.498581798951974	0.901110523532522	2387	1238	1022	1365	0.428152492668622	1161
GTTACCTGTGTCCTGC-3	3	Pass	20798	0.765987114145591	0.447735359169151	0.900855851524185	5501	2276	2735	2766	0.497182330485366	2724
AAGGTCAAGTATTGGC-5	5	Pass	20795	0.777975474873768	0.394614089925463	0.907333493628276	6212	2195	2624	3588	0.422408242112041	2118
GGTGTCCAGTCACCAG-3	3	Pass	20794	0.701837068385111	0.460661729345003	0.867365586226796	6180	2466	3047	3133	0.493042071197411	3153
AACTGTTCACTAAGTT-3	3	Pass	20781	0.806602184687936	0.383234685530051	0.919830614503633	5218	1911	2600	2618	0.498275201226524	1143
CTGGCTAAGCACAGAA-4	4	Pass	20780	0.786477382098171	0.450962463907603	0.909432146294514	5425	2202	3219	2206	0.593364055299539	2065
AAGACATAGGTAAGCA-6	6	Pass	20779	0.671784012705135	0.336012320130901	0.842196448337264	1245	540	894	351	0.718072289156626	873
CCAACCCGTCCCGAAG-6	6	Pass	20774	0.76788293058631	0.570328294984115	0.902570520843362	8943	3099	3444	5499	0.385105669238511	2162
AGCCTCCGTGGATTCA-6	6	Pass	20770	0.799085219065961	0.4130476649013	0.922869523350987	3636	1542	2022	1614	0.556105610561056	1229
CTTATGTTCCTTAGGG-4	4	Pass	20761	0.762198352680507	0.550310678676364	0.898174461731131	4980	2098	2303	2677	0.462449799196787	2001
TGTAAAGCAAGGTAAC-5	5	Pass	20756	0.725043360955868	0.414867989978801	0.877722104451725	2001	763	1575	426	0.787106446776612	2670
GGTCCTGCACAACAAA-5	5	Pass	20752	0.785996530454896	0.401985350809561	0.911719352351581	6645	2120	3177	3468	0.478103837471783	900
CTTGTAAAGGCACAGG-6	6	Pass	20751	0.759288708977881	0.520312274107272	0.895908630909354	4486	1863	2241	2245	0.499554168524298	2176
TAGCGGCTCGTACCGA-3	3	Pass	20747	0.791295127006314	0.577047283944667	0.91700004819974	4985	2056	2180	2805	0.437311935807422	1647
TAGCCTCTCCTCACAC-5	5	Pass	20745	0.712846469028682	0.42294528802121	0.86763075439865	2851	1327	1729	1122	0.606453875833041	1276
TCGCTAACACTAAGTT-6	6	Pass	20745	0.698288744275729	0.412677753675585	0.849746926970354	4140	1581	2347	1793	0.566908212560386	1730
GTATGTTCATAAGCAA-3	3	Pass	20732	0.773152614316033	0.484227281497202	0.908064827320085	5940	2260	2430	3510	0.409090909090909	1614
GAGCAAATCATGCAAC-5	5	Pass	20729	0.737179796420474	0.44797144097641	0.879637223213855	4079	1758	2343	1736	0.574405491542045	1911
TATGGCCCATAGACCC-6	6	Pass	20728	0.792888846005403	0.560883828637592	0.920204554226168	4460	1936	2020	2440	0.452914798206278	2202
GCTAGCCAGCCTGAGC-5	5	Pass	20727	0.6937810585227	0.381386597192068	0.85752882713369	1980	782	1401	579	0.707575757575758	1259
TCCCTGGTCGCATTAA-5	5	Pass	20712	0.792728852838934	0.585409424488219	0.917246040942449	9189	3190	3591	5598	0.39079333986288	2326
ACCCGGTAGAGGAGTC-6	6	Pass	20712	0.796349942062572	0.596369254538432	0.918694476631904	5852	2458	2405	3447	0.410970608339029	1754
CACGCAATCGGTAACT-3	3	Pass	20711	0.77789580416204	0.574670464970306	0.912558543769012	5686	2246	2269	3417	0.399050298979951	2183
CATAGGCGTCAAGTGC-3	3	Pass	20711	0.79069093718314	0.428467963883926	0.911496306310656	3455	1605	1983	1472	0.573950795947902	1686
GTCGAGGAGGTCGATT-3	3	Pass	20707	0.764765538223789	0.524750084512484	0.905539189646013	1969	1077	1028	941	0.522092432706958	732
GTAGTTATCACTTTAC-3	3	Pass	20705	0.780874184979474	0.397150446751992	0.907993238348225	7360	2544	3090	4270	0.419836956521739	1331
CTAATCCGTGCGCGTA-6	6	Pass	20695	0.802126117419667	0.410002416042522	0.919594104856245	4514	1721	2470	2044	0.547186530793088	2078
GTCCTAGAGTCGCTAG-5	5	Pass	20685	0.754072999758279	0.499153976311337	0.892240754169688	2158	962	1193	965	0.552826691380908	1347
AGAGAGGAGCCGCAGT-5	5	Pass	20672	0.770510835913313	0.365905572755418	0.900009674922601	2429	1042	1394	1035	0.573898723754632	1195
AGCAGGTAGTGCTGTG-3	3	Pass	20669	0.732062509071557	0.529246697953457	0.875755963036431	4976	2249	2206	2770	0.443327974276527	1846
GAAGGCCCATGTCAAT-3	3	Pass	20662	0.759703804084793	0.500677572355048	0.898170554641371	2804	1613	1319	1485	0.470399429386591	1145
CGAGCGAAGAATGACG-5	5	Pass	20647	0.716568993074054	0.50656269675982	0.874267448055408	2078	1071	1094	984	0.526467757459095	1312
AAACCGGCAGAAATGC-3	3	Pass	20636	0.649108354332235	0.319150998255476	0.828261290947858	1708	713	1197	511	0.700819672131147	1188
CGCTACTTCAGTGAAG-6	6	Pass	20634	0.767568091499467	0.40922748861103	0.900600949888533	7088	2290	2767	4321	0.390378103837472	3311
GCGCGATTCCGCATGA-5	5	Pass	20628	0.781268179173938	0.422193135543921	0.906098506883847	5851	1976	3107	2744	0.531020338403692	1456
CCAGACTCAGGCATCT-4	4	Pass	20621	0.768973376654866	0.501430580476214	0.899616895397895	7260	2785	3817	3443	0.525757575757576	3589
CTGCAATAGGACCTGC-4	4	Pass	20616	0.765133876600699	0.549233604967016	0.90313348855258	6537	2529	2602	3935	0.398041915251645	2913
CGGCAATGTATTCGTC-6	6	Pass	20616	0.785942956926659	0.41918897943345	0.905946837407839	4030	1468	2531	1499	0.628039702233251	2269
GCAAACCGTTTATCTG-5	5	Pass	20603	0.746347619278746	0.473668883172354	0.892636994612435	4540	1689	2662	1878	0.586343612334802	2409
GCTCTGGCAGTCTATG-3	3	Pass	20602	0.76429472866712	0.548150664983982	0.898893311328997	3563	1748	1840	1723	0.51641874824586	1422
CGCCAAATCGTTTCCA-4	4	Pass	20595	0.748871085214858	0.491090070405438	0.887351298858946	5724	2284	2945	2779	0.51450034940601	2446
GCTCCTTAGTCACCAG-6	6	Pass	20592	0.78200271950272	0.560703185703186	0.911567599067599	7665	2962	3715	3950	0.484670580560991	3229
TTTCCGGGTACCTTAC-6	6	Pass	20591	0.746588315283376	0.393230051964451	0.88703802632218	3005	1287	1683	1322	0.560066555740433	1024
CTTCAGGAGGAGCATA-4	4	Pass	20588	0.785214688167865	0.386778706042355	0.912861861278415	3114	1341	1597	1517	0.512845215157354	510
GTGCTTCTCCTAGTCC-3	3	Pass	20573	0.787877314927332	0.413405920381082	0.90502114421815	9174	2738	4620	4554	0.503597122302158	1283
CTAATGTCAGTCTATG-6	6	Pass	20541	0.770702497444136	0.469597390584684	0.905067912954579	4295	1756	2652	1643	0.617462165308498	1875
TTGCAATCATTGGGAG-3	3	Pass	20530	0.753969800292255	0.498977106673161	0.894349732099367	3202	1631	1596	1606	0.49843847595253	854
CGAAGTAAGCGCCTTT-5	5	Pass	20525	0.753909866017052	0.507381242387333	0.891449451887942	4323	2013	2277	2046	0.526717557251908	3634
GGTGAGTAGTATTGGC-3	3	Pass	20520	0.780799220272905	0.54990253411306	0.914619883040936	6936	2664	2833	4103	0.408448673587082	2746
GTAGGAGGTCTAACCT-6	6	Pass	20510	0.774061433447099	0.393174061433447	0.900390053632374	2110	983	1489	621	0.705687203791469	1074
ATGCAAACAGCAACAG-3	3	Pass	20503	0.778617763254158	0.513680924742721	0.916890211188607	2837	1505	1291	1546	0.455058160028199	932
TATCGCGAGCATGTTA-3	3	Pass	20503	0.728771399307418	0.365214846607814	0.871092035311906	3933	1599	2205	1728	0.560640732265446	1354
GATAAGCCAGGAACTG-4	4	Pass	20501	0.780108287400615	0.46319691722355	0.911272620847764	6721	2467	3336	3385	0.496354709120667	1563
GCTAGCGGTCATTGTC-6	6	Pass	20498	0.78563762318275	0.557273880378574	0.915503951605035	7951	2705	2973	4978	0.37391523078858	1707
GAGTGAGGTTTGCAGA-3	3	Pass	20496	0.789812646370024	0.4214968774395	0.915007806401249	4953	2034	2533	2420	0.511407227942661	2446
GTTAGGCGTAGGTTAT-3	3	Pass	20485	0.795704173785697	0.566121552355382	0.920234317793507	4217	2022	2012	2205	0.477116433483519	1799
CCCAGTTTCACACAGT-5	5	Pass	20478	0.777517335677312	0.545561089950191	0.905313018849497	3682	1813	1865	1817	0.506518196632265	2495
CTGTTAAAGGATCACT-4	4	Pass	20468	0.793873363298808	0.571428571428571	0.921975767051006	9434	3057	3373	6061	0.357536569853721	2372
AGATGCTTCGTCAAGT-5	5	Pass	20466	0.743770155379654	0.533519007133783	0.886641258672921	3857	1880	1978	1879	0.51283380865958	1796
AGCGGATAGGTCCAAT-3	3	Pass	20454	0.798816857338418	0.467536912095434	0.922166813337245	3849	1644	1987	1862	0.51623798389192	1864
GCAGGATAGTTAGACC-3	3	Pass	20447	0.767985523548687	0.555680539932508	0.910011248593926	5232	2252	2582	2650	0.493501529051988	2052
TGAAGGATCGTTATAG-4	4	Pass	20442	0.725369337638196	0.46140299383622	0.865081694550435	2912	1424	1371	1541	0.47081043956044	1361
CATAATGTCGGCCATA-3	3	Pass	20441	0.801673107969278	0.588278459957928	0.928721686805929	8255	2952	2909	5346	0.352392489400363	1265
AAACCAACATCCTGAA-4	4	Pass	20441	0.744924416613669	0.410302822758182	0.881219118438433	6046	2161	2853	3193	0.471882236189216	1707
ACCTAAATCCTGGTCT-6	6	Pass	20440	0.753816046966732	0.440704500978474	0.891095890410959	3869	1714	2270	1599	0.586714913414319	2288
CGCATATAGTTGGGCC-4	4	Pass	20437	0.785095659832657	0.542300729069824	0.911141556979987	8093	2765	3045	5048	0.376251081181268	1823
GTAGTTTCATCCCGCT-6	6	Pass	20437	0.776288104907765	0.471546704506532	0.908009981895582	8478	2745	4312	4166	0.508610521349375	3543
CAAGGTAAGTCGCTAG-3	3	Pass	20435	0.778664056765354	0.534817714705163	0.917543430389038	3678	1751	1643	2035	0.446710168569875	677
AGTGCGGAGCTGCACA-4	4	Pass	20433	0.79963784074781	0.374345421621886	0.919639798365389	5253	1867	2456	2797	0.467542356748525	957
GGTGCTGGTCCGCTGT-4	4	Pass	20415	0.79495469017879	0.480235121234387	0.913837864315454	5492	2221	3129	2363	0.569737800436999	3118
GAGTTACTCCGCCTAT-5	5	Pass	20415	0.79461180504531	0.569336272348763	0.918148420279207	7910	2813	2906	5004	0.367383059418458	2223
GGAACCACATCTTGAG-3	3	Pass	20414	0.780689722739297	0.470951307925933	0.913441755657882	2929	1439	1560	1369	0.532604984636395	548
AGGTATTGTTAGGCGT-6	6	Pass	20413	0.786410620682898	0.589722235830108	0.918336354284035	5701	2433	2556	3145	0.448342396070865	1443
AATCATGTCGAAGCGG-4	4	Pass	20400	0.746764705882353	0.442058823529412	0.890049019607843	3818	1641	2074	1744	0.543216343635411	1597
ACTCACTGTGATGGCT-3	3	Pass	20395	0.80485413091444	0.464672713900466	0.921010051483207	2379	1256	1466	913	0.616225304749895	1028
ATGTCAATCCACCCTG-3	3	Pass	20388	0.759172061997253	0.511035903472631	0.903276437119874	3654	1686	1601	2053	0.438149972632731	747
AATTGACGTGGGTACT-3	3	Pass	20384	0.796899529042386	0.550431711145997	0.924941130298273	2898	1570	1011	1887	0.348861283643892	627
CTTCGCGTCATCCTCA-3	3	Pass	20376	0.748184138201806	0.386091480172752	0.891293678837848	2911	1234	1607	1304	0.552043971143937	1497
TACCTTTAGGAGTAAT-5	5	Pass	20367	0.76623950508175	0.561938429812933	0.901998330632886	3731	1792	1961	1770	0.525596354864648	2003
CCCTAATGTGGAGCAA-6	6	Pass	20366	0.79063144456447	0.495629971521163	0.916085632917608	6817	2460	3582	3235	0.525451078186886	3069
CGGTTCCGTCAGGCAT-3	3	Pass	20364	0.753093694755451	0.491848359850717	0.894716165782754	3206	1504	1491	1715	0.465065502183406	754
CCAGGATGTACCGTTT-5	5	Pass	20361	0.773832326506557	0.544570502431118	0.905161828986788	5257	2117	2118	3139	0.402891382918014	1033
CCCAGCACATCAGCAC-5	5	Pass	20361	0.748489759834979	0.512794067089043	0.888021217032562	9746	3205	5029	4717	0.516006566796634	4533
ATCCACCTCGTTAACA-4	4	Pass	20358	0.783574024953335	0.561106199037234	0.916691227036055	9295	2850	3448	5847	0.370952124798279	2092
AGTATAGCACAAACTT-3	3	Pass	20349	0.787606270578407	0.391812865497076	0.912133274362377	4537	1770	2408	2129	0.530747189772978	1759
GTGCTTACATTGTGGC-3	3	Pass	20335	0.784116056060979	0.443324317678879	0.907499385296287	2821	1200	2009	812	0.712158808933002	1744
CCACACAAGGTCCAAT-3	3	Pass	20331	0.787123112488318	0.42422900988638	0.91358024691358	4690	1770	2263	2427	0.482515991471215	1978
GGGAATATCGTTATCT-4	4	Pass	20328	0.760576544667454	0.456316410861865	0.896300669027942	3029	1703	1185	1844	0.39121822383625	616
CGCTCAGCACCGGTAT-6	6	Pass	20323	0.774049106923191	0.553412389903066	0.907198740343453	4384	2006	2214	2170	0.505018248175182	2450
CTCTCACAGCTCGCTT-4	4	Pass	20319	0.774496776416162	0.552143314139475	0.909739652541956	4921	2146	1955	2966	0.397276976224345	1916
CCTAGTTGTCCAAGAC-4	4	Pass	20314	0.790341636309934	0.409422073446884	0.906222309737127	8597	2631	4425	4172	0.514714435268117	1333
GTGCGCAGTCAGTAAT-3	3	Pass	20308	0.786882016939137	0.382706322631475	0.905209769548946	4065	1668	2047	2018	0.503567035670357	1001
ACGGTTTAGAGGATAT-6	6	Pass	20305	0.759418862349175	0.53405565131741	0.898005417384881	3557	1711	1968	1589	0.553275231937026	2269
TTAATCGAGTGATTCA-5	5	Pass	20297	0.747351825392915	0.388678129772873	0.887569591565256	2468	1214	1203	1265	0.487439222042139	587
TGTGGCGGTAGTTGGC-4	4	Pass	20295	0.751268785415127	0.541808327174181	0.892830746489283	3014	1533	1634	1380	0.542136695421367	2490
ATCGCCCGTGAATCGC-6	6	Pass	20292	0.767790262172285	0.382219593928642	0.898432879952691	3916	1494	2212	1704	0.564862104187947	1458
GTTAGGCGTATTGTCC-4	4	Pass	20290	0.785066535239034	0.472893050763923	0.910349926071957	3013	1360	1872	1141	0.621307666777298	1727
GTACTGGTCGTCAAGT-4	4	Pass	20289	0.755384691211987	0.540046330523929	0.9036423677855	3357	1639	1431	1926	0.42627345844504	1504
CTCTTGATCGGTTTCC-6	6	Pass	20289	0.757159051702893	0.545122973039578	0.900241510177929	4733	2106	2113	2620	0.446439890133108	1398
CTTGCAACAGTAGGAT-3	3	Pass	20287	0.760536304037068	0.461527086311431	0.90057672401045	4624	2126	1830	2794	0.39576124567474	2765
TGCTTCCAGCTAAGTC-3	3	Pass	20282	0.750665614830885	0.493836899714032	0.89143082536239	2975	1450	1523	1452	0.511932773109244	1539
CTGTACCTCATGTTTC-3	3	Pass	20279	0.784506139355984	0.393905024902609	0.909906800138074	4163	1744	1962	2201	0.471294739370646	1273
GATAAGCCACTATGGC-3	3	Pass	20274	0.78474893952846	0.429219690243662	0.908454177764625	7721	2549	3657	4064	0.473643310452014	1648
GTGCGCAGTACCGTTT-4	4	Pass	20266	0.776324879107865	0.390062173097799	0.906394947202211	2507	1177	1536	971	0.61268448344635	797
TCTAGCACACCTATAG-6	6	Pass	20246	0.775165464783167	0.435098291020449	0.909710560110639	6178	2341	3050	3128	0.493687277436063	2581
GATTTGCAGGCCTTAG-3	3	Pass	20243	0.771377760213407	0.39287654991849	0.903225806451613	4481	1702	2410	2071	0.537826378040616	1558
ACCATAATCGGGATTT-4	4	Pass	20242	0.751210354708033	0.529394328623654	0.887264104337516	4066	1914	1911	2155	0.469995081160846	2527
CTTGTAAAGCAACATC-5	5	Pass	20241	0.782570031124944	0.568153747344499	0.915419198656193	9213	3149	4600	4613	0.49929447519809	3766
GTTCTTGTCCCGCAAA-5	5	Pass	20239	0.787390681357775	0.438559217352636	0.912248628884826	5215	2122	2884	2331	0.553020134228188	2228
ACTTATCTCCGTTAAA-6	6	Pass	20235	0.770200148257969	0.560069187052137	0.909216703731159	9529	3313	4002	5527	0.419981110294889	3502
GGCGGTAAGCCTAACG-4	4	Pass	20234	0.754818622121182	0.550014826529604	0.897548680438865	3203	1561	1677	1526	0.523571651576647	1410
AATCGCCCAAAGGTAC-3	3	Pass	20228	0.796667984971327	0.528771999209017	0.91674906070793	7120	2528	3444	3676	0.483707865168539	2061
AGGGTTGCAGTTTACG-5	5	Pass	20219	0.769672090607844	0.478955437954399	0.899648845145655	4039	1622	2500	1539	0.618965090368903	2059
TCTCAATTCCAATTAG-3	3	Pass	20217	0.763713706286788	0.510115249542464	0.899490527773656	4470	2024	1867	2603	0.417673378076063	2192
CCGATGCAGCCGCTAA-5	5	Pass	20217	0.792501360241381	0.586931790077657	0.923381312756591	10230	3163	3883	6347	0.379569892473118	2470
TTTAAGCCAAGGATTA-3	3	Pass	20211	0.773440205828509	0.387511751026669	0.906931868784325	3094	1280	2129	965	0.688106011635423	1383
TTGCCCGTCGAGGAGT-4	4	Pass	20209	0.757929635311	0.511257360581919	0.893958137463507	3659	1786	1415	2244	0.386717682426893	1049
TGATTGCAGTTACCGG-3	3	Pass	20207	0.741822140842282	0.365912802494185	0.888157569159202	1764	767	1070	694	0.606575963718821	860
GAAAGGCTCGTGCTAG-3	3	Pass	20199	0.777117679093024	0.373780880241596	0.905737907817219	1457	594	1003	454	0.688400823610158	800
AATAGAGGTTTGTGGA-6	6	Pass	20194	0.766960483311875	0.545756165197583	0.902347231851045	5470	2413	2460	3010	0.449725776965265	2100
TGGTTAATCATTGTTC-5	5	Pass	20192	0.741828446909667	0.54739500792393	0.885647781299525	4393	2054	2164	2229	0.492601866605964	2647
CGATTGAGTCACAGCG-3	3	Pass	20189	0.774481153103175	0.562534053197286	0.907177175689732	5879	2278	2462	3417	0.418778703861201	1531
GTATTCAAGGAGCAAC-4	4	Pass	20187	0.794471689701293	0.490810917917472	0.925694754049636	2051	1148	1054	997	0.51389566065334	1381
ACTCAGTAGGTTACAC-3	3	Pass	20186	0.805855543445953	0.391508966610522	0.927127712275835	5812	2016	2760	3052	0.474879559532003	756
GCTGTACCATTAGGTT-5	5	Pass	20182	0.785501932415023	0.506887325339411	0.916311564760678	4617	1866	1711	2906	0.370586961230236	2148
CTTCAATTCCACCCTG-4	4	Pass	20177	0.779997026317094	0.580066412251574	0.909996530703276	7434	2812	3263	4171	0.43892924401399	2292
GCGCCTTGTGATGAGG-6	6	Pass	20174	0.812382274214335	0.412412015465451	0.921433528303757	4022	1680	2069	1953	0.514420686225758	1041
GTACTGGTCATCCTCA-6	6	Pass	20174	0.65609199960345	0.333052443739467	0.840438187766432	1521	543	1210	311	0.795529257067719	950
ATAGGTACAATAAGCA-5	5	Pass	20173	0.781737966589005	0.54488672978734	0.912506816041243	6082	2540	2868	3214	0.471555409404801	2967
CAAGGCTGTTAGAGCC-3	3	Pass	20170	0.769608329201785	0.391026276648488	0.894595934556272	1965	922	1276	689	0.649363867684478	899
GCTCACAAGCAGGTGG-5	5	Pass	20168	0.80221142403808	0.42512891709639	0.921410154700516	4144	1626	2146	1998	0.517857142857143	782
CTAAGTCAGTCATTGA-6	6	Pass	20167	0.766152625576437	0.472455000743789	0.904844548024	4280	1866	2555	1725	0.59696261682243	2395
GTCTTTAGTAGCTAGC-4	4	Pass	20159	0.784761148866511	0.578500917704251	0.916315293417332	6080	2570	2807	3273	0.461677631578947	3661
TCTTTGTAGTAAACCC-3	3	Pass	20155	0.790176134954106	0.462118580997271	0.924137931034483	4936	1988	2295	2641	0.464951377633712	1518
AGGCCCAGTGCCGCAA-5	5	Pass	20154	0.740001984717674	0.545747742383646	0.878336806589263	5521	2277	2905	2616	0.526172794783554	2591
AATTTGGTCACTTCAT-4	4	Pass	20152	0.784884874950377	0.395593489479952	0.914053195712584	2998	1330	1931	1067	0.644096064042695	1715
TCATTGTTCCCGAACA-6	6	Pass	20151	0.796833904024614	0.590988040295767	0.923130365738673	5446	2354	2698	2748	0.495409474843922	1945
GAGTGATCAAGGTGGC-6	6	Pass	20149	0.824805201250683	0.39272420467517	0.929276887190431	6534	2256	3480	3054	0.532598714416896	1941
ACAGGCTGTTCAAGAT-3	3	Pass	20144	0.762063145353455	0.489078633836378	0.900268069896744	3202	1484	1417	1785	0.442535915053092	1235
GACAATACAGGCTTCG-5	5	Pass	20144	0.741709690230342	0.425982922954726	0.883191024622717	4193	1894	2064	2129	0.492248986405915	1784
GCAATGAAGATGGACA-4	4	Pass	20136	0.805274135876043	0.431466030989273	0.924016686531585	5153	1967	2751	2402	0.53386376867844	2257
GGTAAACCATAAACCT-4	4	Pass	20129	0.757066918376472	0.418898107208505	0.895722589299021	7141	2415	3280	3861	0.459319423049993	3210
TGGCTATAGCCTAACG-4	4	Pass	20127	0.7653897749292	0.560888358920853	0.902121528295325	2970	1641	1241	1729	0.417845117845118	1163
AAACATGCAATTGACT-5	5	Pass	20125	0.767105590062112	0.436968944099379	0.899826086956522	4844	2107	2610	2234	0.538810900082576	3063
GGCCGTTAGCCTGGTA-5	5	Pass	20122	0.767716926746844	0.48350064605904	0.903190537719908	6917	2512	2802	4115	0.405088911377765	1966
GCTTGACCACAGAAAC-4	4	Pass	20121	0.761741464141941	0.472889021420407	0.901197753590776	6993	2762	2491	4502	0.356213356213356	2721
TAGCCTCTCTATCGCC-3	3	Pass	20120	0.758946322067594	0.374801192842942	0.897415506958251	4604	1801	2209	2395	0.479800173761946	1139
TATCGCACATTATGCG-4	4	Pass	20111	0.789667346228432	0.400626522798469	0.909999502759684	2514	1120	1553	961	0.617740652346858	633
GTCCTAGAGGGCTTAT-6	6	Pass	20103	0.781127194946028	0.562453365169378	0.918619111575387	5822	2493	2428	3394	0.417038818275507	2478
GCAGCAACACCGGCTA-6	6	Pass	20099	0.795760983133489	0.4677844668889	0.92069257176974	8321	2873	3865	4456	0.464487441413292	3316
CCCGTTGTCTACCTGC-4	4	Pass	20098	0.761468802865957	0.417006667330083	0.893073937705244	4084	1820	2103	1981	0.514936336924584	2487
GACCGAACAGGTTCAC-5	5	Pass	20098	0.770375161707633	0.439844760672704	0.90158224698975	4624	1839	2651	1973	0.573313148788927	2043
ACGCTTGAGGATTGCT-5	5	Pass	20088	0.761250497809638	0.368628036638789	0.894912385503783	10154	2901	4613	5541	0.454303722670869	1072
CTGCTCCCAGCTCAAC-4	4	Pass	20085	0.792531740104556	0.397659945232761	0.911725168035848	3019	1280	1772	1247	0.586949320967208	1266
AGTATAGCAGGATGGC-3	3	Pass	20080	0.761205179282869	0.50054780876494	0.897709163346614	2917	1427	1337	1580	0.458347617415153	690
ATGGCCCAGGCTACTG-4	4	Pass	20073	0.755641907039307	0.48776964081104	0.900562945249838	3528	1557	1528	2000	0.433106575963719	989
ATCCATAAGTAGAGGC-5	5	Pass	20071	0.785760550047332	0.434806437148124	0.907378805241393	4152	1752	2491	1661	0.59995183044316	2921
GGACCTCAGGTTTGAC-4	4	Pass	20069	0.747720364741641	0.433454581693159	0.886192635407843	3061	1330	1844	1217	0.602417510617445	2331
GTGCGGTTCACAGCCA-5	5	Pass	20060	0.779312063808574	0.568444666001994	0.911964107676969	7176	2876	3118	4058	0.434503901895206	2028
TACCGAAGTTTACTTG-3	3	Pass	20057	0.775190706486514	0.47335094979309	0.909757192002792	2797	1450	1576	1221	0.563460850911691	1350
CGTATTGCAGAATGAC-4	4	Pass	20049	0.758840839942142	0.431991620529702	0.893560776098559	8017	2619	3721	4296	0.464138705251341	3431
CGTGCTGCAATAACGA-6	6	Pass	20040	0.768962075848303	0.493962075848303	0.900099800399202	3433	1556	1494	1939	0.435187882318672	983
CTCATGACATTAAGCT-6	6	Pass	20036	0.776152924735476	0.564883210221601	0.908464763425834	9835	3180	4394	5441	0.446771733604474	3180
GTTTGTAAGAGGAGGA-3	3	Pass	20031	0.775747591233588	0.517348110428835	0.911886575807498	3876	1763	1785	2091	0.460526315789474	718
AATCTCAAGCCTGACA-5	5	Pass	20029	0.77267961455889	0.534375156023766	0.903989215637326	4656	1957	2013	2643	0.432345360824742	1738
TTAGCAATCTTTGACT-3	3	Pass	20026	0.747328472985119	0.425347048836513	0.88225307100769	4958	1961	2900	2058	0.584913271480436	2233
ATAATGGCATGTTGTG-4	4	Pass	20022	0.759214863649985	0.533113575067426	0.89736290080911	3904	1913	1908	1996	0.488729508196721	1974
GCCTTAACAACTAGAA-5	5	Pass	20020	0.779470529470529	0.496753246753247	0.905794205794206	5836	2398	3008	2828	0.51542152159013	2714
GAAAGCCAGCACTAGT-5	5	Pass	20014	0.795493154791646	0.515938842810033	0.915209353452583	4746	2162	2190	2556	0.461441213653603	2202
CGAGGTGAGGCTTAAC-6	6	Pass	20010	0.768415792103948	0.46431784107946	0.903448275862069	3629	1652	1931	1698	0.532102507577845	1553
CAAACAACAACAGGAT-4	4	Pass	20006	0.778416475057483	0.46371088673398	0.90592822153354	3399	1636	1805	1594	0.531038540747279	1781
TTCAGTTTCGTTATAG-4	4	Pass	20005	0.764758810297426	0.552661834541365	0.899575106223444	4900	2145	2310	2590	0.471428571428571	1880
AATTAGGCACCCACCT-6	6	Pass	20005	0.76835791052237	0.493226693326668	0.903424143964009	9436	3106	3916	5520	0.415006358626537	2978
CCTTTAGTCAATGTCA-4	4	Pass	20001	0.781660916954152	0.597170141492925	0.912504374781261	7374	2852	2735	4639	0.370897748847301	2466
AGCTTTAAGAATCTCA-4	4	Pass	19997	0.719657948692304	0.508676301445217	0.861379206881032	3873	1807	1929	1944	0.498063516653757	2854
GGCGTTATCGCTCACT-3	3	Pass	19988	0.766459875925555	0.573243946367821	0.903141885131079	8127	2848	3296	4831	0.405561707887289	1898
TGTGGCTCAACCGCCA-3	3	Pass	19982	0.764287859073166	0.548293464117706	0.904514062656391	4291	2074	1845	2446	0.429969704031694	1921
AGCCGCTAGCTGGCTA-6	6	Pass	19982	0.798718846962266	0.552397157441698	0.921179061155039	4183	1843	1593	2590	0.380827157542434	1395
CAATGTGGTTTCGCCA-4	4	Pass	19978	0.791120232255481	0.532986284913405	0.920112123335669	3953	1738	1867	2086	0.472299519352391	2999
GGACGAAGTAGCAGCT-6	6	Pass	19978	0.768345179697668	0.426719391330464	0.899889878866753	4435	1899	2359	2076	0.531905298759865	2362
GGGTCAACATGCTATG-4	4	Pass	19976	0.771525830997197	0.458750500600721	0.903233880656788	3526	1589	2278	1248	0.646057855927397	1850
TCAGGAGCAAACCCTA-5	5	Pass	19973	0.785760777049016	0.416462224002403	0.914284283783107	5467	2145	2618	2849	0.47887323943662	1120
TGTGGCTCACATGCTA-6	6	Pass	19967	0.737717233435168	0.354184404267041	0.881454399759603	1449	545	1136	313	0.783988957902001	1231
CATCATGCAAACTAAG-6	6	Pass	19958	0.75423389117146	0.537077863513378	0.89292514279988	5392	2331	2311	3081	0.428597922848665	2502
GTCTTTGTCTACCTGC-4	4	Pass	19955	0.773740917063393	0.499624154347281	0.902881483337509	3475	1722	1625	1850	0.467625899280576	749
AATGCGCGTTAGGTTG-5	5	Pass	19955	0.761363066900526	0.483938862440491	0.897318967677274	2768	1439	1297	1471	0.46856936416185	1422
ACTTAGGGTTAGCCAA-6	6	Pass	19953	0.76078785145091	0.545582117977247	0.901819275296948	4572	2028	2329	2243	0.509405074365704	1786
AATCGCCCACTTCATC-5	5	Pass	19948	0.766793663525165	0.382043312612793	0.899288149187889	1819	712	1396	423	0.767454645409566	626
CAGCCTAAGCACGATT-6	6	Pass	19947	0.795006767935028	0.393593021506994	0.916127738507044	5046	1957	2398	2648	0.475227903289734	1685
CGGGTCTAGGGTCTAT-6	6	Pass	19931	0.793638051276905	0.402940143495058	0.92193066077969	3720	1530	1966	1754	0.528494623655914	1891
GGTACTTAGAACAAGT-3	3	Pass	19928	0.755770774789241	0.497792051384986	0.893516659975913	2779	1440	1242	1537	0.446923353724361	1164
TCAGGTTAGTAACGAG-5	5	Pass	19922	0.78275273566911	0.503363116152997	0.91597229193856	3412	1680	1667	1745	0.488569753810082	1096
TTAACCAAGCCTGACA-3	3	Pass	19921	0.696199989960343	0.514231213292506	0.859695798403695	4983	2195	2442	2541	0.490066225165563	2134
TGCGATTAGCGGGCAA-6	6	Pass	19920	0.788152610441767	0.560491967871486	0.918222891566265	5277	2096	2377	2900	0.450445328785295	2453
GTAATAGCAATGCCCG-3	3	Pass	19916	0.735940951998393	0.469421570596505	0.880799357300663	3789	1756	2018	1771	0.532594352071787	2438
CGTTGCGCATGTTTGG-3	3	Pass	19915	0.792216921918152	0.554657293497364	0.920160682902335	5963	2443	2422	3541	0.406171390239812	1640
TCGGTTACATCACTTC-5	5	Pass	19915	0.785287471754959	0.566959578207381	0.917800652774291	7245	2638	2799	4446	0.386335403726708	1910
CGGCCATAGAGGAGGA-6	6	Pass	19914	0.747413879682635	0.432158280606608	0.880285226473838	4981	2023	2824	2157	0.566954426821923	2743
TCAGCAAGTGACCTGG-6	6	Pass	19911	0.769373713022952	0.503088744914871	0.901762844658731	1733	974	880	853	0.507789959607617	682
ACAGGAATCTGGCATG-3	3	Pass	19910	0.815067805123054	0.430286288297338	0.93375188347564	3899	1639	2116	1783	0.542703257245448	1136
TATGGTCAGCTCCCTG-6	6	Pass	19902	0.789066425484876	0.49572907245503	0.915385388403175	4101	1906	1849	2252	0.450865642526213	1199
GCATCCTTCATCCTCA-4	4	Pass	19901	0.774131953168183	0.55962011959198	0.908698055374102	7647	2770	3025	4622	0.395579965999738	3460
ACAACAGAGTCTATGA-5	5	Pass	19888	0.76206757843926	0.444237731295253	0.897425583266291	3928	1657	2423	1505	0.616853360488798	2192
GTAGGAGGTTAGCAGC-6	6	Pass	19883	0.769048936277222	0.3854549112307	0.898204496303375	3179	1346	1785	1394	0.561497326203209	2052
AGTGCACGTGCATCGG-6	6	Pass	19882	0.790011065285183	0.417060657881501	0.914998491097475	6480	2269	2730	3750	0.421296296296296	2407
ATGTCATCAGCTAACC-5	5	Pass	19881	0.790855590765052	0.561239374276948	0.918615763794578	8915	3003	3372	5543	0.378238923163208	2034
TGAGGAGGTTGTCATC-4	4	Pass	19879	0.782484028371648	0.384375471603199	0.905729664470044	2991	1173	1832	1159	0.612504179204279	1075
CTACGAAGTTAGTTGG-4	4	Pass	19877	0.764853851184786	0.562911908235649	0.907481008200433	4001	1861	1994	2007	0.498375406148463	2200
GTAGGAGGTTAGCATG-3	3	Pass	19870	0.789229994967287	0.558429793658782	0.910518369401107	4790	2155	2300	2490	0.480167014613779	2462
GAACACAAGTCATGCG-4	4	Pass	19868	0.778890678477954	0.557429031608617	0.911717334407087	6589	2492	2744	3845	0.416451661860677	1571
TCACCGGCAGTCTAGC-5	5	Pass	19866	0.79245947850599	0.569264069264069	0.915232054766938	5386	2162	2225	3161	0.413108057927961	2007
CCCGCAACATCTAGCA-6	6	Pass	19866	0.768901640994664	0.549934561562469	0.904409543944428	9288	3013	3827	5461	0.412037037037037	2753
TACGCTTGTAACTACG-6	6	Pass	19863	0.773951568242461	0.51991139304234	0.903740623269395	6351	2562	2545	3806	0.400724295386553	1950
TGTTGGCCATTGCAGC-5	5	Pass	19859	0.795659398761267	0.480839921446196	0.925122110881716	3424	1644	1701	1723	0.49678738317757	735
AGTTGGCGTTTCGCGC-6	6	Pass	19859	0.788811118384612	0.525655873911073	0.911375195125636	2663	1418	1574	1089	0.591062711227938	1831
TCCTTCAAGTGAGAGC-5	5	Pass	19858	0.751183402155303	0.377933326618995	0.889515560479404	3486	1373	1942	1544	0.557085484796328	1712
ATATAGGCAGAAATTG-3	3	Pass	19856	0.76964141821112	0.540390813859791	0.903454875100725	4316	1787	1724	2592	0.399443929564411	791
CCAAACTAGGCCAATT-5	5	Pass	19846	0.773707548120528	0.511690013100877	0.904061271792805	3626	1592	1614	2012	0.445118587975731	822
TCTTAGTTCCTAAGAC-4	4	Pass	19832	0.782876159741831	0.587081484469544	0.910296490520371	6675	2538	2690	3985	0.402996254681648	1827
CCAAGGCTCATCAGTA-3	3	Pass	19830	0.778416540595058	0.490771558245083	0.907160867372668	4886	1996	2138	2748	0.437576749897667	1217
CCTTTAGTCAAGCTTA-6	6	Pass	19828	0.765130119023603	0.547659874924349	0.904175912850515	7083	2688	2811	4272	0.396865734858111	3300
AAACCGAAGGATTGAG-6	6	Pass	19825	0.780680958385876	0.416998738965952	0.907440100882724	5534	2227	3093	2441	0.558908565233104	2227
TTACACCGTCATTGAG-3	3	Pass	19822	0.775855110483301	0.573251942286349	0.913530420744627	5956	2422	2843	3113	0.477333781061115	2264
GTGCTCAAGGGTGAAC-5	5	Pass	19809	0.752940582563481	0.37270937452673	0.894189509818769	1796	747	1283	513	0.714365256124722	1066
TCCTAGTGTTGTTGCT-4	4	Pass	19802	0.775729724270276	0.581809918190082	0.911776588223412	4173	1948	2103	2070	0.503953989935298	1722
GCTCTGGCAGGCCATT-6	6	Pass	19799	0.792514773473408	0.407747866053841	0.92014748219607	4774	1816	2493	2281	0.522203602848764	1095
GGGAGTAGTCAATAGT-5	5	Pass	19798	0.79048388726134	0.481109202949793	0.908778664511567	6221	2365	3436	2785	0.552322777688474	2554
TGCTCACTCTTGATGA-3	3	Pass	19791	0.789702389975241	0.567126471628518	0.921529988378556	6759	2487	3695	3064	0.546678502737091	2959
ATGTCAATCAAGGACA-6	6	Pass	19791	0.771663887625689	0.498863119599818	0.899903996766207	3511	1566	1608	1903	0.457989176872686	993
GACTCACCACAACAGG-5	5	Pass	19777	0.765232340597664	0.569297669009456	0.902209637457653	5247	2161	2575	2672	0.490756622832095	1697
TCCCGTTAGGCTACTG-3	3	Pass	19774	0.737432992818853	0.433650247800142	0.880196217254981	5873	2262	3102	2771	0.528179805891367	1863
TTACCGTGTTAGGCGT-4	4	Pass	19771	0.785392746952607	0.392797531738405	0.905821657983916	3148	1321	2052	1096	0.651842439644219	1941
AATTTGGTCGATATTG-3	3	Pass	19768	0.795325779036827	0.414963577498988	0.919921084581141	5771	2133	2760	3011	0.478253335643736	2289
GGACGGATCACAGGAA-5	5	Pass	19766	0.775422442578165	0.494637255893959	0.908732166346251	2661	1416	1190	1471	0.447200300638858	980
AGTGTGGCACAATACT-3	3	Pass	19765	0.752339994940552	0.512167973690868	0.887477864912725	2623	1396	1284	1339	0.489515821578345	1451
CTTGTTCCATAGCGAG-4	4	Pass	19764	0.772161505768063	0.392784861364096	0.908115766039263	2900	1294	1610	1290	0.555172413793103	1294
CTAAAGCTCGGCTAGC-3	3	Pass	19758	0.755187772041705	0.378378378378378	0.894574349630529	4380	1780	2143	2237	0.489269406392694	1069
CGCATTTGTTCCGCAC-4	4	Pass	19751	0.765784010936155	0.426864462558858	0.893625639208141	4223	1895	1916	2307	0.453705896282264	1297
ACCGAAGCACCTAAGC-5	5	Pass	19739	0.774152692638938	0.501241197629059	0.908303358832768	2903	1384	1419	1484	0.488804684808818	627
GTAAGGTCATTCAGCA-5	5	Pass	19739	0.79978722326359	0.554384720603881	0.92147525203911	4280	2039	2151	2129	0.502570093457944	1752
CATTGTAAGACTAAGG-4	4	Pass	19737	0.780615088412626	0.551299589603283	0.904443431119218	4992	2188	2405	2587	0.481770833333333	1806
CTATGATCAAATGCCC-5	5	Pass	19735	0.762756523942235	0.541423866227515	0.896376995186217	2695	1297	1549	1146	0.574768089053803	1932
AGTTACTCACCTGCTC-3	3	Pass	19734	0.743589743589744	0.462045201175636	0.882943143812709	5175	2089	1823	3352	0.352270531400966	1109
AGTGCGGAGGCCTGGT-4	4	Pass	19734	0.796848079456775	0.505776831863788	0.915982568156481	3899	1711	1918	1981	0.491921005385996	1546
GCGTAACGTATTTGCC-4	4	Pass	19733	0.779405057517864	0.478437135762428	0.907464653119141	4847	1983	2870	1977	0.592118836393646	3688
CGCACACAGTTAGTTG-5	5	Pass	19733	0.772006283889931	0.570769776516495	0.912278923630467	7971	2994	3061	4910	0.384017061849203	1751
ACATCAATCTAGCTAA-4	4	Pass	19717	0.809200182583557	0.532535375564234	0.9208804584876	7718	2870	3140	4578	0.406841150557139	1707
GTGCCTTTCGAGGAGT-3	3	Pass	19715	0.758204412883591	0.548161298503677	0.895105249809789	3505	1701	1651	1854	0.471041369472183	1852
GTGTCCAAGTTAGAGG-4	4	Pass	19712	0.755377435064935	0.397524350649351	0.890168425324675	1401	644	978	423	0.698072805139186	869
GATCGCTCACACTAAT-5	5	Pass	19712	0.771103896103896	0.536424512987013	0.903967126623377	4739	2132	2293	2446	0.483857353872125	2703
AGACACGCATTATGGT-5	5	Pass	19709	0.776041402404993	0.399107006951139	0.905322441524177	4734	1887	2107	2627	0.445078158005915	1701
TGCTAACAGTAAGTGG-4	4	Pass	19706	0.772607327717446	0.529077438343652	0.900893128996245	3371	1520	1306	2065	0.387422129931771	1173
TACTCAAAGTCTATGA-4	4	Pass	19700	0.77243654822335	0.524010152284264	0.907766497461929	4275	2160	2175	2100	0.508771929824561	2523
AATAACCGTTGGATCA-6	6	Pass	19700	0.769644670050761	0.56497461928934	0.902081218274112	4065	1996	1914	2151	0.470848708487085	2031
CTGTTCATCAAGCTAC-6	6	Pass	19695	0.753846153846154	0.535922823051536	0.89047981721249	4790	2021	2249	2541	0.469519832985386	2112
ACAGCCGGTCCTCCAA-3	3	Pass	19690	0.733722701879127	0.471406805485018	0.876383951244286	4238	1865	1732	2506	0.408683341198679	1961
AAGAATCAGCTCAAAC-5	5	Pass	19687	0.777568954132168	0.37816833443389	0.908873876161934	3336	1428	1809	1527	0.54226618705036	1200
ACGAATCTCTTTGTAC-4	4	Pass	19682	0.807844731226501	0.406665989228737	0.924245503505741	5680	2045	2854	2826	0.502464788732394	1174
TTGTTTGGTCCTAATC-6	6	Pass	19681	0.796351811391698	0.582592347949799	0.918703317920837	6836	2637	2981	3855	0.436073727325922	3485
CACAAGCGTAGGATTT-6	6	Pass	19678	0.75856286207948	0.365077751804045	0.893586746620592	2878	1114	1950	928	0.677553856845031	895
CTGGTTACACGGTTTA-6	6	Pass	19678	0.799827218213233	0.421485923366196	0.92067283260494	4394	1657	2534	1860	0.576695493855257	1238
TACTCGCTCCTAAGTA-6	6	Pass	19675	0.776569250317662	0.571029224904701	0.914053367217281	5311	2227	2348	2963	0.44210129919036	2305
TATTTGGAGGTAACGA-3	3	Pass	19673	0.792100848879175	0.566969958826818	0.917806130229248	5600	2367	2379	3221	0.424821428571429	1980
GGTACAAAGTAACTCA-3	3	Pass	19671	0.771084337349398	0.515225458797214	0.903919475369834	4056	1811	1558	2498	0.384122287968442	1120
TTGTTTGGTTGCGGAT-3	3	Pass	19671	0.766814091810279	0.509887651873316	0.899344212292207	3794	1693	1577	2217	0.415656299420137	1971
CTCCTCACACCCTCAC-6	6	Pass	19670	0.757346212506355	0.435688866293849	0.892780884595831	4710	1834	2451	2259	0.520382165605096	1887
TAGCGGCTCTCACTCA-6	6	Pass	19667	0.756139726445315	0.517974271622515	0.895561092184878	2645	1456	1044	1601	0.394706994328922	796
CGCCTGTGTATTCGCT-3	3	Pass	19663	0.781416874332503	0.553526928749428	0.911102069877435	3539	1587	1821	1718	0.514552133371009	1456
CACCGGTAGCTAAAGG-4	4	Pass	19653	0.756525721263929	0.507556098305602	0.895588459777133	4744	2000	1981	2763	0.417580101180438	1314
TTCCCGCCACCACAAC-4	4	Pass	19648	0.762774837133551	0.550641286644951	0.903094462540717	5237	2349	2684	2553	0.512507160588123	2969
ATAAGCCTCCGTTAAA-5	5	Pass	19646	0.67845871933218	0.346788150259595	0.837676880789983	2285	829	1730	555	0.757111597374179	2438
ACGCCACAGGTTAGCT-5	5	Pass	19642	0.749821810406272	0.388046023826494	0.889216984013848	1584	783	938	646	0.592171717171717	1164
GTTCGCTTCCTCAGCT-4	4	Pass	19641	0.631383330787638	0.360063133241688	0.792984063947864	2810	1272	1581	1229	0.562633451957295	4423
AGACTATGTGTGAGAG-5	5	Pass	19641	0.733822106817372	0.465047604500789	0.882796191639937	4165	1900	1773	2392	0.425690276110444	1522
CAAGGTAAGTCACGAT-5	5	Pass	19634	0.775542426403178	0.408373230111032	0.898492411123561	5843	2225	3259	2584	0.557761423926065	1971
TTATTGCTCCTAATAG-6	6	Pass	19632	0.806030969845151	0.422320700896496	0.922931947840261	5655	2052	2729	2926	0.482581786030062	1479
TTGCATTTCGCAATCG-4	4	Pass	19624	0.787759885854056	0.389115368935997	0.911893599673869	2200	1092	1394	806	0.633636363636364	850
ACAGGCTGTGCAATGC-3	3	Pass	19618	0.781272300948109	0.546589866449179	0.911407890712611	5848	2365	2445	3403	0.418091655266758	2305
GAAGGAACATAGCTTG-3	3	Pass	19615	0.747489166454244	0.511802192199847	0.881927096609737	3395	1538	1416	1979	0.417083946980854	1069
ATGTAAGCAAACCTTG-3	3	Pass	19614	0.74895482818395	0.478382787804629	0.885489956153768	3625	1621	1522	2103	0.419862068965517	1043
CGTTAGGTCCCGCATT-5	5	Pass	19613	0.751338398001326	0.502982715545811	0.893896905113955	2711	1464	1110	1601	0.409443009959425	1004
TTTCCACCAAGTGTTT-6	6	Pass	19612	0.775902508668162	0.578625331429737	0.911278808892515	6955	2815	2695	4260	0.387491013659238	1806
AACCTTGCAAGGTGGC-4	4	Pass	19611	0.786497373922798	0.402580184590281	0.913721890775585	3640	1612	1841	1799	0.505769230769231	1213
ACATCATCACGGTACT-6	6	Pass	19611	0.803477640099944	0.425067564122176	0.921064708581918	5272	1990	2597	2675	0.492602427921093	1095
GTGCCTTTCGCAATCG-3	3	Pass	19603	0.738509411824721	0.46508187522318	0.881650767739632	5325	2110	1982	3343	0.372206572769953	1766
TCCATGCTCATTGACA-5	5	Pass	19595	0.797856596070426	0.386782342434295	0.913498341413626	9258	2690	3819	5439	0.41250810110175	1172
GCGGTTGGTTTGTCTA-5	5	Pass	19593	0.777573623232787	0.511764405655081	0.904200479763181	4817	1931	3069	1748	0.637118538509446	2356
GAGGTAGGTGTGTCCC-6	6	Pass	19590	0.7895865237366	0.396528841245533	0.910821847881572	2807	1205	1625	1182	0.578909868186676	764
TCCTCACAGCATTAGC-5	5	Pass	19586	0.767180639232105	0.454712549780455	0.899469008475442	6903	2591	3832	3071	0.555120961900623	2601
TCCAGGATCGGTTTCC-3	3	Pass	19584	0.771446078431373	0.41656454248366	0.903850081699346	3902	1683	1910	1992	0.48949256791389	1397
CGGATAAAGGCGGGTA-6	6	Pass	19584	0.797079248366013	0.405535130718954	0.922691993464052	5300	2004	2564	2736	0.48377358490566	1073
GAGAAACGTCACACCC-4	4	Pass	19583	0.763672573150181	0.435326558749936	0.898176990246643	2661	1021	1997	664	0.750469748214957	1828
TAAGCCTAGCGCAATT-6	6	Pass	19577	0.773918373601676	0.52674056290545	0.904632987689636	6594	2565	3300	3294	0.500454959053685	3052
TGGCGGTTCCACCTGT-3	3	Pass	19575	0.77037037037037	0.473920817369093	0.905593869731801	6203	2366	2753	3450	0.443817507657585	1703
AAGTCTATCACTTCAT-6	6	Pass	19574	0.741493818330438	0.513334014509043	0.886788597118627	4676	2065	2112	2564	0.451668092386655	1426
CTCCTCACAGGTTAAA-3	3	Pass	19570	0.798109351047522	0.379202861522739	0.918702095043434	4204	1693	2373	1831	0.564462416745956	1106
GGATATTGTGATGAAA-5	5	Pass	19570	0.752989269289729	0.539141543178334	0.896116504854369	4048	1996	2097	1951	0.518033596837945	2188
CCATCATGTCACCAAA-5	5	Pass	19556	0.779505011249744	0.424728983432195	0.909388422990387	4931	1918	2712	2219	0.549989860068952	2480
CACAGGCTCATTAGCA-4	4	Pass	19541	0.744639475973594	0.488050765058083	0.887569725193184	3455	1607	1439	2016	0.416497829232996	2087
TTTGTGTTCCTTAGGG-6	6	Pass	19541	0.769203213755693	0.558108592190778	0.905480783992631	4924	2177	2297	2627	0.466490658001625	2018
TTTGTGAAGGACCTTG-3	3	Pass	19537	0.768592926242514	0.513794338946614	0.906024466397093	3325	1473	1524	1801	0.458345864661654	940
GAGAACCAGGAAACTG-4	4	Pass	19533	0.77433061997645	0.401269646239697	0.90370142835202	5775	2013	2586	3189	0.447792207792208	1458
TCTACCTCAGGCCAAA-3	3	Pass	19530	0.772145417306708	0.546594982078853	0.909523809523809	7775	2945	3128	4647	0.402315112540193	1695
CCTGCTCCAATTGCGC-5	5	Pass	19528	0.733306022122081	0.476085620647276	0.873822204014748	4252	1833	1922	2330	0.452022577610536	1170
GTCTATCGTCAAGTGC-6	6	Pass	19527	0.78225021764736	0.558611153787064	0.908895375633738	6350	2534	2569	3781	0.404566929133858	2053
GTTAGGCGTCTCACTG-4	4	Pass	19525	0.784327784891165	0.455416133162612	0.915697823303457	6124	2404	3010	3114	0.491508817766166	1926
ACGAATCTCTAACCTT-6	6	Pass	19523	0.778056651129437	0.449264969523127	0.905393638272806	5498	2062	2989	2509	0.543652237177155	2307
GAGGACTAGTACCGCA-5	5	Pass	19522	0.772359389406823	0.381364614281324	0.902110439504149	2199	991	1401	798	0.637107776261937	901
TGATTGCAGGATGATG-5	5	Pass	19522	0.79018543182051	0.390994775125499	0.913379776662227	2775	1284	1563	1212	0.563243243243243	1197
GCTTTGTGTGGAAGGC-5	5	Pass	19518	0.709960036889026	0.339840147556102	0.861973562865048	1562	601	1178	384	0.75416133162612	1092
TCCCGGACAAGTTATC-5	5	Pass	19516	0.780795244927239	0.421858987497438	0.908844025415044	6531	2410	3617	2914	0.553820241923136	2787
AGAATCTGTTCACTGT-4	4	Pass	19511	0.774844959253754	0.524165855158628	0.900466403567219	6426	2550	2518	3908	0.391845627139745	3002
GCAGGTGAGGAGGGTT-3	3	Pass	19510	0.767965146078934	0.458072783188109	0.898923628908252	3805	1553	2194	1611	0.576609724047306	1567
CGCTGTGCAGGCTTCG-5	5	Pass	19505	0.74468085106383	0.433837477569854	0.886593181235581	3493	1517	2081	1412	0.595762954480389	3911
CCCAGTTTCCTCATGC-3	3	Pass	19498	0.681403220843163	0.331418607036619	0.846650938557801	1544	665	1088	456	0.704663212435233	1016
TAGCCTGAGGCCATCA-5	5	Pass	19498	0.767976202687455	0.402246384244538	0.895220022566417	3154	1311	1783	1371	0.565313887127457	1334
GGACTAAAGGACCTTG-4	4	Pass	19492	0.75831110199056	0.552329160681305	0.895290375538682	3675	1734	1879	1796	0.511292517006803	1676
TAATGGTGTGGTTCTT-3	3	Pass	19490	0.767521806054387	0.559158542842483	0.906362237044638	1850	983	1135	715	0.613513513513513	991
ACCTGTTGTATTCGTC-4	4	Pass	19484	0.768374050502977	0.403151303633751	0.907154588380209	4277	1726	1995	2282	0.466448445171849	1114
CGTTTGGAGGAAGTAT-5	5	Pass	19482	0.783954419464121	0.566266297094754	0.914023200903398	4572	2051	2277	2295	0.498031496062992	2150
TGCTAGCCATCTTGAG-6	6	Pass	19481	0.715774344232842	0.356090549766439	0.873158462091269	1916	775	1404	512	0.732776617954071	1719
GCTTATCGTGCTTTAC-5	5	Pass	19480	0.756262833675565	0.51776180698152	0.898921971252567	3038	1558	1336	1702	0.439763001974984	1304
TGACCTTGTTCAAGCA-3	3	Pass	19478	0.803881301981723	0.498254440907691	0.925813738576856	4324	1960	1774	2550	0.410268270120259	781
GATTGGCGTGAGGTGA-6	6	Pass	19478	0.732159359277133	0.410309066639285	0.874833145086765	915	547	555	360	0.60655737704918	566
TAGACCAGTTACTTGC-6	6	Pass	19477	0.776813677671099	0.528418134209581	0.910150433845048	5540	2452	2324	3216	0.419494584837545	2035
CGGGCTTAGAACAAGT-3	3	Pass	19473	0.718738766497201	0.416422739177322	0.868998099933241	3072	1355	2008	1064	0.653645833333333	1526
TTGCACACACCTGTAA-3	3	Pass	19471	0.793230958861897	0.397052026090083	0.912125725437831	5872	2120	3298	2574	0.561648501362398	2613
AACAGGATCCTAAGAC-3	3	Pass	19468	0.798541195808506	0.478426135196219	0.922436819395932	4450	1991	2057	2393	0.462247191011236	555
ACGTCAAGTGTAATAC-3	3	Pass	19467	0.779729799147275	0.516720604099245	0.904813273745313	7702	2789	3754	3948	0.487405868605557	3906
TCATTGCGTCATTGAG-3	3	Pass	19466	0.794102537758143	0.40593855953971	0.913798417754033	1827	765	1302	525	0.71264367816092	833
GCGTAACGTTCGCGCT-4	4	Pass	19458	0.744064138143694	0.475125912221194	0.887501284818584	2235	829	1664	571	0.744519015659955	2739
TCGCGAGGTTATCCTA-4	4	Pass	19456	0.787212171052632	0.557874177631579	0.915810032894737	10077	3178	3599	6478	0.357149945420264	2141
TGTGTGAGTAACCTAG-3	3	Pass	19453	0.743946949056701	0.384619338919447	0.88474785380147	1479	654	1027	452	0.694388100067613	922
GTCTTTGTCTGTAAGC-4	4	Pass	19450	0.755938303341902	0.367352185089974	0.892287917737789	2430	1057	1378	1052	0.567078189300412	789
TTTGTGGCAGCATGGA-6	6	Pass	19447	0.759500179976346	0.542191597675734	0.8983390754358	3323	1627	1853	1470	0.557628648811315	3109
CATAAGCTCATGCTTT-5	5	Pass	19445	0.776754949858576	0.530573412188223	0.907739778863461	4284	1819	1686	2598	0.393557422969188	970
TACTGGCCAGTAGGAT-5	5	Pass	19441	0.783447353531197	0.423177820070984	0.902731340980402	8344	2541	3829	4515	0.458892617449664	2134
CGCTCAGCACGTAATT-5	5	Pass	19438	0.785265973865624	0.440323078506019	0.906883424220599	5066	1920	2278	2788	0.449664429530201	2511
CTAAGGTTCTAGCGAT-5	5	Pass	19425	0.752483912483912	0.388725868725869	0.893899613899614	5510	2098	2807	2703	0.509437386569873	1305
AACCTTAAGGTTAGCT-4	4	Pass	19417	0.767162795488489	0.538600195704795	0.898954524385847	4019	1898	1654	2365	0.411545160487684	1564
ACTCAGTAGTGAACCT-5	5	Pass	19410	0.704379185986605	0.368624420401855	0.855692941782586	1464	659	1032	432	0.704918032786885	824
AATTGGACAGTACCGT-5	5	Pass	19409	0.796589211190685	0.424699881498274	0.917564016693287	7010	2411	3470	3540	0.495007132667618	2324
TACGGTTAGTGATTCA-5	5	Pass	19403	0.793330928206978	0.421790444776581	0.9124877596248	4392	1807	2205	2187	0.502049180327869	1819
CTAAGGTTCCCTCAAC-4	4	Pass	19401	0.795938353693109	0.588784083294676	0.916808411937529	9464	3113	3410	6054	0.360312764158918	2168
GTTCTTAGTTCCAGGG-4	4	Pass	19401	0.769187155301273	0.427555280655636	0.901087572805526	2715	1040	1904	811	0.701289134438306	3233
CATAGACTCCGTCCAT-4	4	Pass	19400	0.800927835051546	0.429175257731959	0.920154639175258	4502	1724	2561	1941	0.568858285206575	1553
ACATTAGTCCAAACAC-3	3	Pass	19399	0.802257848342698	0.392700654672921	0.920459817516367	3314	1353	1814	1500	0.547374773687387	1192
AACCCGCAGCCTAATA-5	5	Pass	19397	0.801361035211631	0.415734391916276	0.921173377326391	5805	2196	3309	2496	0.570025839793282	1325
GTTACAGGTTGTAAAC-3	3	Pass	19390	0.770139247034554	0.408354822073234	0.89927797833935	2642	1084	1475	1167	0.558289174867525	1075
AATCATGTCCAACTGG-3	3	Pass	19385	0.804900696414754	0.567861748774826	0.921640443641991	6034	2488	2604	3430	0.431554524361949	1910
CCTTAACGTATTGCAG-6	6	Pass	19383	0.788319661559098	0.546819377805293	0.915131816540267	3362	1494	1689	1673	0.502379535990482	4749
GACGTAAAGGCGGGTA-3	3	Pass	19382	0.759003198844289	0.436126302755134	0.890929728614178	2572	1153	1672	900	0.650077760497667	1928
GTCCAGGGTCGCAAAC-6	6	Pass	19379	0.781154858351824	0.561484080705919	0.91176015274266	7174	2684	2591	4583	0.361165319208252	1318
CCTATATTCCTCATGC-4	4	Pass	19377	0.748051814006296	0.496980956804459	0.887392269185116	4013	1830	1591	2422	0.396461500124595	1072
TACAAGCTCTAAGGAG-6	6	Pass	19376	0.775082576383154	0.534785301403799	0.906998348472337	8266	3037	3621	4645	0.438059520929107	3219
CCTACTGGTTAGAGCC-3	3	Pass	19363	0.482621494603109	0.302793988534835	0.699994835511026	1381	921	635	746	0.459811730629978	870
GTCCTCCCATCGCTTT-5	5	Pass	19359	0.692959347073713	0.359161113693889	0.848700862647864	1741	546	1423	318	0.817346352670879	1766
TCCATGCTCCTTTACG-4	4	Pass	19356	0.780119859475098	0.562409588758008	0.911758627815664	6513	2531	2844	3669	0.43666513127591	2762
CATAATGTCGTACCGA-3	3	Pass	19355	0.793025058124516	0.406096615861535	0.92017566520279	4124	1786	2195	1929	0.532250242483026	1525
GGTAACTTCTTAGTCT-5	5	Pass	19351	0.737326236370214	0.458580951888791	0.88124644721203	2998	1384	1944	1054	0.648432288192128	1652
GGCTAGTGTAGACAAA-5	5	Pass	19342	0.754420432220039	0.392927308447937	0.891427980560438	1707	694	1209	498	0.708260105448155	1123
GATTATGTCAAACCGT-4	4	Pass	19341	0.806524998707409	0.417713665270669	0.921513882425934	6469	2185	3243	3226	0.501313958880816	3436
TTAGTCAAGAACCTGT-5	5	Pass	19335	0.742022239462115	0.54010861132661	0.897595034910784	3625	1680	2012	1613	0.555034482758621	1369
ATTCACTTCCTTAGTT-3	3	Pass	19330	0.769063631660631	0.522141748577341	0.901241593378169	4038	1715	1798	2240	0.445269935611689	1515
GAGCATGCAAATTCGT-6	6	Pass	19328	0.74518832781457	0.430049668874172	0.888089817880795	4197	1754	2603	1594	0.62020490826781	2409
TGAGGAGGTTCGGGAT-4	4	Pass	19325	0.768538163001294	0.467011642949547	0.89961190168176	2532	1189	1527	1005	0.603080568720379	2038
TGGTCCTTCTTAGTGA-5	5	Pass	19320	0.789544513457557	0.421894409937888	0.907349896480331	5750	2080	2774	2976	0.482434782608696	2812
TGGATTGGTGACCTGG-6	6	Pass	19319	0.758527874113567	0.582017702779647	0.903307624618251	3694	1735	1518	2176	0.410936654033568	1398
AAGCCTGTCATGTTTC-5	5	Pass	19316	0.756833712984055	0.377925036239387	0.894439842617519	2777	1110	1584	1193	0.570399711919337	1315
CGTACGGGTTTAGTCC-5	5	Pass	19316	0.783806171049907	0.529664526817146	0.913853799958584	2520	1241	1301	1219	0.516269841269841	738
TAGTGGCGTTGGATAT-3	3	Pass	19313	0.796561901309999	0.417180137731062	0.917879148759903	2667	1154	1813	854	0.679790026246719	795
ATTATGGTCATTGCGG-5	5	Pass	19300	0.742538860103627	0.379378238341969	0.885492227979275	3182	1299	2065	1117	0.648962916404777	1568
GCCAGGAAGTTCCTCA-5	5	Pass	19299	0.759054873309498	0.387947562049847	0.894813202756619	8021	2613	3171	4850	0.395337239745668	1882
TATCGAGGTCCGTAGG-4	4	Pass	19297	0.777737472145929	0.54645799865264	0.90853500544126	4568	2000	2180	2388	0.47723292469352	2263
CAACCCGCAATAGCAA-5	5	Pass	19291	0.753252812192214	0.505468871494479	0.892851588823804	7782	2816	3527	4255	0.453225391930095	2939
ACTTGTCGTCAAGTGC-5	5	Pass	19279	0.764095648114529	0.565589501530162	0.902795788163287	4663	2080	2301	2362	0.493459146472228	2577
TGCTTCCAGTTATCCT-6	6	Pass	19279	0.718916956273666	0.373359614087868	0.869339696042326	2715	1164	1825	890	0.67219152854512	1089
TTTCCACCAATGCGCT-4	4	Pass	19274	0.774151706962748	0.405105323233371	0.906506174120577	7490	2404	2781	4709	0.371295060080107	1743
ATCCTCATCGTTAAGC-6	6	Pass	19270	0.774727555786196	0.545355474831344	0.911001556824079	5478	2223	1968	3510	0.359255202628697	1587
CCTAAATCACCAGCAT-3	3	Pass	19265	0.780015572281339	0.533921619517259	0.909680768232546	3636	1610	2092	1544	0.575357535753575	2583
CGGGTCTAGCGAAGTA-3	3	Pass	19262	0.73476274530163	0.448863046412626	0.878673034991174	3181	1417	1943	1238	0.610814209368123	1444
TGGCCTTTCGATCAGT-3	3	Pass	19262	0.777333610217008	0.48520402865746	0.912833558301319	4008	1659	1781	2227	0.44436127744511	2225
GGCAAATCAATAACCT-3	3	Pass	19260	0.757736240913811	0.544340602284528	0.893665628245067	5384	2334	2457	2927	0.456352154531946	2367
GATTCGCCAAGCCACT-6	6	Pass	19254	0.783733250233718	0.528461618365015	0.913005089851459	6077	2519	2832	3245	0.466019417475728	1946
TACTCGCTCAGGAACA-6	6	Pass	19253	0.798109385550304	0.588271957616995	0.929050018178985	7218	2636	3051	4167	0.422693266832918	3137
CATGCGCAGCTTAGTA-5	5	Pass	19247	0.761365407595989	0.463864498363381	0.894996622850314	4923	1903	3076	1847	0.624822262847857	3027
GCACTAAGTATTTGGG-5	5	Pass	19246	0.77210849007586	0.396290138210537	0.901849735009872	5308	1927	2508	2800	0.47249434815373	1442
TACCTTAGTTAACAGT-6	6	Pass	19246	0.795905642730957	0.449340122622883	0.918424607710693	14261	3775	6062	8199	0.425075380408106	3576
TTTATGGAGTGGCGGA-6	6	Pass	19243	0.780699475133815	0.408564153198566	0.909525541755444	1637	594	1321	316	0.806963958460599	872
TACTTGTTCCAACTGG-3	3	Pass	19236	0.764556040756914	0.515179871075068	0.894312746932834	3867	1765	1545	2322	0.399534522885958	1192
ACTTATCTCCTAGTCC-3	3	Pass	19234	0.765467401476552	0.529635021316419	0.904388062805449	7607	2762	3489	4118	0.45865650059156	2569
TAGAGCCGTTACTTGC-6	6	Pass	19227	0.783845633744214	0.388828210329225	0.911946741561346	2616	1095	1720	896	0.657492354740061	1780
TTGCGAGTCGCTAGCA-3	3	Pass	19222	0.814743523046509	0.437207366559151	0.932837373842472	5686	2006	2478	3208	0.435807245867042	1643
AGACACGCACAGGGAC-3	3	Pass	19217	0.770411614716137	0.522766300671281	0.909715356195036	3247	1531	1436	1811	0.442254388666461	2692
TAGTAACGTGGACCTG-5	5	Pass	19212	0.771288777847179	0.379294191130543	0.901571934207787	4519	1843	2749	1770	0.60832042487276	1941
TCCATAAAGCGAGCGA-5	5	Pass	19207	0.73629405945749	0.504920081220389	0.886551777997605	2068	1166	936	1132	0.452611218568665	1049
AGCTACTAGCTGGCTA-4	4	Pass	19206	0.766166822867854	0.570602936582318	0.910288451525565	2944	1514	1048	1896	0.355978260869565	624
CCTCAAACAGGCATCT-4	4	Pass	19205	0.789533975527207	0.594949231970841	0.917885967196043	4820	2106	1871	2949	0.388174273858921	4072
ATCCCGCGTGCTCCAC-5	5	Pass	19201	0.732045205978855	0.499036508515182	0.891828550596323	4660	1795	3080	1580	0.660944206008584	2423
ACCCGCTGTGATGAAA-4	4	Pass	19199	0.801604250221366	0.48861919891661	0.923641856346685	6138	2242	3136	3002	0.510915607689801	3021
TTGCTTTAGTTGGATC-3	3	Pass	19197	0.766265562327447	0.467625149762984	0.903682867114653	5657	2268	2886	2771	0.510164398090861	1453
AGCTTAATCTGTGAGT-4	4	Pass	19194	0.793477128269251	0.60628321350422	0.919974992185058	8947	2961	3131	5816	0.349949703811333	2461
GGGCATGAGGTCCAAT-3	3	Pass	19193	0.768978273328818	0.590475694263534	0.904235919345595	4325	2005	2182	2143	0.504508670520231	2244
GGTACTTAGCGCCTAA-5	5	Pass	19193	0.779190329807742	0.41744385974053	0.911947064033762	2172	930	1513	659	0.696593001841621	1057
TGGATTCAGCCTGATG-4	4	Pass	19191	0.688082955552082	0.336407691105206	0.851388671773227	1433	677	941	492	0.656664340544313	525
GAGTGATCATAATCCG-3	3	Pass	19190	0.754768108389786	0.513965607087025	0.894580510682647	4972	2098	2686	2286	0.540225261464199	2907
TAAGTAGCAATCATGT-6	6	Pass	19189	0.780968263067382	0.56115482828704	0.912918859763406	6039	2437	2602	3437	0.430866037423414	3372
GTTACTAAGCTTCCCG-3	3	Pass	19185	0.787021110242377	0.511076361740943	0.919155590304926	2802	1450	1271	1531	0.453604568165596	1074
GCTAGCCAGAAAGCAT-4	4	Pass	19182	0.767751016578042	0.558023146700031	0.903711813158169	3363	1584	1785	1578	0.530776092774309	1814
TCCCGGACAGAGGGAG-5	5	Pass	19182	0.779220102179126	0.566103638828068	0.911218851006152	6017	2398	2887	3130	0.479807212896792	1720
TGCTAACAGGGCTAAA-4	4	Pass	19181	0.78541264793285	0.395547677389083	0.90949376987644	2241	914	1523	718	0.679607318161535	881
TGATCAGGTAGGTTTG-5	5	Pass	19176	0.770129328327076	0.392104714226116	0.90206508135169	2777	1194	1452	1325	0.522866402592726	1445
TTGAGGCGTAGCTGGT-6	6	Pass	19176	0.796360033375052	0.423811013767209	0.916197329995828	5163	2038	2602	2561	0.503970559752082	1676
AAGCGTTTCGATCAGT-5	5	Pass	19173	0.784332133729724	0.504563709382986	0.913785010170552	4217	1796	1706	2511	0.404552999762865	930
GTCATGAGTCAAGACC-5	5	Pass	19172	0.765074066346756	0.441216357187565	0.89896724389735	4152	1698	2494	1658	0.600674373795761	2663
ATCCAACAGGACAATG-6	6	Pass	19168	0.78766694490818	0.43150041736227	0.908597662771285	6508	2437	3499	3009	0.537645974185618	2739
CTACTAAAGTAAACCC-4	4	Pass	19164	0.777656021707368	0.419954080567731	0.900699227718639	8317	2670	3879	4438	0.466394132499699	2130
AACATAGCAGCATGGA-6	6	Pass	19160	0.707463465553236	0.368475991649269	0.860229645093946	2479	1067	1379	1100	0.556272690601049	1363
TGGCCTTTCTGGCAAT-6	6	Pass	19160	0.78178496868476	0.490083507306889	0.910020876826722	6724	2605	2734	3990	0.406603212373587	952
ACACTAGGTTGAGGTC-6	6	Pass	19159	0.750874262748578	0.399498930006785	0.883970979696226	3250	1430	1826	1424	0.561846153846154	1525
GCCTCGACAGGCTAGA-3	3	Pass	19158	0.786773149598079	0.469255663430421	0.914082889654452	4408	1835	2646	1762	0.6002722323049	1702
AAGCTAGAGCGCTCAA-3	3	Pass	19150	0.676031331592689	0.524386422976501	0.852845953002611	4856	1871	3297	1559	0.678953871499176	2820
ATGGCCCAGGCTTAGT-6	6	Pass	19146	0.755249138201191	0.39465162436018	0.888906298965841	1684	695	1209	475	0.717933491686461	1005
AGGATTGAGGATCACT-3	3	Pass	19126	0.77653456028443	0.407978667782077	0.90285475269267	3564	1577	1659	1905	0.465488215488216	1001
CGTAACTAGGGTCCAC-5	5	Pass	19126	0.792010875248353	0.47464184879222	0.914305134372059	5482	2073	3179	2303	0.579897847500912	1852
GATCAAGAGGGATTAG-3	3	Pass	19114	0.81019148268285	0.573244742073873	0.933713508423145	4411	2146	1976	2435	0.447970981636817	1682
AACCTCCTCAGTTCCC-3	3	Pass	19112	0.767005023022185	0.528673084972792	0.899330263708665	5118	2180	2249	2869	0.439429464634623	2361
ATTCCTCCAGTCTAGC-3	3	Pass	19112	0.797404771871076	0.497802427794056	0.924811636668062	1880	1104	736	1144	0.391489361702128	1049
GCTCACAAGTACCGCA-4	4	Pass	19109	0.769061698676017	0.514888272541734	0.901460045004971	2204	1141	1022	1182	0.463702359346642	1165
GTGTGCGGTGGAAGGC-4	4	Pass	19108	0.775591375340172	0.543646640150722	0.902815574628428	7044	2800	2809	4235	0.39877910278251	1396
GTACGTAGTTACTTGC-4	4	Pass	19103	0.751033869025808	0.487986180181123	0.89729361880333	3531	1492	1909	1622	0.540640045312943	2202
CCGTTACTCCTCATGC-6	6	Pass	19101	0.770902047013245	0.42280508873881	0.89853934348987	3604	1456	1764	1840	0.48945615982242	1355
GTGCTCAAGGGCCATC-3	3	Pass	19099	0.787842295408137	0.576574689774334	0.91407927116603	4517	2008	1550	2967	0.343148107150764	1169
AATTCGTCACGAATCC-4	4	Pass	19097	0.802272608263078	0.46358066712049	0.918259412473163	6764	2590	3399	3365	0.502513305736251	2760
ATGGCCGGTTCCGCAC-4	4	Pass	19095	0.738256087981147	0.479706729510343	0.882953652788688	3197	1509	1525	1672	0.477009696590554	1066
TGGGCCTAGTAACGAG-4	4	Pass	19095	0.757004451427075	0.376119402985075	0.894632102644671	3004	1238	1860	1144	0.619174434087883	1433
CGTTGCAAGTTCCTCA-3	3	Pass	19088	0.769069572506287	0.568105616093881	0.909629086336966	3375	1657	1882	1493	0.55762962962963	2218
ATCAGGTTCTCACATT-6	6	Pass	19086	0.743686471759405	0.433092318977261	0.887351985748716	4289	1788	2370	1919	0.552576358125437	2061
CGCTCCATCCTGGTGA-5	5	Pass	19077	0.796351627614405	0.394506473764219	0.919903548776013	5491	1965	2917	2574	0.531232926607175	1801
GTCCTAGAGCCTAACG-5	5	Pass	19077	0.755569533993815	0.551292131886565	0.890863343292971	6702	2530	2937	3765	0.43822739480752	2748
GTGGACACATAGACTT-5	5	Pass	19071	0.805935713911174	0.403334906402391	0.920245398773006	4659	1865	2393	2266	0.513629534234814	1927
TTATCCTAGGTCCACA-5	5	Pass	19066	0.781495856498479	0.449963285429561	0.906325395992867	5907	2271	3399	2508	0.575418994413408	1994
TCTAGCGAGTTATGTG-3	3	Pass	19064	0.769985312631137	0.495541334452371	0.904374737725556	3924	1773	1669	2255	0.42533129459735	1189
TAAGTGCTCGGCCAGT-6	6	Pass	19061	0.732123183463617	0.363884371229211	0.871832537642306	3019	1357	1820	1199	0.60284862537264	1770
GAACCAAAGAGGAGTC-3	3	Pass	19060	0.800524658971668	0.563011542497377	0.922612801678909	4513	2043	2065	2448	0.45756702858409	2036
AGTTATGTCACGCATG-6	6	Pass	19059	0.761844797733354	0.397240149010966	0.89448554488693	5006	1925	2698	2308	0.538953256092689	1640
GGCCTCTGTTAACACG-6	6	Pass	19049	0.75694262165993	0.518924877946349	0.890965405008137	3518	1740	1599	1919	0.454519613416714	2124
AGTAACGAGCCACAAT-3	3	Pass	19046	0.763362385802793	0.503097763309881	0.89987398928909	2639	1355	1314	1325	0.497915877226222	1039
ACACTTAAGCGATAGA-5	5	Pass	19038	0.652642084252548	0.315947053261897	0.829078684735792	1282	514	1016	266	0.792511700468019	1228
GGATGAATCCTCGATC-4	4	Pass	19035	0.78334646703441	0.546782243236144	0.905700026267402	2152	1233	996	1156	0.462825278810409	1195
CATCACACAGTTGCGT-5	5	Pass	19033	0.759890716124626	0.424578363894289	0.895444753848579	8134	2714	4251	3883	0.522621096631424	4032
GGAATCTTCCATCAGG-5	5	Pass	19031	0.733277284430666	0.392570017340129	0.876201986232988	2855	1230	1665	1190	0.583187390542907	1298
CGCCAAATCAATGAGG-6	6	Pass	19023	0.76496872207328	0.532513273405877	0.909478000315408	4796	1923	2377	2419	0.495621351125938	5186
ATGCAGGCATGGCCCA-5	5	Pass	19014	0.755075207741664	0.522457136846534	0.900809929525613	1888	951	1056	832	0.559322033898305	1221
TAGCTAATCTCACATT-3	3	Pass	19011	0.776445215927621	0.436852348640261	0.904476355794014	5632	2075	3303	2329	0.586470170454545	1967
CGGATTAGTTTGTCTA-6	6	Pass	19008	0.737847222222222	0.448127104377104	0.876736111111111	4032	1614	2157	1875	0.534970238095238	3364
GATCAAGAGCATTTCT-6	6	Pass	19005	0.812786108918706	0.387424362009997	0.924177847934754	5437	2016	2539	2898	0.466985469928269	1276
TTGCAAGGTCACCAAA-3	3	Pass	19004	0.780098926541781	0.50873500315723	0.90854556935382	3749	1608	1713	2036	0.456921845825554	1387
TTTCATCAGCTTGCTC-5	5	Pass	19003	0.796400568331316	0.397253065305478	0.920801978634952	3638	1529	2206	1432	0.606377130291369	968
CAAGGTAAGTTACCGG-6	6	Pass	19001	0.759328456397032	0.466975422346192	0.895794958160097	4051	1643	2638	1413	0.651197235250555	2653
CGCATTACAGTTATCG-6	6	Pass	18998	0.748973576165912	0.516475418465102	0.892725550057901	3064	1421	1465	1599	0.47813315926893	1044
AGTCCTGAGTGTTGCG-6	6	Pass	18996	0.772425773847126	0.556801431880396	0.904295641187618	3041	1471	1732	1309	0.569549490299244	1454
CAACTAATCCTCATCA-6	6	Pass	18990	0.782253817798842	0.563296471827278	0.910689836756187	5759	2345	2672	3087	0.463969439138739	2410
GGCTATTAGGTCCGTA-3	3	Pass	18987	0.735239900984884	0.511191868120293	0.885816611365671	5220	2102	1991	3229	0.381417624521073	1021
GGTTAATGTTTACGTC-3	3	Pass	18987	0.783588771264549	0.374519408016011	0.90372360035814	3254	1405	1937	1317	0.595267363245237	1248
TATGGCCCATGAATCT-6	6	Pass	18986	0.783050668913937	0.389392183714316	0.908774886758664	5223	1808	2580	2643	0.493968983342906	1249
GCAAGTCGTCCAAGAC-6	6	Pass	18985	0.757861469581248	0.563760863839874	0.897445351593363	3058	1562	1650	1408	0.539568345323741	2600
CGGCTAATCAAAGGCA-5	5	Pass	18980	0.81059009483667	0.516701791359326	0.93477344573235	2930	1562	1563	1367	0.533447098976109	869
CATTGTGCAGGAATCG-6	6	Pass	18980	0.769810326659642	0.519283456269758	0.89968387776607	3637	1632	1475	2162	0.405554028045092	1177
TGAGCCGGTTAGGCGT-4	4	Pass	18979	0.779071605458665	0.576742715633068	0.908214342167659	4050	1836	1896	2154	0.468148148148148	1426
GTTCCTGGTCATCATC-4	4	Pass	18975	0.768221343873518	0.487905138339921	0.904084321475626	1584	889	702	882	0.443181818181818	922
ATTGACTCATCAGTAT-5	5	Pass	18969	0.761716484790975	0.521587853866835	0.900996362486162	3336	1628	1414	1922	0.423860911270983	1551
TTGCACACATGTCAGC-3	3	Pass	18967	0.778720936363157	0.4110824062846	0.90441292771656	3542	1405	2220	1322	0.626764539808018	1519
CTCACAACAATTGAAG-6	6	Pass	18964	0.808426492301202	0.391425859523307	0.923064754271251	4586	1791	2368	2218	0.516354121238552	1380
ATTTGTGAGTCCTGAG-5	5	Pass	18957	0.773540117107137	0.539167589808514	0.903782244025953	4901	2179	2215	2686	0.451948581922057	2210
AGAACCGCACCAACCG-4	4	Pass	18953	0.775655569039202	0.410541866722946	0.909460243760882	3907	1618	1926	1981	0.492961351420527	1756
ACAGTATGTTTATCTG-4	4	Pass	18952	0.798279864921908	0.468288307302659	0.9233853946813	7099	2573	3469	3630	0.488660374700662	2212
TGTGCGGGTCAGGCAT-5	5	Pass	18949	0.788801519869122	0.354425035621933	0.914190722465565	3210	1355	1966	1244	0.612461059190031	1099
TAATGCATCCTTCTAG-6	6	Pass	18947	0.807357365282103	0.410830210587428	0.922256821660421	6847	2271	3247	3600	0.474222287133051	1104
AAGTAGCCAATCATGT-3	3	Pass	18946	0.79657975298216	0.45022696083606	0.920405362609522	4135	1695	2410	1725	0.582829504232164	1666
TTTGCATTCTTAATGG-5	5	Pass	18944	0.728568412162162	0.534945101351351	0.873310810810811	6050	2297	2748	3302	0.454214876033058	1939
TACTAAGTCCGGTATG-6	6	Pass	18944	0.775126689189189	0.566828547297297	0.904666385135135	4384	2065	2354	2030	0.536952554744526	2614
TTGCAAGGTGCTCACC-6	6	Pass	18944	0.76488597972973	0.428209459459459	0.896642736486487	3806	1630	2310	1496	0.606936416184971	2519
CGTCATTGTCATAACG-5	5	Pass	18942	0.723893992186675	0.383644810474079	0.866698342308098	3436	1522	1982	1454	0.576833527357392	2214
CTAGTCGAGCCAAATC-5	5	Pass	18934	0.792648146192036	0.421833738248653	0.914017112073519	3848	1535	2204	1644	0.572765072765073	1078
CTTCTCAAGGGTTAGA-3	3	Pass	18933	0.771985422278561	0.368351555485132	0.902815190408282	3309	1506	1683	1626	0.508612873980054	1622
CCACAATAGGCTAAGA-5	5	Pass	18930	0.762546222926572	0.5418911780243	0.901373481246698	4927	2092	1666	3261	0.3381367972397	1863
AATATCCCAGATTCAT-6	6	Pass	18928	0.788937024513948	0.560333896872359	0.913567202028741	7649	2824	3305	4344	0.432082625179762	2298
CCGCAAATCGATTTAG-3	3	Pass	18925	0.797093791281374	0.517886393659181	0.924385733157199	3686	1899	1729	1957	0.469072164948454	1251
GTACTAATCAATACGC-3	3	Pass	18924	0.766222785880364	0.453815261044177	0.899545550623547	9688	2890	4936	4752	0.509496284062758	3942
TGTTATGAGTGAGGGT-3	3	Pass	18923	0.766210431749723	0.373725096443481	0.897637795275591	1980	948	1106	874	0.558585858585859	1107
TCAGCAAGTGCATTAG-3	3	Pass	18922	0.775975055490963	0.560987210654265	0.914279674453018	4339	2003	1980	2359	0.456326342475225	923
GAGTGAGGTGTTTGTC-6	6	Pass	18920	0.732980972515856	0.372357293868922	0.875528541226216	2485	1078	1502	983	0.604426559356137	1486
GCGGATACAGTCTAGC-4	4	Pass	18916	0.754969338126454	0.364506238105308	0.88818989215479	2161	820	1456	705	0.673762147154095	1163
CCAGGATGTGGACCTG-6	6	Pass	18916	0.725629097060689	0.372858955381687	0.867889617255234	2445	1034	1727	718	0.706339468302658	2504
GCACCTAAGGCACAGG-3	3	Pass	18912	0.678881133671743	0.370505499153976	0.84919627749577	2375	986	1482	893	0.624	1661
GTGTCCAAGATGGAGC-3	3	Pass	18912	0.806895093062606	0.570907360406091	0.924703891708968	4133	1957	2215	1918	0.535930316961045	1621
GAGTAACCACAGAACG-5	5	Pass	18911	0.797683887684416	0.495320184019883	0.920205171593253	4733	1894	2934	1799	0.619902810057046	2323
GCCACAATCCTCACAC-4	4	Pass	18906	0.785412038506294	0.550724637681159	0.915264995239606	5541	2244	2421	3120	0.436924742826205	1870
GCCAGGTTCGTAATCA-4	4	Pass	18900	0.776031746031746	0.575502645502646	0.908465608465608	4270	2042	1940	2330	0.454332552693208	1924
TGCGCGAGTTGTTGTC-4	4	Pass	18900	0.805026455026455	0.580846560846561	0.928465608465608	5161	2270	2437	2724	0.472195310986243	1693
AGGAGCTAGCAGGTGG-3	3	Pass	18895	0.771632707065361	0.402116962159301	0.90166710770045	4029	1720	2024	2005	0.502357905187391	1163
ATACCTGCATGAGCAG-5	5	Pass	18891	0.768196495685776	0.560266793711291	0.904557725901223	6815	2760	2932	3883	0.430227439471753	2283
CGTTAAATCCTGATGG-3	3	Pass	18887	0.755969714618521	0.506274156827448	0.895642505427013	3125	1506	1465	1660	0.4688	896
GCGTGCTAGTCCTTCA-4	4	Pass	18887	0.779372054852544	0.576322338116165	0.911420553820088	3530	1680	1847	1683	0.523229461756374	2276
CTCCGGACAGAAACGT-4	4	Pass	18886	0.780419358254792	0.456105051360796	0.909033146245896	3743	1618	2156	1587	0.576008549292012	2080
AGAGAGGAGCCGCAGT-6	6	Pass	18886	0.784867097320767	0.386953298739807	0.908133008577783	3107	1384	1775	1332	0.57129063405214	1361
TGACCAAGTTAGCATG-3	3	Pass	18885	0.790415673815197	0.576806989674345	0.922319301032566	4395	2051	2034	2361	0.462798634812287	2241
CACTGACCAATTAGCT-3	3	Pass	18882	0.782014617095647	0.557091409808283	0.919182290011651	5925	2510	2754	3171	0.464810126582278	2365
TCTTAGTTCATGAAGG-6	6	Pass	18880	0.771133474576271	0.567902542372881	0.906779661016949	5881	2388	2497	3384	0.424587655160687	1574
TCACCTCAGCGCATTG-6	6	Pass	18876	0.769442678533588	0.514462809917355	0.899554990464081	2960	1423	1169	1791	0.394932432432432	850
ATGATGGAGCAACATC-4	4	Pass	18873	0.798760133524082	0.489429343506597	0.92301170985005	3176	1688	1761	1415	0.554471032745592	795
TCATGAGGTATTTGGG-3	3	Pass	18870	0.77631160572337	0.564758876523582	0.910121886592475	7508	2879	2746	4762	0.365743207245605	2118
CAAACGCGTGATGATT-6	6	Pass	18869	0.756690868620489	0.382161216810642	0.893900047697281	2472	1102	1568	904	0.634304207119741	1747
TACCAGGTCGTTAACA-4	4	Pass	18868	0.780368878524486	0.516588933644265	0.910801356794573	1969	1043	1000	969	0.507872016251904	818
ATTGTGATCCTGGCTT-3	3	Pass	18865	0.779856877816062	0.385051683010867	0.912589451364962	1945	997	1171	774	0.602056555269923	670
CCAACCAAGTGAACAG-4	4	Pass	18865	0.777524516300027	0.483434932414524	0.909461966604824	7258	2735	3416	3842	0.470653072471755	2330
AGGTTAGAGTAAGAAC-5	5	Pass	18862	0.760417771180151	0.52947725585834	0.896193404729085	2857	1485	1168	1689	0.408820441022051	1269
GTTTGTTTCCCAGTAG-3	3	Pass	18861	0.742166375059647	0.452892211441599	0.879963946768464	4578	1922	2075	2503	0.453254696373962	1213
TCCACAACATCGCTTT-3	3	Pass	18856	0.784896054306322	0.457095884599067	0.911327959270259	3944	1794	1902	2042	0.482251521298174	1242
ACTTATCTCGATAACC-6	6	Pass	18852	0.782251220029705	0.556810948440484	0.910990876299597	5502	2382	2789	2713	0.506906579425663	2845
AGCATTTCATGGTTAT-6	6	Pass	18846	0.709169054441261	0.326276132866391	0.860766210336411	1612	692	1209	403	0.75	1480
AGAAACTAGGCGTAAA-4	4	Pass	18844	0.782424113776268	0.564476756527277	0.91525153895139	4295	2006	1945	2350	0.452852153667055	1275
TTGTTCCCAATTTAGC-5	5	Pass	18844	0.761037996179155	0.41302271279983	0.894820632562089	4410	1788	2317	2093	0.525396825396825	2460
GGGTCAACACATACTG-5	5	Pass	18839	0.777482881256967	0.545092626997187	0.907532246934551	3856	1792	2117	1739	0.549014522821577	1758
TAATTGCCAGCTTAAT-5	5	Pass	18834	0.780078581289158	0.533450143357757	0.91382605925454	9335	3198	3912	5423	0.41906802356722	3898
CGTGTTACAATGCCTA-3	3	Pass	18823	0.764596504276683	0.38628273920204	0.893640758646337	2940	1330	1769	1171	0.601700680272109	1878
CAGCCAATCATGCAAC-3	3	Pass	18822	0.770003187759006	0.394644564870896	0.902667091701201	3684	1456	2003	1681	0.543702497285559	1380
GGCGTTATCATTAGCA-3	3	Pass	18820	0.77529224229543	0.506376195536663	0.911583421891605	3271	1518	1458	1813	0.445735249159279	962
TTTACGAAGACTATTG-4	4	Pass	18819	0.77108241670652	0.527764493331208	0.901057441946968	3837	1751	1503	2334	0.391712275215012	1398
AAGCGCTGTCGTTATC-3	3	Pass	18815	0.752803614137656	0.446983789529631	0.893223491894765	3889	1650	2321	1568	0.596811519670867	1890
TGGACTAGTTAGGCGT-4	4	Pass	18814	0.78877431699798	0.384607207398746	0.910970553842883	1911	973	1037	874	0.542647828362114	558
CAACTAGGTTAATGAC-5	5	Pass	18813	0.748524956147345	0.495774198692394	0.881890182320736	5080	1964	2071	3009	0.407677165354331	1387
CCCTCATAGTCAATCA-6	6	Pass	18813	0.795301121564875	0.40184978472333	0.917344389517887	3897	1589	1935	1962	0.496535796766744	1335
GGCTAGTGTTGAGGTC-3	3	Pass	18811	0.785869969698581	0.384881186539791	0.907500930306735	1862	771	1316	546	0.706766917293233	705
CTTAATGAGTGAGGTA-4	4	Pass	18811	0.774918930413056	0.513582478337143	0.904417627983627	2438	1226	1102	1336	0.452009844134536	871
TCATAACCATTATGAC-4	4	Pass	18808	0.779083368779243	0.373032752020417	0.900361548277329	3641	1448	2064	1577	0.5668772315298	1348
TAACCTAAGACAAGTG-3	3	Pass	18803	0.784502473009626	0.493485082167739	0.91474764665213	4111	1867	1774	2337	0.431525176356118	1155
CAGGGCTTCGCACAAT-5	5	Pass	18797	0.767462893014843	0.490078203968719	0.895621641751343	2647	1370	1190	1457	0.44956554590102	1201
ACTATCCGTGCTCCAC-3	3	Pass	18795	0.77877094972067	0.567384942803937	0.913700452247938	7865	2852	3186	4679	0.405085823267641	2298
TGAGCCGGTGGACATC-3	3	Pass	18787	0.722946718475542	0.384787352956832	0.874115079576303	1867	909	1046	821	0.560257096946974	1128
AACGCTAGTAGGTTTG-6	6	Pass	18782	0.805239058673198	0.39804067724417	0.918219571930572	4637	1752	2372	2265	0.511537632089713	1283
GTAAGGTCACATTAAC-4	4	Pass	18769	0.804891043742341	0.489051094890511	0.925035963556929	2333	1291	1222	1111	0.52378911273039	903
TACGGTTAGGTCCACA-3	3	Pass	18768	0.797527706734868	0.589833759590793	0.91981031543052	8779	3024	3269	5510	0.372365873106276	1571
CTTGGACCAAGTTATC-6	6	Pass	18766	0.777789619524672	0.472876478738144	0.905307470958116	5550	2254	2679	2871	0.482702702702703	3128
CGCTCCATCGATATTG-5	5	Pass	18764	0.78735877211682	0.483692176508207	0.91179918993818	5778	2175	3118	2660	0.53963309103496	1993
GCGATTAGTAGCTAGC-6	6	Pass	18764	0.777606054146238	0.395224898742272	0.905617139202729	5115	1876	3361	1754	0.657086999022483	3441
AATCCATCAAGGCCAA-3	3	Pass	18763	0.789692479880616	0.407823908756595	0.914672493737675	5604	2156	2663	2941	0.475196288365453	1633
GTAGCCATCGCTAGAT-5	5	Pass	18763	0.793529819325268	0.565954271704951	0.9258114374034	3231	1550	1221	2010	0.377901578458681	929
ATTAGGTGTGACCTGG-5	5	Pass	18761	0.759021374127179	0.452268002771707	0.900058632269069	3458	1618	1622	1836	0.469057258530943	1454
TGAAACTGTGATTTGG-4	4	Pass	18758	0.7695383303124	0.491950101290116	0.903721079006291	7645	3047	3040	4605	0.397645519947678	2292
CCGCTTAGTAGCAGCT-6	6	Pass	18756	0.630464917892941	0.29979739816592	0.794039240776285	1554	541	1220	334	0.785070785070785	1277
AACCTTAAGGAACGCG-5	5	Pass	18755	0.801919488136497	0.384110903758998	0.919754732071448	4813	1836	2591	2222	0.538333679617702	1752
CTTTAGTTCATTGTCT-4	4	Pass	18754	0.78505918737336	0.39346272795137	0.908019622480538	5726	2094	2740	2986	0.478519035976249	1390
GTAGCGCTCTCACTCA-4	4	Pass	18754	0.797643169457183	0.406633251572998	0.917457609043404	3385	1435	1808	1577	0.534121122599705	1183
GGCCTTCGTAGTTGGC-5	5	Pass	18748	0.742159163644122	0.37411990612332	0.879720503520376	2708	1114	1542	1166	0.569423929098966	1244
GGATATTGTGGAAGGC-5	5	Pass	18745	0.726860496132302	0.539343825020005	0.877514003734329	4223	1949	2215	2008	0.524508643144684	2203
AATCTCAAGTTACCGG-5	5	Pass	18736	0.745890264730999	0.551878736122972	0.896722886421862	1491	941	786	705	0.527162977867203	594
ACACTAGGTCAAAGGG-5	5	Pass	18729	0.790325164183886	0.388221474718351	0.917027070318757	4534	1829	2299	2235	0.507057785619762	1415
TCGTTAGCAAGACTCC-3	3	Pass	18724	0.745300149540697	0.380100405896176	0.888058107242042	1489	646	1053	436	0.707186030893217	1114
CCTACTTCAAAGCGGC-6	6	Pass	18712	0.796921761436511	0.414012398460881	0.913798631893972	2066	888	1512	554	0.731848983543078	1218
GTCGCAATCATGGTTA-5	5	Pass	18711	0.804500026722249	0.544759766981989	0.925284591951259	3366	1746	1684	1682	0.500297088532383	1489
TTCCCGCCACAGCCTG-5	5	Pass	18709	0.755732535143514	0.419584157357422	0.895291036399594	4983	2090	2758	2225	0.55348183825005	1687
TTAGGAACAGTAAAGC-6	6	Pass	18705	0.766426089280941	0.372360331462176	0.899385191125368	2818	1142	1868	950	0.662881476224273	1431
CCTTCGTAGAGGAAGG-4	4	Pass	18703	0.795968561193392	0.485323210180185	0.923060471582099	2274	1239	1193	1081	0.524626209322779	671
TCAGCAAGTTGGCCGA-3	3	Pass	18699	0.768169420824643	0.414941975506712	0.904326434568694	1948	816	1225	723	0.628850102669405	935
TGCGGTTCACACAATT-3	3	Pass	18695	0.780583043594544	0.507461888205403	0.911901577962022	6245	2459	2972	3273	0.475900720576461	1820
GCATGAGCACTATGGC-3	3	Pass	18689	0.782973941890952	0.386484028037883	0.908876879447804	4568	1805	2112	2456	0.462346760070053	1102
ACGGGAAGTTTGTGGA-6	6	Pass	18689	0.764995451870084	0.391460217240088	0.89587457862914	2905	1229	1702	1203	0.585886402753873	1384
TAACCTAAGGGTCTAT-3	3	Pass	18687	0.707069085460481	0.367742280729919	0.863487986300637	1592	626	1199	393	0.753140703517588	878
GGTAGGAGTTGTTCAC-5	5	Pass	18687	0.775940493391128	0.542783753411463	0.910740086691283	3475	1854	1640	1835	0.471942446043165	953
CAAGTTATCATTAGTG-6	6	Pass	18687	0.81072403275004	0.395729651629475	0.925456199496977	3295	1391	2069	1226	0.627921092564492	1065
TTGCTTTAGAAGGTGC-3	3	Pass	18685	0.774417982338775	0.400267594327	0.8997056462403	5130	2012	2794	2336	0.544639376218324	3327
TGGCTAAGTAACAGGG-3	3	Pass	18682	0.786532491167969	0.407611604753238	0.908468044106627	4642	1645	2886	1756	0.621714778112882	2425
CACGCAATCCATCAGG-6	6	Pass	18676	0.7772006853716	0.479010494752624	0.903619618762048	5292	2242	2943	2349	0.556122448979592	2547
GCCCGTTGTTGTGACA-4	4	Pass	18675	0.734350736278447	0.394484605087015	0.879625167336011	3362	1447	1663	1699	0.494646044021416	1019
TATTAGCCATACCCGG-4	4	Pass	18674	0.800846096176502	0.546053336189354	0.920370568705152	7438	2751	3525	3913	0.473917719817155	2654
AGCCAGTGTGATGATT-5	5	Pass	18674	0.757309628360287	0.489557673771019	0.890596551354825	3125	1471	1520	1605	0.4864	1008
CACAAGCGTTCGCGCT-6	6	Pass	18674	0.769786869444147	0.573631787512049	0.908214629966799	5545	2285	2791	2754	0.503336339044184	2663
TGGTAAACAGAAATGC-4	4	Pass	18672	0.778116966580977	0.546808054841474	0.911364610111397	5842	2159	2936	2906	0.50256761383088	2183
ATCATCAAGTGAACGA-5	5	Pass	18672	0.784865038560411	0.571818766066838	0.911793059125964	5860	2366	2884	2976	0.492150170648464	1610
GGGCATTGTACAATGT-3	3	Pass	18670	0.766041778253883	0.540224959828602	0.901981788966256	4444	1949	2199	2245	0.494824482448245	2095
ATCCGTGAGGTTTGAC-5	5	Pass	18666	0.79143897996357	0.403889424622308	0.91701489338905	4206	1672	2098	2108	0.498811222063718	1696
TCCAGCAAGCTCCCTG-5	5	Pass	18666	0.787153112611165	0.537072752598307	0.912782599378549	6185	2626	2990	3195	0.483427647534357	2096
TGCATCCTCTGCAACG-3	3	Pass	18662	0.756724895509592	0.462651377129997	0.89336619869253	5354	2276	2855	2499	0.533246171087038	2221
TGTAAGTGTGGTGAGA-3	3	Pass	18661	0.661218584213065	0.369808691924334	0.823482128503296	1941	923	1249	692	0.643482740855229	1943
ATTTGTGAGTCAGTAC-3	3	Pass	18660	0.769828510182208	0.418703108252948	0.895873526259378	4988	1909	3379	1609	0.677425821972735	2118
TCTTAGCGTCGACTAA-3	3	Pass	18659	0.773835682512461	0.408382014041481	0.901656037301034	3485	1500	1859	1626	0.533428981348637	1456
TGTAAGCTCTGCAAAC-4	4	Pass	18655	0.771803805950147	0.571589386223533	0.907317073170732	3523	1663	1724	1799	0.489355662787397	2176
CTAAAGCTCTTTGTAC-3	3	Pass	18654	0.769432829419964	0.50075050927415	0.90061112898038	1711	947	839	872	0.490356516656926	1155
AGTCCTGAGGTCGAGG-3	3	Pass	18652	0.782007291443277	0.391057259275145	0.912073772249625	3120	1296	1727	1393	0.553525641025641	1386
TACTGCACATGAATAG-6	6	Pass	18647	0.777229581165871	0.45819702901271	0.910763125435727	8726	2792	4210	4516	0.482466192986477	2904
GGTCTTTGTTAGTGAT-4	4	Pass	18646	0.771800922449855	0.537648825485359	0.899120454789231	2785	1428	1194	1591	0.428725314183124	1325
CCAGCCTGTTATCCGT-3	3	Pass	18644	0.756543660158764	0.547843810341129	0.905814202960738	5481	2082	1972	3509	0.35978835978836	694
TTCAGTTTCTGTGAGT-3	3	Pass	18643	0.789036099340235	0.501528723917824	0.916215201416081	3325	1654	1415	1910	0.425563909774436	869
TCAGCAAGTTTCCGGC-4	4	Pass	18637	0.789075494983098	0.410420131995493	0.908729945806729	2592	1116	1568	1024	0.604938271604938	949
GACATAGAGGTGAAGC-6	6	Pass	18630	0.758937198067633	0.533440687063876	0.905314009661836	3972	1443	2621	1351	0.659869083585096	5561
TATCACAAGGTACCGC-3	3	Pass	18627	0.820851452193053	0.39684329199549	0.9293498684705	8478	2658	3639	4839	0.429228591648974	1119
CTTGTCCAGCTGGACC-3	3	Pass	18626	0.726994523783958	0.375013422098142	0.87533555245356	2646	1147	1763	883	0.666288737717309	1655
AAGTGCAAGCCACAAT-3	3	Pass	18624	0.771907216494845	0.546069587628866	0.907162800687285	2527	1300	1255	1272	0.496636327661258	4545
GCATATATCAGCAAAG-5	5	Pass	18624	0.769490979381443	0.544351374570447	0.902169243986254	3828	1859	2007	1821	0.524294670846395	2565
AGCCGCTAGGCGCTAC-3	3	Pass	18622	0.726989582214585	0.388411556223821	0.872945977875631	3363	1452	1696	1667	0.504311626523937	830
GAGATAAGTTAACAGT-6	6	Pass	18621	0.763439127866388	0.569034960528436	0.900864615219376	3753	1884	1763	1990	0.469757527311484	2176
CGCATATAGCAAACCT-5	5	Pass	18620	0.788882921589689	0.574543501611171	0.917293233082707	4571	2101	2119	2452	0.463574710129075	2434
GTTTACCGTCGCAAAC-3	3	Pass	18619	0.763252591438853	0.541436167355927	0.901552177882808	4272	1970	2129	2143	0.498361423220974	2210
GAGGCCTTCTTGATGA-5	5	Pass	18611	0.770404599430444	0.47557895868035	0.904787491268605	5386	2209	2776	2610	0.515410323059785	2650
TCTTAGTTCTTGGATA-3	3	Pass	18607	0.793518568280755	0.587789541570377	0.918632772612458	6876	2686	3305	3571	0.48065735892961	1996
AGTCGCATCTTAGTCT-6	6	Pass	18604	0.781821113738981	0.38884110943883	0.913620726725435	4525	1631	2568	1957	0.567513812154696	1521
GCAAACAAGTTAGGCT-3	3	Pass	18599	0.793537286950911	0.543738910694123	0.918544007742352	5422	2251	2429	2993	0.447989671707857	2203
TACCTCATCTTGGACG-4	4	Pass	18599	0.776385827195011	0.536104091617829	0.908167105758374	4204	1788	1629	2575	0.387488106565176	954
CCAACCCGTTAGCGTA-4	4	Pass	18595	0.764506587792417	0.584673299273998	0.902178004840011	4099	1936	1964	2135	0.479141253964382	2210
CTTCTAAGTTGTTGGA-3	3	Pass	18592	0.760972461273666	0.538618760757315	0.895008605851979	3071	1528	1362	1709	0.443503744708564	998
CGTTGCGCAGTCTATG-3	3	Pass	18590	0.769338353953739	0.548090371167294	0.903442711135019	3703	1827	1705	1998	0.460437483121793	1871
GTCCAGGGTTCACCCA-6	6	Pass	18582	0.7719836400818	0.391776988483479	0.905230868582499	2610	1149	1723	887	0.660153256704981	1989
GTCCGTAAGTTATTCC-6	6	Pass	18581	0.784080512351327	0.442225929713148	0.915558904257037	6042	2285	3049	2993	0.504634227077127	2240
ACGTACCCATTGTCCT-5	5	Pass	18578	0.804123156421574	0.557056733771127	0.919797610076435	9222	3052	3691	5531	0.4002385599653	2095
GCAAGTCGTCCTTCTC-5	5	Pass	18578	0.735278286144903	0.491925933900312	0.879050489826677	2455	1282	1225	1230	0.4989816700611	938
ACGAGTAAGGATTTGC-5	5	Pass	18577	0.759649028368413	0.573235721591215	0.898315120848361	5374	2150	2744	2630	0.510606624488277	1729
GTAGCTGTCTGTGCAG-6	6	Pass	18572	0.740038768037907	0.373842343312514	0.881865173379281	4431	1705	2185	2246	0.493116677950801	1144
TGAGCCGGTGAATCGC-3	3	Pass	18571	0.758763663776856	0.44214097248398	0.899359215981907	2034	830	1519	515	0.746804326450344	1893
ACATTGCAGCCTGGTA-6	6	Pass	18567	0.752948780093715	0.540098023374805	0.89756018742931	2453	1259	1096	1357	0.446799836934366	1933
ATGCATTCAACAGGTG-3	3	Pass	18560	0.773114224137931	0.385668103448276	0.906088362068965	3087	1350	1737	1350	0.56268221574344	1304
GAGTAACCACTTCATC-5	5	Pass	18558	0.702715809893308	0.364856126737795	0.867227071882746	1658	806	1132	526	0.682750301568154	2471
CTGTTAAAGTAGAGGC-5	5	Pass	18556	0.759161457210606	0.571243802543652	0.898900625134727	4156	1864	2308	1848	0.555341674687199	2513
TAGTGAGAGGCTAATC-3	3	Pass	18553	0.738155554357786	0.357516304640759	0.883091683285722	2108	914	1330	778	0.630929791271347	965
CGGGCTTAGCCGGTAC-3	3	Pass	18551	0.806317718721363	0.431297504177672	0.925933911918495	4764	1907	2252	2512	0.472712006717044	2322
TCCCTCACAGCCTTGG-5	5	Pass	18551	0.790092178319228	0.400409681418792	0.919465257937578	3732	1631	2199	1533	0.589228295819936	886
CTCTTGATCAATGAGG-4	4	Pass	18550	0.772183288409704	0.560377358490566	0.90921832884097	5025	2214	2284	2741	0.45452736318408	2329
CGTGACATCGAAGCGG-5	5	Pass	18546	0.751806319421978	0.512832955893454	0.894316833818613	3625	1663	1955	1670	0.539310344827586	1911
TGCCATTGTTCACCCA-6	6	Pass	18544	0.76725625539258	0.362920621225194	0.895168248490078	3988	1568	2371	1617	0.594533600802407	1021
AGTTGCGTCTTGTCTG-5	5	Pass	18543	0.777975516367362	0.402523863452516	0.901849754624387	2741	1244	1433	1308	0.52280189711784	1255
CGCTTAACAGGCCATT-3	3	Pass	18538	0.788542453339087	0.388769014996224	0.916657676124717	5569	1888	3237	2332	0.581253366852218	2038
CGTGCTGCATGATTGT-5	5	Pass	18538	0.781206171107994	0.511813572122128	0.913097421512569	3093	1380	1544	1549	0.499191723246039	1202
GCAATAGAGGTGTTAC-6	6	Pass	18535	0.759859724844888	0.558618829241975	0.900674399784192	4115	1878	1997	2118	0.485297691373026	2166
GCGTAACGTTAACGAT-4	4	Pass	18531	0.799740974583131	0.561383627435109	0.923317683881064	3383	1664	1657	1726	0.489801950931126	2086
CGAATCTAGGAGGCAT-4	4	Pass	18525	0.770742240215924	0.397085020242915	0.900674763832659	3717	1449	2299	1418	0.618509550712941	584
CGTTGCGCACCAGGTT-6	6	Pass	18525	0.742024291497976	0.532199730094467	0.880971659919028	3591	1744	1736	1855	0.483430799220273	2355
GTCCAAGTCACTAAGC-4	4	Pass	18509	0.768707115457345	0.550975201253444	0.905235290939543	4661	2026	2028	2633	0.435099763999142	2535
GAGCAAATCTATCGCC-6	6	Pass	18503	0.770199427119927	0.482786575149976	0.89682754147976	4455	1870	1842	2613	0.413468013468013	1063
TTTCATCAGACACTTA-6	6	Pass	18501	0.78698448732501	0.571590724825685	0.913572239338414	8382	2762	2922	5460	0.348604151753758	2726
ACGACAAAGCGGTTAT-3	3	Pass	18499	0.780042164441321	0.585274879723228	0.911779015081896	4142	1977	1983	2159	0.478754225012071	1766
CTATTGAAGCACCACA-5	5	Pass	18495	0.786645039199784	0.484076777507435	0.913273857799405	6488	2305	3100	3388	0.477805178791615	794
GATTGTTCACCGGCTA-3	3	Pass	18493	0.776564105337155	0.393338019791272	0.907911101497864	4655	1822	2359	2296	0.506766917293233	1389
CCCAATTGTACCAGGT-6	6	Pass	18489	0.791876250743685	0.388339012385743	0.915300989777706	3969	1643	2120	1849	0.534139581758629	1366
ACTATGTCAAGCTTAT-4	4	Pass	18485	0.799729510413849	0.412063835542332	0.917284284555045	5704	2163	2809	2895	0.492461430575035	1690
TATGGATGTTAGCGTA-3	3	Pass	18482	0.750568120333297	0.547451574504924	0.894004977816254	5373	2175	2693	2680	0.501209752466034	1975
CGGTGAGAGCTCGCTT-4	4	Pass	18477	0.739297505006224	0.530605617795097	0.88396384694485	3581	1693	1481	2100	0.413571628036861	1496
TTTAAGGTCACTCAAA-3	3	Pass	18475	0.786576454668471	0.506305818673884	0.910094722598106	4432	1958	1726	2706	0.389440433212996	1219
GCTGTACCACAATTAC-4	4	Pass	18474	0.759229186965465	0.452582007145177	0.896232543033453	3766	1663	2020	1746	0.536378120021243	2173
TCAAGGTTCGCAGGCT-5	5	Pass	18473	0.777188328912467	0.398311048557354	0.904076219347155	2697	1114	1706	991	0.632554690396737	1563
AGAGAAGCATTGTTGG-6	6	Pass	18473	0.797758891354951	0.398798246088886	0.913332972446273	4063	1606	2209	1854	0.543686930839281	1746
GTGCTTACAGGCGATA-5	5	Pass	18469	0.770642698575992	0.575450755319725	0.903838865125345	4355	1979	2000	2355	0.459242250287026	1809
TGCAGGCTCACGCCAA-3	3	Pass	18467	0.697460334650999	0.369199111929388	0.854605512535875	1551	663	1076	475	0.693745970341715	908
CTTTGGTGTAGTTGGC-3	3	Pass	18466	0.722950287013972	0.368460955269143	0.872305859417308	2514	1008	1658	856	0.65950676213206	1193
GAGTTGCGTTCGGTAA-6	6	Pass	18464	0.77150129982669	0.519930675909879	0.904083622183709	3542	1586	1353	2189	0.381987577639752	1094
AGTTACTCAGCAAGTG-5	5	Pass	18463	0.800249146942534	0.415858744516059	0.920543790283269	3098	1210	2109	989	0.680761781794706	2750
GTTAAGTGTTTGAGCA-3	3	Pass	18460	0.764572047670639	0.54284940411701	0.903087757313109	4543	1981	1601	2942	0.352410301562844	1186
ACCGAAGCAGCGCTTG-6	6	Pass	18459	0.77750690719974	0.475052819762717	0.90508694945555	4374	2003	2260	2114	0.516689529035208	2248
ACTATGTCATAATCAC-5	5	Pass	18458	0.777928269585004	0.410228627153538	0.906056994257233	3233	1254	2161	1072	0.668419424682957	1196
CGCCAAATCTCGCCTG-5	5	Pass	18451	0.783480570158799	0.55850631402092	0.91339222806352	6198	2477	2678	3520	0.432074862858987	1650
CTGGTTACACAGGGAC-4	4	Pass	18450	0.768184281842818	0.560650406504065	0.903468834688347	5141	2255	2145	2996	0.417234001167088	2314
CAAACCGTCTCCATAT-3	3	Pass	18449	0.753753590980541	0.376822592010407	0.89262290639059	3872	1566	2156	1716	0.556818181818182	1702
GGTCAGGAGCCAGTAT-3	3	Pass	18449	0.767629681825573	0.503008293132419	0.901024445769418	4093	1816	1707	2386	0.417053505985829	1567
ATGTTTGAGCCATCAG-4	4	Pass	18448	0.783879011274935	0.518647007805724	0.913378143972246	6246	2414	2971	3275	0.475664425232149	2174
AGCGGATAGGCGGATG-4	4	Pass	18447	0.74266818452865	0.50257494443541	0.887569794546539	2978	1489	1609	1369	0.540295500335796	2057
TCCAGCAAGATGGACA-4	4	Pass	18445	0.79815668202765	0.397072377338032	0.911683383030632	3481	1514	1867	1614	0.536340132145935	1564
GTAAGGTCAATGCCTA-4	4	Pass	18442	0.781910855655569	0.439106387593537	0.910584535299859	3189	1649	1453	1736	0.455628723737849	811
ATTACTGAGCGCTCAA-4	4	Pass	18441	0.767962691827992	0.402255842958625	0.899788514722629	3995	1687	2357	1638	0.589987484355444	1884
AAAGGCTCAACACTTG-3	3	Pass	18438	0.740535849875258	0.503633799761362	0.896355353075171	6919	2530	2484	4435	0.359011417834947	1598
TAGTGAGAGCCTGTGA-3	3	Pass	18437	0.779031295763953	0.393773390464826	0.90741443835765	2870	1169	1891	979	0.658885017421603	1476
GAACCTTAGTCATTTC-4	4	Pass	18436	0.761661965719245	0.545942720763723	0.892981123888045	3271	1696	1402	1869	0.428615102415164	1011
TCCTGTTCACACTAAT-5	5	Pass	18431	0.797081004828821	0.41565840160599	0.914817427160762	3553	1576	2101	1452	0.591331269349845	945
TTAGCAGGTTGCTGGG-5	5	Pass	18429	0.758641271908405	0.580660914862445	0.89836670465028	4517	2088	2181	2336	0.482842594642462	1795
AAGCCTCCATATTGAC-5	5	Pass	18425	0.768738127544098	0.456119402985075	0.895793758480326	6370	2508	3378	2992	0.530298273155416	2936
CGTAGCGGTACTGAAT-4	4	Pass	18423	0.793247570971069	0.40487434185529	0.90962383976551	2614	1116	1701	913	0.650726855394032	1023
GCAATCTAGCCGCAAC-3	3	Pass	18419	0.742114121287801	0.426461805744069	0.880123785221782	2761	1139	1884	877	0.682361463237957	1670
GCTTGTTGTGTTTGTC-4	4	Pass	18419	0.759378902220533	0.448612845431348	0.89689994027906	2614	1108	1774	840	0.678653404743688	2331
GTCTTTGTCGCTATAA-6	6	Pass	18415	0.771110507738257	0.533912571273418	0.905783328808037	6114	2435	2998	3116	0.490350016355904	2761
AAAGGACGTCATTACC-5	5	Pass	18414	0.765884652981427	0.547463886173564	0.901976756815466	3102	1500	1743	1359	0.561895551257253	2143
TGTGCGGGTTTACGTC-6	6	Pass	18414	0.720538720538721	0.384327142391659	0.86119257086999	1956	805	1339	617	0.684560327198364	1333
CAGTATGGTACCGTTT-4	4	Pass	18413	0.812306522565579	0.430836908705806	0.927877043393255	4356	1760	2066	2290	0.474288337924702	1816
TCGGTTACAAGCTACC-5	5	Pass	18409	0.775055679287305	0.565755880275952	0.91438970068988	5793	2415	2594	3199	0.447781805627481	1854
GGTGTGACATAAGTCT-3	3	Pass	18405	0.791143710948112	0.52241238793806	0.919913067101331	4279	1740	1745	2534	0.407805562047207	1115
CCTCAAACAGCTTACA-5	5	Pass	18405	0.762184189079055	0.39119804400978	0.894702526487368	2189	783	1690	499	0.772042028323435	977
CAAACAACACCTGCTC-3	3	Pass	18401	0.812564534536167	0.41682517254497	0.91766751806967	5486	1964	2426	3060	0.442216551221291	1139
GTAAGCAAGCGGTTAT-6	6	Pass	18394	0.797868870283788	0.536424921169947	0.929487876481461	4013	1808	1500	2513	0.373785198106155	2076
GTTTCTAGTCAAAGGG-3	3	Pass	18393	0.758495079649867	0.527755124232045	0.897243516555211	3449	1671	1854	1595	0.537547115105828	2393
CACCGGTAGGCCTGGT-5	5	Pass	18391	0.774183024305367	0.570985808275787	0.904899135446686	5289	2342	2105	3184	0.397995840423521	2565
TGACCAAGTCGCAATA-5	5	Pass	18391	0.7656462400087	0.378717851122832	0.895057365015497	2883	1328	1329	1554	0.460978147762747	1106
CCAAGTTAGCTTACTT-5	5	Pass	18390	0.708537248504622	0.344589450788472	0.862098966829799	1472	620	1066	406	0.724184782608696	993
GCTTTACGTTGTGACA-5	5	Pass	18390	0.779825992387167	0.42294725394236	0.907721587819467	4939	1802	2738	2201	0.554363231423365	1596
GGTATGTTCAGTGAAG-5	5	Pass	18390	0.723545405111474	0.472376291462752	0.864763458401305	3027	1528	1438	1589	0.475057813016188	1469
GGAACCTGTTAGCCAA-3	3	Pass	18383	0.759234074960561	0.564108143393353	0.898438774955122	4000	1803	2153	1847	0.53825	2166
AGGTTAACAGAAACGT-5	5	Pass	18383	0.742588260893217	0.36696948267421	0.888864711962139	1810	803	1260	550	0.696132596685083	976
GTCATCACAATATAGG-4	4	Pass	18382	0.767489935806768	0.374496790338375	0.898270046784898	2578	1095	1581	997	0.613266097750194	1217
TTTACGAAGATGGACA-5	5	Pass	18377	0.758556891766883	0.531697230233444	0.892909615279969	5106	2197	2689	2417	0.526635330983157	2565
ATGGCTAGTTTGGCGG-3	3	Pass	18374	0.778328072276042	0.492707086099924	0.903668226842277	3506	1502	1991	1515	0.567883628066172	2149
GAAGTCAAGGGATGCG-3	3	Pass	18372	0.773514043109079	0.517581101676464	0.906324842151099	3484	1569	1397	2087	0.40097588978186	1336
TGATTCAAGGTAAGGC-4	4	Pass	18372	0.772752013934248	0.585020683649031	0.904093185281951	2944	1514	1296	1648	0.440217391304348	1752
TTCAGGTAGCCGCAGT-3	3	Pass	18371	0.789287463937728	0.377388274998639	0.909857928256491	2649	1154	1443	1206	0.544733861834655	1082
TAGAGCCGTAACGTGC-6	6	Pass	18369	0.751483477598127	0.513364908269367	0.887854537536066	3569	1603	1584	1985	0.4438217988232	1497
AGCTACGTCGGTAACT-4	4	Pass	18368	0.664851916376307	0.338087979094077	0.831119337979094	1603	651	1197	406	0.746724890829694	980
AGCTTAATCTCCTCTT-3	3	Pass	18367	0.75178308923613	0.502150596177928	0.892742418467904	5144	1972	1964	3180	0.381804043545879	872
GCTTTGTGTACTGAAT-4	4	Pass	18365	0.764606588619657	0.56662129049823	0.909283964062075	3816	1794	1680	2136	0.440251572327044	1743
TCATGTTTCCCTGATC-5	5	Pass	18356	0.77500544780998	0.55491392460231	0.90548049684027	9802	3147	3995	5807	0.407569883697205	1866
AGTCAGGCAAGTTATC-4	4	Pass	18351	0.707154923437415	0.356274862405319	0.859462699580404	3266	1448	1624	1642	0.49724433557869	1350
TCATGAGGTTAGCCAA-5	5	Pass	18351	0.752002615661272	0.524331099122664	0.892812380796687	3863	1718	1391	2472	0.360082837173181	1463
TGTTACTTCGTCCTTA-5	5	Pass	18350	0.785449591280654	0.500653950953678	0.914441416893733	1770	1052	966	804	0.545762711864407	694
CAGTACCCAGGGAGGA-6	6	Pass	18350	0.721743869209809	0.44425068119891	0.870681198910082	4666	2214	1762	2904	0.377625375053579	3704
CCTGTAACATGTTTGG-6	6	Pass	18350	0.717765667574932	0.518692098092643	0.871008174386921	3504	1562	1467	2037	0.418664383561644	811
TAGTTTGAGCTGGAAA-6	6	Pass	18345	0.780703188879804	0.4702643772145	0.909893704006541	3891	1619	2334	1557	0.599845797995374	2509
TGAGGGAGTTACCGGG-6	6	Pass	18345	0.747342600163532	0.383156173344235	0.887380757699646	1421	562	1052	369	0.740323715693174	1189
GGTCATTAGATTGAGG-4	4	Pass	18342	0.759731763166503	0.361520008723149	0.896794242721623	1969	785	1429	540	0.725749111223972	1238
AATGTCCAGCGCATTG-5	5	Pass	18342	0.71562534074801	0.36659033911242	0.868062370515756	1691	589	1285	406	0.759905381431106	1555
CGAAGCGAGCGGTTAT-6	6	Pass	18340	0.812977099236641	0.485714285714286	0.924427480916031	6734	2648	3232	3502	0.47995247995248	2740
TTAGCCTGTTTGGGTA-3	3	Pass	18334	0.789625831787935	0.466401221773754	0.912566815752155	4677	1867	2867	1810	0.612999786187727	1619
ACTATCCGTTTGTCTA-6	6	Pass	18330	0.785979268957992	0.388707037643208	0.911020185488271	2155	860	1502	653	0.696983758700696	699
GGTCCTGCACGTTACA-6	6	Pass	18329	0.788368159746849	0.423318238856457	0.911451797697638	4783	1733	2592	2191	0.541919297512022	1089
AAGCCTGTCGATTTGA-5	5	Pass	18328	0.768605412483632	0.496235268441729	0.905117852466172	3159	1560	1654	1505	0.523583412472301	1382
AGCAATACAGCTACGT-3	3	Pass	18325	0.496698499317872	0.275852660300136	0.716180081855389	837	625	341	496	0.407407407407407	702
GGCATTGTCATGTTTC-5	5	Pass	18324	0.769264352761406	0.392709015498799	0.89554682383759	2172	917	1578	594	0.726519337016575	940
GTGGCTTCAAGCCACT-3	3	Pass	18319	0.739341667121568	0.391779027239478	0.88470986407555	2854	1277	1647	1207	0.5770847932726	1088
ACCTTGTGTTAGAGCC-5	5	Pass	18317	0.791450565048862	0.394114756783316	0.914232680024021	3509	1510	1937	1572	0.552009119407239	1308
CTGACCAAGGCCCAGT-6	6	Pass	18312	0.746286588029707	0.50278505897772	0.885594145915247	3314	1509	1668	1646	0.503319251659626	2985
TCCTTTACAACAACAA-4	4	Pass	18309	0.770659238625813	0.572122999617674	0.908624173903545	5067	2250	2177	2890	0.429642786658772	2198
TCGCGCACAAGCGAGC-3	3	Pass	18307	0.775878079423172	0.555852952422571	0.909215054350795	5045	2259	2373	2672	0.470366699702676	1251
GCAGGCAAGCTATGAC-4	4	Pass	18304	0.811789772727273	0.392100087412587	0.925808566433567	3707	1488	2143	1564	0.578095495009442	1553
ACGTCCTTCAAACTCA-4	4	Pass	18303	0.737365459214337	0.43359012183795	0.884390537070426	3308	1810	1813	1495	0.548065296251511	1059
TATCCAGCATGTTTGG-6	6	Pass	18300	0.767486338797814	0.510109289617486	0.905245901639344	6607	2293	2659	3948	0.402451944906917	1104
AGGTAACCAATCGCAC-3	3	Pass	18298	0.788501475571101	0.553831019783583	0.918187780085255	4098	1873	2124	1974	0.518301610541728	2011
GCGCGATTCACAAGCT-4	4	Pass	18296	0.798589855706165	0.421075644949716	0.910089637079143	2945	1163	1780	1165	0.604414261460102	1586
GACCGTTCAAACCTAT-5	5	Pass	18296	0.773502404897245	0.546950153038916	0.906099693922169	4413	1910	1614	2799	0.365737593473827	1579
GTGCCTTTCGATTATG-3	3	Pass	18295	0.741350095654551	0.512708390270566	0.875047827275212	2021	1101	1031	990	0.510143493320139	935
TAGAGCCGTGAATCGC-5	5	Pass	18294	0.779763857002296	0.534874822346124	0.912594293210889	1878	1085	962	916	0.512247071352503	688
CAGCTATAGCTTACTT-6	6	Pass	18294	0.767956707117088	0.55630261287854	0.898873947742429	6880	2672	2794	4086	0.406104651162791	1814
TGACTTAAGGTTACGT-3	3	Pass	18293	0.774558574318045	0.395943803640737	0.900399059749631	3023	1221	1741	1282	0.575917962289117	1462
GTTTGCTGTTCATTTG-5	5	Pass	18291	0.786944398884697	0.57159258651796	0.915914930840304	4930	2255	2231	2699	0.452535496957404	1242
TGTGGCGGTACCCACC-6	6	Pass	18291	0.74391777376852	0.522060029522716	0.88611885626811	2096	1184	1154	942	0.550572519083969	1321
TGACTTAAGTGATTCA-6	6	Pass	18290	0.802405686167305	0.450574084199016	0.920831055221432	3726	1493	1985	1741	0.532742887815352	3404
GGAGCGATCGTTAGTA-3	3	Pass	18289	0.769861665481984	0.396467822188201	0.902947126688173	2775	1198	1485	1290	0.535135135135135	1324
CGTGCACAGGTTAGAG-6	6	Pass	18289	0.793919842528296	0.566132648039805	0.916835256164908	7588	2827	2899	4689	0.382050606220348	1676
CGAAGCGAGCACGATT-3	3	Pass	18277	0.789571592712152	0.589155769546425	0.917874924768835	4132	1990	2013	2119	0.487173281703775	2116
CAAACCGTCCGCTAGA-5	5	Pass	18277	0.739344531378235	0.448432456092356	0.884280790064015	3365	1556	1312	2053	0.389895988112927	1213
CTTTATGGTTCACCCA-5	5	Pass	18275	0.781285909712722	0.558139534883721	0.915294117647059	4763	1937	1731	3032	0.363426411925257	1719
GTCATGAGTTGTTGCT-5	5	Pass	18273	0.777321731516445	0.495156788704646	0.912493843375472	1851	1033	1103	748	0.595894111291194	890
CCGGTTAAGGGATGCG-6	6	Pass	18269	0.772620285729925	0.561223931249658	0.904920904264054	1768	1071	782	986	0.442307692307692	824
GGATGTAAGGAGGCAT-3	3	Pass	18265	0.770380509170545	0.39611278401314	0.905338078291815	4493	1699	2597	1896	0.578010238148231	1860
ATGCGATTCTGGCAAT-5	5	Pass	18265	0.688365726799891	0.33397207774432	0.849165069805639	1282	595	868	414	0.677067082683307	1214
CGCAATCCAAGCTAAA-3	3	Pass	18264	0.779894875164258	0.403690319754709	0.906373193166886	3204	1425	1673	1531	0.522159800249688	1723
ATGAAGTAGCAACATC-5	5	Pass	18257	0.755217176973216	0.354987128224791	0.892753464424604	2710	1238	1526	1184	0.56309963099631	1489
CCTGGTAAGGACCTGC-3	3	Pass	18254	0.790018626054564	0.495014791278624	0.920017530404295	4089	1883	1760	2329	0.430423086329176	1390
ATCATGTCACAGGGAC-4	4	Pass	18251	0.777656018848282	0.48682263985535	0.90559421401567	5855	2346	2235	3620	0.381725021349274	4511
ATGCGATTCGCTAAGT-6	6	Pass	18251	0.75584899457564	0.553997041258013	0.89507424250726	6403	2593	2656	3747	0.4148055598938	2535
CGGCTCACAGTAAAGC-3	3	Pass	18250	0.795232876712329	0.38427397260274	0.910630136986301	4098	1689	2156	1942	0.526110297706198	1048
GCCAACATCACAGCCA-5	5	Pass	18247	0.755466652052392	0.493615388831041	0.894229188359731	4554	1918	1727	2827	0.379227053140097	1514
GTGTGCGGTGCTAGCG-4	4	Pass	18246	0.755836895757974	0.535185794146662	0.898114655266908	3550	1602	1460	2090	0.411267605633803	1373
CCTTGCGTCCACCCTG-6	6	Pass	18244	0.764415698311774	0.530092085069064	0.898213111159833	3826	1834	1370	2456	0.358076319916362	1329
TCTGTGACAGGAACCA-6	6	Pass	18244	0.734159175619382	0.350252137689103	0.881495286121465	1697	709	1244	453	0.73305833824396	1152
TTCGCAACACACAATT-6	6	Pass	18242	0.786591382523846	0.535303146584804	0.915140883675036	8860	2718	3639	5221	0.410722347629797	2127
GGTCAGGAGTAAGAAC-6	6	Pass	18239	0.76012939305883	0.409726410439169	0.890783485936729	6329	2114	2821	3508	0.445726023068415	1622
ACACTTGCACAATTAC-5	5	Pass	18237	0.758841914788617	0.472171958107145	0.900257717826397	8803	2901	4069	4734	0.462228785641259	2258
AGTATAGCACCTGTAA-5	5	Pass	18233	0.731804969012231	0.507486425711622	0.875939231064553	2870	1376	1307	1563	0.455400696864111	1181
GAGTGAGGTTACCGGG-4	4	Pass	18230	0.772462973121229	0.40246845858475	0.902523313219967	2874	1220	1617	1257	0.562630480167015	1312
ATGCAGGCAATCGCAC-4	4	Pass	18228	0.797235023041475	0.57422646477946	0.920452051788457	11199	3365	4007	7192	0.357799803553889	2176
AAGAACAGTTTACTTG-5	5	Pass	18226	0.740645232086031	0.359705914627455	0.874300449906727	2170	1019	1410	760	0.649769585253456	1073
CAGTATGGTGAACAAA-3	3	Pass	18224	0.789288849868306	0.405015364354697	0.908472344161545	2882	1293	1724	1158	0.598195697432339	1270
TCTAGCACAGAGGGAG-6	6	Pass	18224	0.751865671641791	0.366165496049166	0.884986830553117	2551	1124	1638	913	0.642101136809094	1022
TTAATCGAGGCCTGGT-6	6	Pass	18220	0.782601536772777	0.414050493962678	0.911416026344676	4888	1820	2877	2011	0.588584288052373	3857
GATCGAGCAAGGTGCA-4	4	Pass	18217	0.750946917714223	0.385958170939233	0.885381786243619	1663	801	952	711	0.572459410703548	909
ATTGACTCAGGCCAAA-6	6	Pass	18208	0.767574692442882	0.400318541300527	0.899769332161687	3644	1549	2031	1613	0.557354555433589	1421
GCCAGGAAGAGAGCCG-6	6	Pass	18207	0.765419893447575	0.576152029439227	0.902619871478003	3625	1647	1946	1679	0.536827586206897	1412
CGCGGATTCTTGTCCA-5	5	Pass	18204	0.78955174686882	0.464678092726873	0.915018677213799	5277	2227	2391	2886	0.453098351335986	1222
TTCGTTAGTGAGCAAG-5	5	Pass	18204	0.776697429136454	0.57470885519666	0.905899802241266	4530	2070	2072	2458	0.457395143487859	1851
TCATGAGGTCCTAACT-3	3	Pass	18203	0.772949513816404	0.525023347799813	0.910564192715487	3490	1685	1448	2042	0.414899713467049	1050
ATGTTGTCATTGTCAG-5	5	Pass	18199	0.731029177427331	0.455299741744052	0.871201714379911	3883	1763	1826	2057	0.470254957507082	931
TGTGGCCAGCATGTCG-5	5	Pass	18199	0.763338644980493	0.481455025001374	0.899719764822243	2622	1374	1311	1311	0.5	1095
CCAAACTAGCTTAGTA-6	6	Pass	18189	0.792347022925944	0.431524547803618	0.914563747319809	7170	2507	3205	3965	0.447001394700139	2844
GCTCACAAGTCCTTCA-6	6	Pass	18188	0.789036727512646	0.568616670332087	0.926160105564108	4482	1892	1580	2902	0.35252119589469	1538
CTGGCTAAGCACAGCC-5	5	Pass	18187	0.726068070599879	0.351789739924122	0.861824380051685	3623	1478	2161	1462	0.596467016284847	2262
CATCCCAGTCACAAAT-3	3	Pass	18185	0.777563926312895	0.515699752543305	0.906791311520484	4273	1930	1646	2627	0.385209454715656	945
TTGCTTAGTCCGTAGG-4	4	Pass	18185	0.762881495738246	0.519879021171295	0.900742370085235	2888	1379	1275	1613	0.441481994459834	1293
TTATTGCTCCTAAGAC-4	4	Pass	18182	0.789792102078979	0.483555164448356	0.910130898691013	5972	2347	3084	2888	0.516409912926993	2193
GCAATGAAGCTGTACG-5	5	Pass	18173	0.765861442799758	0.354206790293292	0.902877895779453	3656	1550	2023	1633	0.553336980306346	1887
GCTCACAAGTTTGGGT-3	3	Pass	18172	0.798316090688972	0.50759410081444	0.919876733436056	2204	1143	1077	1127	0.488656987295826	1244
CCTTACTCAGCATGAG-3	3	Pass	18162	0.780585838564035	0.493392798149984	0.909646514701024	5157	2102	2037	3120	0.39499709133217	1026
ACCTTGCTCTTAGGGT-5	5	Pass	18162	0.755808831626473	0.49052967734831	0.892688029952648	5802	2325	2355	3447	0.405894519131334	1017
ATCCTGACAATCCTGA-6	6	Pass	18161	0.805352128186774	0.416551951985023	0.920213644623093	3774	1611	2116	1658	0.560678325384208	1008
AGGGCTACATCGCTTT-6	6	Pass	18160	0.767345814977974	0.517015418502203	0.897301762114538	2930	1470	1227	1703	0.418771331058021	784
AAGTGCAAGGTATTGC-5	5	Pass	18155	0.747507573671165	0.536160837234922	0.899256403194712	5793	2056	3565	2228	0.615397894010012	3037
ATTGCACAGTAACTCA-6	6	Pass	18151	0.790810423668118	0.408021596606248	0.911464933061539	6599	2302	3099	3500	0.469616608577057	725
GTCTTTGTCCAAGTGT-5	5	Pass	18149	0.740867265414073	0.496941980274395	0.886495123698276	2634	1338	1203	1431	0.456719817767654	1621
ATTCACTTCGATAACC-3	3	Pass	18147	0.792472585000276	0.432192648922687	0.9182233978068	7333	2453	3410	3923	0.465021137324424	2510
AACCTTGCATCTTGAG-4	4	Pass	18143	0.759466460894009	0.490988259934961	0.889930000551177	2946	1527	1402	1544	0.475899524779362	1418
ATTGGCTAGCCAGTAT-3	3	Pass	18142	0.770863190386947	0.568459927240657	0.911917098445596	4305	1942	2223	2082	0.516376306620209	2352
CAAACTGGTACGTTTC-4	4	Pass	18141	0.774874593462323	0.52510886941183	0.907722837770795	6786	2518	2124	4662	0.312997347480106	1769
GATGCGACAGGCTTCG-3	3	Pass	18137	0.775927661686056	0.557920273474114	0.905772729778905	3157	1615	1651	1506	0.522964840038011	1135
CAAAGCGCATAGCGAG-5	5	Pass	18134	0.765468181316863	0.569813609793758	0.905812286313003	5893	2387	2668	3225	0.452740539623282	1531
CGCATGATCTGTTCAT-6	6	Pass	18134	0.775890592257638	0.392191463549134	0.907962942538877	2658	1125	1666	992	0.626787057938299	1119
ATTCACTTCTGTGAGT-5	5	Pass	18133	0.783709259361385	0.582804830971158	0.918215408371477	7099	2628	2988	4111	0.420904352725736	2102
AATGGCGCAGCAGGTA-6	6	Pass	18132	0.757224795940878	0.355669534524597	0.896426207809398	2150	909	1366	784	0.635348837209302	915
TCTCAAGCAAGGGTTG-3	3	Pass	18128	0.772065313327449	0.384322594880847	0.897947925860547	3206	1327	1826	1380	0.569557080474111	1273
CAGCATTAGGGCCATC-4	4	Pass	18127	0.767032603298946	0.519721961714569	0.904341589893529	3762	1727	1501	2261	0.398989898989899	1299
GCATTAGGTTTATGGG-4	4	Pass	18125	0.768662068965517	0.365406896551724	0.898372413793103	2643	1106	1688	955	0.638668180098373	1029
TAAACAGCAAGGTAAC-3	3	Pass	18122	0.780818894161792	0.583324136408785	0.913089063017327	5721	2342	2608	3113	0.455864359377731	2044
TTAGGAACAATGCGCT-3	3	Pass	18115	0.774993099641181	0.445818382555893	0.904112613855921	4129	1677	2551	1578	0.6178251392589	1552
ACCCTCCCAATAAGCA-3	3	Pass	18114	0.809153141216738	0.394667108314011	0.921662802252401	4690	1911	2427	2263	0.517484008528785	1501
CTAGTGAGTTGAGCCG-4	4	Pass	18106	0.776924776317243	0.567160057439523	0.914613940130344	3399	1678	1535	1864	0.451603412768461	1799
GGTCAGGAGGTAAGGC-4	4	Pass	18106	0.775709709488567	0.380481608306639	0.906771236054347	2732	1200	1577	1155	0.577232796486091	1013
AAGAATCAGGTCCACA-6	6	Pass	18105	0.756420878210439	0.492626346313173	0.906821320077327	4873	2055	2304	2569	0.472809357685204	806
GTTCTTAGTGTCCAAA-4	4	Pass	18103	0.745622272551511	0.535325636634812	0.887311495332265	3881	1804	1675	2206	0.431589796444215	2425
TGCTAACAGGCTACAT-4	4	Pass	18102	0.79068611203182	0.579770191139101	0.91940117114131	7203	2728	2743	4460	0.38081354990976	2262
TGAGCCGGTTGTTGCT-3	3	Pass	18101	0.766090271255732	0.36075354952765	0.895641124799735	2868	1251	1805	1063	0.629358437935844	1180
TTGTTGCGTTTGCGCC-4	4	Pass	18101	0.76051046903486	0.491409314402519	0.895199160267389	10382	3619	4410	5972	0.424773646696205	2638
GTCAATATCCCATAGG-5	5	Pass	18100	0.799834254143646	0.417348066298343	0.918950276243094	5149	1944	3294	1855	0.639735871042921	1429
GCCATGATCACGCGGT-5	5	Pass	18099	0.771755345599204	0.566163876457263	0.908392728880049	5111	2217	2167	2944	0.423987477988652	1466
AGGATCCGTGTTTGCT-6	6	Pass	18087	0.760490960358268	0.449881130093437	0.89290650743628	4358	1712	2795	1563	0.641349242771914	2553
CTACGAAGTCGCAATA-6	6	Pass	18087	0.776690440647979	0.567479405097584	0.905125228064356	6081	2421	2258	3823	0.371320506495642	2504
AATATCCCAATGAATG-5	5	Pass	18083	0.784549023945142	0.498700436874413	0.912569816955151	2309	1229	1326	983	0.574274577739281	3517
CAAGCTAGTTGCATCT-6	6	Pass	18082	0.811027541201195	0.365225085720606	0.922574936400841	3283	1405	2061	1222	0.627779469996954	1812
TCGTGCTTCCTGTTCA-4	4	Pass	18079	0.775872559322971	0.472979700204657	0.905525748105537	3989	1625	2339	1650	0.586362496866383	1999
AAGCGTTTCAAATCGC-6	6	Pass	18076	0.734731135206904	0.498340340783359	0.878900199159106	1782	1051	878	904	0.492704826038159	1317
TGGACTAGTAACGTGC-3	3	Pass	18073	0.740773529574503	0.397001051291983	0.879322746638632	2213	1108	1165	1048	0.52643470402169	917
CCTTGTTCATAACGGG-5	5	Pass	18073	0.784263818956454	0.413213080285509	0.916339290654568	4622	1824	2570	2052	0.556036347901341	2838
TAAAGCCTCGATTATG-3	3	Pass	18068	0.748284259464246	0.395229134381226	0.891299535089661	1940	947	1170	770	0.603092783505155	1021
GCTAAGTTCATGCTTT-4	4	Pass	18067	0.780151657718492	0.487352631870261	0.913377981956052	5290	2223	2286	3004	0.432136105860113	1156
TTGGGCCAGCGCCTAA-4	4	Pass	18067	0.800243537942104	0.499308130846294	0.922732052914153	4409	1766	2236	2173	0.507144477205716	1182
GCCTTAACAGGAACTG-6	6	Pass	18059	0.782546098898056	0.410653967550806	0.905642615870203	4896	1891	2850	2046	0.582107843137255	3003
GTTTAGCAGGTCCGTA-6	6	Pass	18057	0.736445699728637	0.450850085839287	0.8875228443263	4844	1732	3083	1761	0.636457473162675	3797
CGTGACATCGGGATTT-3	3	Pass	18054	0.78996344300432	0.403954802259887	0.920350060928326	2036	985	1197	839	0.587917485265226	652
CAGCCTAAGTGACCTG-4	4	Pass	18053	0.756217803135213	0.507727247548884	0.88583614911649	3216	1574	1318	1898	0.409825870646766	1416
TTTGACTTCAATGTGC-4	4	Pass	18050	0.78409972299169	0.577174515235457	0.911689750692521	7169	2759	3270	3899	0.456130562142558	2799
GCGCGATTCATTACAG-3	3	Pass	18047	0.715188119909126	0.508948855765501	0.873275336621045	3363	1537	1453	1910	0.432054713053821	1116
GTGGCTTCATTGACAT-4	4	Pass	18046	0.733736007979608	0.356533303779231	0.879917987365621	3544	1507	1847	1697	0.521162528216704	1720
TCGCGAGGTTTGAGGC-4	4	Pass	18046	0.781613653995345	0.41466252909232	0.908566995456057	4523	1747	2306	2217	0.509838602697325	1899
GGATACTTCCTGATGG-5	5	Pass	18043	0.767499861442111	0.49265643185723	0.899406972232999	2969	1482	1364	1605	0.459413944088919	795
GTGCACGGTACCGTTT-3	3	Pass	18042	0.763496286442745	0.370080922292429	0.898791708236337	3270	1291	1944	1326	0.594495412844037	1131
ATTGCGCCAATGCGCT-6	6	Pass	18041	0.764370046006319	0.466437558893631	0.898010088132587	4552	2113	1906	2646	0.41871704745167	934
TCTCAATTCCAGGTCA-4	4	Pass	18039	0.685292976329065	0.34902156438827	0.849548201119796	1297	600	882	415	0.680030840400925	763
TGTCCTTCAGAACCGA-3	3	Pass	18038	0.799368000887016	0.575174631333851	0.923328528661714	5561	2424	2299	3262	0.413414853443625	2492
GTGAGGAGTGATGAGG-4	4	Pass	18037	0.758995398347841	0.505405555247547	0.895215390586018	2571	1274	1229	1342	0.4780241151303	1719
CGGGTCTAGAATGACG-3	3	Pass	18036	0.754546462630295	0.390108671545797	0.891716566866267	3068	1336	1874	1194	0.610821382007823	1345
GGGCATGAGAAGGTGC-3	3	Pass	18036	0.763916611222001	0.516300731869594	0.904025282767798	2901	1486	1273	1628	0.438814201999311	970
TAGAGCCGTCCTAATC-5	5	Pass	18031	0.780433697520936	0.519660584548833	0.91237313515612	2736	1467	1401	1335	0.512061403508772	809
GTGAATCTCTTGATGA-3	3	Pass	18027	0.788206579020358	0.386919620569146	0.90730570810451	5018	1950	2605	2413	0.519131127939418	1644
CATTGTAAGACTATTG-4	4	Pass	18026	0.773882170198602	0.533507156329746	0.90302895817153	3078	1475	1362	1716	0.442495126705653	1203
CTTGACGAGCTAAAGG-4	4	Pass	18025	0.789348127600555	0.452427184466019	0.909403606102635	5949	2301	3394	2555	0.570516053118171	3779
GAGCATGCAAGGTGCA-5	5	Pass	18022	0.773332593496837	0.526856064809677	0.904949506159139	4555	2026	2100	2455	0.461031833150384	1915
GCTGGTTCATAGCAGG-6	6	Pass	18022	0.805071579181001	0.564809677061369	0.9273110642548	4131	1946	1994	2137	0.482691842168966	1514
CGAGGTGAGCGGATTT-5	5	Pass	18019	0.744380931239247	0.434263832621122	0.878017648038182	6505	2788	2803	3702	0.430899308224443	1467
GTACTTCGTCATTACC-6	6	Pass	18018	0.791541791541792	0.407536907536908	0.915417915417915	2699	1149	1842	857	0.68247499073731	1026
CCGCAAGGTCTAACAG-6	6	Pass	18016	0.77753108348135	0.54568161634103	0.912910746003552	6476	2486	3262	3214	0.503705991352687	2701
TTGGATTCAGCCTGCA-3	3	Pass	18013	0.781047021595514	0.386332093488036	0.910175984011547	4005	1528	2132	1873	0.532334581772784	1007
TTGCAACAGTCTTGAA-3	3	Pass	18009	0.775889832861347	0.393580987284136	0.90088289188739	3763	1612	2038	1725	0.541589157587032	1566
ACTTATGAGCTTTGTT-4	4	Pass	18009	0.75917596757177	0.496418457437948	0.897606752179466	2654	1362	1342	1312	0.505651846269781	1194
TGTCAATCAGGACCTT-3	3	Pass	18008	0.772267880941804	0.532041314971124	0.90726343847179	2580	1398	1137	1443	0.440697674418605	1262
ACCATTAAGCGAAGTA-6	6	Pass	18008	0.774544646823634	0.502110173256331	0.903376277210129	3422	1602	1536	1886	0.448860315604909	1288
TCATTGTTCAAGGACA-5	5	Pass	18007	0.767812517354362	0.564835897151108	0.903815182984395	2795	1459	1473	1322	0.52701252236136	1296
ATGACTCAGTAGCGGG-5	5	Pass	18004	0.729893357031771	0.375638746945123	0.872306154187958	4461	1754	2137	2324	0.479040573862363	1824
CCGACAGGTACTGAAT-4	4	Pass	18003	0.762706215630728	0.451480308837416	0.895073043381659	5653	2276	2456	3197	0.43445957898461	1003
AAGCTTGGTTAACAGT-6	6	Pass	18000	0.712111111111111	0.4335	0.873833333333333	2215	1230	1042	1173	0.470428893905192	1749
TAGTAACGTTTGCTGT-3	3	Pass	17999	0.810878382132341	0.458747708206012	0.927273737429857	5336	2105	2780	2556	0.520989505247376	2068
CAGGTGGAGCATGCAT-6	6	Pass	17995	0.79344262295082	0.435343150875243	0.911364267852181	5576	2141	2899	2677	0.519906743185079	1968
GGCAGGATCCGCACAA-5	5	Pass	17992	0.763506002667852	0.561249444197421	0.898732770120054	8119	2832	2998	5121	0.369257297696761	2769
GTCTTTGTCACGAATC-3	3	Pass	17991	0.742593518981713	0.412428436440442	0.886054138180201	3358	1542	1597	1761	0.475580702799285	1299
CCTGAATAGTATCGCG-4	4	Pass	17990	0.77982212340189	0.462534741523068	0.908727070594775	5796	2104	2360	3436	0.407177363699103	974
GCCTTTATCACCAATA-5	5	Pass	17987	0.772947128481681	0.400177906265636	0.908044698949241	3419	1276	2282	1137	0.667446621819245	2030
GTAGGCGAGTCAATTG-5	5	Pass	17985	0.777648040033361	0.499249374478732	0.907422852376981	1865	1038	900	965	0.482573726541555	858
GTAAGCTTCACAGGAA-6	6	Pass	17983	0.758327309125285	0.546905410665629	0.900572763165212	5324	2266	2471	2853	0.46412471825695	2516
CTAAGGTTCTTACTCG-3	3	Pass	17982	0.748859971082193	0.521410299188077	0.887999110221332	5602	2252	2598	3004	0.463762941806498	2011
ACTTGCACACCAAAGG-4	4	Pass	17980	0.78670745272525	0.561512791991101	0.910011123470523	7307	2529	2831	4476	0.387436704529903	3010
TTATTGCTCGCTATAA-5	5	Pass	17979	0.769842594137605	0.561265921352689	0.902942321597419	4526	2089	2180	2346	0.481661511268228	2083
TAGCGGACAAGGTAAC-3	3	Pass	17976	0.773865153538051	0.406430796617713	0.901479750778816	3578	1573	1662	1916	0.464505310229178	1064
AGTAATGCAGTTTGTG-4	4	Pass	17976	0.782988429016466	0.413551401869159	0.90882287494437	4983	1779	2246	2737	0.45073249046759	1217
CAGGACCTCAATCTAG-5	5	Pass	17976	0.758288829550512	0.441533155318202	0.897085002225189	4194	1796	2385	1809	0.568669527896996	1991
CTGTAACAGCCTTAAA-4	4	Pass	17973	0.785901073832972	0.460412841484449	0.908640738886107	4795	1881	3079	1716	0.642127215849844	2377
[truncated: 225,365 more rows]
