# Supplementary material for: Simultaneous trimodal single-cell measurement of transcripts, epitopes, and chromatin accessibility using TEA-seq
Source: eLife. 2021 Apr 9;10:e63632. doi: 10.7554/eLife.63632 (PMC8034981; doi:10.7554/eLife.63632)
Supplement: Figure 4—source data 2. [file elife-63632-fig4-data2.zip › Figure4_SourceData2_TypeLabelsUMAP.csv]

barcode	predicted.celltype.l2	predicted.celltype.l2.score	seurat_pbmc_cell_type	seurat_pbmc_type_id	seurat_pbmc_type_color	rna_umap_1	rna_umap_2	adt_umap_1	adt_umap_2	atac_umap_1	atac_umap_2	wnn_umap_1	wnn_umap_2
CAATGTCAGTGAACGA-6	CD4 TCM	0.569454193952845	T.CD4.Memory	5	#009444	3.6495447686955	2.60972421730135	3.7632550289031	9.22575461378082	-11.0048769017904	-1.55432099179684	-3.5582528636401	4.84808552042833
GGATATTGTTTGTGGA-6	CD14 Mono	0.971758898005695	Mono.CD14	11	#B973FF	-11.5932769247249	1.16435193384264	3.30821886557302	8.22764956464752	-11.2132041951864	-1.81794339494168	9.26945991063663	2.41638171450487
AGGCCCAGTGTCCAAA-6	CD14 Mono	0.956591846798626	Mono.CD14	11	#B973FF	-10.9154586263851	1.3890878495035	3.50797620314321	8.28312956800445	-11.0761392614096	-1.54590731934963	8.99657935643742	2.35327183977953
CTCCTGAGTTGCACAA-6	CD14 Mono	0.989786276569805	Mono.CD14	11	#B973FF	-11.4597377248958	0.783363335972765	3.7075954963561	8.10000121107086	-12.1180389425009	-1.84871023969113	9.95109767461368	2.93843328730455
ATTAGCGGTTAGGCTA-6	CD4 TEM	0.913436959212762	T.CD4.Memory	5	#009444	-0.471333450908988	6.39006846511934	2.65442314642629	7.81270110120758	-0.22993965952092	-0.772873402399408	9.30016345525333	2.67705070750108
TACTGCACAAATACCT-6	B naive	1	B.Naive	2	#F26439	-2.69472474538836	-8.26658446227934	10.069431214511	-4.48133647928253	-1.45544283597165	-12.6252236969894	7.45216769719669	-8.90296876652846
AGAAGGTGTCTTACTA-6	CD4 TEM	0.346069408373388	T.CD4.Memory	5	#009444	-0.147064841623634	7.50476878250215	-0.65549191933909	-7.26529419908539	-0.650240769073303	-0.347472579044687	-5.30103569483212	-0.85900938733229
GATTGGCGTTTGGCGG-6	CD14 Mono	0.86206167650706	Mono.CD14	11	#B973FF	-10.9112481542781	3.11268036926363	2.95727029341421	7.99041258802399	-11.7362459203451	-1.73959392384945	10.5193511917646	4.41883337275377
TCCTCAATCCGGCTAA-6	B naive	0.963827068463378	B.Naive	2	#F26439	-2.41378921949419	-11.4017792407217	10.4676560451384	-3.07351029405609	-1.90101270882779	-12.1133685715622	6.67212075734684	-9.76753938420424
ATTGCAGGTCTATCGT-6	B naive	0.947766110389581	B.Naive	2	#F26439	-1.64674300634417	-10.5581293765249	10.8628062297698	-4.78583705911652	-1.28338866440945	-12.0626760132736	6.43546170735905	-9.43965852482924
TGTGCGCAGTGAGGGT-6	Treg	0.282437126873291	T.CD4.Memory	5	#009444	-11.2171458669856	-0.951024359816572	9.85661211508474	-4.89228117952362	-2.87096886841946	-6.06222397164761	6.01668948674747	-9.14833581669935
GCTGCAATCCCTCACG-6	CD14 Mono	1	Mono.CD14	11	#B973FF	-11.1447715231136	-0.248461670035383	3.92287054556569	8.31732546796783	-10.7160337468832	-1.30618429259716	8.99825973058292	2.1455655075728
CAATCCTGTGATTACG-6	CD14 Mono	1	Mono.CD14	11	#B973FF	-11.0795230337337	-0.663222378844282	3.07892742651662	7.7378557871817	-13.7870109578817	-0.37238606886326	8.783937640434	2.57593452708116
GGATAACCATAAGTCT-6	Treg	0.332505807932948	T.CD4.Memory	5	#009444	0.0937928638502663	-0.240686303729079	3.02560129660329	-0.141410296058808	0.129263872817223	10.410813748079	-0.881602577919274	-10.9568752072633
AGATGAAGTGTCCAGG-6	CD4 TCM	0.250418458984059	T.CD4.Memory	5	#009444	-11.0272330709651	-0.894705719107649	3.406655698001	6.95634018888458	-11.1638715764731	-0.5511396907395	7.95261878514835	2.19706976191393
GTTGTGAGTAAACAAG-6	B naive	1	B.Naive	2	#F26439	-1.51737970792803	-10.7656355563345	10.4206046153899	-4.42287576684967	-2.18531708924466	-11.7885213501876	6.88547677541325	-9.94791162236342
ATGGCCGGTCATCAAG-6	CD14 Mono	1	Mono.CD14	11	#B973FF	-10.6251067587093	-0.191145962828657	4.35832348364553	9.01431166639313	-12.7753103276938	0.605747043328894	8.33862704778263	3.3267430044829
CTCATCATCAGCCAAT-6	CD8 TEM	0.699423409005083	T.CD8.Effector	7	#1B75BC	1.46346645868269	8.52498620117281	-2.57708296281138	-6.25561726579681	-0.824236025497253	0.621404587464941	-5.05691223596981	-1.33194625599989
CCCAAATAGCTATGAC-6	MAIT	0.721037939837612	T.CD8.Effector	7	#1B75BC	-2.65184659444842	7.70518153274629	-3.28058967095652	-1.31829697380081	-0.57593523471051	-1.17602241115032	-6.38698130106381	-0.964574100810378
GCAAACTTCTCATCAT-6	B naive	0.819514019451076	B.Naive	2	#F26439	-0.640959984894126	-11.2544251147452	9.78564444082937	-5.10941327104584	-2.60902171342068	-11.594542086882	6.77120084310123	-10.2710269711793
TGCATTAAGGACACTT-6	CD4 TCM	0.441375559597062	T.CD4.Memory	5	#009444	2.25171440160719	4.40706341827486	-0.912972063839823	-6.43194211015717	-1.04276781289273	-0.971734971565592	-5.8141487166827	-0.684780361491531
GTTCACCTCTACCTGC-6	B naive	0.916234885113939	B.Naive	2	#F26439	-1.73827690565142	-11.9109602633658	11.0086297084685	-4.45202935228363	-1.42085402218991	-11.956659854216	6.26839084172794	-9.62348878605971
AAGCTAGAGGTAACGA-6	B naive	0.984876658385403	B.Naive	2	#F26439	-0.675263828869193	-11.3197394076529	10.8415259410735	-3.2355750847818	-1.46440773217374	-12.0451150544113	6.41982669377872	-9.68472230656752
ATCCAACAGGTCAAAG-6	MAIT	0.698057211591822	T.CD8.Effector	7	#1B75BC	-2.78527588331255	7.54353468978975	-2.49620589715281	-4.33171999940887	-0.804484476730163	-1.58117646054684	-6.47576456522396	-0.985872509318679
AGCAACAAGGGTGAAC-6	CD14 Mono	1	Mono.CD14	11	#B973FF	-11.2134379812435	0.182613053565958	3.61272540587148	8.57619177808746	-13.4021509191244	-0.273245901626932	9.20451468968937	2.97934043185106
AGTCAAGAGCTTATGA-6	CD14 Mono	0.647020258093531	Mono.CD14	11	#B973FF	-11.5683345266536	1.63170450294588	3.45094314116201	8.50640189161285	-12.7289445897787	-1.9412364371246	10.4651824905927	3.39495980517259
CATGAGGCAGCAACAG-6	CD4 TCM	0.457513168750042	T.CD4.Memory	5	#009444	1.83573644674268	5.07325404251192	-3.22442922097483	-6.25193465242401	-0.615999688789184	0.342861949639929	-5.17516260599545	-0.872794630366653
GAAGGCTAGGCCTAAT-6	CD4 TCM	0.418057362639903	T.CD4.Memory	5	#009444	-0.766389793987601	4.82120936477754	-6.48597630959788	1.39152347555145	-0.446181555673416	0.286274849610937	-5.79531937097958	1.27402841822496
CCCAACCGTTTATCGC-6	CD14 Mono	0.981763816092494	Mono.CD14	11	#B973FF	-11.0921191641048	0.216624432450273	3.87745323675832	8.71022879590973	-12.070950319454	0.396037697034491	8.69234485173771	3.37734949366441
TGATGATGTGAGACTC-6	B naive	1	B.Naive	2	#F26439	-2.78912014448199	-9.81772143279936	10.8494586040374	-4.70244110116974	-1.36084931103879	-12.3413253434127	7.09877271199772	-9.24135244115004
TGGTTGAGTAATCGTG-6	B naive	0.897424337085311	B.Naive	2	#F26439	-1.0190947719768	-9.61158377563383	9.74136152762136	-4.50412238130585	0.191521639540856	-11.5430951722091	6.00404567266056	-8.1062358640016
CCTTAACGTTAAATGC-6	CD14 Mono	0.992000225373112	Mono.CD14	11	#B973FF	-12.2465247579769	0.929999702816942	3.43169870871267	7.98471056928619	-12.674239923641	-1.9682971842712	10.2484914734418	2.99941026942125
AGGTCAAAGCGGTTAT-6	B naive	0.657903355196778	B.Naive	2	#F26439	-1.3898633190349	-11.8410540286246	10.3692206432219	-2.58684385309235	-2.06587867943936	-11.9746013291305	6.75115651631901	-10.1162399075807
TGTGGCCAGCATGTTA-6	CD14 Mono	0.921672529377033	Mono.CD14	11	#B973FF	-12.258801407452	2.6036269005594	2.29787340658864	7.84260832777008	-12.9107330342978	-1.99521511868893	10.95102614904	3.65118634478441
CTTACCTCAATAGTCT-6	B naive	1	B.Naive	2	#F26439	-1.59275931798968	-11.5247440997305	10.2152289440032	-4.01677096376434	-1.1892011663168	-11.9686265595382	6.39682693028995	-9.52660596593031
GCCACACAGCATGTTA-6	CD14 Mono	0.910058643494457	Mono.CD14	11	#B973FF	-11.138626999493	3.41031783187959	4.29030933874807	9.12239920606598	-11.2622468969076	-0.840764642519342	10.4082653000409	4.59764444605699
GGAATCTTCACTAATG-6	B naive	0.587633333215914	B.Naive	2	#F26439	-1.86873025381121	-9.48447710906889	10.6263884593841	-4.65305674562469	-0.442171355172928	-11.9929919846481	6.54457921529362	-8.92061174138197
CGCAATGTCTTGGACG-6	CD4 Naive	0.750377259837916	T.CD4.Naive	4	#81D08B	2.46387439287153	-0.0510505798998092	-7.25893172723094	2.50003373136505	1.48475260527438	2.30328124685825	-5.00632172083309	4.30907499567857
CATTATCTCTTCAATC-6	CD14 Mono	0.980783657519601	Mono.CD14	11	#B973FF	-9.95728105985674	-0.167500502223036	3.97412434118947	8.27365767469391	-13.4830158254355	-0.87828001455723	8.5804349854047	3.11436927096239
TGGTCCTTCCACCCTG-6	CD14 Mono	1	Mono.CD14	11	#B973FF	-11.7509765096858	0.351804792156556	3.40778222578725	7.99541174879059	-13.3314350148886	-1.26399809197842	9.82700938726017	2.72485720888963
TATGAAGCACAAACTT-6	CD14 Mono	1	Mono.CD14	11	#B973FF	-10.9866532751277	-0.837940758818648	2.13120403784475	7.54844271650299	-10.4049261113852	-1.37321448401867	8.89669532323429	1.86473619715563
GGCCAACTCTCGACCT-6	B naive	0.866036760936478	B.Naive	2	#F26439	-2.0876309343532	-10.7966900530997	10.0549677898284	-4.14969289789215	-0.993083228751953	-12.093152583403	6.65208405995914	-9.3552478574098
ATTCCGGAGCTAAGTC-6	B naive	0.991036956967812	B.Naive	2	#F26439	-1.54550344430956	-9.03270537292387	10.687501816928	-4.59187686929718	-0.926800241157348	-12.6657100327438	7.24332208180973	-8.82911813481459
CCGCAAATCCCAGTAG-6	CD14 Mono	1	Mono.CD14	11	#B973FF	-11.475857681866	-0.3545057836714	3.84147301214895	8.68253981580719	-13.2022560140341	-1.10529154614865	9.12859077001163	2.70561754481187
TACGGATTCCAACTGG-6	CD14 Mono	0.948500242341575	Mono.CD14	11	#B973FF	-11.7421664663509	2.85018604362581	2.73677006262502	8.0563429545401	-11.8429496785849	-1.57062381581722	10.7218124344403	4.24790346400133
AGGTATTGTACCGAAC-6	CD14 Mono	0.82375882215281	Mono.CD14	11	#B973FF	-11.6606940695003	2.86506908500765	1.48141756552419	7.26438414564117	-11.7678745290487	-1.33736479358135	10.4991142227704	4.34067070261827
CTCATCATCTCGACCT-6	CD4 TCM	0.714983234777528	T.CD4.Memory	5	#009444	-0.94782108747515	6.02281706894014	-4.85009297829905	0.383457655811157	-0.0117545299454883	-0.677175492805826	-5.06460934137753	0.426612881582886
AATTGGACAGTAGCCT-6	MAIT	0.993153956245568	T.CD8.Effector	7	#1B75BC	-3.10041708433184	8.20006030166719	-1.57181689244547	-4.47904956827179	-1.53326099126035	-2.06755107716976	-7.3219144866412	-1.01429319604048
ATATGCATCATAATCG-6	MAIT	0.805772784449719	T.CD8.Effector	7	#1B75BC	-2.46205443822893	7.89907878006075	-1.81413504582682	-4.84109247217194	-1.39168684689694	-2.04173713998257	-7.33144932245663	-1.21369123681197
TCTAATCTCTTAGCGG-6	CD14 Mono	0.827590182366135	Mono.CD14	11	#B973FF	-10.9977864690975	2.80688970649812	4.35354986685476	9.08412158002838	-12.1540401479452	-0.446267806751119	9.35126418614933	4.88777744547716
GACGCAACATGAATAG-6	CD4 TCM	0.30856527517647	T.CD4.Memory	5	#009444	-0.438518054123252	5.54131453598116	-3.05773004990855	1.68516075124725	-1.03283684460812	-0.673136920494425	-5.82307653879574	0.195197443117112
TTAAGGTGTTAAGCGC-6	CD4 TCM	0.400512034162208	T.CD4.Memory	5	#009444	1.41436772859541	5.0213412579355	-4.04236754876414	-1.02918637285248	-0.21790937094384	0.464172898965491	-5.22352152323177	0.182084146526367
CGCAATCCAGTCTAGC-6	B intermediate	0.493742453997324	B.Activated	3	#992E46	-2.64955276929888	-8.29215437805083	10.6263131191131	-4.67032421121613	-0.797580947562988	-12.306118548674	7.06880301976749	-8.89990270360121
CAATGCCCATCAGCAC-6	B naive	0.98021015534652	B.Naive	2	#F26439	-1.15545207941088	-11.0273600283804	11.0999077846404	-4.51789486894623	-1.89862971512967	-11.7917619355148	6.57430667424747	-10.1711477063478
TTGGCTACAGTTTACG-6	CD14 Mono	1	Mono.CD14	11	#B973FF	-11.7573832937435	0.205589392429331	2.73783078688344	7.62197100629791	-13.0457399388998	-1.72297412232815	9.90066260839054	2.66737973467699
TGAAGGATCTACCTGC-6	CD8 Naive	0.989700709461009	T.CD8.Naive	6	#76ACD7	5.4902749589726	0.050205760842302	-0.543936700642496	-7.85001481065765	0.66568310053653	3.89206594152988	-7.17591028665951	4.34058964030138
GCGGGTTTCAATACGC-6	CD14 Mono	0.786796646462996	Mono.CD14	11	#B973FF	-11.7415446706966	3.31027477348421	3.07240977781972	8.21400820722565	-11.4392927190512	-1.71297186688839	10.774530596977	4.31976377741686
AACAAAGGTTGCTGGG-6	CD14 Mono	1	Mono.CD14	11	#B973FF	-11.5555161901668	-0.763766235465071	3.10763350027761	7.62035643568024	-13.7998312017172	-1.05805319623409	9.35125846410343	2.29834782854906
GAAGCTAAGCTATGAC-6	B intermediate	0.671218893589581	B.Activated	3	#992E46	-2.36614675008807	-7.58376843368437	9.63229837912282	-3.30249250421539	-1.8331677219122	-12.5302262909835	7.69397229695866	-9.23286378605971
GCTGCAATCTTGCAGG-6	CD14 Mono	1	Mono.CD14	11	#B973FF	-11.4626492925838	-0.653491324538252	2.85011830824575	8.10571658124908	-13.3505371114462	-0.796003521246301	9.21854609990665	2.51405370013109
GCACTAAGTACTGAAT-6	B naive	1	B.Naive	2	#F26439	-0.636208123798698	-10.6353312197867	10.4046887447234	-3.11956131944672	-2.83275990693265	-11.8205934174484	6.88144607091495	-10.5210603497804
GGCTGAGAGGAGGTTA-6	CD14 Mono	1	Mono.CD14	11	#B973FF	-11.4978227087215	-0.876957363242171	2.15204229849538	7.57379805555328	-10.5685203572958	-1.47472530679165	9.15867347264835	1.71834087149492
GTACAATGTTAGTGAT-6	B naive	0.704307306666722	B.Naive	2	#F26439	-0.78726143323931	-11.1221104327383	10.2440518428679	-3.27707398424164	-0.382305552646454	-11.5971465714401	5.84050483251163	-9.36948621495375
GCTAGCCAGGTGTTAC-6	CD4 TCM	0.329931543915965	T.CD4.Memory	5	#009444	-12.6056413122371	1.07973175609682	2.32179728049001	7.97686755170807	-11.9645545980185	-0.696458742780077	10.3739902451093	2.71199929491869
GGATGGCCAATTGAAG-6	CD4 TEM	0.496649510651863	T.CD4.Memory	5	#009444	0.527036257748277	5.68051856124971	-7.2382064769868	0.390109891795959	-0.210883115813072	0.492523848252905	-5.33116226648739	1.18025046364656
CCGTTACTCTTTAAGG-6	B naive	0.590046103400244	B.Naive	2	#F26439	0.825731032256753	-9.18336588775542	9.51671686667165	-5.36267579088226	0.105437348201935	-10.0306649811691	6.64816016698429	-6.28156841023573
TCTCAAGCAACTAGCC-6	CD8 TCM	0.627913613773233	T.CD8.Effector	7	#1B75BC	1.60088079488722	4.77583115661714	-6.87667951089183	2.13338553419098	0.313797364547913	0.778443395333899	-5.36714106058529	1.97899901644579
GTGCTTCTCCCTCTAA-6	CD4 TCM	0.59103680142159	T.CD4.Memory	5	#009444	-1.10839373552355	6.05796616638277	-2.25895235043803	-6.32221806535736	-0.695594777747925	-0.0700344748920075	-5.17863922571591	-0.54231244547972
CATAGCTAGATAACCC-6	CD14 Mono	1	Mono.CD14	11	#B973FF	-11.5701255270198	-0.750914878005049	1.83464136618337	7.48865878095612	-10.2401931783407	-1.1472956545776	9.13647193456242	1.72301459090105
GCTAGCGGTTGTGATG-6	CD8 TEM	0.909572888120959	T.CD8.Effector	7	#1B75BC	1.46066027200666	7.98425191009615	-2.01494464379588	-5.48690712938324	-1.7973988553732	1.28056341333927	-5.06599312281063	-2.1347900651277
TTGCTTTAGTTAGGCT-6	CD14 Mono	1	Mono.CD14	11	#B973FF	-12.0011863180355	2.79055183494661	2.27667608755788	7.61099993696198	-9.96323185174161	-1.21407342032849	9.42452544713566	1.57449030653825
CCTAAAGGTGCGCATG-6	B intermediate	0.975105339008774	B.Activated	3	#992E46	0.940873675708443	-8.88628012573149	8.91554728049001	-5.66824400911346	1.03097076208896	-9.31386810616909	6.63889760518619	-5.66487491353163
GACCGAACATTGCGGT-6	CD4 TCM	0.793414080164431	T.CD4.Memory	5	#009444	-0.067782051201194	5.38258450592134	-3.75825438004771	-0.15174836406723	0.310293475702469	0.78977447672428	-5.20546465372494	1.74337911383501
GAACCAAAGTCCTGAG-6	CD14 Mono	1	Mono.CD14	11	#B973FF	-11.9004706808284	-0.531665152663252	2.11722269552907	7.5785130213736	-10.3882749578207	-1.38506800012051	9.31135959172794	1.73570906893602
TTTAACCTCGCTAAGT-6	cDC2	0.785337011440498	DC.Myeloid	10	#9246FF	-9.65485949003252	-1.64374811088469	3.65745559233388	6.31069123258575	-10.4610069295614	0.400416313844336	7.63094539189884	1.85629129187456
TATGGTCAGCTATTAG-6	CD14 Mono	0.981803218079924	Mono.CD14	11	#B973FF	-9.88130182706866	-1.24815339481261	3.56748667257985	6.34989630689606	-10.1299589177816	-0.121181041759836	7.95557231450626	1.87976228968492
TCAGGTTAGCACCACA-6	CD14 Mono	0.972224161684697	Mono.CD14	11	#B973FF	-9.38612455808672	-0.049204296225569	4.01947870749196	8.43937289228424	-10.2096736928671	-0.681998641056406	8.22856254125187	2.94158160464159
ATCAATCCAACCCTAA-6	NK	1	NK	9	#8DC63F	12.8206329873845	-4.49689919387724	4.68760386007985	0.563482994937744	-0.401175489112671	8.94354671164097	-2.03511946653774	-10.5355552457155
TGGCCAATCACAAGCT-6	CD14 Mono	0.906104228234415	Mono.CD14	11	#B973FF	-11.4830197759822	2.22111349666689	2.18445959585866	7.41557394971832	-10.6219079992025	-1.39916646556317	9.68070334935734	1.79461085574022
CATTGCGAGCTAATCA-6	CD14 Mono	0.564651667629359	Mono.CD14	11	#B973FF	-11.537233299847	2.43640058601473	2.73620596426687	8.13724886884674	-12.2455995580404	-2.64129048661648	11.0034210159833	4.03284108416429
TCGGTTTGTAACGTGC-6	CD14 Mono	1	Mono.CD14	11	#B973FF	-10.1027097173885	-0.36375940477278	3.69032516974172	8.21035086622223	-11.0811059972494	0.328421353536261	8.19508857274601	3.01689684168687
TTAGGCGTCCTAAATG-6	MAIT	0.814230832956742	T.CD8.Effector	7	#1B75BC	-2.82117266141924	7.85395138824556	-2.04979369145671	-4.22512186059967	-1.05045025555783	-2.07514828519283	-6.95408373331478	-1.45186352952132
GGCCTCTGTTAATGAC-6	NK	0.468615196516875	NK	9	#8DC63F	12.7699842981144	-4.0086332026663	3.90042152899465	0.807958717250671	-0.431259890481766	8.64208263083042	-2.05645387625149	-10.5413793347658
CAAACAACATCTAGCA-6	CD4 TCM	0.62483325180287	T.CD4.Memory	5	#009444	4.52437310731855	2.63132637107942	-7.70825871926585	2.03807174673065	1.77704317362613	2.27952092810215	-4.77538471674374	4.16009485499254
GGAAGCTAGCTGGCTA-6	NK	1	NK	9	#8DC63F	12.8749256662175	-4.69534308349516	4.53909483450612	0.401102895641174	-0.471800347253616	8.56632369680942	-2.07793634390286	-10.4740089200319
CCTCAGTTCAAACCTA-6	B naive	0.865428488185505	B.Naive	2	#F26439	-2.31461543523821	-8.44231516754057	9.85032072561941	-4.25385630617157	-1.30614667145901	-12.9225783951706	7.55812472844669	-9.06826818211684
TCATTGTTCCTAAGAC-6	CD14 Mono	1	Mono.CD14	11	#B973FF	-11.3332423635677	-0.883614129179976	2.03635421293935	7.44555270185455	-11.3072536489218	-1.51144892053066	9.2129919006879	1.73283815161577
GGGTATTTCCTCAGCT-6	CD4 TCM	0.696819074970254	T.CD4.Memory	5	#009444	-0.896931953068107	5.7960223492441	-2.72880539399424	-5.81780970582977	-1.15286903588467	-1.70372968987881	-6.71789722895077	-0.86850702984938
GGTCAGGAGTTTGGTA-6	B naive	0.969737924410199	B.Naive	2	#F26439	-1.66885525667223	-12.3667660418692	11.3608826686736	-3.85071075449005	-2.99423938004666	-11.4825139649337	6.6348726227338	-10.8319696210206
TGAGCACGTCAAAGGG-6	B naive	1	B.Naive	2	#F26439	-2.20207423650774	-11.7997923556509	10.3690556575652	-3.21933138856903	-1.42686467377835	-11.8735833771652	6.43514747167179	-9.92599141820082
CCTCCTCTCAAGTGTC-6	HSPC	1	Platelets	13	#6B1799	-7.65906471693072	10.5397939022836	-2.286299795926	1.35133969297394	9.39276141913242	-3.90073973016201	3.36957997823307	0.370602590602547
ACGACTTAGATGGAGC-6	B naive	0.980893238529118	B.Naive	2	#F26439	-2.13890308820757	-11.746868199462	10.2415064861175	-3.49637806901947	-1.04953973500424	-11.4142871506637	5.9358078911359	-9.57228315098891
GTGGCTTCACCAAAGG-6	CD14 Mono	0.913275079754465	Mono.CD14	11	#B973FF	-11.8967999883846	2.8366557892618	2.7633873512145	8.27869593610748	-10.0108697911947	-1.24732762650906	9.53309268498966	1.58773553149095
CAGGTCCAGCTGGACC-6	CD14 Mono	0.685370067309999	Mono.CD14	11	#B973FF	-11.6132497259334	1.92340295875643	4.09864988821706	8.33956419935211	-14.2536495229452	-0.47480195068142	9.71719092870304	3.25460469500414
CGTGGTTCAGGTTATT-6	CD4 Naive	0.300653345602097	T.CD4.Naive	4	#81D08B	-2.73759216749224	-11.2080755892935	10.0375222255584	-3.92349255571381	-1.33478419987851	-11.6668277390426	6.51475257421085	-9.35486543400893
GAGTAACCATATAACC-6	CD4 Naive	0.844667057069003	T.CD4.Naive	4	#81D08B	4.63772206819502	3.22597306335542	-8.03220614892283	2.57613241186127	2.01534051688022	2.7947859160477	-4.40547733759335	5.02818548457018
TTTGTCTAGTGTTGCG-6	B naive	0.977856991418586	B.Naive	2	#F26439	-2.43852538549456	-11.9967518511954	9.76940145987234	-3.72631490716949	-0.667763521358307	-10.8397632248825	6.23161429906437	-9.36228406651625
AAGACATAGGTAAGCA-6	CD14 Mono	0.790403989327325	Mono.CD14	11	#B973FF	-11.7779674001888	3.35928075874422	3.21523752707204	8.73243319501861	-12.0966594716757	-1.61493581609188	10.9013263657148	4.28512871043077
AGCCTCCGTGGATTCA-6	CD14 Mono	1	Mono.CD14	11	#B973FF	-10.561798042889	-0.402648514861128	2.79356899756154	7.83598982801422	-10.0591466924398	-1.08733445481716	9.00772017980167	1.665040848416
CCAACCCGTCCCGAAG-6	CD4 TCM	0.960255248051195	T.CD4.Memory	5	#009444	0.387219720248849	4.74552672470186	-5.16036900979319	1.02010190000519	0.303253034666245	0.883408366876257	-5.41796045755795	2.18539166228166
TATGGCCCATAGACCC-6	B naive	0.638852487285516	B.Naive	2	#F26439	-1.83026403867754	-11.9219408694449	10.3838604976531	-4.34964335451141	1.21894616873569	-10.2387443192428	5.4242922737653	-8.14404905064711
ACCCGGTAGAGGAGTC-6	CD4 TCM	0.942830399244861	T.CD4.Memory	5	#009444	0.487530060772569	4.77566903198335	-0.905574531376749	-5.81279576311127	-0.0075053939818695	0.587603747087134	-5.29927854990414	0.910997269314439
CTAATCCGTGCGCGTA-6	CD14 Mono	0.79894780691905	Mono.CD14	11	#B973FF	-10.2029761739925	-0.890324539298079	3.73041000860891	6.62613236417755	-13.3204486867636	0.542690455155981	7.94977778935978	2.3604856707274
CGGCAATGTATTCGTC-6	CD14 Mono	0.977359691323416	Mono.CD14	11	#B973FF	-7.5951456495479	1.3363727864084	4.91783800619802	9.36489092817291	-11.8960502645224	2.03388875647129	7.44315738225529	5.41550552622667
GCTCCTTAGTCACCAG-6	NK	0.505414060475801	NK	9	#8DC63F	12.9663696817204	-4.14161736404326	4.66028490561208	0.469490880870666	-0.588363101169403	7.99770206137241	-2.11404459928921	-10.3468183301271
TTTCCGGGTACCTTAC-6	CD14 Mono	0.984357109974122	Mono.CD14	11	#B973FF	-12.1816720434383	0.497579985505083	2.96464696425161	8.06536662092194	-13.1247842809408	-1.40542578772961	9.91456717992374	2.61183678881517
GTAGGAGGTCTAACCT-6	CD14 Mono	1	Mono.CD14	11	#B973FF	-12.4168157049373	2.0747476157007	2.28070154684743	7.36617171277985	-10.017688562557	-1.1875942953056	9.4352352097089	1.56653177515855
GCTAGCGGTCATTGTC-6	CD8 TEM	0.481564222464494	T.CD8.Effector	7	#1B75BC	12.972101264362	-3.80616719161894	4.19162979620656	0.574086065196838	-0.557543148681457	8.37731498404087	-2.05200415110043	-10.420777680713
AGGTATTGTTAGGCGT-6	CD4 Naive	0.574963797371113	T.CD4.Naive	4	#81D08B	4.20002203500715	3.7286223706064	-5.91231688958445	1.527868623638	0.90010590346164	2.91926735563816	-5.44428806757382	4.81285917536607
ATCGCCCGTGAATCGC-6	CD14 Mono	1	Mono.CD14	11	#B973FF	-11.5435094305232	-0.0426349106970046	3.08270302313527	7.78464114179596	-12.5174530050009	-1.42521524505078	9.5382739975507	2.76571309344164
CTCTTGATCGGTTTCC-6	CD4 TCM	0.86664125405862	T.CD4.Memory	5	#009444	0.82201259649244	3.99164217079256	-4.8214846561555	0.530202979945984	0.275099406555359	0.747700750070227	-5.36309605097225	1.93983578459612
GTACTGGTCATCCTCA-6	CD14 Mono	0.680477764174996	Mono.CD14	11	#B973FF	-11.2230777212337	3.31873863304231	2.92946854132375	8.01838957777008	-12.4803474446982	-1.39598971681057	10.5200387909467	4.62444412485948
GCGCCTTGTGATGAGG-6	CD14 Mono	0.992051545134204	Mono.CD14	11	#B973FF	-10.5884627767757	-0.402840263003371	3.04202523726186	7.44512354841217	-13.8273866674154	-0.449126678345191	8.88283938909122	2.94776808993211
GAGTGATCAAGGTGGC-6	CD14 Mono	0.950093852384793	Mono.CD14	11	#B973FF	-9.90395445310625	-1.29222363864805	3.81588831442556	6.41956173887238	-10.7639606496542	0.578332483010901	7.70708436513493	1.99870538489214
CGTGCTGCAATAACGA-6	B memory	0.759086839938009	B.Activated	3	#992E46	0.895947628383309	-9.00762564575102	9.9559868862029	-4.67088544855133	0.152774030879204	-9.49293762521206	6.6361047699506	-5.90485465748915
CTCATGACATTAAGCT-6	CD4 TCM	0.701235764291645	T.CD4.Memory	5	#009444	1.39362936532942	4.83627980316255	-7.64827212792674	2.16044651975616	1.15350360663242	1.14977604075016	-5.12248497461727	2.48371684328905
CGAGGTGAGGCTTAAC-6	B intermediate	0.525288627738762	B.Activated	3	#992E46	-2.18643731557879	-7.46672541534331	10.459528832614	-4.4106935311319	-2.22516303269559	-12.6479592926925	7.89284438634464	-9.44146287663588
AGCCGCTAGCTGGCTA-6	B naive	1	B.Naive	2	#F26439	-2.10748118841204	-9.58224017059233	10.2845725108977	-3.80682480821625	-0.262134408041771	-13.0736270554489	7.14005250478336	-8.68926179631361
TGTGGCTCACATGCTA-6	CD14 Mono	0.858032637424245	Mono.CD14	11	#B973FF	-11.5820302435115	2.63858502472017	3.73172464865407	9.02066981306061	-12.8164070150107	-2.32483857945858	10.8426162674482	3.77933680788866
ACTTAGGGTTAGCCAA-6	MAIT	0.880806476049045	T.CD8.Effector	7	#1B75BC	-2.78309316122088	8.14109557235811	-1.87670704823771	-4.21156204233185	-0.952095915958221	-2.34619408921658	-7.14542942499569	-1.53978884442458
CAGCCTAAGCACGATT-6	CD14 Mono	1	Mono.CD14	11	#B973FF	-11.2903670736507	-0.551951772326491	3.87375822561941	8.78331744184479	-13.468878557369	-0.0889694698279969	8.84574813390324	2.8007727839171
CGGGTCTAGGGTCTAT-6	CD14 Mono	0.999999999999999	Mono.CD14	11	#B973FF	-10.5151233144954	-0.132605827206633	3.28324404257497	7.75292479505524	-13.509110262081	-0.794027806085931	8.89008731389591	3.00345480219713
TGCGATTAGCGGGCAA-6	B intermediate	0.470906214688724	B.Activated	3	#992E46	0.109004699353844	-9.77914721404936	11.3984440852996	-4.64493310937897	0.638898084476654	-11.8507104523605	6.26092166448185	-8.43393933995375
TCAGCAAGTGACCTGG-6	B naive	1	B.Naive	2	#F26439	-1.95566648923907	-10.6357546511832	10.1910742809173	-2.71133947858826	-2.45257287232571	-11.1188750870651	6.33523435140201	-10.743196847278
TATGGTCAGCTCCCTG-6	B naive	0.975344030281111	B.Naive	2	#F26439	-2.44736093961748	-7.33723837768461	9.47980490225515	-2.69526768217102	-1.5874526998251	-13.1663079865402	8.24415416265079	-8.8987745068849
GTAGGAGGTTAGCAGC-6	CD14 Mono	1	Mono.CD14	11	#B973FF	-10.3008536764339	-0.330680495852492	4.65008488196096	9.37668120374664	-12.9712541600912	0.857728778558386	8.37997836614201	3.98133003489366
AGTGCACGTGCATCGG-6	CD14 Mono	0.93282134107255	Mono.CD14	11	#B973FF	-9.37074465238604	-0.174601799601576	4.65624990957937	9.42290961256012	-12.7842243215292	1.2550013653809	7.77913398290226	4.23299658076158
CCCGCAACATCTAGCA-6	CD4 Naive	0.730798308397486	T.CD4.Naive	4	#81D08B	4.53037648714033	3.70162957275484	-0.875317425549418	-7.88774407396332	1.0915091732294	3.04617065115513	-6.03451471781185	4.27488672510973
GCTCTGGCAGGCCATT-6	CD14 Mono	1	Mono.CD14	11	#B973FF	-11.2560061880306	-0.581518537158034	2.31818571585378	7.48324667921051	-10.5636814138144	-1.38703453616558	9.08534259343693	1.79225134627214
ATGTCAATCAAGGACA-6	B naive	1	B.Naive	2	#F26439	-2.966144747372	-11.3161907855215	9.79036322134695	-2.92101610193268	-2.81747942177945	-11.4838033326095	6.64576119924137	-10.7625163815797
CACAAGCGTAGGATTT-6	CD14 Mono	0.943813125357868	Mono.CD14	11	#B973FF	-10.8289002844051	1.24073314035509	4.01109495657644	8.03365694990143	-14.2214220067709	-0.580432378513204	9.04506988072941	2.74174082056871
CTGGTTACACGGTTTA-6	CD14 Mono	1	Mono.CD14	11	#B973FF	-10.5315284200862	-0.169955796355269	2.81834235686025	7.70322501173004	-10.2395084401815	-1.17994374112545	9.01859492803165	1.85130750910631
TACTCGCTCCTAAGTA-6	CD4 TEM	0.370284185837673	T.CD4.Memory	5	#009444	0.656863116387994	6.00248473251436	-1.98938188058177	-6.94687140474335	-0.202607428118522	0.958589135842932	-4.78187256311825	-1.13099169953474
TTATTGCTCCTAATAG-6	CD14 Mono	1	Mono.CD14	11	#B973FF	-9.96693605863604	-1.19248682891752	3.61508384245595	6.41330372800812	-13.3702524205893	0.65206307097019	7.90281028295109	2.23644959704271
ACATCATCACGGTACT-6	CD14 Mono	1	Mono.CD14	11	#B973FF	-10.9787234731868	-0.809931820982954	2.39802017706594	7.38350951185211	-10.1877773305624	-1.1071397073692	8.9440881683881	1.76544344202867
GAGGTAGGTGTGTCCC-6	CD14 Mono	1	Mono.CD14	11	#B973FF	-11.2202987142757	0.197348901277521	2.15538278120717	7.56163203229889	-10.6330726644247	-1.27521199063717	9.14846343541691	1.83707880751482
CGGATAAAGGCGGGTA-6	CD14 Mono	1	Mono.CD14	11	#B973FF	-10.2507857748226	-0.365843958014509	2.03683915632924	7.57445513715729	-10.1149290105551	-0.993182779116022	8.91026420140812	1.78705048338762
AAGTCTATCACTTCAT-6	B naive	0.983225605770982	B.Naive	2	#F26439	-1.93956131422076	-11.7417364779654	10.2512740184661	-2.93557513246552	-1.88428836075955	-11.85659843759	6.73134870076725	-10.2023261807741
TGCTAGCCATCTTGAG-6	CD14 Mono	0.845500055896375	Mono.CD14	11	#B973FF	-11.0211505361751	2.29961567485903	3.31464448469838	8.31058394422516	-12.1100624105185	-1.1248409755653	9.91865653539249	4.2899814821898
TAGACCAGTTACTTGC-6	CD8 TEM	0.822415036731455	T.CD8.Effector	7	#1B75BC	2.43556147134748	6.95833533371065	-3.07198247414866	-5.88536179552093	-2.25742917267972	3.73654740973057	-4.74407272791317	-3.65822923405775
CCTTAACGTATTGCAG-6	B naive	0.715936593236904	B.Naive	2	#F26439	-3.08301062070879	-10.1876555148306	3.11067667502126	-0.432033990717087	-0.899884810134704	-12.5977397568649	6.61835355306217	-9.21180856450209
GTCCAGGGTCGCAAAC-6	CD4 TCM	0.999013759503422	T.CD4.Memory	5	#009444	-1.15439028226885	4.77461760604952	-4.8029619167451	-0.160953347778473	1.02039940150089	1.07564169092716	-4.97028952097347	2.04292332903734
TGGATTGGTGACCTGG-6	CD4 Naive	0.908445141718838	T.CD4.Naive	4	#81D08B	4.27255754983869	2.1885194119272	-6.37965545159617	2.78877007474884	0.451031664922898	2.95186346693577	-5.99352102732113	4.71498119608751
ATCCTCATCGTTAAGC-6	B intermediate	0.698913184872341	B.Activated	3	#992E46	-1.57378751718554	-8.50311858093169	10.0778454830047	-4.79795802125946	-0.349785854503448	-12.8215308793014	7.16209525609562	-8.59962117894301
TTTATGGAGTGGCGGA-6	CD14 Mono	0.729947119182816	Mono.CD14	11	#B973FF	-11.5823802419856	3.25208633506868	3.59408226507863	8.67133223524078	-10.441462328121	-1.2542395003265	10.2426511719281	2.93828189150682
TAGAGCCGTTACTTGC-6	CD14 Mono	0.962023726369754	Mono.CD14	11	#B973FF	-10.8709296652034	1.09698134029482	4.24899521368703	8.89852892866119	-13.4096191426962	0.277338444429053	8.76858348393986	3.15759169833055
TAAGTAGCAATCATGT-6	CD8 TEM	0.677883649081953	T.CD8.Effector	7	#1B75BC	-1.9553009935573	7.55827897155855	-2.11838540536204	-3.99472225198761	-0.528029312774475	-1.5727289326614	-6.52325230097225	-1.26709342225203
ACACTAGGTTGAGGTC-6	CD14 Mono	0.988431758937579	Mono.CD14	11	#B973FF	-11.9302110143856	-0.0987237755003188	3.68279161947927	8.79056727399811	-13.4339721700399	-1.13972997741162	9.88054484868595	2.87013327853075
AACATAGCAGCATGGA-6	CD14 Mono	0.994312376237624	Mono.CD14	11	#B973FF	-12.3262633749202	0.144930535202959	2.69256153601369	7.86842143049225	-12.6243570348471	-2.0145538456863	10.5951673462445	2.87640797869554
TGGCCTTTCTGGCAAT-6	MAIT	0.909177017497659	T.CD8.Effector	7	#1B75BC	-3.04254073583636	7.68974249923799	-1.70868298512736	-5.18838227281586	-1.70391707627469	-1.96692890004574	-7.31789570307186	-1.07648325188765
ATGGCCCAGGCTTAGT-6	CD14 Mono	0.611965338803304	Mono.CD14	11	#B973FF	-10.4455613561824	2.64949863517854	2.42173448103628	7.6284865092276	-12.466647913143	0.643805920320166	9.57034415746281	4.71177828089586
CCGTTACTCCTCATGC-6	CD14 Mono	1	Mono.CD14	11	#B973FF	-11.3510436483577	-0.723834938162825	2.66249409216604	7.63446986188873	-12.4414957067221	-0.719376788300859	9.12843722844669	2.59138214365831
TAAGTGCTCGGCCAGT-6	CD14 Mono	0.955904113078465	Mono.CD14	11	#B973FF	-10.239438957806	0.314589432647565	4.03079309958181	8.9668539713858	-13.6433885595053	-0.278810531658518	8.76839465642521	3.28553163782945
AGTTATGTCACGCATG-6	CD14 Mono	0.946343019692967	Mono.CD14	11	#B973FF	-9.65749544584307	-0.25285053884413	3.7731255580779	8.33086859693512	-13.181491663143	0.859669625001562	8.10320777440617	3.53197324053636
GATCAAGAGCATTTCT-6	CD14 Mono	1	Mono.CD14	11	#B973FF	-11.0159892507747	-0.547663396948836	2.63474622267446	7.5754612635611	-10.879396249935	-1.16392314509808	9.0112850143964	2.18814110533586
CGCATTACAGTTATCG-6	B naive	1	B.Naive	2	#F26439	-1.24943739854845	-9.84837634002592	10.5824812938567	-4.10090554246918	-1.41966026036435	-12.0174804337448	6.78126592183659	-9.52558839543471
TATGGCCCATGAATCT-6	CD14 Mono	1	Mono.CD14	11	#B973FF	-11.6706017919734	-0.547974592799208	2.31513348120412	7.72571455945953	-12.6105964681357	-1.58677572087704	9.470461077934	2.05366301314226
CATTGTGCAGGAATCG-6	B intermediate	0.509165080944493	B.Activated	3	#992E46	-2.13414592229876	-8.60409933959868	10.4518679668303	-4.37256134042755	-1.02241723744565	-12.7781882889694	7.4395715668256	-8.78350389226088
CTCACAACAATTGAAG-6	CD14 Mono	1	Mono.CD14	11	#B973FF	-10.8929023214534	-0.275427228564284	1.96847239035329	7.82724272718414	-12.7434623738974	-1.13479179219662	9.22225589299747	2.35999643580309
TAATGCATCCTTCTAG-6	CD14 Mono	1	Mono.CD14	11	#B973FF	-11.4874896475032	-0.853090709799788	2.11586394804677	7.40438544263824	-10.0097167989462	-1.15759843663632	9.0813533737714	1.69376182333818
TACTAAGTCCGGTATG-6	CD4 TCM	0.646443446601885	T.CD4.Memory	5	#009444	-0.769218749637931	4.52582400405977	-2.59203085404673	-6.44926465044037	1.08014280588931	0.734256564813269	-4.96066694712093	-0.0410436414063866
GAGTGAGGTGTTTGTC-6	CD14 Mono	0.995175691394642	Mono.CD14	11	#B973FF	-11.5624246069148	0.161333360916116	2.99924245375356	7.40934741010651	-14.1138732930868	-1.00535750464855	9.42492122197697	2.47159874216905
CCAGGATGTGGACCTG-6	CD14 Mono	0.743921942454979	Mono.CD14	11	#B973FF	-10.2635106512264	1.8495975073633	4.38413324850759	8.94589793195709	-12.577955057308	1.55410545988621	8.76314849401066	4.75447428004137
AGAGAGGAGCCGCAGT-6	CD14 Mono	1	Mono.CD14	11	#B973FF	-11.4628447958187	-0.247766858691237	3.57116570967397	7.73175990095123	-14.2648714086264	-1.28333228902279	9.46288413549015	2.35811817423692
TCTTAGTTCATGAAGG-6	CD4 TEM	0.276413321656116	T.CD4.Memory	5	#009444	-0.757433480854362	6.26269953811739	2.74593582648	1.60317050924286	-0.513477166578109	-0.771964610380518	-5.32479219889095	-0.563520731765121
TCACCTCAGCGCATTG-6	B naive	0.915645098099231	B.Naive	2	#F26439	-1.66614968263659	-11.7639437380972	9.42878332632741	-2.87629235277191	-2.60835128037625	-11.152102053923	6.29856605077335	-10.7710946820558
CAAACGCGTGATGATT-6	CD14 Mono	0.975358884742595	Mono.CD14	11	#B973FF	-10.9475697942928	0.816742205267885	3.64311447638234	8.999708051586	-14.1545150777548	-1.23971802071987	9.77520007634708	2.85487377421251
AGCATTTCATGGTTAT-6	CD14 Mono	0.877216599746577	Mono.CD14	11	#B973FF	-11.8487500616268	2.28523080909822	2.95691910284719	8.37160574903473	-13.5096595784872	-2.28177803830563	10.8517000153119	3.51151573435655
CCCTCATAGTCAATCA-6	CD14 Mono	0.999999999999999	Mono.CD14	11	#B973FF	-10.8372325369075	-0.801893657797835	2.70798936384878	7.56113898267731	-14.1773250600546	-0.635666251940118	8.92364520574161	2.44791924731126
AACGCTAGTAGGTTTG-6	CD14 Mono	1	Mono.CD14	11	#B973FF	-10.62069029295	-0.332543379420302	2.96291771429738	7.71277701368317	-13.1724002858847	-0.523240522307741	8.77164001012394	2.52159440295091
GCGATTAGTAGCTAGC-6	CD14 Mono	1	Mono.CD14	11	#B973FF	-10.4427289434627	0.764934563284853	3.47079673308095	8.30656039228424	-13.4442384740561	-0.37577720062195	9.01802653813908	3.57915293948045
CCGCTTAGTAGCAGCT-6	CD14 Mono	0.602099295651412	Mono.CD14	11	#B973FF	-11.6072902151302	3.37183302009676	4.28927746313772	9.28712164869293	-12.5314243337362	-1.10903567151486	10.4068376495893	4.49475443140855
CCTACTTCAAAGCGGC-6	CD14 Mono	0.889272448993025	Mono.CD14	11	#B973FF	-10.8853816457942	2.26863365734194	2.18171992796621	7.52888190259918	-9.95075016228848	-1.02680862025677	9.32610721135685	1.65743493811479
TTAGGAACAGTAAAGC-6	CD14 Mono	1	Mono.CD14	11	#B973FF	-11.7089709707454	1.84717839325044	3.34480944174489	7.86129080762848	-14.0251644155233	-1.27734339312969	10.2402698471601	3.13461601511827
CAAGTTATCATTAGTG-6	CD14 Mono	1	Mono.CD14	11	#B973FF	-11.3184689947322	-0.171230024451277	2.89484205740651	7.40916239728912	-10.5189159414023	-1.39277321175991	9.07541007543156	1.78792702929369
ACGGGAAGTTTGTGGA-6	CD14 Mono	1	Mono.CD14	11	#B973FF	-11.973039574261	0.030401998406389	3.80331507223806	8.19103037824615	-14.1234348317831	-1.21345955209194	9.87488383794376	2.6200333811461
CACAAGCGTTCGCGCT-6	CD4 Naive	0.708300723389816	T.CD4.Naive	4	#81D08B	4.46475081956831	2.4116594132242	-2.50573429566661	-6.91083109865204	2.21195788176364	1.85907429380955	-4.24823170160702	4.36997473017564
TACTGCACATGAATAG-6	CD16 Mono	0.98811901123063	Mono.CD16	12	#E680FF	-7.13408464872393	1.39670460785005	6.04265347021779	10.5693873118399	-10.9734428426474	3.48610132856907	6.75719756627628	6.48943578974596
GACATAGAGGTGAAGC-6	B intermediate	0.573248565380224	B.Activated	3	#992E46	-0.592196292515128	-9.99153620635893	11.1715411235686	-4.76141703615204	-0.279255231305893	-11.147273600859	6.10624570394108	-8.54290521367201
GAGATAAGTTAACAGT-6	CD4 TCM	0.568949286803252	T.CD4.Memory	5	#009444	0.886131697063119	6.37079804504488	-2.06212768060008	-7.01454508790985	-0.312451769992645	1.04406231566013	-4.83022861933163	-1.09648561699995
AGTCGCATCTTAGTCT-6	CD14 Mono	1	Mono.CD14	11	#B973FF	-10.6885566183284	-0.299882477873823	2.95031037825307	8.09249293317779	-14.3018091222494	-0.619176716369974	8.95263118291447	2.57975661532274
GTCCAGGGTTCACCCA-6	CD14 Mono	0.833569247398254	Mono.CD14	11	#B973FF	-10.1686248251155	0.985680454617479	3.86298742788991	8.36032473554596	-13.1650608083456	0.65603297873081	8.33001727605411	3.67622387186876
GTAGCTGTCTGTGCAG-6	CD14 Mono	1	Mono.CD14	11	#B973FF	-10.7340850301937	-0.487251347655318	3.02539625662526	8.40023695936188	-13.8342178365439	0.0970585934692748	8.69186801457951	2.91329824702135
ACATTGCAGCCTGGTA-6	B naive	0.612272954570241	B.Naive	2	#F26439	-2.05046314680132	-8.87009245788481	10.7775563289519	-4.72631228456512	-0.459695508167084	-12.9263597138351	7.16816539311954	-8.62475812657484
TGCCATTGTTCACCCA-6	CD14 Mono	1	Mono.CD14	11	#B973FF	-11.6124038168147	-0.251756137961409	2.56549015539846	7.78123938550934	-10.4884470006674	-1.50433021859585	9.26412124181339	1.85617029444566
CGTTGCGCACCAGGTT-6	CD4 TEM	0.698932137797586	T.CD4.Memory	5	#009444	-0.121063030596107	6.59499161804292	-2.50525936585704	-6.0938559819223	-0.404870202228363	0.176106213765753	-4.63988142466	-0.991580011683791
TTTCATCAGACACTTA-6	CD8 TEM	0.664399467449616	T.CD8.Effector	7	#1B75BC	-0.334140128727286	5.62838309372041	-2.92023214799204	-6.22223437318817	-0.658721675559814	-0.0143165893977754	-4.94732838129452	-0.917339804011672
GAGCAAATCTATCGCC-6	B naive	0.966117524452147	B.Naive	2	#F26439	-2.67621654951128	-8.2907114688101	9.47885027426443	-3.08788931856171	-1.6896574994772	-13.1277099259323	8.11011619115421	-9.00595414860853
CCCAATTGTACCAGGT-6	CD14 Mono	1	Mono.CD14	11	#B973FF	-11.480649895306	-0.0332819286527846	3.1659101535674	8.38808524122223	-13.9886310598105	-1.66994899587094	9.97310180211613	2.48614537493578
AGAGAAGCATTGTTGG-6	CD14 Mono	0.965208736583799	Mono.CD14	11	#B973FF	-10.5681228109554	0.205451184159258	3.45940723913869	8.46339785566315	-13.6413448354452	-1.54710942582546	9.55029410863468	2.76204645411363
GAGTTGCGTTCGGTAA-6	B naive	0.979088166200111	B.Naive	2	#F26439	-2.43682498418841	-12.2489205065909	9.65567007559499	-4.4592512894632	-2.25449471680814	-11.5639758713668	6.50547856832096	-10.262499215442
TGTGCGGGTTTACGTC-6	CD14 Mono	0.988272853913345	Mono.CD14	11	#B973FF	-11.3661422201351	1.74389200771425	3.49182358282766	8.91087901105865	-13.5825202962607	-0.301192731422769	9.60518950963566	3.57006776110521
GTCTTTGTCGCTATAA-6	B naive	0.994297906477752	B.Naive	2	#F26439	-1.33245582067522	-12.1453915301504	9.85154238241872	-4.9091864872934	-1.31722490994626	-11.7256007798141	6.1137601807172	-9.73206460698256
GTAAGCAAGCGGTTAT-6	B naive	0.781115497913751	B.Naive	2	#F26439	-2.12375754797015	-8.58610350524809	9.79477491873464	-4.6451906014444	-0.481289853736694	-13.0468392975753	7.45178718114445	-8.43334806187758
TAGAGCCGTAACGTGC-6	B naive	1	B.Naive	2	#F26439	-1.6756265827373	-11.930100506896	11.4163884212371	-4.02490485200897	-2.33584742753201	-11.3932033188766	6.31188220525333	-10.4648298047365
CCTGTAACATGTTTGG-6	CD4 TCM	0.794245129950181	T.CD4.Memory	5	#009444	-0.776356286640494	5.68687146270845	-1.21373072367945	-6.17841971406952	0.624989698246186	-0.362089865667211	-4.4683030173724	-0.426042916613906
CAGTACCCAGGGAGGA-6	B intermediate	1	B.Activated	3	#992E46	1.34281354463545	-8.78879744445708	9.82934847372732	-4.53661931047455	1.44677049906558	-9.10933834390103	6.59401769185612	-5.60153377278456
TGAGGGAGTTACCGGG-6	CD14 Mono	0.969196272652075	Mono.CD14	11	#B973FF	-12.3736009069637	2.74312465751741	3.01750960844716	7.84029852857574	-12.0960453054159	-2.2373401530212	10.9826843216474	3.99225938097826
GGTCCTGCACGTTACA-6	CD14 Mono	1	Mono.CD14	11	#B973FF	-10.8041657873348	-0.402102953547499	2.74828067320546	7.66854559888824	-10.6234367391317	-0.453139100981342	8.77937526250431	2.35084140078416
ACTATCCGTTTGTCTA-6	CD14 Mono	0.943897974344284	Mono.CD14	11	#B973FF	-12.0664720007137	1.09122824037645	1.81281652945241	7.4854315470694	-10.7018764516562	-1.50283950643002	9.52634067082951	1.87483668104997
CTGACCAAGGCCCAGT-6	B naive	0.81140067828423	B.Naive	2	#F26439	-0.861693448658317	-8.86831004058745	10.2458800365325	-4.61222351083771	-0.165688191935356	-13.3871741898483	7.58024615789005	-8.12296331151137
TATCCAGCATGTTTGG-6	CD4 TCM	0.961499383256921	T.CD4.Memory	5	#009444	0.625971131686837	3.9566337403116	-5.08545789223948	0.537379975223389	-0.411607464238937	0.0846165411049254	-5.67602138971737	1.53232478873125
TGACTTAAGTGATTCA-6	CD16 Mono	0.793305919507818	Mono.CD16	12	#E680FF	-7.18634647810015	1.42612057293031	6.05173197287282	10.6960095118521	-11.0187604924887	3.51385921164097	6.75190848851749	6.46094572321764
TGTGGCGGTACCCACC-6	CD4 TCM	0.520037844636128	T.CD4.Memory	5	#009444	1.41690795934644	5.84502595031832	-2.55566129189768	-5.62554657945648	-1.12552349774533	1.05915707274021	-4.80786972498348	-1.52399230225691
CAGCTATAGCTTACTT-6	NK	0.752149091128767	NK	9	#8DC63F	12.9347439340397	-4.32131535446074	4.13616743582448	0.5031043242453	-0.641501536056335	8.38080066366733	-2.13920121645382	-10.3934978268922
TCTGTGACAGGAACCA-6	CD14 Mono	0.956011523204748	Mono.CD14	11	#B973FF	-12.2096490331844	1.73999684417818	2.57722607153615	7.67437159528717	-13.8819091817587	-2.00795346574246	10.7785617783124	2.90742313639513
GGTCAGGAGTAAGAAC-6	CD14 Mono	0.96268233568142	Mono.CD14	11	#B973FF	-9.99967092954668	-0.200268155688307	2.661223559558	7.68622290601715	-12.7077920934408	1.02612107916416	8.22008628392765	3.18401205317369
TCTAGCACAGAGGGAG-6	CD14 Mono	0.98207860338954	Mono.CD14	11	#B973FF	-10.9789418646053	1.29719715679262	2.54512467879018	7.52449118604645	-14.2285545369833	-0.884388209146845	9.27869815373966	2.69785177485338
GCCAGGAAGAGAGCCG-6	CD8 TEM	0.372916502361736	T.CD8.Effector	7	#1B75BC	0.0545724562450951	6.56892197692964	-2.58123573762217	-5.81739914903656	-0.0375266479551151	-0.842476189894067	-4.36479263758114	-0.885398986178725
ATTGACTCAGGCCAAA-6	CD14 Mono	1	Mono.CD14	11	#B973FF	-10.6312779852107	0.26783026868675	2.9720214893218	7.77689253797516	-12.373965074703	-0.734159231943475	9.01160354161808	3.21088707224718
CCAAACTAGCTTAGTA-6	CD16 Mono	0.697540966954033	Mono.CD16	12	#E680FF	-7.76969999753985	1.0027945574579	5.30930223959646	9.90310275068268	-11.3957813283651	2.97085946722568	7.20838660741398	5.66128456370226
GCTCACAAGTCCTTCA-6	B naive	0.743775194519647	B.Naive	2	#F26439	-1.31549996816668	-9.86472899352934	10.2027443935271	-4.06047308931366	-0.495964159652527	-12.890440524382	6.97161645436832	-8.96825921757826
ATCCTGACAATCCTGA-6	CD14 Mono	0.961179797318757	Mono.CD14	11	#B973FF	-10.3699159094051	-0.128118908757231	2.1042338897582	7.48514925947174	-10.0770891210287	-0.888361156744348	8.94390887761661	1.77188002840868
AGGGCTACATCGCTTT-6	B naive	0.973795776852529	B.Naive	2	#F26439	-2.16591662847552	-10.9961414996329	10.2595042278167	-2.5506408263208	-2.33297209946805	-11.2656121857589	6.38928718114445	-10.4411758206666
ATTGCACAGTAACTCA-6	CD14 Mono	1	Mono.CD14	11	#B973FF	-10.4374856420711	-0.626257187479994	1.54059222239217	7.44266020765289	-13.7144754430502	0.278258322911871	9.0952579453046	2.65643632189623
CGCATGATCTGTTCAT-6	CD14 Mono	0.986696991207244	Mono.CD14	11	#B973FF	-11.0163649984554	1.6205125387964	2.60346880453786	7.82134901990875	-13.1947010060995	-1.26571643428265	9.81972713018009	3.18304192797533
AATGGCGCAGCAGGTA-6	CD14 Mono	0.978408414092172	Mono.CD14	11	#B973FF	-12.5997571417049	0.954391950016954	3.35421171683034	8.72477137556061	-12.9462564489096	-2.419231832785	10.8354379608686	3.11135327593675
AAGAATCAGGTCCACA-6	HSPC	1	Platelets	13	#6B1799	-7.64454121076617	10.5283145245371	-1.98138710957804	1.30756580343231	9.37810916693515	-3.90129643754421	3.34791130567142	0.392214713257462
CTACGAAGTCGCAATA-6	CD4 Naive	0.819740303162972	T.CD4.Naive	4	#81D08B	4.34954219377485	3.94265239799593	-1.81736454469004	-5.25370944032684	-0.0109388217552855	0.98111420794071	-5.24768953775814	-0.504895570117324
CAAGCTAGTTGCATCT-6	CD14 Mono	0.883774958513924	Mono.CD14	11	#B973FF	-10.5146693655208	-0.271161681765578	3.60607185858449	7.05433594694122	-13.7418745061606	0.236465751367224	8.40096969152042	2.68879925982347
AAGCGTTTCAAATCGC-6	B naive	1	B.Naive	2	#F26439	-1.3491774269298	-10.8183136645498	9.92178812521657	-2.96612751970306	-2.02122609822446	-11.4669490464157	6.33547658467838	-10.2026265881837
GCCTTAACAGGAACTG-6	CD16 Mono	0.519459025138622	Mono.CD16	12	#E680FF	-8.76014513456377	0.840555005913713	5.01260366934499	9.69607245435699	-12.4285915395468	1.71403831167759	7.68972224736759	4.7078601099669
GTTTAGCAGGTCCGTA-6	HSPC	1	Platelets	13	#6B1799	-7.64928287946734	10.5325841244516	-1.85326036912242	1.20574390401825	9.44042987616367	-3.94107037858425	3.31417579198429	0.401288149517686
ATTGCGCCAATGCGCT-6	MAIT	0.940655955978016	T.CD8.Effector	7	#1B75BC	-3.19992918455157	7.8388313587961	-1.48030790787974	-4.30117834100739	-1.7807835838049	-2.02449244336544	-7.51564293360165	-0.993243458110183
GTACTTCGTCATTACC-6	CD14 Mono	1	Mono.CD14	11	#B973FF	-11.8378228613094	0.660175019150713	2.16792216795644	7.52592741956696	-10.1350286504477	-1.31983578280865	9.39671821141788	1.7345023132979
ACCATTAAGCGAAGTA-6	B naive	0.967825823637607	B.Naive	2	#F26439	-2.2793349691585	-12.328106946105	11.3407811214324	-3.48888957986847	-2.46053295342618	-11.3790670044845	6.40914124990055	-10.4732068799318
AAGCTTGGTTAACAGT-6	B naive	0.788375054287964	B.Naive	2	#F26439	-2.43658966505083	-7.31327778732207	10.0463093807097	-5.27685320863739	-1.40752976147824	-13.422721446318	8.39569110417911	-8.64225423558363
AGAAGGTGTTTGCAGA-6	CD4 TCM	0.541851009406242	T.CD4.Memory	5	#009444	-1.38496679746661	4.86511939132784	-3.74012526971141	0.808941478633728	0.0882387781292841	0.41393196507038	-5.16750698542049	1.41017102972856
TTACACCGTTAGGCGT-6	CD4 TCM	0.552614433935117	T.CD4.Memory	5	#009444	-0.560808784599631	6.47560065353487	-4.63885411721507	-0.82667698825017	0.990108201816742	0.276707946496619	-4.26791840052059	0.964777109783799
CAGATTCAGCGAAGTA-6	NK Proliferating	0.953106535119813	NK	9	#8DC63F	13.5980349115178	-3.97844178115751	4.20709362524709	1.35861575117096	0.686864743545716	12.2881998412186	-1.46034150576046	-11.1593192838014
AATTAGGCAGTACCGT-6	B naive	1	B.Naive	2	#F26439	-1.54172236406359	-9.74720389282133	10.9142302562591	-3.59525144586578	-1.97896497456723	-12.0644498475021	6.99525231862614	-9.95540464146742
ATGGCTAGTTTGCAGA-6	CD14 Mono	0.923891745177098	Mono.CD14	11	#B973FF	-10.0990066000179	-0.136199868077299	3.17169943350515	8.41251456251129	-12.6923282644003	0.999003111558569	8.27071208501408	3.49109732882372
GTCATTAAGTTTCCTG-6	B naive	0.971530004717476	B.Naive	2	#F26439	-1.50866908514056	-12.1189423266592	11.0558041622039	-3.08391607294098	0.077190178051655	-10.6855826981491	5.06990403676578	-9.36112821324476
GTCAATATCTGGTCCT-6	CD14 Mono	1	Mono.CD14	11	#B973FF	-11.6513242193416	0.262989157086351	2.95864382284841	7.52502047529205	-10.2222068807333	-1.2158267505592	9.29900092626163	1.73198890463701
TTAGCCTGTACGTTTC-6	B intermediate	0.999999999999999	B.Activated	3	#992E46	1.16659330642667	-8.96893031036284	8.66008749502859	-5.47610533723846	-0.160371308609779	-9.46594959573208	6.69536561513493	-5.91621673329481
CGTTATCGTACAAAGA-6	MAIT	0.972752879564557	T.CD8.Effector	7	#1B75BC	-3.17489118063006	8.25671713913057	-1.45536753636637	-4.55475032815948	-1.66425876824551	-2.14945834950863	-7.49948006128719	-1.01321041806349
AATAGCTGTTCATTTG-6	CD4 TCM	0.718320384923701	T.CD4.Memory	5	#009444	-1.13157839262041	5.15214531982515	5.66491356390676	10.282667035961	-3.31079249589139	-5.19955116586147	6.89876718068668	6.29003393427721
TGTGGAGCAGGAACTG-6	CD14 Mono	1	Mono.CD14	11	#B973FF	-12.011878914471	0.383300011253097	3.37959590452871	7.87139594068512	-14.2770317098349	-1.01889407710491	9.60023135686466	2.48948800341478
TCGTTATTCCTGGTGA-6	B naive	0.845928560001715	B.Naive	2	#F26439	-1.32710117780718	-11.9716520968619	10.4989928295012	-3.14314830789581	-2.81296591965848	-11.1762605317062	6.60205668950626	-10.8567422650636
CTAGCTTGTTACCGGG-6	CD14 Mono	0.989811867978418	Mono.CD14	11	#B973FF	-12.002921051617	2.48543565834139	3.84237995642385	8.29644667615875	-12.8908651372641	-2.15362924413143	10.8848783447797	3.64758860842577
TCGTTATTCCGCCTCA-6	B naive	0.95736542273872	B.Naive	2	#F26439	-2.72047395193133	-8.56855971252348	10.0683440257903	-3.32329500207916	-0.164080997392471	-13.4665599472946	7.63863105321476	-8.36144006474623
ATTCCTAGTACAATGT-6	NK	0.534498331093353	NK	9	#8DC63F	12.5590897134587	-4.0401592913809	4.42642632025442	0.526007528209534	-0.610634078666504	8.36287254019321	-2.34363465761593	-10.4689143918336
ACTTGTCGTAGTTGGC-6	CD14 Mono	1	Mono.CD14	11	#B973FF	-11.8396291204647	0.0897608038244035	2.69759359854421	7.43750750532135	-11.090369989559	-1.04301333503185	9.16603297734806	2.20432960764757
GGCTATTAGTGAGAGC-6	B intermediate	0.964488141440505	B.Activated	3	#992E46	0.647688024406106	-9.38939482604887	8.68198576468191	-5.44230950365082	2.39038057120151	-9.43947464303433	6.3141996338422	-5.47218120320448
CAGGTGGAGTGAGGTA-6	CD4 TCM	0.711212960446674	T.CD4.Memory	5	#009444	1.64405935323682	4.72213404739473	-1.63376090031901	-5.53775990495697	-0.453821470424469	0.962749778466833	-4.90761881327084	-1.12731135113844
AAAGGTTAGCTCCTAC-6	CD14 Mono	0.996280662488645	Mono.CD14	11	#B973FF	-11.5260877081111	2.95552080238436	1.5750111629363	7.48590933790192	-12.29370289056	-2.28690332250057	10.4223892166669	3.79938399569383
ACTTGAATCCTAGTCC-6	CD14 Mono	0.97176988666998	Mono.CD14	11	#B973FF	-12.0617942281917	1.01527690256212	2.2158655216094	7.46911894788727	-12.92758255212	-1.97548133210598	10.2864992096479	2.47269475237718
TGAGGTGCAGCTACGT-6	B naive	1	B.Naive	2	#F26439	-2.9564430185512	-11.1174030963125	10.0455311824676	-4.0576068211557	-2.39453153817349	-11.6486077912277	6.68848247075626	-10.4161170743287
TTGGCGGGTTTAAAGC-6	CD14 Mono	1	Mono.CD14	11	#B973FF	-12.5920676656917	2.0242949065027	3.3307689716216	7.65796648969635	-13.1848218938559	-2.4312666066116	10.9656764938886	3.16383206621996
AAGCGTTTCAATGAGG-6	CD14 Mono	0.970627611416063	Mono.CD14	11	#B973FF	-12.0008840032772	1.15231340492342	2.95264449614248	7.69664275159821	-13.1518371602743	-0.792000920338022	9.72285098577091	2.82496201769701
ATTTGCAAGGAGCAAC-6	B naive	1	B.Naive	2	#F26439	-1.77954906904253	-10.227653569335	9.1659592677947	-3.54340065011993	-2.37210636346036	-11.7220988877243	6.71995276952335	-10.3898061536134
TGCTGGATCATTGACA-6	B naive	0.809743869290254	B.Naive	2	#F26439	-2.11508149587664	-10.3288403216543	9.78861990469655	-3.84747779855743	-1.44476287572079	-11.9098106034225	6.81619567418644	-9.63477552159437
TTGTTCCCAACTAGGG-6	CD14 Mono	0.979633420180707	Mono.CD14	11	#B973FF	-11.5944871374324	0.0759960647878434	2.42718997496328	7.56207072248444	-10.0102642080038	-1.22173214034496	9.29999846959659	1.59960710780016
ATCCCGCGTTACCTGT-6	B naive	0.889993826797411	B.Naive	2	#F26439	-1.06196112119707	-9.72115237152006	10.9544991542693	-4.98446333894745	-1.99380021302396	-11.9134784348434	6.84485597158024	-9.93804872258314
ATCACAATCCGCTAGA-6	B naive	1	B.Naive	2	#F26439	-1.61981255495104	-10.6967659655752	10.4641903926726	-2.60025287160889	-2.44635992257291	-11.5767894394821	6.5448076202924	-10.3930085919679
GGTGTTGTCTAAGTCA-6	B intermediate	0.83364639545184	B.Activated	3	#992E46	0.260114171270997	-8.91132075225737	9.59511557120046	-2.70425570497528	-0.313714106962021	-10.3538547165817	6.81984824681827	-9.32667291386732
CAGGAAGGTGTTGTGA-6	CD14 Mono	0.991004213079134	Mono.CD14	11	#B973FF	-11.9964951940731	1.19216220939729	1.99456539648733	7.4317730616568	-13.8910987874716	-1.1041426666206	9.9071590378339	2.5851589419066
CGGCCATAGGTTAGCT-6	CD14 Mono	1	Mono.CD14	11	#B973FF	-11.6266402670101	-0.108903354758284	2.38960495489797	7.55055510511383	-13.3763072988241	-1.60175985173641	9.59965438390324	2.40265166537157
GAAGTGATCTACCTGC-6	CD14 Mono	1	Mono.CD14	11	#B973FF	-11.6726140447811	-0.117504841441176	2.90764012831411	7.9520834635733	-14.1990545293539	-1.08313852624355	9.67857474828312	2.49239408747545
GCAGGAAGTAATCCCT-6	CD4 TEM	0.699399576648586	T.CD4.Memory	5	#009444	-2.38937468015703	7.21972411239717	-4.63644608956614	0.439026946925964	-1.30141251294308	-1.38192153052746	-6.55275183176449	-0.553946020442336
ATATGCTCAGCAACAG-6	B naive	0.913839767357106	B.Naive	2	#F26439	-1.85183233701739	-9.59666926299956	10.7173308421966	-3.64978039751068	-2.70324330537015	-11.5334916718429	6.72540587926456	-10.5406802914918
ACCCTGTTCCTCACAC-6	CD14 Mono	1	Mono.CD14	11	#B973FF	-11.6727237173274	-0.0210654202642653	3.07735529440603	7.90382563581451	-14.1425693532675	-1.452843368811	9.81921214604923	2.23344838396898
CGCTAACCAAACCTTG-6	CD14 Mono	0.95999417434857	Mono.CD14	11	#B973FF	-8.7587575384334	0.527158000713327	4.77295341986379	9.53861701002106	-12.4143493673056	1.70885795279087	7.70180911565372	4.53893244044176
TTACAGCAGCTGTCAG-6	CD14 Mono	1	Mono.CD14	11	#B973FF	-10.8014192053035	0.871399515515306	3.91698303717336	8.17503058423981	-14.2203224202841	-1.0248745687431	9.4961597397382	2.6099723555266
TGTTCCTCAGGTTCAC-6	CD14 Mono	0.999999999999999	Mono.CD14	11	#B973FF	-11.7759112783626	-0.0148499373140548	3.07690587538442	7.36957442274078	-10.7778184911459	-1.28621196822582	9.21902293706486	1.96978068129411
CTGGACCAGCTAATTG-6	B intermediate	0.951944404481079	B.Activated	3	#992E46	1.04566340959516	-8.6378966036978	9.19845381277761	-5.45862067232147	1.06886012347049	-9.30689388589321	6.64135856175968	-5.68794810994276
GCGCAAACACCTGGTG-6	CD14 Mono	0.984767791880416	Mono.CD14	11	#B973FF	-11.7353286215022	0.607166522389391	2.6926390220519	7.72294699659332	-14.0021503469198	-1.11962711886822	9.67584247136661	2.48148834483019
AACTAGTGTCCGCTGT-6	B naive	1	B.Naive	2	#F26439	-1.79416913473162	-11.4017401400748	10.100455193698	-3.10766232500092	-2.69832186906033	-11.3441825516647	6.59025020146915	-10.6903156064332
GGCTCAATCCTAAATG-6	B intermediate	0.966467944361291	B.Activated	3	#992E46	-0.275174684162467	-9.35947615539458	10.0922984172698	-4.35743821153656	-2.51349930970364	-11.8945451386398	7.0147759392316	-10.2541774533571
TACCGCAAGGTCAAAG-6	CD4 TCM	0.944106893691252	T.CD4.Memory	5	#009444	-1.67885214769396	4.21776431167696	-3.03835377198496	0.884152526759949	-0.207771380826767	-0.00493848399578256	-5.44117670511654	1.7072007633864
AAGCTATGTACCGTTT-6	B naive	0.905294739446437	B.Naive	2	#F26439	-2.46003956281695	-11.194242543334	10.0219048549529	-3.27766001710907	1.62004370482272	-11.5154472001022	5.08491010213444	-8.110926987964
ATTTGCGCATAAGTTC-6	CD14 Mono	0.974061083658684	Mono.CD14	11	#B973FF	-10.3632850118831	-1.02928049003508	2.36389818686208	7.48599040021881	-10.8639543554037	-1.31524193362652	8.69431132817814	2.08003341929308
CTCCCTGAGGAGCAAC-6	B naive	0.933731241622105	B.Naive	2	#F26439	-2.22595424139056	-11.8774767581167	11.1952094127532	-4.70018804559723	-0.666138996764953	-11.9837251313156	6.20513791585514	-9.24687135441908
CCTAAGGTCAAACACC-6	CD14 Mono	0.979915683764338	Mono.CD14	11	#B973FF	-10.1383628317073	-0.0743845168295119	2.94171586531362	7.68912589063629	-13.711216737911	0.109843074517859	8.4791109039838	3.06208026186815
CGAGCGAAGTGCACGC-6	B naive	0.809766661560041	B.Naive	2	#F26439	-2.93591064893755	-8.74038130676176	10.5670432140227	-2.9565440464975	-1.68860738484555	-11.7807088501876	6.95292253041813	-9.53264272435316
GTACTTCGTAGGTTTG-6	CD14 Mono	0.983641831377688	Mono.CD14	11	#B973FF	-11.827212280865	1.60009246433351	2.34916677969655	7.53074919691071	-12.0507886907309	-1.81558448152004	10.5172435715253	2.54755246416917
CGCTTACTCCCTCACG-6	CD14 Mono	0.992324315144549	Mono.CD14	11	#B973FF	-11.1988572546199	-0.327610260600111	2.70375814932546	7.99560915937408	-13.3497751256674	0.134202896791113	8.96415252233097	2.80707418696275
ATGCCTGAGCCTGAGC-6	CD14 Mono	0.967988713981175	Mono.CD14	11	#B973FF	-10.8630742498592	1.55112796390627	3.77586260336599	8.29156004896149	-13.9115665456503	0.155823051171912	9.07558650518009	3.107996342343
TACCTTAGTGAGGTGA-6	B naive	0.646198374061442	B.Naive	2	#F26439	-0.00274548613581005	-9.80517584716704	9.35624590414724	-5.19929993639008	2.01002282889194	-9.83218914346157	6.0706693604047	-6.0905412457765
TCATTGCGTAATCCCT-6	CD14 Mono	0.991908897817671	Mono.CD14	11	#B973FF	-10.2992915579036	0.0131369170007493	3.99932613867483	8.56715762128815	-13.4680994054525	0.277249991136206	8.36633128667423	2.82961022631517
TTTCTTGCATCTTGAG-6	CD4 Naive	0.962878336296047	T.CD4.Naive	4	#81D08B	4.58442979371992	2.50907867515657	-7.75910386544505	3.04831087102875	2.53714246542758	2.90385192556919	-4.22692375635555	4.98463356272569
TAGGCTGTCCAGGGAG-6	CD16 Mono	0.191035140424481	Mono.CD16	12	#E680FF	-9.12013143980059	1.98001783454988	5.63833323019704	10.2199276637076	-11.0457704564779	3.04536026640476	7.76460809255192	5.77908432261339
GTTTCTAGTATTTGGG-6	CD4 Naive	0.581028485263284	T.CD4.Naive	4	#81D08B	5.5333190492436	1.51613836849306	-1.55511316758433	-7.30398524293915	0.720067808941071	4.62246125860752	-7.18876963114193	4.26577770487657
GCGAGTGAGTTATCTC-6	CD14 Mono	1	Mono.CD14	11	#B973FF	-11.6556643911556	1.28690361345384	3.60757604140005	8.52671992292389	-13.3710010549276	-1.42975419835507	10.0535213425214	3.47270929591051
CTCTATGTCGGGACCT-6	B naive	0.866114433419961	B.Naive	2	#F26439	-2.27621097051653	-11.0298481646719	9.97973528403005	-2.65822566041962	-1.45410852639371	-11.2645888932174	5.96129817510197	-10.0022519849122
GAAGGCTAGTCCTGAG-6	CD14 Mono	0.976144017927887	Mono.CD14	11	#B973FF	-10.3122434087947	0.993444794064501	3.74176922339162	8.50606047620758	-13.8742349645346	-0.611338124436723	9.04897040868351	3.34721028582445
GCAAACCGTGTCCAGG-6	CD14 Mono	0.900571980776856	Mono.CD14	11	#B973FF	-11.9641789861873	3.00250356758211	2.75927725332937	7.26901900281891	-10.5992448827475	-1.53380125836788	10.348185725456	2.58029234186998
TCAAGCTAGGTTACAC-6	B naive	0.603560033592616	B.Naive	2	#F26439	-2.41104025327715	-9.84275538360503	10.1061543514129	-4.29375136384979	-0.430496682807739	-12.78859478311	7.07440585637638	-8.6193498395265
CTAATAGTCTAAGGAG-6	CD14 Mono	1	Mono.CD14	11	#B973FF	-11.9477595754817	0.301687278991678	2.65944877165517	8.47706973066315	-13.8459871312826	-1.76008969621121	10.1757709457929	2.46364629046312
GATTCAGGTATTGGAT-6	CD14 Mono	0.629036854829307	Mono.CD14	11	#B973FF	-10.6341323324397	2.52936690414522	3.25364437597951	8.2264565180777	-12.4891517659872	-0.274778024119722	9.4118730499799	4.37168752924791
CAATCTAAGGCGTAAA-6	B naive	0.846717838507317	B.Naive	2	#F26439	-0.546572453613609	-11.1353207293692	10.9750536968108	-3.96802390108124	-2.69651799409085	-11.6621175415939	6.87097281957218	-10.613371255237
GCCTCGACATCACAGC-6	CD14 Mono	0.970165934050243	Mono.CD14	11	#B973FF	-12.0203637548641	1.69366365039919	3.62379208105764	8.33893763532623	-13.6078413030356	-2.26770311669766	10.8769571259076	3.12934529559007
GCTAGCCAGGACACTT-6	B naive	0.990875593403849	B.Naive	2	#F26439	-1.82685965978655	-10.2805367175284	11.1655777980681	-4.23890460023895	0.933984527900879	-11.5491824753708	5.8328034355695	-8.39514482243666
CCACATTGTTCCATTA-6	CD14 Mono	0.987375451796769	Mono.CD14	11	#B973FF	-10.5273694463924	0.495998435860613	3.9255971004363	8.77034747114166	-12.2187822362631	-0.608951122326242	9.08894652867863	3.47150552050462
CAATCCTGTTGTTGGA-6	CD14 Mono	0.959058236900874	Mono.CD14	11	#B973FF	-11.4711293646053	2.72160237396333	3.6937057067748	8.91222941389069	-12.1354167958944	-1.08516287879406	10.3942815735395	4.44131624476305
GCTCTGGCACGTTACA-6	CD14 Mono	0.991568335943204	Mono.CD14	11	#B973FF	-12.0784310766414	-0.149913704747221	2.26225319403371	7.89005553235992	-12.2867105504721	-1.11150711850582	9.57287044072697	2.82049143092027
GGTGATTTCGGGCCAT-6	CD14 Mono	1	Mono.CD14	11	#B973FF	-11.6876754232601	-0.0684553447904799	3.57282248038015	8.18069827070221	-14.2335260411947	-1.17808806971966	9.54845065618107	2.56453740374437
AGTATAGCATGGCCCA-6	MAIT	1	T.CD8.Effector	7	#1B75BC	-2.93638724767718	7.96542685592745	-1.54315576058665	-4.54833543787018	-1.20373563973599	-2.23418063001095	-7.25549726938656	-1.21989631875166
CATTCCTCACTCAACA-6	B naive	0.978437722620104	B.Naive	2	#F26439	-2.35349077665362	-10.267165249938	9.84925547140798	-3.22939885149017	-0.514416804000671	-12.5171561844772	6.59061450505802	-9.08143747075209
TAGGCTAGTAGGTGTC-6	B naive	0.851804073325008	B.Naive	2	#F26439	-1.84590000593218	-9.35124594604399	11.384146599948	-3.38693273553864	-1.53608219830685	-12.3445945389694	7.00508660817692	-9.57318818791518
ATCCGTGAGCCTCTCG-6	B naive	1	B.Naive	2	#F26439	-2.71975058996233	-10.2635737124624	11.3764866878386	-3.61508906373993	-2.70020847527676	-11.4243198044723	6.70735234761784	-10.6200164578737
CACAAGCGTAAGGTCC-6	CD14 Mono	0.932290145557516	Mono.CD14	11	#B973FF	-8.85807127439532	0.447834083085993	4.86167231100759	9.41940295209869	-12.9346359273642	0.756451546388281	7.61334962392399	4.34979927317491
CTAAGTCAGGTCAAAG-6	CD14 Mono	1	Mono.CD14	11	#B973FF	-11.8228349157527	0.371529531872013	2.19731011885366	7.6622360896109	-13.5332582494467	-1.4247939594215	9.95256156468937	2.71949875132433
CAACCCTTCCGGTATG-6	CD8 TEM	0.911885450072109	T.CD8.Effector	7	#1B75BC	1.80119579351392	8.90376656616304	-2.66122517091075	-5.49513066301361	-2.45511679856473	3.56199353857578	-4.70539598917416	-3.76427352650771
CGTGCTGCAGTCTAGC-6	B naive	0.821727969667298	B.Naive	2	#F26439	-1.41466040098223	-9.75804335510161	10.2723998119231	-3.53307235727325	-2.61895780770474	-11.8848758347458	7.08149690175602	-10.4188693784059
TTCATTCAGGGCCATC-6	CD14 Mono	0.956408894845091	Mono.CD14	11	#B973FF	-12.3547372289852	1.06274914110277	2.87157001990041	7.64819991102203	-13.7757366201132	-1.31418860034405	10.0937034561689	2.67607915179125
TTGCCCGTCGTACCGA-6	B naive	1	B.Naive	2	#F26439	-1.9832620092586	-10.0587721530142	9.99553957480154	-4.77302134523407	-1.86294882504636	-12.1058536179489	6.81781549001285	-9.57246816380629
TTTGGTGCAGGAACCA-6	CD14 Mono	1	Mono.CD14	11	#B973FF	-11.0362376638606	-0.714908904189131	3.2417751838561	7.26976286878571	-11.7982862493246	-0.121512652201044	8.80067271733829	2.58496343867174
ATTAGCGGTATTGGAT-6	CD14 Mono	0.965181222629124	Mono.CD14	11	#B973FF	-10.7753667303279	0.371571389233806	4.06593981283864	8.93645464887604	-13.5622289678305	-1.14212036208569	9.46530360723087	2.98143327013841
TTGGATCAGGTTAGAG-6	B intermediate	0.694558717060293	B.Activated	3	#992E46	-1.59630841695818	-8.68256003295805	10.7617339183684	-4.65648282060638	-0.845404376670654	-12.904151500029	7.26982802892277	-8.98942506535658
TGGATTGGTTTGGGCG-6	CD14 Mono	1	Mono.CD14	11	#B973FF	-11.4925860830501	-0.182513481730482	2.77734771269521	7.73430048933014	-13.8852623006552	-0.920361996454584	9.68757743382999	2.3126295782744
TATTTGCTCATTTGTC-6	CD14 Mono	1	Mono.CD14	11	#B973FF	-12.1352281042293	0.290998374318817	2.86062422293386	7.63209902753815	-14.1846683522909	-1.41924125031887	9.9615270569379	2.51600682513109
CTCTAAGCAGGTTACC-6	B naive	0.907148674114016	B.Naive	2	#F26439	-1.49075931989703	-10.8429747286978	9.69225874441823	-2.73364806661621	-2.12897711007291	-11.5968881257003	6.60647410893986	-10.3048461697877
GTTTATCTCTTTGTAC-6	CD14 Mono	0.990615257200686	Mono.CD14	11	#B973FF	-12.3054332205013	0.782359712964037	2.86679950255117	8.17324244489654	-12.6992834111898	-1.74132865743099	10.4740802719648	3.11065804736009
ATGGCCGGTAGGATTT-6	CD4 TCM	0.620289630870488	T.CD4.Memory	5	#009444	-0.447994119758933	6.31262200439546	3.80112734335622	6.41943633069977	-3.60292105881863	-4.98388439492642	-4.58780937647274	-0.242372485238403
TTGCAAGGTCACAGCG-6	CD14 Mono	0.968061676795777	Mono.CD14	11	#B973FF	-11.9239854284481	3.19698160255525	3.09316101568899	7.64256083478912	-12.9482248326986	-1.82720702962338	10.9078351929242	3.81775820032945
CCCTCATAGGTCCTAG-6	B naive	0.877723700577292	B.Naive	2	#F26439	-2.39801949941668	-8.88798052703764	9.69590559500417	-3.0184439469339	-0.222653692051704	-13.3887658722824	7.58427447820255	-8.22820699437269
CTACGAAGTTGCGCGA-6	CD16 Mono	1	Mono.CD16	12	#E680FF	-7.36790842496905	1.3666998680887	6.05027571219167	10.5182827662466	-10.9261215230673	3.48627632780613	6.77541703725407	6.47021257655016
CAATATGTCCAAATCA-6	HSPC	1	Platelets	13	#6B1799	-7.64287037336382	10.519639902955	-1.83141931992808	1.21973311414703	9.43333740027255	-3.93493944482266	3.32794804120609	0.387246517103822
ATCATGTCAATTTAGC-6	CD14 Mono	1	Mono.CD14	11	#B973FF	-11.7999629446224	-0.0995516542139266	2.73985233801565	8.39199244489654	-13.9986255666464	-1.12074071244656	9.81256694341251	2.29437958971849
TGGTTCTGTAGGTTTG-6	CD14 Mono	0.968473077877201	Mono.CD14	11	#B973FF	-10.6652364202693	0.68565260732744	3.91467323797902	7.97060667982086	-12.9376361867636	0.805079638200415	8.63494319463322	3.86610471979967
GCCACTAAGGCCAATT-6	CD14 Mono	0.978879098717262	Mono.CD14	11	#B973FF	-9.97219175779375	-0.225092417353651	2.19616022604665	7.70333086957916	-10.6117628118246	-0.158061505121576	8.77312774205753	2.15650832430711
AAACCGAAGTTTGCGG-6	B naive	0.886277237766419	B.Naive	2	#F26439	-2.2553133436397	-11.9800091448965	10.7664174129363	-3.51298392305389	-1.15612428395444	-11.6066146500534	5.60414094472477	-9.68377435429701
AGCACTTAGAAGCTAG-6	CD4 TCM	0.704810218712696	T.CD4.Memory	5	#009444	1.27257757699934	4.50913899505708	-1.06784471970835	-7.49002564439789	1.18163985998935	1.41162329836429	-5.28026466822079	2.78782260195604
ATGCCTGAGTAGCTTA-6	B naive	0.819329934819529	B.Naive	2	#F26439	-2.65037602865252	-11.6745777789297	11.0900391628142	-3.88978136072174	-1.67562728135281	-11.0819965012497	5.62918586278507	-9.78936994298109
AATCTCAAGGGACGCA-6	CD8 Naive	0.67486246569309	T.CD8.Naive	6	#76ACD7	5.26646380937544	-0.960137313956282	-0.893390388310343	-8.04030001649872	1.6003883579523	4.8115324370438	-7.07117538904598	3.99757301585069
GGATGAATCCCATAGG-6	CD14 Mono	0.987944592921826	Mono.CD14	11	#B973FF	-10.2696446844295	0.77326264346216	4.22597923773488	8.7811440180777	-11.55821876733	1.12283199949802	8.35517138982365	4.30892336146227
GTTAAGCTCACAGCGC-6	CD14 Mono	0.669635695284999	Mono.CD14	11	#B973FF	-10.8517341085628	2.8928880032358	4.37220993536672	9.2018450449942	-12.408521463558	0.149165033536566	9.52666873479435	4.71598732249132
TATAGCTCACGGTACT-6	CD14 Mono	1	Mono.CD14	11	#B973FF	-10.7347001501277	-0.460456258410475	3.54853001135549	8.63018118848785	-13.6396339437216	-0.75777539686619	8.97872180486271	2.84828459994188
CGATTTGCAGTTTGGC-6	CD14 Mono	1	Mono.CD14	11	#B973FF	-12.3931674429134	-0.144788569563887	2.60264673727712	7.45402705183014	-13.461126138851	-1.80445545987545	10.0009366943891	2.1361957766234
AGAGAGGAGCTCCCTG-6	CD4 TCM	0.88650538547655	T.CD4.Memory	5	#009444	2.213019066219	3.1882080372629	-4.78746900063792	0.608900899791565	0.384370545461838	1.11576265020908	-5.38402204966	2.53279816882005
TACAGCTAGCAGGCCT-6	CD4 TCM	0.980527205339455	T.CD4.Memory	5	#009444	-1.2973569103435	5.88724940384004	-3.42999085885325	0.864479656123962	-0.666838159248169	-0.869059146208154	-5.81230955576351	0.522054699820191
AGGCTAAAGCCTGGTA-6	B naive	0.999999999999999	B.Naive	2	#F26439	-2.45966381513628	-8.2181492510977	10.5817336131926	-2.85664594659821	-1.89624171464139	-12.9233842499679	7.93714351201603	-9.30248105748305
TTGGCTACATTATGCG-6	CD14 Mono	1	Mono.CD14	11	#B973FF	-10.8951215215877	-0.562967723959944	3.327150254428	8.16799246778473	-13.9616630574911	-0.153077036899912	8.59104651952335	2.61108791605821
CAATCGCCAGAATGAC-6	CD4 TEM	0.479745081777042	T.CD4.Memory	5	#009444	-0.640770740146964	6.18825381363008	-4.0732997367982	-0.552436684465561	1.96260494978732	-0.091703832907068	-4.14016323542049	0.927424130600602
GATTGGCGTAGTAAGA-6	CD14 Mono	0.972092531996188	Mono.CD14	11	#B973FF	-10.5101651617244	1.40237360561464	2.45647182959279	7.64438616743073	-13.0939128896444	0.370089828210486	8.85578460240909	3.39835917727342
ACTCGCTTCATCCTCA-6	CD14 Mono	0.988440585908252	Mono.CD14	11	#B973FF	-12.4125689932064	0.767939918881395	3.41605988043508	8.06617342939361	-13.2591712972372	-1.68058699445187	10.4015943481977	2.86435258166185
AATCATGTCCTAAATG-6	B naive	0.771461153155015	B.Naive	2	#F26439	-2.41822189771685	-9.19758517181303	10.1044158031341	-4.42553914079681	-2.17753796784573	-12.2373080857223	7.25083989644596	-10.0110515378297
TCAGGTTAGTCCTGAG-6	CD4 TEM	0.523662073919018	T.CD4.Memory	5	#009444	1.57415133035627	5.21810715759371	-2.70273336869517	-6.35373175630585	0.315122495010559	1.34110039396824	-4.69595222925594	-1.34781098588118
GACTATTCAAACATAG-6	CD14 Mono	0.974653165808866	Mono.CD14	11	#B973FF	-8.81457418882403	0.879792803173998	4.26794376867971	8.4662550639151	-12.6890047094076	1.27919429464878	7.75112933660099	4.68086445109239
CTCTCACAGGCTAATC-6	CD14 Mono	1	Mono.CD14	11	#B973FF	-11.49786657774	-0.605518585795424	3.808839707553	8.19539534559235	-13.8341320058554	-0.388991513115751	9.3618709518964	2.73137843386522
GTAGGTGCACCTCAGG-6	B naive	0.856959916686014	B.Naive	2	#F26439	-1.53002197229418	-12.2655058566275	11.1843260814544	-3.86655557641998	-1.28013425080472	-11.089041293425	5.25991887593815	-9.8080819867433
TCCTTAGTCGTGCTTC-6	B naive	1	B.Naive	2	#F26439	-1.6687095829204	-11.2917881671133	10.7149609615203	-4.70017040262238	-1.06196027009183	-11.1613088257736	5.54807776952335	-9.74781549199232
GGTATTGGTTACCTGT-6	CD14 Mono	0.885080063886099	Mono.CD14	11	#B973FF	-11.7103719183162	2.97153966987703	1.813562779605	7.65490900983795	-12.8394783040732	-1.90874999837338	10.916334338432	3.85147440211168
TGGTTCTGTGAGGTGA-6	CD14 Mono	0.960768222243097	Mono.CD14	11	#B973FF	-9.53903574430498	0.668132507449129	4.33158054846486	8.9819849680899	-13.064379503414	0.604624687867773	8.55960864568302	4.03940045611253
CGGTTATAGGATGATG-6	CD14 Mono	0.863170210506689	Mono.CD14	11	#B973FF	-11.4930819936946	1.73628800476167	2.48823919790944	8.10508620252594	-13.5460441610067	-1.10519212560116	10.0608360245282	3.36262762324205
TCACTGACACACAATT-6	CD8 TCM	0.40811364197499	T.CD8.Effector	7	#1B75BC	0.512806647185952	6.42716496551607	-1.37086197835246	-7.61864388475433	2.08141464979953	0.539199053483618	-5.26157694315365	0.225154392060549
TAACAAGCATATAACC-6	B naive	0.856099493387367	B.Naive	2	#F26439	-0.720532841320365	-10.112250393981	9.56620684164724	-4.97937071809784	-0.176409726425941	-11.8815646775192	6.5383674576337	-8.83348310216078
CCTCAGTTCATGTTTC-6	B naive	1	B.Naive	2	#F26439	-1.83455509626421	-11.3466015521231	10.8103303005095	-3.11339986810699	-1.36623125283414	-11.5261064179367	5.91797513509342	-9.89723336918959
GGTTCTTGTCTATCGT-6	B naive	0.939701938640546	B.Naive	2	#F26439	-0.629762775535911	-10.7022677127066	10.3629750301238	-2.93524873743073	-2.70721011368924	-11.5911880143112	6.69860715413639	-10.5111211560548
CGTTATTTCCCGAACA-6	CD14 Mono	0.901306183712167	Mono.CD14	11	#B973FF	-11.1313161321834	1.59756320083711	3.01950898665151	8.52840125074371	-12.6403654119223	0.423192142682684	9.32094497228214	4.14951717631212
TGTCAGTAGTTTGAGC-6	NK Proliferating	1	NK	9	#8DC63F	13.6954641870305	-3.85577351486113	5.05418243902883	1.3471087168692	0.57296658547229	11.9826177947098	-1.75631075357845	-10.9722217343629
GTGTAACTCCAGGTTG-6	MAIT	0.789361075581089	T.CD8.Effector	7	#1B75BC	-2.60326642477068	8.30469744766329	-1.48460647565165	-4.39462054262177	-1.37964945046597	-2.10425633267819	-7.47461395716122	-1.05776691659102
GCTTTATTCCGCCTCA-6	CD4 TCM	0.90927454686254	T.CD4.Memory	5	#009444	-0.157950437898963	4.50130980575655	-4.96653756600657	-0.194654708004151	-0.541757752582367	-0.142962665123331	-5.65301781153133	0.995783088368088
TTGTCCATCCTCCATA-6	B naive	0.937854240510997	B.Naive	2	#F26439	-1.25030822240862	-11.7116299334707	10.4181870509978	-3.13929427156464	-2.51413898675137	-11.3772311814254	6.53557986760685	-10.4017986081422
AATTGACGTGTTTGTC-6	B naive	0.994466162602998	B.Naive	2	#F26439	-1.98562831365618	-11.4915047351065	10.1328848888274	-2.51031780729309	1.35819132120914	-11.6808162339157	5.25041217351505	-8.24494397862562
CTTAGGAGTGTGCACG-6	B intermediate	0.969455322856169	B.Activated	3	#992E46	1.14779382265058	-8.67505652343657	8.97155561941823	-5.79928696641937	1.25252504141635	-9.04153305367886	6.63505477452824	-5.46821296437392
GCTCCTTAGCCTGACA-6	MAIT	1	T.CD8.Effector	7	#1B75BC	-2.6777884432033	7.82287114227388	-1.81181666356364	-4.75991118440643	-1.03783421723538	-2.32242602185665	-7.22906761621883	-1.31363749726424
CCTGAGTCATTAAGCT-6	CD14 Mono	1	Mono.CD14	11	#B973FF	-12.0937356420711	1.7104623850641	2.8365382243987	7.86636435499176	-10.0864837667196	-1.27786690072476	9.55191916966984	1.72228801028124
CCCGCAACAGCACGAA-6	CD14 Mono	0.929491501073774	Mono.CD14	11	#B973FF	-9.48541731321368	-0.10485688483145	4.13720598715505	8.77001559247955	-12.6107147237509	1.09104639216007	7.94211596990177	3.90640103594652
AGGTTTGGTAACTACG-6	CD14 Mono	0.944158139866097	Mono.CD14	11	#B973FF	-10.0397443243221	0.487905451303461	4.58299007910451	9.48779379835113	-13.0590131780356	0.817620932298315	8.36567515874454	3.95009410158983
TAGTGGCGTGTTTGAG-6	gdT	0.622933511517629	T.CD8.Effector	7	#1B75BC	1.36588233030286	6.3122667607126	-3.54901060563365	1.06692373266205	-0.198337694093521	1.22247630281986	-7.0851448104327	3.91458618418565
TCACCTGGTTAGTTGG-6	CD4 TCM	0.756247279497031	T.CD4.Memory	5	#009444	1.65473418748823	4.71385996902559	-3.2262800644044	-0.895767805373821	0.425481150463288	0.667699157434119	-5.35941153025082	0.185180858348221
ACATTAGTCCTCACTA-6	CD8 TEM	0.837639801509962	T.CD8.Effector	7	#1B75BC	2.27424257314649	9.37706368530367	-3.28365025025645	-0.497063731050644	-2.60914569108182	3.8491882674271	-5.03566437220028	-3.87284744008192
CGTATTGCAGGACCTT-6	CD14 Mono	0.970677254820598	Mono.CD14	11	#B973FF	-12.1016740270809	2.77435248458956	3.46083441275319	7.6885508250235	-12.7457035085409	-2.23479646520077	11.1688425018842	3.80571782366625
GATCAAGAGGAGCAAC-6	CD14 Mono	0.899313084289135	Mono.CD14	11	#B973FF	-9.89747805082354	0.674724840765932	3.74413004416189	8.43401991834625	-13.4763410588949	0.367453216748846	8.5306770279462	3.76965844408861
GTTCTTGTCGGGCCAT-6	B naive	1	B.Naive	2	#F26439	-0.741344875927299	-9.96882635986235	11.4014596034881	-3.93109143266693	-2.30000405518704	-11.0558295853561	6.48304242635319	-10.4781802914918
TGGACTAGTTGGCCGA-6	CD4 TCM	0.407215758132522	T.CD4.Memory	5	#009444	1.58052020585981	4.49356263244722	-6.85921296578684	1.81318127622589	0.839756856277649	0.093412100511206	-5.06800489878109	1.75890528933397
ACGGTACGTCAAAGAA-6	cDC2	0.968085942179567	DC.Myeloid	10	#9246FF	-9.5848597952083	-1.73215824996855	3.59439602392873	6.35032498350128	-10.2430999776571	0.661123930650366	7.5050594284589	1.73686921374193
AGTTGCAGTTTGAGCA-6	CD14 Mono	0.946750218389144	Mono.CD14	11	#B973FF	-11.9935044714168	0.470203825479486	2.87031593817434	8.31614863386139	-13.4093425771444	-1.44616532401501	9.93387336278507	2.5872603632628
GGTACCGGTTTGCTGT-6	CD4 TEM	0.489815061931292	T.CD4.Memory	5	#009444	-0.82421977006945	5.67885916793916	-5.97671803933421	0.202963228130188	0.238343576505844	-0.265488446516382	-5.26065187906674	1.0015796400725
GGTCTTTGTATTGTGG-6	CD16 Mono	0.987950113657845	Mono.CD16	12	#E680FF	-7.27056116544756	1.33839523161028	6.01067724722585	10.5431421946524	-10.8999650975912	3.46706455870212	6.77894992375919	6.36983501688829
TTCCCACAGAGAAGGG-6	B naive	1	B.Naive	2	#F26439	-2.64667601072344	-11.7930508319082	10.2793759395476	-2.97117412576691	-1.57498519627744	-10.6409698136276	5.8479697182233	-10.1706250928224
GTTAGGCGTGATGAGG-6	CD14 Mono	0.757736918993134	Mono.CD14	11	#B973FF	-11.5608624883846	2.87918108070467	2.64874687689504	7.37729441633209	-14.0898883840292	-1.15524232463299	10.6790334656293	3.75001394526354
TCTTTGTAGTCACCAG-6	Treg	0.266003666290153	T.CD4.Memory	5	#009444	-0.571528381939262	5.14675753677461	-3.35736665231028	-0.232161824798737	0.0515985140354082	-0.279156000179636	-5.08284502481869	0.869615791004807
TCGTTATTCCCTCAAC-6	CD14 Mono	0.532410516489504	Mono.CD14	11	#B973FF	-9.78923029386553	2.12449448669527	4.48938885229787	8.92190253248199	-11.055026819393	1.98935550375522	8.00902003789493	5.21966039912096
ACTTGCACACAACCTA-6	CD14 Mono	0.726079046615777	Mono.CD14	11	#B973FF	-8.97104830228838	1.59758215511415	5.14956799048147	9.81096732130035	-11.546873857662	2.67191737814487	7.83934516454288	5.3375159479796
TATTGACCATTGCGGT-6	CD8 TEM	0.380301630683763	T.CD8.Effector	7	#1B75BC	0.575687908296258	5.52160637939546	-6.86704787713328	1.35167037954315	0.490882346943085	0.453804671006811	-4.83060150598934	0.91504519955507
AGTCGCATCTCCTCTT-6	CD14 Mono	0.597191844653379	Mono.CD14	11	#B973FF	-11.1146649786189	2.87678235138033	4.4834150363799	9.16060816755279	-12.7773178121298	0.15449935122074	9.7460090591962	4.73158228175035
GGCTCACAGTTAGAGG-6	CD4 TCM	0.862853086066768	T.CD4.Memory	5	#009444	-1.95531315290484	5.83950656021211	-3.81113872033396	-0.537738655901108	-0.924222578689392	-1.06537979916989	-5.88810568308285	0.316394751530797
GGAACTAAGGGACCTC-6	CD14 Mono	0.742411937560658	Mono.CD14	11	#B973FF	-11.1140822836116	3.11275213325594	3.19392385977468	7.97586237897858	-12.5202491780966	-1.9885917313522	10.7101051285321	4.28972542063585
AAGGATTAGGTAAGGC-6	CD14 Mono	0.669507413509271	Mono.CD14	11	#B973FF	-11.1046332784847	3.2265152272043	3.36398211020192	8.45146452894195	-13.2300260564535	-1.21943587140499	10.4658119156415	4.55131637827745
TCATTGCGTTTATCTG-6	B naive	0.826253230043457	B.Naive	2	#F26439	-0.496033198471397	-10.2610588732901	10.258938698947	-3.0738364506723	-1.03606395928555	-11.9090095169967	6.13489741826603	-9.40162694676527
CGCTAATAGTGAACGA-6	B naive	0.885671486991447	B.Naive	2	#F26439	-1.89054603063616	-10.9979220095816	10.9879979183074	-3.34464371690765	-2.69774227349454	-11.5472083695358	6.61989135289738	-10.7094644330324
CCTTCAATCGCGACAC-6	CD14 Mono	0.950274299420089	Mono.CD14	11	#B973FF	-11.9969577261165	1.99938397968385	3.2873176624175	8.19303023328766	-12.8503492376059	-2.45725423173367	11.002199359184	3.35575139300218
CTGGACCAGTCTCACC-6	CD14 Mono	1	Mono.CD14	11	#B973FF	-11.3970736929134	0.878707641011217	2.94170489805898	8.28264510145172	-13.7027709981649	-1.89430731610714	10.1581413223798	2.72641670481554
CTTGTAAAGTAGGATG-6	CD14 Mono	0.991992337937196	Mono.CD14	11	#B973FF	-10.9629439779476	1.40236716831301	3.38423100012502	8.25604521741852	-12.5871236821859	0.563327490525854	8.98921508336613	3.64685070292345
CTGTGTGAGGCTAGAA-6	B naive	0.976956780632468	B.Naive	2	#F26439	-2.16690391981158	-10.6247368518057	11.5001505901214	-4.23515046129242	-1.74430089204007	-11.9800477631515	6.92142028356144	-9.84035432561049
GCTGCACAGGTCGATT-6	CD8 TEM	0.838586653838229	T.CD8.Effector	7	#1B75BC	12.833730750446	-4.33215386306669	4.23548784750661	0.558602089786377	-0.323776652499969	9.00259917898716	-1.91892569517544	-10.5425838254274
TCGCATTGTGAAACAA-6	CD14 Mono	0.854962122587877	Mono.CD14	11	#B973FF	-9.510094589825	1.23302047813509	3.95893278616628	8.53490817060455	-12.4662845632284	0.279817103582037	8.90250987554142	4.50115883128038
TACGCACCAGATTCAT-6	B intermediate	0.78091304412587	B.Activated	3	#992E46	-1.407919473286	-9.3999758425894	9.92068090933523	-3.57947075853363	-2.04120831696683	-12.0687652237838	6.94637984777042	-9.89387643559584
TTGGATTCATGGCCTG-6	B naive	0.770975398352143	B.Naive	2	#F26439	-2.28726596319231	-9.32270628845122	10.2745703746673	-2.78199100980774	-0.820859779998596	-12.8367095597213	7.17555064702579	-8.97183263524184
CTTGACGAGTCAGTAC-6	CD14 Mono	0.99055822161927	Mono.CD14	11	#B973FF	-11.3812331625179	0.158242785578706	3.09666052359304	8.31675803174957	-14.0476043721884	-1.14583879785	9.7834321930463	2.80819618479601
GTCCGTAAGCAAGACA-6	CD14 Mono	0.965991819583616	Mono.CD14	11	#B973FF	-11.2178687521175	0.679019921666124	3.53088083761892	8.33861338605865	-13.7149341603964	-0.368033029896604	9.18125743413517	3.15457856432787
CTGTACCTCGGTCAGC-6	B naive	0.973186333676901	B.Naive	2	#F26439	-2.09560794317278	-7.58465725814726	10.3832854320403	-4.51693141946808	-0.245213990494545	-13.6451821930832	8.09653110051701	-8.35122716649184
AATTGGACATAGACTT-6	CD4 TCM	0.781747325306961	T.CD4.Memory	5	#009444	-0.651955372925132	4.88480227554415	-3.86522993546763	0.883887882137146	0.14977302642173	0.332796930509222	-5.5257399604266	1.23807179705492
AGGGCTACAATTTGGT-6	B naive	0.856755820751469	B.Naive	2	#F26439	-0.950672216053336	-10.4140453997793	10.7465170909759	-3.291462783909	-1.13407426087552	-10.7309909470504	5.71535129094669	-9.79305494053969
TTCAACCGTGAGGTGA-6	B naive	1	B.Naive	2	#F26439	-0.643637187118858	-11.4660511676016	11.0688456584807	-3.77891386041656	-2.42422466485196	-11.0158162720626	6.33214015508243	-10.7086156628908
GAGTGATCATGTTTGG-6	B naive	0.561139953053345	B.Naive	2	#F26439	-2.01206750356707	-8.62098605071928	9.92366400259695	-5.03161824235931	0.550224790886109	-13.626859248442	7.69075746083805	-7.80079591496596
TGCACTTGTGGACCTG-6	CD4 TCM	0.404690266356334	T.CD4.Memory	5	#009444	2.77877932107893	-0.482277042025587	2.90370336073598	-0.401787017679367	-2.18157201020413	2.39349430723728	-4.85943966364315	3.79041516558519
ACTTGCACAAATATCC-6	CD14 Mono	0.727407853642311	Mono.CD14	11	#B973FF	-9.16090673887286	1.67961781585787	3.77095499533376	8.81253420820221	-12.0537956258505	1.840005575853	7.80762214208195	4.97411548869005
AGCCTCCGTTACCGGG-6	CD4 TCM	0.832155047775864	T.CD4.Memory	5	#009444	-0.949356264705985	5.91917698944185	-1.25028583508769	-6.14316761980072	0.529634068325226	-0.348612428469049	-4.81409483408382	-0.240266384917587
TGAAGGATCATTACAG-6	CD16 Mono	0.616780132599448	Mono.CD16	12	#E680FF	-8.33375544034991	0.827212834006288	5.27042427557668	9.97301852216705	-11.4396732351034	2.81986635847629	7.29165572667667	5.42688190714708
CCAACCAAGCTTAACA-6	CD8 TCM	0.544281798017591	T.CD8.Effector	7	#1B75BC	0.665665321712167	6.8540000256357	-2.36164864999095	-6.63066208848968	1.66899783404178	0.162274598317755	-4.52707605814388	-0.361946346598953
GCATGAAAGGACCTTG-6	CD14 Mono	0.979115364210287	Mono.CD14	11	#B973FF	-12.35324472868	1.26530932748888	3.18141975897512	8.16335570325836	-13.6137846013754	-1.39958816842495	10.4578916504438	3.00688469187608
CCTAATAAGCACGTTG-6	CD14 Mono	0.742656098964847	Mono.CD14	11	#B973FF	-10.4189452596858	2.19970625007723	4.55692186850271	9.43259894361481	-12.5108049413412	0.0963224761062987	9.20609492803165	4.66594946162096
TAAGCCAGTACTTCAC-6	NK	0.526048290177412	NK	9	#8DC63F	11.544909530048	-3.52867180740263	2.82995048063955	1.7153800677298	0.542716751411621	10.2950958602005	-2.99872379755428	-9.87630403264174
ATGGTGCGTACCAGGT-6	CD14 Mono	0.966244356075528	Mono.CD14	11	#B973FF	-10.97016710722	0.0203739639577653	2.76147666472158	7.80171763410553	-14.0305688878744	-0.738995344204294	9.30875987554142	2.72476613299242
CCGCTAGCATAAACCT-6	CD14 Mono	0.976616625383839	Mono.CD14	11	#B973FF	-10.949285454388	1.27257662380312	3.92921438711843	8.62862288465485	-13.8463161489218	-0.913253248495447	9.49298114324161	3.42068612353197
GAGCATGCAGGCTTGT-6	CD14 Mono	1	Mono.CD14	11	#B973FF	-10.7709435888484	-0.722261137122175	3.04001703757009	8.05252062787994	-13.8097341558188	-0.317338333291399	8.76546210790226	2.59486281649461
GTGAGGAGTCGTAAAT-6	CD8 TEM	0.946900152391931	T.CD8.Effector	7	#1B75BC	2.30327063119856	8.97583096588228	-3.45562371712962	-5.64507496843353	-2.63980870454007	3.93332904501499	-4.71449547266415	-3.88012588246474
TGGTTAATCCTCAGTC-6	CD4 TCM	0.494055383494512	T.CD4.Memory	5	#009444	-0.376220590706199	6.32738392913912	-4.48779162865916	-0.325096969700012	-1.0236430665701	-1.13879072741924	-6.00798206781796	-0.219305249291747
CTCCAAACACCTGCTC-6	CD16 Mono	0.985826164224913	Mono.CD16	12	#E680FF	-7.47222322904619	1.42176657283876	5.94389095801076	10.5030993174551	-10.8409002324789	3.46016114874424	6.8365385010297	6.28442299143663
TGACCAAGTAGGATCC-6	CD14 Mono	0.964558448333501	Mono.CD14	11	#B973FF	-10.1897134252742	-0.0990140203180526	2.22589602965078	7.84889018049225	-12.7182310125082	0.92525392695011	8.48178500676701	3.1459671236693
GGATGTAAGGGCTTTG-6	CD8 Naive	0.99592987463547	T.CD8.Naive	6	#76ACD7	5.10444407976118	-1.27224594985869	-0.789179892361551	-7.12864077577606	0.786426196411316	4.18680614157261	-7.38024931406429	4.34934770838609
ACTAACTCACTAAGTT-6	CD14 Mono	0.962177435082337	Mono.CD14	11	#B973FF	-9.82076639616045	0.648305350190141	4.40216770666799	9.17635046949371	-12.1363351842611	0.488485395150793	8.23327750707218	3.91107404009691
AGGACTAAGCATGTCG-6	CD14 Mono	0.849776066407636	Mono.CD14	11	#B973FF	-11.7555512853816	2.80593841636751	2.4093662788268	7.67591464033112	-13.3617837926596	-2.29965525941311	11.0983039810712	3.36251127497545
GTCTATGCACAGGAAT-6	CD14 Mono	0.959022249429378	Mono.CD14	11	#B973FF	-9.09388632261309	0.761494153386095	3.6520010520812	8.27750861158356	-13.3484008809774	0.44915711803974	8.50002212071964	3.93950259463182
TTCCCACAGGCATGAA-6	CD14 Mono	1	Mono.CD14	11	#B973FF	-11.3422040411189	-0.132594174498579	3.33087554472646	6.67251193037018	-10.8591020604818	-1.32852220611035	8.87120456243107	2.12853240744463
TTTGTGAAGGTCCACA-6	CD4 Naive	0.913089694760146	T.CD4.Naive	4	#81D08B	4.25932984865156	2.32930141056154	-6.873617739499	2.2930155943869	1.0966224172861	3.12985628767551	-5.41419916605404	4.61105310694566
ATCACCCTCTGGTCCT-6	B naive	0.865572070873151	B.Naive	2	#F26439	-0.955774492855399	-11.5876599017325	11.2013138820525	-4.56972849855438	-0.797308017894562	-11.1528564103073	5.7128698303754	-9.57836187108168
CCTTACTCAATTGAGA-6	CD4 TCM	0.691981972354663	T.CD4.Memory	5	#009444	0.504117437367112	4.87091773117159	-6.67112836343089	1.4093440722464	0.954226563289826	0.63549071474613	-4.58955030893734	1.97265159861437
TGGCGGTTCCGGTTAG-6	B naive	0.749656286977682	B.Naive	2	#F26439	-1.42080742799792	-9.8380394641104	10.9800252010222	-4.23484194765106	-1.97625999657803	-12.2321334488815	7.12135571981022	-9.7474597714723
GAGCGGTCAATTGACT-6	CD14 Mono	0.97488394204754	Mono.CD14	11	#B973FF	-11.4706334539607	2.06769114101503	2.99266710776052	7.64339434614166	-13.245999147579	-1.92505639867245	10.7222330048139	3.22579109446397
TCTGTGACACGTTACA-6	CD14 Mono	1	Mono.CD14	11	#B973FF	-11.6720303960994	0.147315227633455	2.49873223799428	7.41056048383698	-13.0958297750204	-1.69084006623684	10.0648414566571	2.69957744852892
ACTAATCCACACTAAT-6	CD14 Mono	0.979593029053616	Mono.CD14	11	#B973FF	-11.6544150778011	0.142919027453401	3.15192142027578	8.31035315504059	-13.5387371083944	-1.27593439893185	10.3280288651044	2.82927047983995
TCTAACTTCTGCAAAC-6	B naive	1	B.Naive	2	#F26439	-2.31478638135943	-10.6802864733877	10.3383320857879	-3.81728494653717	-2.75370316712552	-11.195764125151	6.48359174275944	-10.8205493710817
TTTGTGGCATCTTGAG-6	CD14 Mono	0.949665505089878	Mono.CD14	11	#B973FF	-10.7057532736019	0.883533233052233	3.81782236593923	8.54335867872223	-13.6960342427939	-0.498551132915007	9.09157390142033	2.93822443262926
CTACGAAGTGTTTCAC-6	B naive	0.86251760295619	B.Naive	2	#F26439	-2.13925618612322	-8.23897463714506	9.96468344229421	-4.7125984478952	-1.40903215615445	-13.2458272583908	8.11265296483585	-8.88133371098646
CCTCCTGAGGGTTATC-6	CD14 Mono	0.89827467870102	Mono.CD14	11	#B973FF	-9.53076929533037	0.10775015616987	4.44638577002248	9.16113078107819	-12.2214897176474	1.54794448538364	7.97387523198673	4.10050499216905
TGAGGCACAATTAAGG-6	B naive	0.952520118967422	B.Naive	2	#F26439	-0.824216074581474	-11.6565628710928	9.86002913016042	-2.95432866106049	-0.340640594646271	-12.0406165726608	5.59591073537418	-9.245110871631
GCCCATAAGCTTTGGG-6	CD14 Mono	0.770303955434343	Mono.CD14	11	#B973FF	-11.0053214498714	3.15706818664644	3.22449794310293	8.19656264295563	-12.5084341069906	-0.409857512277948	10.2398044540937	4.72556316630235
CGGATAAAGTTTGCGG-6	CD4 TEM	0.381994561325178	T.CD4.Memory	5	#009444	-0.501495964165061	6.86489098632906	-3.60007056695262	-0.45838699231163	0.384697983577912	0.690217076974524	-5.17609625315121	0.084828232985646
AGCTAGTTCGGGATTT-6	B naive	0.978693499589588	B.Naive	2	#F26439	-2.09601849996599	-9.70648581420805	10.317197709262	-2.56179726610199	-0.683837940379913	-12.1150594361251	6.76589936757633	-9.18093812688002
GGGATTAAGGGCTTTG-6	CD14 Mono	0.735375353163224	Mono.CD14	11	#B973FF	-11.1975821920589	3.39565508926485	3.32967939871511	7.98450648298248	-14.0724008580893	-1.40668171719967	10.3461839630658	4.7274461962401
ACGCTTGAGTTAGACC-6	CD14 Mono	1	Mono.CD14	11	#B973FF	-11.198007530804	0.119754472022989	2.87272658842763	7.73734080305084	-12.8363245031088	-1.21547830180584	9.3654863312299	2.62181627528062
AGGGCTACAAATTCGT-6	CD14 Mono	0.976744896384902	Mono.CD14	11	#B973FF	-11.4730357595638	1.7357708748636	3.04619398611745	7.96358954420074	-12.224873354122	-0.427902837110149	9.8549711182172	3.66717111842027
AGCGGACCAGCAGGTA-6	B intermediate	0.681003280100511	B.Activated	3	#992E46	-2.46453709089312	-7.41207844650175	10.4964970638152	-4.25260055551544	-0.388699909135635	-13.1447740204757	8.16017264867374	-8.29408967717299
GTGAACAAGCCGCAGT-6	CD14 Mono	0.952427032795303	Mono.CD14	11	#B973FF	-11.1780623861507	0.911259644871691	3.80669155615529	8.47341811170563	-13.1511524221151	0.0616997472816833	9.1633846237714	3.75419366137376
TCCATATTCGAGGAGT-6	CD14 Mono	0.851485499479662	Mono.CD14	11	#B973FF	-10.1068095632747	2.09906738365267	4.26944103735647	9.02427279462799	-12.7280481359213	0.856218754487646	8.89012259984562	4.72338354365221
CTATTACTCCGTCCAT-6	CD14 Mono	0.993525406596878	Mono.CD14	11	#B973FF	-11.1867331930355	-0.0410337213220809	3.24826899069509	8.13091837873444	-12.4036787053793	-0.703693897289621	9.22754878545353	2.6604353167235
ACGTTGTAGGAATAAC-6	CD14 Mono	0.667445120629778	Mono.CD14	11	#B973FF	-10.4334086843685	2.58074515426729	2.25716701048574	7.84019934644684	-12.3840053579062	1.79686540289463	9.11172503972599	4.87432920710436
TGATGAACACTAAGTT-6	B naive	1	B.Naive	2	#F26439	-1.81813878500017	-9.60861021911528	10.6995553066131	-4.13765800485626	-1.83531336991483	-12.0634046204513	6.8588830902631	-9.89991986973891
TATCACGCAGGCTAGA-6	B naive	1	B.Naive	2	#F26439	-2.78819150411639	-11.4522123995962	10.611890702426	-3.36090577135101	-0.92629437653714	-10.8480973847335	5.28752297902653	-9.8313974164308
CGGATTAGTGGATTCA-6	CD4 TEM	0.839814864669209	T.CD4.Memory	5	#009444	-0.142879135246604	5.79745905960176	-1.72528287869731	-5.25406325349823	1.64415008814639	-0.1823198504871	-4.42822723841122	0.606489089888245
GTCCATTGTGATGGCT-6	CD4 Naive	0.971608756879987	T.CD4.Naive	4	#81D08B	4.54354625261274	3.08734553421114	-5.92949447137156	2.86373292913422	0.5170360306055	2.77020162268223	-5.92404823755673	4.63879978434435
ATCAAGCTCGGTACGC-6	CD14 Mono	0.99541577628458	Mono.CD14	11	#B973FF	-11.6741094061092	-0.0971276823225234	3.60573258894643	8.9983652781485	-12.4311912557333	-1.11020863131939	9.47426528478214	2.84185182825914
TACCGCAAGCCGGTAC-6	B naive	1	B.Naive	2	#F26439	-2.52744097196612	-11.6402779284659	10.7254418422576	-3.14423788080231	-1.59302430360013	-11.2630248673385	5.91185683751652	-10.177336098987
TGGTGCATCCTTTACG-6	B naive	0.963119377706304	B.Naive	2	#F26439	-2.02511853658709	-8.83349711334135	9.78510466116628	-3.27364290246979	-0.620402922317322	-12.3590102799362	7.12604875112125	-9.04838693364271
TGAAGCAAGGCAAGTA-6	CD14 Mono	1	Mono.CD14	11	#B973FF	-12.5139035650447	0.279667266851404	2.97405663031301	7.83463942518219	-13.7655275365561	-1.56017536000668	10.4705078079755	2.38947093264452
TAGGAGGGTTTCCGGC-6	CD16 Mono	0.985324048446324	Mono.CD16	12	#E680FF	-7.95186323606524	1.28742992246721	1.61946120756826	7.27996146192535	-10.9636304876059	3.37031620665134	7.02970523381779	6.08751880900255
TCCCGTTAGTTCCTCA-6	CD14 Mono	0.999999999999999	Mono.CD14	11	#B973FF	-10.1405572363094	0.463650034016111	2.92079201239309	8.2082623194693	-12.7205570241659	0.76631563826145	8.80592841649601	3.52854501978746
GCGCTTAAGGCTAGAA-6	HSPC	0.653624816280957	Platelets	13	#6B1799	-7.65172047102007	10.534366541749	-1.87776193124095	1.24234997739777	9.4083387354166	-3.93651467637478	3.34155005956242	0.363194388908059
TTGCGTCTCAAACTCA-6	CD14 Mono	1	Mono.CD14	11	#B973FF	-10.6077947088436	-0.648515886420271	3.47361698645315	8.15360152235016	-13.4857881566732	-0.243259236974107	8.69507522130558	2.99744021670213
GCTTAGTAGGGCTTAT-6	B naive	0.507088404744277	B.Naive	2	#F26439	-2.68969363653216	-12.0490961733999	11.5695303966399	-4.03268373498932	-0.67076527087384	-11.2684102662033	5.25792378926823	-9.47998941167006
GCAGGAAGTTCAAGAT-6	MAIT	0.991823904715269	T.CD8.Effector	7	#1B75BC	-2.78410167181048	7.94050305450533	-1.80798754197398	-4.58575284967438	-1.52881770341092	-2.15425449685513	-7.41840534662655	-0.932074072200149
GGAGCATAGGTACCGC-6	CD14 Mono	0.789197240936212	Mono.CD14	11	#B973FF	-11.0236195989803	3.05485313499544	2.86672678488454	8.10436808576569	-12.2021348973959	-0.0547807224219911	10.1543027832563	4.58305656687608
AATTGCCAGGCGGATG-6	MAIT	0.535646002376411	T.CD8.Effector	7	#1B75BC	-2.08244914495501	8.22984402740572	-2.53616890412608	-4.27696049699799	0.196705485299294	-1.1770750887817	-6.31273966288021	-1.55222296937117
TATTACCTCGCGACAC-6	CD14 Mono	1	Mono.CD14	11	#B973FF	-11.1354779669002	-0.899237102622053	1.94051828879079	7.50911795606598	-9.96651153771573	-0.766839236778604	8.89741725469181	1.71530580298296
TTGGCGGGTCTAACCT-6	CD8 Naive	0.369551028896002	T.CD8.Naive	6	#76ACD7	0.735765807990701	5.17709487045381	-2.26744577389994	-6.61046517381683	-0.683572520896728	1.17114680929722	-4.41103582834652	-1.54666638596663
GCTTTATTCAATACGC-6	B naive	0.902353828631734	B.Naive	2	#F26439	-1.12155360662493	-10.9214220706167	10.500056176364	-2.77648473272339	-1.34200279919797	-10.8770013459152	5.7437273933942	-9.97423875554213
AATTGGACAGTCTATG-6	B naive	0.728441753664825	B.Naive	2	#F26439	-1.64704579793963	-11.4775286379996	10.5789202739593	-3.32120502481476	-0.114080039247806	-11.8789678223556	5.27254504705021	-8.94987142308363
AATCAGGAGCTTAACA-6	CD14 Mono	0.896080488287107	Mono.CD14	11	#B973FF	-10.0969609686092	0.816513114815691	4.57908716696462	9.33255278577789	-12.5491331121176	1.56066816969456	8.08835525060245	4.2523428179442
GTTGCTGAGAAGGTGC-6	CD4 TCM	0.692409951288476	T.CD4.Memory	5	#009444	-1.12843293630633	5.79845040405367	-4.32382020455638	0.0219171594618224	1.71194333823032	-0.563427709800588	-4.12403636431149	0.933068630856187
TAACCGGTCTACCTGC-6	CD14 Mono	1	Mono.CD14	11	#B973FF	-11.5341424413875	-0.778875536078474	4.17238274115285	8.47596537580475	-12.5340431234091	-0.147430659098016	9.04438704991886	2.54945266024461
CATCCTGGTTTCGCGC-6	B naive	1	B.Naive	2	#F26439	-2.77557653867754	-12.250849789733	10.0970486690398	-2.32801747808472	-1.30822711198025	-11.384448588652	5.17329949880192	-9.82509267552504
GAACCAAAGAATCTCA-6	CD14 Mono	1	Mono.CD14	11	#B973FF	-10.9518556066707	-0.629836029166243	4.48337879675588	8.93811785688385	-13.4428051015585	0.183101653295172	8.60416240239689	3.05902898089281
GGCAGGATCCGCATGA-6	B naive	0.802406432043478	B.Naive	2	#F26439	-0.758019394512504	-10.1845904055777	10.4960440685149	-2.94107807168976	-0.407563348695572	-10.9475198395675	5.28865880513737	-8.57553327305922
AAGCCACGTTAGCAGC-6	B naive	0.934887396059459	B.Naive	2	#F26439	-2.61227197134051	-9.73324973022368	11.5547894527312	-4.31473124513641	-0.673870792075927	-12.5019260056442	6.80504292989323	-8.94598710759291
AACCGGCTCTTGTTCG-6	CD4 TCM	0.983747329361968	T.CD4.Memory	5	#009444	-0.773051328296989	4.48772566879366	-4.60979327660838	1.35885750761017	0.290235350444977	0.715772806840552	-5.37330465769222	2.04990505949846
TGCTGGATCTAGCGAT-6	CD14 Mono	0.794227543969243	Mono.CD14	11	#B973FF	-9.59491247617754	0.902627700215318	3.21240606802663	8.39362036695465	-13.0798223516195	0.432630001741064	8.81061191106388	3.77711999194017
AAGCGAGGTTACAAAC-6	CD14 Mono	0.973648657546059	Mono.CD14	11	#B973FF	-11.9736461111263	0.759239637499788	3.72156563299856	8.52438723554596	-13.9879739782065	-1.75742012338101	10.3707906677777	2.58135807291856
TCTCGCCCATCAATCG-6	CD14 Mono	1	Mono.CD14	11	#B973FF	-11.6894463964656	0.424678446000555	3.60222092169484	8.76756274213776	-12.6509855291098	-1.0920262940353	9.55604571843693	3.29881036059251
CCGGTTAAGTAACGAG-6	B naive	0.870617844632598	B.Naive	2	#F26439	-2.41775841199908	-8.1870384875479	10.618391900241	-5.09921420106903	-0.366751690789993	-13.169228137297	7.68758506322452	-8.42055261357435
CACTTTGTCCGGTATG-6	B intermediate	0.501225927094311	B.Activated	3	#992E46	0.662501536969811	-9.2994070712271	9.329028039157	-5.41434348115936	0.2567541697771	-10.9865613587326	6.19669312978336	-6.21335971577772
TGCTTTAGTGAGGTGA-6	CD14 Mono	0.986693535059179	Mono.CD14	11	#B973FF	-11.956778473492	1.17389797533129	1.94191899794301	8.0312489222525	-13.6196249028891	-1.97184139565884	10.5282155945356	2.60170924441209
GCTGACCAGCTAAAGG-6	CD14 Mono	0.906811035591147	Mono.CD14	11	#B973FF	-11.5564965673641	1.08497857416246	3.74287167090139	8.56822287549957	-12.7008159658163	-1.18612015323101	9.90510959172794	3.42807900683275
GTTCCCAGTTTAGTCC-6	B memory	0.456827627272776	B.Activated	3	#992E46	-0.621745354767173	-10.78551489746	9.45780935782155	-4.59306705484406	-0.621379186794098	-10.0590806611007	6.26955194020817	-9.73565042241225
CTGACCAAGTAGGCGG-6	B naive	0.992661555551762	B.Naive	2	#F26439	-1.26638597929034	-10.8101826373282	11.3394879390593	-3.56151211748138	-2.01575176922971	-11.5063987381881	6.34347505117008	-10.0132488034547
CCTTAACGTGTTGTGA-6	CD14 Mono	0.913890497341726	Mono.CD14	11	#B973FF	-12.0056018301204	0.595947080498674	3.7905987789031	9.06465804090485	-13.5660789510458	-2.16028672532498	10.6264764740522	3.10536420122972
GCGATATTCAGTGAAG-6	B naive	1	B.Naive	2	#F26439	-1.91594476186785	-10.3160610858145	10.7185973216887	-3.19133008012787	-2.14460997788602	-11.0616851456588	5.98635930562565	-10.0632146619142
TGCTTCCAGTCATTAG-6	CD4 TCM	1	T.CD4.Memory	5	#009444	-1.18885976755175	5.40895836914156	-3.96086844903269	0.135320300960388	-0.597395231410797	-0.798796326679575	-5.73484688257626	0.687359450024277
GTTCCCAGTGATGAGG-6	CD4 TEM	0.52483137421188	T.CD4.Memory	5	#009444	-1.03999430620226	5.8748363789377	-4.18236789208689	0.285889859104004	-0.988228072807129	-0.847020746034967	-5.90289621805599	0.154307780426652
GATTACGGTCACGAAC-6	B naive	0.855640258814761	B.Naive	2	#F26439	-1.15715653383288	-11.1901646319571	11.0588521053191	-4.02735603342072	-1.27242295949155	-11.6794562943405	6.03402871633121	-9.72229516728529
ATTGCAGGTCCGCTGT-6	B naive	0.510803568109397	B.Naive	2	#F26439	-0.754961199398368	-11.4963656130972	10.5891646434661	-3.49885213861481	-1.75952666012936	-10.98381668405	6.13839358830997	-10.1504977963746
GGACGAAGTTTGGCGG-6	Treg	0.983884510378739	T.CD4.Memory	5	#009444	-0.00602549993547741	2.59731739128206	-6.85298976403514	1.46206914892181	2.17998666556186	2.52803295774998	-3.69581656908443	3.87814986483446
TGTGGAGCAACACCTA-6	CD14 Mono	0.947684903247267	Mono.CD14	11	#B973FF	-10.2894086309627	0.734565430527666	2.34909167784414	7.93211352338776	-13.3207872411459	0.237248658376349	8.88860816503117	3.5269051768004
GCCACTAAGTTAGAGG-6	CD14 Mono	0.991596976238823	Mono.CD14	11	#B973FF	-11.2513312765315	-0.84815961753752	3.27325072783193	8.48166930189117	-12.4909818670004	-0.19359475449978	8.81092948461124	2.56385385767809
TACTTGTTCCGTCCAT-6	CD14 Mono	0.999999999999999	Mono.CD14	11	#B973FF	-11.9667272039607	0.779405676966646	3.26821294325551	8.48021494855865	-13.7354419728964	-1.6147233851379	10.2390005066449	3.07425582186571
TCTAGCGAGGTGCTGC-6	CD4 TCM	0.29564929219149	T.CD4.Memory	5	#009444	2.61418109453169	-0.0317612651529525	-3.08079347115794	-6.10370219240204	-0.864023019954498	1.69222968741001	-4.4939435050433	-2.52216088994154
TACATCAAGGGTGGAT-6	CD14 Mono	1	Mono.CD14	11	#B973FF	-10.2385110326961	-0.428637808913252	3.86703863638601	8.50768935194	-13.5339458486288	0.640796958642615	8.26607722783634	3.23222195879808
TGGCTTTGTTGGCGTG-6	CD4 TCM	0.956255143944141	T.CD4.Memory	5	#009444	-1.49911350690874	4.72532218063448	-4.28714332085887	0.23274242391571	0.184237639024918	0.0473127953583129	-5.43507175898007	1.36397588030687
GTTAACCAGGGTGAAC-6	CD14 Mono	0.969852050735473	Mono.CD14	11	#B973FF	-10.7570228048519	1.29602306449983	3.62417426603994	7.99012076368317	-13.3958595296591	-0.902624816460001	9.29045218968937	3.56029760615221
CTGCAATAGCATGCAT-6	CD4 TCM	0.810303431381959	T.CD4.Memory	5	#009444	-1.25846702539477	4.89307826126192	-4.09924873811045	0.60612916460022	1.16564912588901	0.335137426095618	-4.93428116297176	1.81954979674211
GGTCCGTAGTAAGGGC-6	B naive	0.885925081298955	B.Naive	2	#F26439	-2.28654331647906	-9.72168261443999	9.70813646811208	-3.61869156847015	-0.708326329871948	-12.8507838852829	7.11863393331119	-8.91170442326674
CGGAGTCTCCGTGACA-6	CD14 Mono	0.994657954096927	Mono.CD14	11	#B973FF	-12.3081292577938	2.22884433830354	2.80746307867727	8.15979277601227	-12.3692253133505	-1.96470826939999	10.976621814018	3.36950933710924
GCTGGATGTATTGAGT-6	CD14 Mono	0.978661994578342	Mono.CD14	11	#B973FF	-12.0531405874446	2.78658431137178	2.3564094592925	7.89453780164703	-12.4111383458822	-2.54109960870205	11.1699478104169	3.92976391093126
TGAACAACATTGGGAG-6	CD14 Mono	0.823146075626458	Mono.CD14	11	#B973FF	-11.9252929159358	1.8577465351877	4.28608503836355	9.42007433881744	-13.0616062185019	-0.386726767582285	9.87163371587345	3.99439346567979
TATCACGCAGAGGCTA-6	CD4 TEM	0.610614662584135	T.CD4.Memory	5	#009444	-0.620498365993827	6.11511462295625	-3.52064618569651	-0.979610135054741	-0.983098377868469	-0.75879439787327	-5.80584507440975	0.0925737001120155
GGGTTACGTCATGAGC-6	CD4 Naive	0.854822399493581	T.CD4.Naive	4	#81D08B	4.57906060731855	1.23439984882448	-7.28892764550486	2.46475851049408	0.489864359214966	3.01310866995395	-5.86493473505428	4.8598285891234
TCCATATTCTATGACA-6	CD14 Mono	0.972887400606882	Mono.CD14	11	#B973FF	-10.6666116186336	1.51955919826601	3.13296690481862	8.3486841868399	-13.5696409246176	-0.800311655563699	9.4575740768964	3.57905399577013
CGTGCTGCAAGGTGCA-6	CD8 TEM	0.424088116734847	T.CD8.Effector	7	#1B75BC	-0.0799546905711586	6.52123873794649	-2.70408615571299	-6.7206174183847	0.918522010162537	-0.784995854658472	-4.57237177347591	-0.82917368634352
TTACGTTTCTTGCAGG-6	B naive	0.95223969972639	B.Naive	2	#F26439	-2.10369605505022	-12.4338179293814	10.363358407199	-3.71697438249603	-0.806370248481567	-11.0565362580246	5.23982495809147	-9.86112916691908
CTGGATGTCCTCATCA-6	CD14 Mono	1	Mono.CD14	11	#B973FF	-10.8004331060604	0.0581414636430528	2.86605968970022	8.4625929545401	-12.1498535176962	-0.318385065359461	9.05909175420353	3.47006690279833
GAAACTGAGAGGAGGA-6	CD14 Mono	0.957096718626777	Mono.CD14	11	#B973FF	-10.8296012350276	1.69561570251558	4.07915821570119	8.53595530500397	-11.7988861104696	-0.450788982970106	9.43878001714298	4.02393615023485
GACTAATGTCGAAGTC-6	CD4 Naive	0.958856919360507	T.CD4.Naive	4	#81D08B	3.62568693674055	3.41058533752535	-7.83107718926707	2.73929202070221	2.60785312445468	2.78615730925144	-4.01113515352657	4.89505636469713
CGGTGAGAGTGTTGTA-6	B naive	0.503589929824675	B.Naive	2	#F26439	-2.17568153821978	-11.4948340121451	11.0838507701751	-3.40053046236053	-1.82176571099454	-10.7717614777511	5.70705432439396	-10.2179960034669
AACCGCTCATTGTCAG-6	CD14 Mono	0.937372984370616	Mono.CD14	11	#B973FF	-12.1125068136409	1.71780841911409	4.19865026968679	9.02351080884918	-11.7129667302816	0.475540875630987	10.3493177368695	3.61058866755357
GAGGCCTTCGATTTGA-6	B naive	0.503642220343906	B.Naive	2	#F26439	-1.60303563558611	-11.0625820819082	11.3682927181121	-3.54048884401337	-2.00755231587582	-10.796199382109	5.90769214177677	-10.1951116345704
CAAGACAAGTCCTGAG-6	CD14 Mono	0.972725979238408	Mono.CD14	11	#B973FF	-12.0092668005184	0.394156546538809	2.59891596335134	8.0022715281485	-13.3564317723959	-1.64999896363674	10.1303712799604	2.97445285097948
TTTCTTGCAAGGTAAC-6	CD14 Mono	0.986600623566014	Mono.CD14	11	#B973FF	-10.9454450079158	0.858984225636461	2.34769621390066	8.14914595594391	-12.8526075383871	-1.50237387494503	10.013016886955	3.33967029826036
TAGCGCGGTTGCATCT-6	B naive	0.985773910397211	B.Naive	2	#F26439	-2.67030281507525	-7.30022532379057	9.65757837790212	-4.12605870256439	-1.30143635480099	-13.5561128266281	8.47075099492618	-8.57876050694594
CCTGAATAGATAACCC-6	CD14 Mono	0.94756915683084	Mono.CD14	11	#B973FF	-11.1427916952327	0.784160637503603	3.82084789770803	8.39727580060944	-12.7698801061361	0.743985950189246	8.83302802587101	3.90239417330614
GATGCTTAGCACGATT-6	CD8 TEM	0.452996648583842	T.CD8.Effector	7	#1B75BC	1.10749774492231	8.1677936848459	-2.50151833993235	-5.78219473848358	-0.402746429130371	1.71731394453586	-4.45058327173641	-2.55348575337538
TTGCTCTCAAGGTACG-6	CD14 Mono	0.950718561992173	Mono.CD14	11	#B973FF	-9.20110506498369	0.156685912257173	4.76722422140798	9.30608832349762	-12.3494852086752	1.75846451445164	7.67134398961613	4.4370499827086
ATTGACTCATAGACCC-6	CD8 TEM	0.486907672752318	T.CD8.Effector	7	#1B75BC	0.39069948411432	7.7097825344858	-2.22345695000926	-6.01489174852386	-0.498518159076507	1.18035596533359	-4.28529053186825	-1.71572983487257
GCTAGCTCAGTTATCG-6	CD14 Mono	0.865514691957811	Mono.CD14	11	#B973FF	-7.35602802717242	1.27362554634187	5.56387367743215	10.129871244335	-11.4672315618246	2.90722221060337	7.09809560323307	5.99890196101061
CCTGAGTCAGGCAAGC-6	CD14 Mono	0.980691381435621	Mono.CD14	11	#B973FF	-11.8993853994564	1.05074577892397	2.57604446905813	7.68581091871246	-12.8098400136679	-2.31463617162167	10.6964885666425	2.98382794634691
CGTCAATAGTCCTTCA-6	MAIT	0.935499281301482	T.CD8.Effector	7	#1B75BC	-2.8731009432033	7.88877623642061	-1.59995660287181	-5.45225489625946	-1.08601861207181	-2.02928263024746	-7.07060413813046	-1.09020078404555
GTTTATCTCATGGTGT-6	CD14 Mono	0.992979939457608	Mono.CD14	11	#B973FF	-12.1324138113216	-0.0178956452551101	2.37677946585378	7.89933287610992	-13.3407094976156	-2.014331401152	9.98872966313908	2.61803138033739
GCTAACCCACTTCACT-6	CD16 Mono	0.964104980917899	Mono.CD16	12	#E680FF	-7.88773436033282	1.25978135431383	5.58859673041067	10.2053736399649	-11.1991069814413	3.31278175039829	7.15567750478336	5.88869154230943
GTGCATTAGCCTGTTC-6	CD4 Naive	0.939929849344897	T.CD4.Naive	4	#81D08B	5.05026345766035	3.10546224678133	-4.87072381478587	1.29458581914886	1.21112568171329	2.53291577024998	-5.26148014521053	4.29522096888414
ACAAAGGTCTAATTGG-6	CD16 Mono	0.892943747999579	Mono.CD16	12	#E680FF	-7.17062086545977	1.29536151254747	6.0798505832549	10.6061047266959	-11.0409877797812	3.45514100714268	6.7234260513837	6.5572253443419
TCTGTGACAGCCAGAA-6	HSPC	0.697407547098996	Platelets	13	#6B1799	-7.64782471143755	10.536132746583	-1.92446073991099	1.36028611173614	9.19986457617587	-3.7539771206802	3.36186880612919	0.369272676867158
TTTGTGGCAGTTATGT-6	CD14 Mono	1	Mono.CD14	11	#B973FF	-10.9201383062557	0.899824314957598	2.92835774916372	7.65999114027008	-13.6106670400351	-0.121734411281931	8.98705882573673	2.89631926791063
CCGCAAATCCGGCTAA-6	B intermediate	0.98476290591278	B.Activated	3	#992E46	-1.21321446382555	-8.02677637969878	9.12918940085134	-5.24229443559662	-1.76495247094327	-12.2200332291549	7.49764556432316	-9.1768621228517
TTTAACCTCAGTGAAG-6	B naive	1	B.Naive	2	#F26439	-1.16864711725268	-11.6195889178457	10.9150132228728	-3.98454654703156	-1.41379099099332	-10.9650674469894	5.48451251531193	-9.89379346593031
CCCAACCGTTACCGGG-6	CD4 Naive	0.901411382990004	T.CD4.Naive	4	#81D08B	2.64631085908857	3.86152332389925	-8.06611928445139	2.70496022214874	2.67900652678317	2.66106742544712	-4.11388760065487	4.44172918574205
TCTGGCTTCCTGCGAA-6	B naive	0.507343171951646	B.Naive	2	#F26439	-2.47587365591082	-11.8091145220938	11.5110625316497	-4.17149651536957	-1.44146149365598	-11.5332799561447	6.37607926869938	-9.70830285771498
TACGGATTCTTGCAAA-6	CD14 Mono	0.54466274693226	Mono.CD14	11	#B973FF	-10.2553739019588	2.80372732246492	4.18715420263967	9.01965987195953	-11.7821958562582	1.61199349089207	8.84662265325138	5.17609512583604
ACAGGAATCCGCCAAA-6	B naive	0.661133729056783	B.Naive	2	#F26439	-1.67131025278124	-8.36820799743559	10.4593981792327	-4.92675030717865	-1.1181871196478	-12.6413427002853	7.39970178151676	-9.10129297001967
TCAGTAATCTGCAAAC-6	CD4 TCM	0.468942643810231	T.CD4.Memory	5	#009444	1.01779037034956	7.32259839141939	-0.901316494763285	-5.45523703584686	-0.803068866416748	-0.355332986277925	-5.06632786249569	-0.780538441974014
GAACCTTAGTAGCGCC-6	CD14 Mono	0.729743494420754	Mono.CD14	11	#B973FF	-10.635133690472	2.06897192562197	3.43615832823476	7.60813509931549	-12.3905351659506	1.32949191256107	8.81832618260929	4.64036047236314
CATCCTCAGGCAAGTA-6	CD14 Mono	0.990422074153233	Mono.CD14	11	#B973FF	-11.8857325979427	2.55835812652681	3.67261114615163	9.01390540113434	-12.3463962575644	-2.35544127301632	10.8726989700849	4.12367594019762
TGGGCCTAGGGCTAAA-6	B naive	1	B.Naive	2	#F26439	-2.40037149869952	-9.5147104922476	9.98057928580007	-2.96355188379303	-2.47438650338345	-11.9510903962082	7.23413581395695	-10.1100734494508
CGCTTAACACTAAATC-6	CD8 Naive	0.514067388885104	T.CD8.Naive	6	#76ACD7	5.64303594148603	1.16236256921861	-5.21311912041941	1.53826820363983	0.779550025776093	1.04324763937534	-5.32241373514584	2.43979727999559
AATGTCATCCTAAGTA-6	CD14 Mono	0.98374705294223	Mono.CD14	11	#B973FF	-10.2982110449031	0.957464807873705	4.17348471182546	8.9468344401358	-13.1612518331259	-0.045881957573282	8.97905177617618	3.80109441058031
AAAGGCTCAGCAGGTA-6	CD14 Mono	0.823727672929049	Mono.CD14	11	#B973FF	-10.8884496160701	1.60394709671114	2.24365273016652	7.66626822462067	-11.7666099569052	0.181338607507361	9.3246509506757	3.75841176287523
AGAGGAACATGGTTAT-6	CD8 Naive	0.956349493012539	T.CD8.Naive	6	#76ACD7	5.20849328554121	-1.10472661888029	-0.310509004712492	-7.74372447023407	0.725949297264282	4.41896146460117	-7.40555839991024	4.42229568735948
CCTCAAACAGTCTATG-6	B naive	0.942089521940262	B.Naive	2	#F26439	-0.418575353260368	-11.0315962496939	9.63906565207204	-3.13796866426483	-2.38380556313687	-10.9405933030075	6.39844197774479	-10.5644563458742
CAACAATGTACCGAAC-6	CD8 Naive	1	T.CD8.Naive	6	#76ACD7	5.40319734132734	-1.14521724616911	-0.196645611048132	-7.07731640825287	0.626042316272919	4.51514714880527	-7.37805586313656	4.45167886988512
CGTGACATCACCAATA-6	CD14 Mono	0.981832283121936	Mono.CD14	11	#B973FF	-10.1364898153499	1.22137986982439	4.11585655707082	8.70125662794098	-13.6609704992025	-0.0414862640327088	8.90567225957462	3.73322140948167
TCAGGTCCAACGTGCT-6	CD8 TEM	0.557869097110302	T.CD8.Effector	7	#1B75BC	-0.731079048748344	7.80331223571871	-3.51702556115428	-0.731508356726322	-0.772970904990967	-0.680008292955743	-5.46825581049374	0.017811668676049
CGTAGTTAGTGTTGTA-6	B naive	0.812426652636406	B.Naive	2	#F26439	-2.50510210477862	-7.40097672378447	10.0712489177581	-5.39999020586029	-0.302987088844116	-13.7548013337082	8.37071055913517	-8.22502553685316
GTCCTAGAGGCCTGGT-6	B naive	0.947249007262792	B.Naive	2	#F26439	-2.26254600965533	-10.1816034976187	10.9961480190154	-3.30015290269867	-1.2285135289877	-11.6304975159591	6.04049605870792	-9.06437814458021
GAGGAGGCAGGCCAAA-6	B naive	0.916896050570857	B.Naive	2	#F26439	-0.886787242527335	-10.3186760607901	9.95611277121267	-3.10478818902985	-0.545525660201843	-10.8892531998581	6.02719039464542	-9.40835225804457
AACGACAAGGGATGCG-6	CD14 Mono	0.926319845895867	Mono.CD14	11	#B973FF	-11.0594806143001	1.67425470913027	3.57524242895803	8.54356276502594	-12.6764076253622	-1.33318775968014	9.74588317418644	3.8071466662108
CGATCCTTCGATTTGA-6	B intermediate	0.626414025894212	B.Activated	3	#992E46	0.755487047795922	-9.35794932281401	9.39269438284597	-3.51037800798431	-0.0950290387719229	-9.57198959664761	6.4221097900922	-6.04120624287733
TTGGTGAGTGGACCTG-6	MAIT	1	T.CD8.Effector	7	#1B75BC	-3.02467483961138	8.25214808548067	-2.08338901501933	-4.23435652742401	-0.662928869411285	-2.69520908669888	-7.08649712061337	-1.48268497212538
AGCCTAGTCCATTACT-6	B intermediate	0.902822983845269	B.Activated	3	#992E46	1.75310545480695	-9.22535235320952	9.31505671042165	-2.88566816339508	0.840514967754547	-9.23268467263638	6.1961690857465	-5.52416026814589
CTTTGGGAGGCTAATC-6	B naive	0.910454240913584	B.Naive	2	#F26439	-1.8428389497951	-11.0363789263907	10.5237816860076	-2.82462192068115	-1.97178535668546	-11.4751096375412	6.35160274053165	-9.95290696843275
AGTGCGGAGGCATTAC-6	B intermediate	0.724633680900687	B.Activated	3	#992E46	0.795364849929482	-9.03729636108305	8.89559259909353	-5.61335766801849	0.988434622600739	-9.535815776152	6.39186496282169	-5.73655736668715
GTTGTTGCAGAGAGCC-6	NK	1	NK	9	#8DC63F	12.5419750741765	-4.24159867202666	5.29643717306814	1.35801755895599	0.121882627323334	11.1887831084305	-2.02081768965176	-11.0766109250368
ATGTCATCACAGCCTG-6	CD14 Mono	0.991108102714038	Mono.CD14	11	#B973FF	-12.4385661550716	1.63498561943147	3.71819010275564	8.74818121900543	-12.5481622716635	-2.24136275128781	10.9331972076947	3.19855916277757
CCTATTTAGTTTGAGC-6	CD14 Mono	0.917372280467059	Mono.CD14	11	#B973FF	-10.6548346945003	1.16071694458101	2.57254877585134	7.9219492625235	-12.1815765401571	-1.02051836327969	9.82667941594669	4.00655066744676
AGCTGCTCATGCATAT-6	B naive	1	B.Naive	2	#F26439	-2.71157998525652	-11.590500897521	9.35930338400564	-3.17360294351593	-0.328899939939316	-11.874511302275	5.20693368459293	-9.15599286778578
GGTGAGTAGCAGGCCT-6	B intermediate	0.886646832842035	B.Activated	3	#992E46	0.957284682159097	-8.64994341766264	10.6711968471404	-4.69599092493073	1.2768358686716	-9.33551174477993	6.45147771382877	-5.88435781224379
CGAGGCAAGCCTCTCG-6	B naive	0.671106658838976	B.Naive	2	#F26439	-1.96532172643694	-8.21678263580229	10.2220324565764	-4.8686944294931	-0.42253865806752	-13.1975818283981	7.51354522252628	-8.49267137272963
GACACCGGTCATTGTC-6	B naive	0.990885842900404	B.Naive	2	#F26439	-1.1309693523601	-12.0894013110342	10.7512911846038	-3.48328578958527	-1.98759656159573	-10.9428239472335	5.91972417378971	-10.2837623380006
GGAACCTGTACCGTTT-6	B naive	1	B.Naive	2	#F26439	-2.83027405225786	-8.9859018984976	10.3642643977996	-3.5372575570108	-0.878245999500091	-12.5778632767624	7.19783992314884	-8.78489244206557
CTGTGTGAGGCACAGG-6	B naive	1	B.Naive	2	#F26439	-2.73119801961932	-10.5585499468985	10.7970007945891	-3.34564674386993	-0.41150390116864	-10.9091916687912	5.6126787140424	-9.16081369145521
GAACCGCTCCTAAGGT-6	B naive	0.993436303024963	B.Naive	2	#F26439	-2.9508757063106	-11.6889792147818	10.362794785678	-3.27303731927887	-0.686730196162994	-11.0615287430709	5.04981727147648	-9.43994176610121
TTTGTGAAGAGAGCCG-6	CD14 Mono	0.976562876960584	Mono.CD14	11	#B973FF	-10.3351630636409	1.8701178368387	4.5642255832549	9.09731375684723	-13.247388651058	0.824116408067358	8.71622771764347	4.09762084261766
TGTTGTTTCCCTCACG-6	CD14 Mono	1	Mono.CD14	11	#B973FF	-12.0713138052181	0.265833036249616	2.96405449408254	7.90514075269684	-13.9041889211386	-1.15754705743252	9.90353698278019	2.43088543192735
TATTTGGAGACAGGTA-6	CD14 Mono	0.965437330011877	Mono.CD14	11	#B973FF	-12.1924428411678	1.25916009510134	2.17612996596059	7.61341273298248	-11.5330627462118	-1.32239568309246	10.1446611359174	2.61022794024339
CGGCCATAGCATTATG-6	B naive	0.832167430793341	B.Naive	2	#F26439	-2.94752020322832	-9.79346568023588	9.77143087881765	-2.51612163076416	-0.108989437505539	-12.7641940720504	7.11487216497013	-8.59208333714613
CTCCTGAGTTAAGCCA-6	CD14 Mono	0.933509848735613	Mono.CD14	11	#B973FF	-11.5242518850521	0.743380033617952	3.50853839415273	7.7317055415152	-11.9669187566488	-0.407895595592844	9.60781878972599	3.61769640223375
TCAAGGAAGTGAGCAA-6	B naive	1	B.Naive	2	#F26439	-1.09292251550707	-10.487364834899	10.2868651439544	-2.78749728689209	0.64754504950351	-12.0361981995529	6.12685889745304	-8.52542722447523
GGATGGCCAGCTTAGC-6	CD4 TCM	0.963795787298176	T.CD4.Memory	5	#009444	-0.201107806797355	5.21145051086519	-5.29088744622508	0.0486741017340087	0.0699566552192614	0.143523751931799	-5.04383783792904	1.39235806242815
GTTTAACCATCCGTAA-6	B naive	0.501268488591944	B.Naive	2	#F26439	-1.99535054647478	-8.55681425964262	10.183800606906	-3.71924794206635	-0.103041601762111	-13.0763831742233	7.1501371338422	-8.40396726353773
GCGCCTTGTTCCTGTG-6	CD14 Mono	0.992251623332301	Mono.CD14	11	#B973FF	-12.2273244329647	1.37008469665621	2.28371444243154	7.94491087903961	-12.926608850643	-1.79662376717983	10.55134696508	2.90449464098802
TTCAGGTAGCCTGTTC-6	B naive	0.917497115122022	B.Naive	2	#F26439	-2.7240108915523	-8.14188773071196	10.5660094310637	-3.86968267450348	-0.815202643558319	-13.1148610718673	7.7955491020734	-8.62104451878676
CTCGCTAGTTACTAGG-6	CD14 Mono	1	Mono.CD14	11	#B973FF	-12.1402024694637	0.180424698835352	2.03342977064809	7.87248312940582	-12.1139114400595	-1.29000985698162	9.62502593541691	2.88544976488939
ACCTACCTCTCAATTC-6	CD14 Mono	1	Mono.CD14	11	#B973FF	-11.6734389730647	-0.258947557562849	3.60268703001699	8.70162569990143	-12.9540021917074	-1.52533227281033	9.56541747594425	2.79828154818407
AACCGGCTCATGCTAA-6	CD8 TEM	0.500571039766203	T.CD8.Effector	7	#1B75BC	0.684540741805703	8.6498116787729	-3.13508567315379	-5.32471526155487	-2.26767449586087	2.10316580458225	-4.85629921411923	-2.68400800450453
TGTGGCGGTCCCGGAA-6	CD14 Mono	0.771708212982147	Mono.CD14	11	#B973FF	-10.4088754125789	1.749002390748	3.91431179541311	8.95815360059723	-13.1107738515585	0.634773074823035	8.97364348912784	4.33015644327989
ACAGGTAAGAATGACG-6	B naive	0.57025394119162	B.Naive	2	#F26439	-2.16953939878496	-11.1943112078848	10.7104071666594	-4.51581919679657	-1.67957298962765	-11.0593448288864	5.98101348424503	-9.91269242985853
GTACGTAGTCACAGCG-6	CD14 Mono	0.790597510717	Mono.CD14	11	#B973FF	-10.9536876150325	2.90568082893465	2.444497494876	8.20438277235016	-11.4452236196249	-0.526090361935484	10.2212383225019	4.52412712351671
ATGGCTGTCAATGTCA-6	CD4 Naive	0.881834116916056	T.CD4.Naive	4	#81D08B	4.73315578020063	3.05815427864168	-6.54398974877635	1.61476194372162	0.555398354843323	2.79640263243259	-5.82866793131283	4.61534654871812
ATGAAGCCAAACCCTA-6	B naive	1	B.Naive	2	#F26439	-1.74689335310015	-9.37973887359526	9.85020247000417	-3.97506630907074	-0.78064452616864	-12.040978968901	6.79479283834049	-9.1148446820558
TGAGGCACATTAGGCC-6	CD14 Mono	0.987638609689027	Mono.CD14	11	#B973FF	-11.1728143163875	0.0965027447995927	3.80596533316335	8.57340704908356	-13.5687902471273	-0.355833784503328	9.30697268987247	2.89205348269334
AGTAGGATCAACAAGG-6	B naive	1	B.Naive	2	#F26439	-1.10607344591173	-11.8596649829092	10.6255034496184	-2.97570693979279	-2.31779127328091	-11.1267696030563	6.22614163899967	-10.5148080609621
CCATTGTGTGCTAGCG-6	CD14 Mono	1	Mono.CD14	11	#B973FF	-10.8989390798763	-0.350641137713454	3.6017433692809	8.04587637891754	-14.1663797399252	-1.5688341267532	9.74072570348331	2.35327660815111
TATCACAAGCCGGTAC-6	CD14 Mono	0.82715566146942	Mono.CD14	11	#B973FF	-8.92939180814776	1.3645345505533	5.45272436636648	10.0904244135855	-11.2610013982504	2.95223134680332	7.54958600545475	5.5975371576964
GCCAACATCATAACTG-6	B naive	0.988326476667902	B.Naive	2	#F26439	-1.81461090528521	-9.75498492156889	10.4102486659881	-3.35487330446259	-1.97215764729672	-11.6981034882492	6.79064387822697	-9.95890748723158
GGGCATTGTGCGCATG-6	CD14 Mono	1	Mono.CD14	11	#B973FF	-10.4399890371517	1.22850906217668	2.61881413954458	7.86402499189362	-13.2930715581625	-0.158065975469934	8.92435664678165	3.58050715700975
TCACTGACAAGCGAGC-6	CD14 Mono	0.857706393810238	Mono.CD14	11	#B973FF	-10.1035880514339	1.04243474567507	3.43483272093496	8.37336146345123	-13.1785810491293	0.0761222831779845	9.16787356877872	3.97876441256395
TTGCGTCTCAGGAACA-6	B naive	0.932896007497572	B.Naive	2	#F26439	-0.888966149921744	-11.4223013583365	10.4116820384856	-3.30342638978973	-0.945919027015503	-11.4447017319625	5.69804400945255	-9.44025552495131
CAGGACACAATAACGA-6	CD14 Mono	0.972693029101094	Mono.CD14	11	#B973FF	-10.323965973492	0.707095199471452	4.21133842962942	9.08422076215729	-13.0797708532065	0.762841521936072	8.55807799840519	3.87726437823167
GGAGCATAGTGTTGTA-6	B naive	0.857827901961384	B.Naive	2	#F26439	-1.0970954366878	-9.75986201202299	10.5916718532439	-3.89190662393585	-0.521229942724045	-12.4394574768966	6.7606279327924	-8.83566320164809
GGTTTGTAGTCAATTG-6	B naive	0.811388147419098	B.Naive	2	#F26439	-1.25877935373339	-11.1413870516958	10.973426728427	-3.35704100618378	-2.24714427201443	-11.1814695008224	6.30874795461246	-10.5294126294435
ATTCATGAGTGATTCA-6	CD4 TEM	0.493963458620303	T.CD4.Memory	5	#009444	1.36084633386579	6.82262175644014	-1.90276703339854	-5.70763743410126	-1.27015357224637	0.848471938806189	-4.88222341989925	-1.7345522664369
AATACCGGTTCCATTA-6	B naive	0.919158392265128	B.Naive	2	#F26439	-2.22270960294756	-12.3001137438956	10.8058060695525	-4.25199974069611	-0.0958758121579245	-11.5664525635666	5.09980697179386	-9.46220720036635
ACAACAGAGGTCGATT-6	B intermediate	0.92688027708633	B.Activated	3	#992E46	1.50866478002515	-9.05435950195219	9.38645163077077	-2.87480056772247	0.76976115496463	-9.24653869943081	6.57673854375431	-5.54794299824843
TGTAATGTCTAAGGAG-6	CD14 Mono	1	Mono.CD14	11	#B973FF	-11.2537192770198	0.523255192881563	2.78251305121145	7.82860362043365	-12.3457496663778	-0.0535437472289674	9.30422992253849	3.00197183863512
GGAACCTGTAAACAAG-6	CD14 Mono	1	Mono.CD14	11	#B973FF	-11.4072589346126	-0.311821347826979	3.42038908499441	8.05575739850983	-13.4027622243612	-1.18545967416226	9.44060248876163	2.80518734232774
CAAGCTAGTCCGTGAG-6	B naive	0.770949465469026	B.Naive	2	#F26439	-2.02348656141314	-8.44111735259917	10.3802079250213	-4.28334033975616	-0.0478687281011894	-13.1564727433151	7.34197492147037	-8.10890233739027
ATTGCACAGGAGCAAC-6	B naive	0.952397346704267	B.Naive	2	#F26439	-1.88541454755816	-11.1596546832266	9.91732111471853	-5.02574217805878	-0.333931018993194	-11.9078603394455	5.70941419148991	-9.05437219365248
GCGAAGTAGCCTGGTA-6	CD14 Mono	0.793672440590883	Mono.CD14	11	#B973FF	-8.93547625028643	1.02260243261431	4.54754105108938	9.28211771955475	-12.170354654476	1.82633584662021	7.90254802251408	4.62804996744981
CAATGTCAGGATTGCT-6	CD14 Mono	1	Mono.CD14	11	#B973FF	-11.531916565533	1.07025700176332	3.49583068388662	8.15454184522613	-13.5071790715902	-1.0135071285194	10.0802623703534	3.37322079913011
TCCTCAATCATGCTCC-6	CD4 Naive	0.778717387139727	T.CD4.Naive	4	#81D08B	5.18269353425947	2.93002336586092	-7.47436723214427	2.0646392058371	0.714411089733307	2.90905374212803	-5.65359335398129	4.72933876292101
CTAGTCGAGCGGATAA-6	CD4 Naive	0.492306989751387	T.CD4.Naive	4	#81D08B	3.87543898141828	1.43425958717439	-7.22061213952342	1.92322670927032	0.61935592682666	2.96154683752598	-5.80722885584286	4.90185749308458
GGTAAACCAAGATTCT-6	CD14 Mono	0.702351931438945	Mono.CD14	11	#B973FF	-11.0021485754207	1.87448077762697	3.64333620566091	8.33968531599029	-12.8685644170492	0.0924744002395995	9.40015143895695	4.09790098444811
ATGATGGAGGAGGCAT-6	CD14 Mono	0.899919575508227	Mono.CD14	11	#B973FF	-9.95654768430743	-0.00572851931478718	4.32364025610647	8.77498518934235	-12.7541769048422	1.1517800681168	8.02942199254581	3.91165768877855
CTTGTTCCACGGTACT-6	B memory	0.678970953573642	B.Activated	3	#992E46	0.504732602004678	-9.71779639160063	9.35806360739431	-4.56675708780304	1.13192732127017	-9.6578918106979	5.98995036626408	-6.04928672536024
CAGCTAAGTTATCCGT-6	B naive	1	B.Naive	2	#F26439	-2.34890622579607	-10.398552006835	10.7434090663787	-3.85394061098114	-1.84035949914151	-11.1962113984054	6.39907998586246	-10.1003917477907
TGAGCTTAGCAAACCT-6	B naive	1	B.Naive	2	#F26439	-2.48169393026385	-10.2025976840201	10.7898959209319	-3.31746089944855	-0.721438338443573	-11.7239108689254	6.432863421684	-9.08997667058119
TACTTCGTCTGCAACG-6	CD14 Mono	0.976097104806449	Mono.CD14	11	#B973FF	-11.9674615331844	1.76700847709749	3.20544400709829	8.03096663465485	-13.4407814046591	-1.3294228322929	10.3002283051068	3.57878219858995
GTCCTCCCAAACTAAG-6	B naive	0.975597465736364	B.Naive	2	#F26439	-2.16913599454912	-7.6746283236685	10.1041287471648	-5.20641243944183	-0.02231169904017	-13.5547052033371	8.0856372788007	-8.20709264500746
TCATACTTCGCAGGCT-6	CD8 TEM	0.832331271797664	T.CD8.Effector	7	#1B75BC	1.70170157468763	7.48843186462496	-1.30967614156046	-6.35424006471649	-0.672742833778198	0.442036449151648	-5.06820755457333	-1.29370904191145
AAAGGAGCAAGTGAAC-6	B naive	0.981121050688662	B.Naive	2	#F26439	-1.58483893358263	-10.2760964099112	11.0863904048797	-3.75667512903229	-1.03158610074216	-10.8744521744674	5.6475417091901	-9.45922506077894
CTGCTATGTACGGTAC-6	CD4 TEM	0.756147294780284	T.CD4.Memory	5	#009444	-0.726768560047477	6.68190520370577	-4.6277361820344	0.217082853221741	-0.309046824857528	-0.211999893946039	-5.07490520929745	0.508038160961777
CATCCTGGTAACGTGC-6	CD14 Mono	0.579509322978459	Mono.CD14	11	#B973FF	-9.67481893980059	1.7054005202112	5.28164520758352	9.86895739545807	-11.6770427724569	2.62620204611362	7.67924613500187	5.46759903208604
CAACCCTTCCAATTAG-6	B naive	0.999999999999999	B.Naive	2	#F26439	-1.20057923280749	-11.7444792452994	9.87639322775564	-2.77278280744568	-0.899492551967437	-10.6470676072067	5.35481376195499	-9.53751504643568
ATGATGACAAGGTCGA-6	CD8 TEM	0.814763687783895	T.CD8.Effector	7	#1B75BC	12.9002314142033	-4.4137845698538	4.56056299704275	0.397118921184387	0.0220159986764834	0.99937182589115	-2.25550370668819	-10.0554126523317
GACATAGAGGTGAAAT-6	B naive	0.89830773264157	B.Naive	2	#F26439	-1.93877500974688	-9.68917471801665	10.6525286723968	-2.84413195142761	0.323663691595261	-11.5911689408249	6.06477660680363	-8.55473745091566
ACAGGTAAGCTCCCTG-6	CD4 TCM	0.970198110067266	T.CD4.Memory	5	#009444	1.64910047567335	3.95827596748445	-2.87432298165599	1.69101893415436	0.250023464277451	0.731810986238135	-5.14235048746517	1.6438360192
CGTATTGCATGAGTTT-6	CD14 Mono	0.974757480373922	Mono.CD14	11	#B973FF	-10.0210656591609	0.4587331276593	3.62865963476858	8.33181178083404	-12.5924489995688	0.783890306192053	8.4185754730756	3.6610387541472
TTATCCTAGAGGCTAA-6	CD8 TEM	0.265678016021076	T.CD8.Effector	7	#1B75BC	3.7439530423924	3.70774429405306	-2.51011571389475	-6.61468422899261	0.841878781631653	1.66039198561252	-4.49761658167294	5.07927715556017
TAGCTAGGTGGTTATG-6	CD8 TEM	0.762664163984003	T.CD8.Effector	7	#1B75BC	0.0254219106480187	6.7264160450754	-1.7442643354539	-6.70012438783661	-0.785342266246612	-0.459244486702072	-4.81473141169003	-0.896481396991103
GCTGACCAGCACCACA-6	B intermediate	0.685547206588383	B.Activated	3	#992E46	-1.31487304651293	-8.95348650848296	9.84642782705984	-3.96212876329437	-1.80588000027829	-11.9168725617355	6.99975080037662	-9.68240964635023
TCAAGACTCTAGCGAT-6	CD14 Mono	0.709036502229483	Mono.CD14	11	#B973FF	-11.976592964764	2.86677473152254	2.60422840613088	8.256299848461	-11.7875116368979	-2.21157628373562	10.9379865601117	4.35177242533556
TATCGCGAGCCAGTAT-6	CD14 Mono	1	Mono.CD14	11	#B973FF	-11.2619027563289	0.834826343899706	3.31171074408254	7.28005682935699	-13.7241285344809	-0.949278921646463	9.5226489975507	2.49397337214342
CTCAGGATCATAACCA-6	CD14 Mono	0.407393222668735	Mono.CD14	11	#B973FF	-11.9037017294124	3.14596980178926	2.57561603087148	8.01747500410065	-11.89060573785	-1.93318837956845	10.8647291138227	4.04496323840013
AGGCTAAAGGACTAAG-6	CD14 Mono	1	Mono.CD14	11	#B973FF	-10.3635434576229	-0.726982421034834	2.40479889410695	7.73923861494049	-12.4999149343222	1.00426274462284	8.29630393529484	3.00110900179735
TCTCAATTCATCACTT-6	B naive	0.839946769091055	B.Naive	2	#F26439	-1.78544802152666	-11.9875059786978	11.0766858150359	-3.69392955789581	-1.17604177205258	-11.1774888642257	5.66058034444401	-9.9036744855226
TGCAGGCTCCCTCAAC-6	MAIT	0.979343605697681	T.CD8.Effector	7	#1B75BC	-2.97605175458941	7.8555926617441	-2.55057486993113	-4.31597292909637	0.106393481209938	-2.17155748681484	-6.57172422861507	-1.15834987385878
GGTATTTCATGTTGTG-6	CD14 Mono	0.868882694538652	Mono.CD14	11	#B973FF	-11.0008267828182	2.56841962898348	4.0058554698821	8.6109837244986	-13.0469005605429	-0.214865506452905	10.0123483612592	4.37162077204576
AAGCGAATCGTTACTT-6	CD8 TEM	0.735385478749066	T.CD8.Effector	7	#1B75BC	2.19220810449568	9.09426491821382	-2.85288581353465	-6.09065068254486	-2.04313736169034	3.6250614516312	-4.44405346369198	-3.64594209416518
CAAGTGAAGCGGTTAT-6	B naive	0.967232371325458	B.Naive	2	#F26439	-1.91251916372332	-9.77609545623686	10.7659234096404	-3.9368223000528	-0.0553331257998302	-12.9050489075607	6.93363780522892	-8.47485196812758
ATGGCTGTCAGCCAAT-6	B naive	0.981552618417875	B.Naive	2	#F26439	-2.09820765935931	-10.9396515551748	11.3085841228362	-3.6862574864389	-2.00148372857266	-10.9818730957931	6.01465434575626	-10.1864532254518
AGTTGTCAGTTAGAGG-6	CD14 Mono	0.961733542499265	Mono.CD14	11	#B973FF	-11.9302148290828	0.106361189132669	3.02669086950979	8.26317965497955	-12.9216373464315	-1.84466773347317	10.4649164154584	2.74627387301317
CGCTAATAGCTACTGG-6	CD8 Naive	0.987892749390736	T.CD8.Naive	6	#76ACD7	5.40870767152754	-0.588989085310957	-0.991840095341593	-7.92563307771698	1.42083985598392	4.99093621893467	-7.09417086100033	4.10704862849107
CGTTAACAGGGTCTAT-6	B naive	0.701983834668452	B.Naive	2	#F26439	-0.433372742767661	-10.7079983416739	10.1786574413176	-3.3385328103067	-2.10268120972806	-10.7268510468429	6.24671287084171	-10.4427360318483
CATTTGTTCCTCAGTC-6	CD14 Mono	1	Mono.CD14	11	#B973FF	-10.887798256512	-0.487936801070235	2.31330934065542	7.77461993207916	-11.3831022283285	-0.000914336008416838	8.92864055181095	2.74927007929674
AACCTCCTCCCTCTAA-6	CD14 Mono	0.948664074573886	Mono.CD14	11	#B973FF	-11.9520244070247	2.21646504963014	2.98599091070852	8.39408576002106	-12.3273752233236	-1.7999371893829	10.8031475021894	3.90239560381761
TTGTCCCAGAGGAGTC-6	B naive	0.982631160207933	B.Naive	2	#F26439	-0.189065940018027	-10.1765070620718	10.6215619136687	-3.98401701936737	-1.86758558957272	-10.9036174424118	5.95668382192203	-10.0696872494996
AGATGAAGTATTCGTC-6	B naive	1	B.Naive	2	#F26439	-2.56490177595171	-11.7196083728018	10.6410769512053	-2.89622438440338	-0.375692089483078	-10.9874072678512	5.2070276215131	-9.42023313267836
ATCGAGGCATTCAGCA-6	CD14 Mono	0.985432529465145	Mono.CD14	11	#B973FF	-11.3970355459407	0.751962506419161	2.38866677778921	7.73734652509674	-10.2131402990072	-0.868169964117395	9.24577159429142	1.8537273384749
CGATCCTTCGTACCGA-6	CD16 Mono	0.949412860208477	Mono.CD16	12	#E680FF	-7.53917450391802	1.25377988184068	5.69512072104177	10.2780483912466	-10.9584033986776	3.22305720968784	7.03174514318058	6.07558309809557
TTAGCGGTCCTTCTAG-6	B intermediate	0.918616807667398	B.Activated	3	#992E46	0.941230945949227	-9.0737400714102	8.97335615652761	-5.725145464039	0.562047491386597	-9.42041736916958	6.67161864781925	-5.75945317967543
CTCATGCTCTTGGATA-6	CD8 TEM	0.815031913967404	T.CD8.Effector	7	#1B75BC	-0.178156948919624	6.81995051467989	-0.706402779639155	-5.7039371777536	-0.724797537013824	0.115741788583411	-4.84341316675594	-0.90431857331404
CCGCTAAAGGGACGCA-6	CD14 Mono	0.875916175070331	Mono.CD14	11	#B973FF	-12.2294320532039	1.78448420131777	2.57796993750295	7.75581538190826	-12.4967916509359	-1.69832366780697	10.7312156632001	3.00279819743028
CGGCCATAGTGATTCA-6	CD16 Mono	0.961916018800563	Mono.CD16	12	#E680FF	-8.54885858976397	1.38782232368562	5.37376347082815	10.0322674464224	-11.5371177694052	2.90763777418674	7.44387216115543	5.6865354754149
GCTAAGCGTCCTAAGA-6	B naive	0.892640519667595	B.Naive	2	#F26439	-0.568898684616416	-9.2520790759268	11.0456122447844	-4.24483120927826	-0.191300948545273	-11.4244742997116	6.50313300633976	-8.94487416966566
AGGCCCAGTAGTTAAC-6	CD14 Mono	0.989112299308471	Mono.CD14	11	#B973FF	-12.2534913488582	0.970859044438341	2.68645778197011	8.21277224531158	-13.888709833309	-1.61671716050564	10.4009248688276	2.81852352396837
TGAAGCAAGTTGTCAA-6	B naive	1	B.Naive	2	#F26439	-1.0079898306087	-10.8949003878775	10.4604777385589	-2.82120788583771	-2.34547071664029	-11.2873931534713	6.43011827016422	-10.4458402417482
GCCTGCTGTACGCGCA-6	B naive	0.938199956544768	B.Naive	2	#F26439	-1.20789653741869	-12.2419081393423	10.305852799594	-3.19136798868195	-0.499715646192367	-11.2074266083664	5.05424518132755	-9.50897729619154
AGGTTACTCATAGCCG-6	MAIT	1	T.CD8.Effector	7	#1B75BC	-3.12577290021929	8.04565280044649	-2.00205502015391	-4.10339606294647	-1.7278541824072	-2.00238162354885	-7.53451424097469	-0.986038210231155
CACGCAATCATCACTT-6	MAIT	1	T.CD8.Effector	7	#1B75BC	-3.11624497854265	8.1394643124399	-1.87380406361857	-3.96382558832184	-1.05024724213773	-2.4779601700729	-7.29016523813656	-1.44525194390425
TGAAGCAAGAGGCTAA-6	B intermediate	0.966633172758846	B.Activated	3	#992E46	1.41229742086378	-8.81638056671049	8.8085431148406	-5.60188496599213	1.05256469042606	-9.15504890756069	6.67975110555241	-5.59283864720473
CAGGCTATCTAACCTT-6	B naive	1	B.Naive	2	#F26439	-2.09822840177569	-10.2858744326773	10.2533387233611	-2.94580233583466	-0.747786988899048	-11.8442006714767	6.4151050522382	-9.42763841374525
CATTCCTCACCCACAG-6	CD8 TCM	0.401665325440434	T.CD8.Effector	7	#1B75BC	4.57621865785566	-1.01488775646116	-0.539417387068659	-6.26816046724335	-0.821452190563019	0.214640735822333	-5.17114239191464	-0.672354223567336
CGAGGCAAGTGCTGTG-6	CD14 Mono	1	Mono.CD14	11	#B973FF	-11.2248849340633	-0.274285978430769	3.79736462134084	8.31249129285797	-13.165921022579	-0.0929960020011537	8.94464511418888	2.98167454974046
GTTTGTTTCATGTGGT-6	CD14 Mono	0.996154000037793	Mono.CD14	11	#B973FF	-11.9054851003841	0.52393577361677	3.95847073095998	8.76264559736236	-13.1379402181357	0.0586205713325866	9.04838485265324	3.08893954531541
ATGAGCCGTTCATTTG-6	CD4 TCM	0.612145852695767	T.CD4.Memory	5	#009444	1.18135332382169	1.54958873355959	-7.76133975487986	2.2437323283194	2.88532514365024	2.85143059416355	-2.86366062616756	4.97461139933458
GTTCACCTCGCTAGTG-6	CD14 Mono	0.985414582304429	Mono.CD14	11	#B973FF	-11.5862826772884	0.470830374604204	3.43617454069814	7.96839034070953	-14.1831310292929	-1.21347683743893	9.64235705876896	2.67928111330858
AGTCAATGTTGGCGTG-6	CD14 Mono	0.673342593696152	Mono.CD14	11	#B973FF	-11.1870583959773	3.27187197769258	5.05332985418996	9.69505202283844	-11.7435920736044	2.01457375212253	10.2126209213788	4.78154575602403
TGATTGCAGGGCTTAT-6	B intermediate	0.626300460212646	B.Activated	3	#992E46	-2.53301639043841	-7.73334319030668	10.3262423564788	-4.82539952287689	0.360690275743668	-13.4226737626022	7.87881488347599	-7.97441327794203
GGATATTGTGTTGCAA-6	B naive	0.98923931195142	B.Naive	2	#F26439	-1.34690577470812	-10.3429318133536	10.8825558711883	-3.35849011430756	1.07988066466159	-10.9583039887375	5.296632952934	-8.28862416966566
GGTTTGTAGCTTAACA-6	B naive	0.85188471353448	B.Naive	2	#F26439	-1.94406384908709	-9.92377859985258	10.0545138408538	-2.79135251531616	-0.561639835521515	-12.5564132340377	6.85547322774479	-8.95124757512221
GTGCTGATCGATCAGT-6	CD14 Mono	0.867228565288808	Mono.CD14	11	#B973FF	-8.18508810483965	1.13472169006441	5.2655777027007	9.93607127180084	-11.4231288930624	2.68630689306797	7.34156484151432	5.56170475260606
TAGTGAGAGTAAGTGG-6	B naive	0.684490254851122	B.Naive	2	#F26439	-0.89110619508776	-10.1716166201773	11.404353051364	-4.72678387651459	0.190540666297142	-11.9646068222946	5.77527732396671	-8.75572145207533
GCATATATCGTTAGCG-6	CD14 Mono	0.93364916650815	Mono.CD14	11	#B973FF	-11.2220611044124	0.802048885470369	3.71041169661245	8.74904238691315	-13.0310161611288	0.354035615163458	8.95082397008488	3.49620306269518
AAGCCACGTTAACACG-6	CD14 Mono	0.930102081840253	Mono.CD14	11	#B973FF	-10.3414811559871	-0.131628221625349	3.49004498022756	8.54060923566803	-12.8383186361044	0.577189861970557	8.52986354375431	3.36336362139574
ACAGGTAAGTGAGCGG-6	CD14 Mono	0.45917326430281	Mono.CD14	11	#B973FF	-10.7936305471614	3.27503221595857	4.72833052176198	9.33600508680328	-11.3814199468344	2.38670676870884	9.77280444646427	5.06564008967271
CATAGTCAGGGTGAAC-6	B naive	0.84497019241596	B.Naive	2	#F26439	-2.21769232236895	-10.6205492678824	10.510632424533	-3.86090195665375	0.650440821960633	-12.4096866257614	6.03910989308903	-8.37418210728773
CATGCGCAGGGATGAC-6	CD14 Mono	0.842211383151029	Mono.CD14	11	#B973FF	-12.0265473791316	2.02218728626344	3.37025466459951	8.68179594984039	-12.7695825597494	-0.48481904837622	10.0785524323041	3.66003429667345
ACCCGTAAGGCTACTG-6	CD14 Mono	1	Mono.CD14	11	#B973FF	-12.4028033682064	0.254113325124719	2.7066566039916	7.51709067335114	-13.4159048101156	-1.70853835420071	10.0517904236371	2.21666776911607
ACTTATCTCATAATCG-6	CD14 Mono	0.942691573372089	Mono.CD14	11	#B973FF	-10.1221455999568	1.96423333252046	3.7241925289031	7.86486041059479	-12.4466865560263	1.55643528624119	8.74815864110538	4.61275684611192
GCCTTACTCTAACCTT-6	B naive	1	B.Naive	2	#F26439	-2.68510145628008	-10.2283192340079	9.93294325369558	-3.90904701242462	-0.739172508403595	-11.8076663620895	6.31078929448673	-8.88841378911146
CCTGCTCCACACCAAC-6	CD14 Mono	0.949262586273018	Mono.CD14	11	#B973FF	-11.935686058636	2.63785188758943	2.54588332670888	7.73234450330719	-12.8410366079062	-1.96040517167507	10.9986288025434	3.53419840113512
ACCAAGTTCAATGTCA-6	NK_CD56bright	0.635662078199771	NK	9	#8DC63F	12.1522255471989	-2.65545517837431	2.92793503302297	1.63966500272736	0.518804083183472	10.0018352858597	-3.11275821184567	-9.72915113194594
GTACTGGTCCAAACAC-6	CD14 Mono	0.962809109707368	Mono.CD14	11	#B973FF	-11.1461972662166	2.15448015297029	3.51582541960439	7.68511855115875	-14.3577459356039	-1.3141378171867	10.0942680313642	2.73642527834764
TGAACAACACATACTG-6	CD14 Mono	0.985471688015093	Mono.CD14	11	#B973FF	-10.806930489178	0.816280060654619	3.04907026785573	7.91035544385895	-11.5549400350302	-0.2104499347633	9.20803279424259	3.50849687830797
GGCTCAATCATAATCG-6	Treg	0.699105882088574	T.CD4.Memory	5	#009444	0.565097250704438	3.12344139183138	-3.59258446198741	1.94223725309357	0.841774711921875	1.85459965391697	-4.6753490493243	3.81096446291795
TTGCATTTCAGCCAAT-6	CD16 Mono	0.987501129743371	Mono.CD16	12	#E680FF	-7.76066488706621	1.21729796493624	5.42605009573659	10.1321228693961	-10.8915603658407	3.40287655516208	7.0782582237775	6.06589710490099
CGAAGTAAGGAACCAA-6	CD14 Mono	0.972464664940116	Mono.CD14	11	#B973FF	-11.6512593694881	1.03521143758867	2.15943279761037	7.73520361890778	-13.2260950109213	-2.19967848138272	10.6335994675214	3.23319113032213
CCGTTATGTTTAGCTC-6	B naive	0.888647664680387	B.Naive	2	#F26439	-1.33014220678362	-11.2282229129019	10.1255826045867	-4.90978587160126	0.340031365469162	-11.2042623169845	5.41237802053043	-8.56890428288588
GACTAATGTAAGGTTT-6	CD8 TEM	0.825814488095906	T.CD8.Effector	7	#1B75BC	1.21339886701551	8.19241135681246	-2.40742310982981	-6.16400731096283	-1.9774365922659	2.00528353376926	-5.02710752939632	-2.29252755864271
ACGATTCAGTTTGAGC-6	CD14 Mono	0.985338900424179	Mono.CD14	11	#B973FF	-8.88451570951494	0.94207327926729	5.1036714603301	9.78580939283356	-11.6753433248251	2.37717789335789	7.64588660741398	4.9938732363402
CGGTAACGTTTATGGG-6	CD14 Mono	0.958755747875148	Mono.CD14	11	#B973FF	-12.4697341390804	2.09756701553438	2.82198229330739	7.74782073011383	-13.4002092382162	-2.28146392182766	10.9375574066693	3.09354865328661
AGGTCATTCAATGTCA-6	CD14 Mono	0.957636885894276	Mono.CD14	11	#B973FF	-12.3193520971492	1.83539658153627	2.98715510863027	7.53348052015289	-12.1852138539999	-0.608144418162691	10.2325317337568	4.03162562624803
AACGGTAAGTAACCCG-6	B intermediate	0.971538853789985	B.Activated	3	#992E46	1.33813875234571	-8.87703902160551	8.60422411459646	-5.61028349885956	0.61570192368335	-9.35177666024624	6.70943517232487	-5.63802516682753
GGCCTCTGTCGCAAAC-6	B naive	1	B.Naive	2	#F26439	-0.891415543194144	-11.8081560794058	10.4153822948333	-4.11762130746857	-2.67241506783658	-11.2700887330001	6.40007514501163	-10.6970657132448
GGTGCTGGTTGTGACA-6	CD4 TCM	0.59059403692987	T.CD4.Memory	5	#009444	0.878875189189584	5.27602522934053	-4.44210729104319	-0.251529936885986	2.33850116522617	0.11248719616474	-3.6002827212756	0.719384131592423
GGTCTTGAGTCCTGAG-6	CD4 TCM	0.754842097541282	T.CD4.Memory	5	#009444	-0.232791311378806	4.12011449897859	-5.18650302392283	0.320357317828979	0.182034383133118	0.562359153466833	-5.30820351099423	2.0377317644774
GCTAGTGTCATTACGA-6	CD14 Mono	0.813713150490095	Mono.CD14	11	#B973FF	-12.3405551382259	2.4428602989969	2.45540824431142	7.83783804883942	-13.4442365667074	-1.52951008157192	10.9177324249799	3.50719988123766
AGGGTTGCACATAACT-6	CD14 Mono	0.983692831702427	Mono.CD14	11	#B973FF	-11.6807012029842	0.618340217715242	3.40657940405568	8.25085246076569	-12.9380748769491	-1.31124323682247	9.98285979772159	3.31335484759203
AATGAAGGTGCGCAAT-6	CD14 Mono	0.990163798786444	Mono.CD14	11	#B973FF	-12.5209340521053	0.310481847470739	3.49930253523549	7.80747019758209	-13.6539676686972	-1.7893227942413	10.3990346863324	2.54859745280138
GATAATCGTTACAAAC-6	CD4 Naive	0.945079046821463	T.CD4.Naive	4	#81D08B	4.23641520059553	2.74876301849458	-7.61830815774241	2.69750177373871	2.31044573576755	2.79522389097751	-4.22714119409969	4.98012649790636
GTTGGAGCACTTACAG-6	CD14 Mono	0.664146625615144	Mono.CD14	11	#B973FF	-9.24316210233721	1.22344356144045	5.0428804447051	9.76804625501617	-11.8909080526083	2.03285092039646	7.89383239293644	5.07580768839708
TCCCGGACATCCTAGA-6	B naive	0.63491783002397	B.Naive	2	#F26439	-1.34202308141741	-11.5980339709463	11.4562453319426	-4.3422645379068	-2.01023893563443	-10.8296476014084	5.98798055196354	-10.0538810513795
CACAATATCTAAGTCA-6	CD14 Mono	1	Mono.CD14	11	#B973FF	-11.6064042516902	-0.131390756720564	3.53807726401052	8.49933897962555	-14.0754650136679	-1.12155747489391	9.744875140434	2.54363310114732
TAGGGTTTCAACCAAC-6	CD4 TCM	0.500505599772061	T.CD4.Memory	5	#009444	-1.99682254278216	6.4739517506418	-4.20261654359141	-1.29832992444054	0.657047162368958	0.513579963880194	-5.44871883844784	0.21435356476596
GCAGGTGAGTAGGCGG-6	CD14 Mono	1	Mono.CD14	11	#B973FF	-12.385621971722	0.785017990714052	3.86055365103444	8.20341574659332	-13.5072725316732	-2.19634026364742	10.4440748169477	2.76325118319383
CAGCATTAGTGATTCA-6	B naive	1	B.Naive	2	#F26439	-2.19427580320391	-11.4686060610953	10.9257735301848	-3.97532213220612	-0.0173931712507561	-11.4722114212936	5.65035981679508	-9.11212003453383
TCGTTAAAGGGACGCA-6	CD14 Mono	0.831868527544836	Mono.CD14	11	#B973FF	-12.5121707388118	1.60230737293337	3.79206028479299	9.16552531232819	-12.4716461202353	-1.16097581462322	10.4421569778974	3.29145610110155
CTTTAGGCAGGCCAAA-6	MAIT	0.922180657812375	T.CD8.Effector	7	#1B75BC	-3.01137394392046	8.1556128796396	-2.64377936822215	-4.40316856393829	-0.0806855349093035	-2.55192095117031	-6.54610376810482	-1.34369027836928
CCGTTAACACATACTG-6	CD14 Mono	0.943858486290233	Mono.CD14	11	#B973FF	-9.3630055853084	1.07429515684221	4.61506786841115	9.5173910807608	-12.5485189458578	1.41096192522587	8.00390929723331	4.47278988139024
TCACATAAGCACCACA-6	CD14 Mono	0.945136180834696	Mono.CD14	11	#B973FF	-11.4213256307796	1.16832386816118	2.87980309027395	7.55082213392242	-12.2759149572104	0.0449066750580199	9.11720008397648	2.97666656748644
GATTAGTGTTATCGAG-6	B naive	1	B.Naive	2	#F26439	-0.774520463581412	-11.6194668475332	11.2210349132415	-3.86271846780792	-1.51341872422391	-11.014310420317	5.68328160787174	-10.0178760312379
ACACTTAAGGCTAATC-6	CD4 TCM	0.786215944400458	T.CD4.Memory	5	#009444	-0.691314763660758	5.03118508422945	-4.63148984414378	0.420047397518005	0.359955290868942	0.243660389619482	-5.25453119730404	1.27848958746782
ATTACTGAGCCTAATA-6	B naive	0.98062080265942	B.Naive	2	#F26439	-1.89975852453265	-10.8576565447989	11.1400794078704	-4.34439528474823	-1.45136611668759	-10.5504937775558	5.63369054341862	-10.1024669431032
CGTTAGTAGGTCAAAG-6	CD14 Mono	0.996183037027797	Mono.CD14	11	#B973FF	-10.6146163412288	0.333389474285879	2.96213522452077	7.39972578992828	-12.0147188207357	-0.0516798801845185	8.9521390869672	3.2355245329558
ACTTATGAGCCGCAAC-6	CD14 Mono	0.989871114298276	Mono.CD14	11	#B973FF	-12.3403291174129	0.370789353942611	3.22642150419912	8.42569148054108	-13.8938682576864	-1.04945468978344	9.89620036626408	2.62823879496446
CCTTGCGTCATTCATC-6	CD14 Mono	0.813589254268674	Mono.CD14	11	#B973FF	-11.5770244070247	3.13690178955171	2.53746929663381	7.97746073713287	-11.4065969487875	-0.525983662170755	10.5986568405683	4.3043071009337
TCCAGCAAGGAGCACG-6	B naive	0.596798821591414	B.Naive	2	#F26439	-0.958558745022147	-9.75051695739653	9.77658548849782	-2.62681985387817	-1.60368995873624	-11.6384702332443	6.7790605499799	-9.64571225865492
TTACACCGTCATCAAG-6	B naive	0.70052891851637	B.Naive	2	#F26439	-0.95500726186785	-11.1491099063101	10.263408570468	-3.94097078332916	0.116369853332703	-11.4093709595626	5.74449414754459	-8.9971517346681
AGTAGCTTCCTGGCTT-6	CD14 Mono	0.980826517318765	Mono.CD14	11	#B973FF	-11.4835156866268	0.987842374688127	2.30028095740041	7.85089385023102	-12.9536436101645	-1.7809718258804	10.3596546127851	3.53633010165086
CGTGACATCGTTTCTG-6	CD14 Mono	0.968575470295195	Mono.CD14	11	#B973FF	-10.0174159475521	-0.147635317200682	3.83758488196096	8.75765025129303	-13.407544901058	0.684261380868567	8.28220099950382	3.43892752901903
TCCAGGTCAGCAATAA-6	CD4 TCM	0.855609440721897	T.CD4.Memory	5	#009444	-0.663358158703178	6.72053807342623	-4.26037296754161	-1.16017398724571	-0.716083337947662	-0.671189204615938	-5.68688898538998	0.346416784089715
ATGAATGCAGAATGAC-6	CD14 Mono	0.854896918446199	Mono.CD14	11	#B973FF	-9.29347605192217	1.46880620086763	4.39895525473317	8.97072684278473	-12.6157901784628	1.31498306913914	8.35095614934513	4.6666232325255
CCTGACTTCACTTCAT-6	B naive	0.999999999999999	B.Naive	2	#F26439	-2.70633763753924	-10.271788663024	11.0422457744475	-3.15612948427216	0.015947489604418	-11.6908651001876	5.9259406998212	-8.64205396397719
TACTCAAAGGCATTGT-6	CD4 TCM	0.746873373229234	T.CD4.Memory	5	#009444	-1.82739848577532	6.55289309585665	-5.90249118310252	1.50457798948273	-0.875175525829132	-1.14383018092571	-5.98903637384823	0.198580805229912
GGATTATGTACCGTTT-6	CD14 Mono	1	Mono.CD14	11	#B973FF	-11.5589389272884	-0.283608919734022	2.89268556135854	7.6927422236441	-12.925083925411	-1.56574040727078	9.69981498265812	2.87389647738329
GACTTACAGACACTTA-6	MAIT	0.957856877291341	T.CD8.Effector	7	#1B75BC	-3.04129619085345	7.63133328521822	-1.75638958913127	-5.33261502275482	-0.611982991382416	-1.8533994563049	-6.75774221872738	-0.950032474833816
CGCAATGTCTATCGCC-6	B naive	0.933793179991001	B.Naive	2	#F26439	-1.61551732503924	-11.9193440142813	10.2163838436004	-3.03634942064301	0.490836928203766	-11.3694825776046	5.27752799535343	-9.01151120885023
TGTCCTTCAGATTCAT-6	B naive	0.869941850525828	B.Naive	2	#F26439	-2.61390251600298	-8.12545401489165	9.67622175711355	-2.80942070970551	-1.75994699208432	-12.3513818390792	7.71815509343693	-9.00150144322523
AAGCTATGTCTTGCAT-6	B naive	0.843365818474106	B.Naive	2	#F26439	-2.08822102033648	-7.93137843048002	9.89189043539724	-4.06919444093719	0.503177891090576	-13.3473086960739	7.66318673635075	-8.05165517552504
AAGACCAAGCACAGGG-6	CD14 Mono	0.980248586916054	Mono.CD14	11	#B973FF	-11.9019689031795	0.42554486656759	3.32159939306936	8.26138579359039	-12.2670095464438	-1.19652384595333	9.91111964726993	2.9996355749785
TTATCCGTCACGCGGT-6	CD14 Mono	0.947401246733476	Mono.CD14	11	#B973FF	-11.1532916494564	1.70720630252931	3.46107974547109	8.49822890272125	-13.4379365941732	-0.433598351491081	9.65637702489445	3.72194993273607
GCTATCCTCATAGCCG-6	CD16 Mono	0.817287786107396	Mono.CD16	12	#E680FF	-8.25361055814776	1.12298613155458	4.98983469504079	9.4763172816275	-12.1227138539999	2.21324366255344	7.50977487111637	5.25201284663072
ACAGGATCATTCAGCA-6	CD14 Mono	0.855881428875749	Mono.CD14	11	#B973FF	-10.7478179403499	1.69701581562135	4.0581974079009	9.0314873408316	-13.3799922963827	-0.727088034910547	9.61102599645206	4.1479669787108
GTCAAACTCCTAATAG-6	B naive	0.628308547272836	B.Naive	2	#F26439	-0.924017972584098	-11.8012610140982	9.47182837027273	-3.9129489708902	-2.43155365197354	-11.0805698044723	6.45130605245182	-10.6604341290773
CCATTGTGTTCTTTAG-6	CD14 Mono	1	Mono.CD14	11	#B973FF	-11.8366059728816	0.260295697694757	2.03742614287099	7.6300848673819	-11.5383909246176	-0.762104541820871	9.94266242528507	2.67393696085802
CGTAGCGGTGTGAGAG-6	NK	1	NK	9	#8DC63F	12.3481112054631	-5.00298935806181	4.27374449270925	1.2134531687735	-0.133207892462547	11.5989431731278	-2.13669448351315	-11.5549987576784
TGCTCTCAGGCTTAAC-6	B intermediate	0.847201793037029	B.Activated	3	#992E46	-0.928975171680778	-9.01957804595854	11.0905083705779	-4.37372720727936	-0.510168661758239	-11.9290967591232	6.67352695012638	-9.16542089207777
CAATGACTCTGCAAAC-6	CD14 Mono	0.991275424882261	Mono.CD14	11	#B973FF	-11.4324988790706	-0.0774967435541365	3.9612735797759	8.31697642316803	-12.8645637532919	-0.255855963391649	9.17051333928654	2.8870457388579
TAACAAGCAATGCCCG-6	CD8 Naive	0.958331986526626	T.CD8.Naive	6	#76ACD7	5.17755847490278	-0.684811300391218	0.0115619291659297	-6.98679650316254	0.727366099670594	4.70308440847935	-7.54070835565975	4.40470897929063
TGGCGGTTCGGTCAAT-6	CD14 Mono	0.984552115678275	Mono.CD14	11	#B973FF	-11.0548371740535	1.32388406360719	2.72554364699087	7.65585886945709	-13.560416032955	-0.90614837483822	9.92572326207706	3.20903646723619
GAGGCAAGTAGGTTGC-6	CD14 Mono	1	Mono.CD14	11	#B973FF	-10.3094701238826	-1.0405209723654	3.64074697989187	6.32091652860626	-14.0706069967001	-0.434114609671222	8.18967837834904	2.31379520670763
GCTAGCCAGGGTTATC-6	CD14 Mono	0.95977873597536	Mono.CD14	11	#B973FF	-12.0904578634456	1.92953591907594	3.12653937834463	7.80395495405182	-13.0167253514975	-1.27299356536328	10.3932849838788	3.30070864931932
ACTAGGCGTTCGGTAA-6	CD4 TEM	0.543442547100006	T.CD4.Memory	5	#009444	2.18535917318311	4.4264401730356	-2.63257083398142	-4.35768592844025	0.573411593750183	0.428125321107519	-6.04378157114437	-0.746338548499435
AGCACAGCATGAATCT-6	CD14 Mono	1	Mono.CD14	11	#B973FF	-10.8546008535579	0.138501295095422	3.37812796133718	8.24394881238922	-13.7146175405233	-1.26155483798443	9.60470122838566	3.08052289263597
ATCGAGGCAGTAAGTA-6	CD14 Mono	0.939328221073297	Mono.CD14	11	#B973FF	-11.8839606710628	0.979866796380022	3.02417340773305	8.38322531690582	-12.5585449239462	-1.1917424209541	9.8961841538007	3.36108982340685
TTGGGCGGTCACCTAT-6	CD14 Mono	0.983894037808165	Mono.CD14	11	#B973FF	-10.1621779867366	0.12616130078409	4.39807119864187	9.2683266352652	-13.1920135518759	0.330500601964606	8.55169124150822	3.68522512690416
TGTCAATCAGAGGGAG-6	B naive	0.975129182907934	B.Naive	2	#F26439	-1.62131185018572	-10.7506514254751	10.5422724773284	-2.58400273809448	-0.509577234670456	-11.5592904694503	6.05876512075016	-9.08776796086439
GCCTCAAAGCTTTGGG-6	CD14 Mono	0.993650129684425	Mono.CD14	11	#B973FF	-11.6412610479549	1.58242576683138	2.87352719801626	8.12376486768707	-13.8505933782309	-1.39329457358776	10.2954799606855	3.28163587824693
AGGATATAGAATCTCA-6	B naive	0.514567156420279	B.Naive	2	#F26439	-0.451753444309562	-11.2044401827994	11.4475182582732	-3.80624783525482	-1.07626431195431	-11.1368699677414	5.95410127187321	-9.64213693364271
ACACGGACAATAAGCA-6	CD14 Mono	0.827387092279785	Mono.CD14	11	#B973FF	-8.63639540159258	0.813359135037401	5.04320803183278	9.48817622175201	-11.8868978521078	2.17430156393589	7.6629921867902	4.99122345225206
TGTAACTCAATTAGCT-6	CD8 TEM	0.848310871234222	T.CD8.Effector	7	#1B75BC	2.18905787981001	8.92792981231783	-2.86373314362803	-6.50517333040253	-2.65747242180997	3.14155667944492	-4.84894638513973	-3.75002038701186
GGCATTGTCGAAGTAG-6	Treg	0.213329225978112	T.CD4.Memory	5	#009444	-12.1728896566585	3.08973401153658	2.44800415533742	8.21452605237945	-12.6390979787558	-2.29400187806545	11.160797305351	3.93065869585863
GCTCATTGTTTGACCT-6	MAIT	0.662502833426628	T.CD8.Effector	7	#1B75BC	12.7794113687321	-3.9882703486624	4.83039465445241	1.06715058794006	-0.649567296191986	-2.4745844014114	-7.05574827646664	-1.64238798840651
CTAGCTTGTTAGGTTG-6	CD14 Mono	0.980220368214697	Mono.CD14	11	#B973FF	-12.1375798650936	0.549858027344682	3.70540514486989	8.62244879713043	-12.7164752980917	-1.72275167779385	10.4060594513471	3.20962941424242
ATCCTTAGTTAGAGCC-6	B naive	0.932131362067302	B.Naive	2	#F26439	-2.49503106557879	-11.673568791503	11.2020415355559	-3.67979395875946	-1.59179418294125	-12.0449739106125	6.54562539601871	-9.93538797124037
GACGTAAAGTTAGTTG-6	B intermediate	0.709694551965805	B.Activated	3	#992E46	-1.3571667143062	-10.4709959689322	10.3806218196746	-4.46977317819611	0.164448151901428	-12.3585382111496	6.06622523809025	-8.51939428074965
TAATGCATCGTTATAG-6	CD14 Mono	1	Mono.CD14	11	#B973FF	-11.0691594549373	0.440631942099073	2.84534683722219	7.74629866590485	-14.2496784230917	-0.383573883039343	8.90288466954777	2.77090298907152
TTGCTTTAGTAGGCGG-6	B intermediate	0.523458004648055	B.Activated	3	#992E46	-1.69418878042254	-8.69260603820708	10.2527636577483	-4.78511202821747	-1.27866797654324	-12.3535638459152	7.30417031789371	-9.41780793889174
CGGCCATAGGAGCAAC-6	B naive	1	B.Naive	2	#F26439	-2.49290484869036	-10.7056542102041	10.4947403957244	-2.85815585145966	-0.159289022371109	-11.7455526001876	5.68366546178409	-9.00538957341322
GCCAGGAAGGCATGAA-6	CD14 Mono	0.355874677885461	Mono.CD14	11	#B973FF	-11.7635316320613	3.35712307060335	2.08221045035085	7.67996775617584	-11.4741991063803	-1.16377502755581	10.7011596634443	4.01172029749742
GGGCAATAGTCACTAA-6	CD4 TCM	0.501644839297228	T.CD4.Memory	5	#009444	-1.66187972509417	4.02813284957979	-4.35235414010325	0.307800645732727	0.318573216512863	0.593362032609595	-5.33526068186215	2.16888022200456
AGCACTTAGTTTGGGT-6	CD8 TEM	0.900618352649281	T.CD8.Effector	7	#1B75BC	2.23258357561079	9.24984734619234	-3.22713217240611	-5.14724600801483	-1.29490142075711	1.83973258657993	-4.71878271555355	-3.63431608899245
GACCTTTGTTGGCGTG-6	CD14 Mono	0.930933512667649	Mono.CD14	11	#B973FF	-11.6182965704158	2.37801688278291	2.79481974142751	8.16158282270416	-12.6519268056601	-2.21508830861508	11.0628025009687	3.66597115771166
GGGTCACTCGACAAAG-6	B naive	0.972055685729722	B.Naive	2	#F26439	-2.18095035039934	-11.3928089801016	9.81038465994558	-4.74727166185394	-0.510229607507522	-11.2413478501266	5.45515174413273	-9.23706090672621
GATCGAGCACAACAGG-6	CD14 Mono	0.876901977408791	Mono.CD14	11	#B973FF	-11.2667741247371	1.46010571086977	3.50377932089528	8.42166125287994	-12.7552469274252	-1.90587407426296	10.5025293304975	3.91601216570726
AGTAACCTCTGCAAGT-6	CD4 TCM	0.695999891307786	T.CD4.Memory	5	#009444	-0.67639786684069	6.01007788742159	-1.45427009564677	-6.67850649843231	0.0588365891725466	-0.295156971377718	-4.39652471994808	-0.825965168315261
GGTCCGTAGGCGGATG-6	CD14 Mono	1	Mono.CD14	11	#B973FF	-11.5178069540218	-0.0784135523977492	2.68915954130849	7.90627943983063	-13.9017208120077	-0.997551382345545	9.59518928075382	2.70205080286852
GGGCAATAGTCATCCC-6	CD14 Mono	0.978926306803381	Mono.CD14	11	#B973FF	-9.8815020986751	1.25650840366457	4.72944775122365	9.35533511152252	-11.9862554570883	2.18678253813328	8.00637549901554	4.98591243998399
TTGCCCGTCCTCCATA-6	CD14 Mono	0.992478630137687	Mono.CD14	11	#B973FF	-10.8399304815486	1.11296140516374	3.77897682684621	8.96863352766022	-13.5124719640463	-0.898113430303919	9.61893195653507	3.54908144251695
ACCAGGCTCCTCAGCT-6	B naive	0.927135580262039	B.Naive	2	#F26439	-2.13750953161272	-12.1778717700186	10.8044356395598	-3.11655009279266	0.0726168254167482	-11.307731211943	5.01585835958073	-9.35042226536879
ACCAGGACAGTTAGCC-6	CD14 Mono	0.984556555774041	Mono.CD14	11	#B973FF	-12.064800209637	0.973634534722307	2.31925049322805	8.11394202222809	-13.5495450994223	-1.22339439467846	10.0812026932294	3.03302061335436
GTTTAACCACCTATAG-6	CD14 Mono	0.952807295403204	Mono.CD14	11	#B973FF	-11.1563596197322	2.60811608398531	2.54731002348623	7.71017348279938	-13.6652877828329	-1.23030638770519	10.3995687439496	3.78368770853868
ACAGCCGGTAATGGCC-6	B naive	1	B.Naive	2	#F26439	-1.38897270643267	-10.6717491809073	11.0801962901946	-3.94674432764069	-0.442001690551575	-11.3826528199142	5.85445613408634	-9.11458623631605
CGAGTCGGTTTAAAGC-6	B naive	0.951381841587179	B.Naive	2	#F26439	0.00786938584294972	-9.86616618072417	9.79733267325124	-3.71778953561798	-0.379659374639328	-10.8317046769088	5.89747399831364	-9.21161306126723
GGGTCAACATTGACAT-6	CD14 Mono	0.982504224337447	Mono.CD14	11	#B973FF	-11.6270055242732	0.212689825540521	3.85429277914724	9.07620226850494	-13.9075725576132	-0.443071198475944	9.26292724156925	3.06932699457994
GGAACCTGTTTACCGT-6	B naive	0.848273059129938	B.Naive	2	#F26439	-2.52966994726214	-7.81460863983061	9.6996916820403	-4.5926717568399	-0.80992667882138	-13.0504470475143	7.74240703130314	-8.58452356083998
GTACACCCAGCAGGTA-6	CD14 Mono	1	Mono.CD14	11	#B973FF	-10.8664760061458	-0.218329137915633	3.38817873495778	8.09677397718414	-13.4339521428793	-1.08044058160244	9.25560969853947	2.89480769411913
TAGCATATCATCCTAT-6	CD14 Mono	1	Mono.CD14	11	#B973FF	-11.8539370962337	-0.119068360680601	4.05000963705739	8.75797354688629	-13.3263223668783	-1.71647769288479	9.75189513707706	2.61187588946214
CAAAGTGAGCTTTGGG-6	B naive	0.853102898658834	B.Naive	2	#F26439	-0.739960975284904	-11.4163132373038	11.192646889865	-3.85194337854401	-0.311736901685531	-10.8161159165329	5.68937844777653	-9.18298375828871
TGAAGCAAGTCACTAA-6	B naive	0.779653326144578	B.Naive	2	#F26439	-2.09838098966631	-10.8495207492056	10.6190756847259	-3.21302021036163	-0.892613818332489	-10.8164878495163	5.35138864064762	-9.57501161320814
GTGCTCCGTGAGGTGA-6	CD14 Mono	0.978028400459114	Mono.CD14	11	#B973FF	-11.1298284002498	-0.0531780782880996	3.4996949722167	7.76980769147858	-11.5784328481405	-0.829389453691827	9.21902579808781	2.52940332667223
AACCTCCTCTCAATTC-6	B naive	0.91456721863252	B.Naive	2	#F26439	-1.92317504369768	-8.83869368469145	11.1747273494597	-4.7594312478067	-0.277235378906067	-12.5551248200363	6.85092944646427	-8.69255197270521
TTTAGGATCAATCTCT-6	CD14 Mono	0.828634130647046	Mono.CD14	11	#B973FF	-9.24885363065752	0.985060804730394	3.90800705450734	8.67313944807037	-12.9790084859579	0.602454363542212	8.47221488500187	4.2399760462462
AAGGTCAAGCGCAATT-6	CD14 Mono	0.812074634807313	Mono.CD14	11	#B973FF	-11.5488433309749	3.31715672576998	3.06446280974111	7.61072146406158	-12.604509164974	-1.99054735974728	10.9790307953412	4.12319361941209
AATCTTGAGCCTCTCG-6	B naive	0.936713304322425	B.Naive	2	#F26439	-2.52895039999041	-11.7134438220206	10.9679106761809	-3.11029971132294	-0.0874852476864412	-11.1554122574752	5.0251805260236	-9.17781007512221
CTTGGACCAAAGCGCA-6	B intermediate	0.616580103236186	B.Activated	3	#992E46	-1.07775659048113	-9.49697310363676	10.9731806804534	-3.73998630533234	0.0547700995356485	-10.8880277283615	5.90669269109318	-8.76138437016615
AGGATCCGTAACGGGA-6	B naive	0.690365409871354	B.Naive	2	#F26439	-2.65324730360064	-7.16456181442167	10.0714463283416	-5.31767666826263	-1.0949116250723	-13.5839419968551	8.5020076706464	-8.42762315495619
TACGCACCAATACTGT-6	CD14 Mono	0.801190154798774	Mono.CD14	11	#B973FF	-11.362633652325	3.38095849121187	2.57121840017995	8.22639452924713	-11.9013460180014	-1.87798899487911	10.7567007019574	4.46156322733751
AAGACATAGCTACTGG-6	B naive	0.967050181474847	B.Naive	2	#F26439	-0.52505040847811	-10.6343813601675	9.92504873770437	-2.9103113461496	-0.550412645026977	-11.1033816941208	5.91768569493839	-9.22945630772719
CAGAATCTCACGCATG-6	CD4 Naive	0.981369272445965	T.CD4.Naive	4	#81D08B	4.58205514467207	3.39224355781648	-5.45000562173167	2.47120272626862	0.557505915477936	2.72649329824985	-5.69344358896664	4.88312637583604
ATTTAGCCATGTCAGC-6	CD4 Naive	0.811444333866589	T.CD4.Naive	4	#81D08B	4.47522931611982	3.50659316146944	-5.68863257867137	3.05281483640656	3.27788109572238	3.21249622030796	-4.10142593836239	5.41630232111803
CTTACCTCACCTGTAA-6	CD4 TCM	0.415458325997474	T.CD4.Memory	5	#009444	0.644783788089425	5.76320784652803	-3.56727179986277	0.610089177989807	-0.965045263454254	-0.752735585731851	-5.87840586161068	0.01820647494188
GAGTATCTCATTACGA-6	CD14 Mono	1	Mono.CD14	11	#B973FF	-10.9352960058406	-0.433057016486189	2.71220746535024	8.15685545911774	-13.4903562566488	-0.529697020364391	9.0612174942548	2.77348410860887
CCTATATTCTGCAAAC-6	B naive	1	B.Naive	2	#F26439	-2.27963418447527	-11.904468602294	9.59367552298269	-2.57808006296173	0.114507744625275	-11.0446029313034	4.88700694585392	-9.32147348149428
AGCTAGTTCCACCCTG-6	CD14 Mono	0.340814152252722	Mono.CD14	11	#B973FF	-11.7752980657772	2.25200181568239	2.90388718146047	8.28783308973297	-12.3060434362143	-1.42966169194637	10.3340322449262	3.640222904843
CTGGACCAGTAACCAC-6	CD14 Mono	0.940753398365466	Mono.CD14	11	#B973FF	-11.8941468664363	1.54626565540407	1.85646667975149	7.59956252088532	-12.52159767358	-1.87793690041958	10.4730312302167	2.94259989039293
GCCTTTGGTTTGGCGG-6	B naive	0.696681675956939	B.Naive	2	#F26439	-2.6517600485042	-11.9926090899649	11.0406245281096	-3.3940337944986	0.756777117565338	-11.6329351075119	4.92305345082828	-8.69201123936781
GTCGGTTCAATGCCTA-6	B naive	0.989220430692774	B.Naive	2	#F26439	-0.333825654621452	-11.0137749377432	10.5196856548186	-2.88318717966095	-2.00436239449673	-11.2336602814621	6.29716033483097	-10.0911048672975
GCATGAAAGCCAGTAT-6	CD4 TEM	0.603418068172682	T.CD4.Memory	5	#009444	-0.646815425987571	6.25770991409395	-3.28198418122569	1.39743601789459	-0.951941599532898	-0.460982973513591	-5.74127226328304	0.300485564035088
AACAGGATCGAGCTAT-6	B naive	0.519166436374271	B.Naive	2	#F26439	-0.717000074024528	-10.2159462634268	11.2549075176116	-4.20333683977142	1.34270770342654	-10.4568277008957	5.61828631902286	-6.9275511525453
CGTGTTACAGGGAGGA-6	CD14 Mono	0.939105754148921	Mono.CD14	11	#B973FF	-12.5138616033748	1.67832177246187	3.45159616965017	8.64128100385651	-12.3470972081869	-0.575046778482782	10.4318448975141	3.33355414645067
TGCTAGCCAATACTGT-6	B naive	0.968727457383417	B.Naive	2	#F26439	-1.46451169931444	-8.93477923309233	10.3840502788421	-4.8999935437204	0.522784242942993	-13.3887696869796	7.28965444112369	-7.85749757512221
GCGCCTTGTCGTAAAT-6	CD14 Mono	0.990952955892568	Mono.CD14	11	#B973FF	-12.4135732122615	1.03898804748628	3.72314920920095	7.99227416028961	-12.6997306844442	-1.6549187310165	10.314813800102	3.11217152850023
CTCTAGCTCTGGCAAT-6	CD14 Mono	0.95852932647627	Mono.CD14	11	#B973FF	-10.8907031484798	-0.768936342352888	3.09013453024587	8.48875891675934	-12.6872737905233	0.664002596574438	8.57055110478947	2.95620548502794
TGTTCATTCTCACACC-6	B naive	1	B.Naive	2	#F26439	-1.96369595014605	-9.9963999453726	10.6872614910003	-4.27579486856476	-0.75314139334851	-12.3138147004074	6.70603627706119	-9.05593621953139
TGCGCGAGTTTGGGCG-6	B naive	0.817783331408649	B.Naive	2	#F26439	-1.10608477079424	-9.50849253570463	10.4035204936858	-3.11278474817291	-1.29088418690854	-12.0736022599167	6.9713508560712	-9.50211751683363
ATGGCTTAGCTAATTG-6	B naive	0.830249539009968	B.Naive	2	#F26439	-1.34396059000048	-10.4470463458243	11.5346373607512	-4.57125795373932	-1.3857834836691	-11.9577823288864	6.37390059972355	-9.70518625004896
GATTGGCGTTAGCCAA-6	CD14 Mono	0.808757570725363	Mono.CD14	11	#B973FF	-9.11096376859698	1.049599402791	4.94773664969167	9.81403147687897	-11.3322189351767	1.70494550390781	7.85588235402653	4.86437952296129
GAGTAATAGAGAGCCG-6	CD14 Mono	0.820995626437827	Mono.CD14	11	#B973FF	-10.5661706396297	3.18816702926729	2.53054776686391	8.21279704084381	-11.7764165899008	1.37543827219547	9.45986766362736	5.14522135035387
TCTTAGTTCCTTGCGT-6	B naive	0.918135398560307	B.Naive	2	#F26439	-1.98819441282305	-12.2418242160025	10.5761069347259	-2.77200198659912	-1.76945142953091	-10.7106834061569	5.8072359039838	-10.376663567859
ACTCAGTAGCACCACA-6	B naive	1	B.Naive	2	#F26439	-2.04302401029619	-9.53946787750151	9.90330591696462	-3.57319105157867	-1.22482733933621	-12.2899137146896	7.00206393743107	-9.2755063794435
CTGTTGGAGCTGTACG-6	CD14 Mono	0.768200437286642	Mono.CD14	11	#B973FF	-9.14478773557696	1.84961252773378	4.79426899450979	9.76228510847076	-11.744217683956	2.52732199354709	7.90821952367374	5.39243137614122
GATAATCGTGGTTAGC-6	CD14 Mono	0.955088098225507	Mono.CD14	11	#B973FF	-10.455949730511	1.69183605278108	3.25992050665578	8.14491736402496	-12.4390342733114	0.251489042478216	9.16892642522404	4.25442898051134
AATCATCCAGTTTACG-6	B naive	0.820939721261838	B.Naive	2	#F26439	-2.54525060140642	-9.8393536273184	10.1312150050994	-2.94878662118927	0.743908415153687	-11.6160321839279	6.24824828649113	-8.53638017399916
GGTGCTTCATTGTGTG-6	B naive	0.965453197045404	B.Naive	2	#F26439	-2.0284382768825	-10.0655203524771	9.69912806051931	-4.13722956666962	1.64979738982028	-11.598972857756	5.95723790669987	-7.97159898503432
CTGGTTACAGGAATCG-6	B naive	0.912895842333481	B.Naive	2	#F26439	-1.12622827970537	-9.76124483978178	10.8365763713714	-3.9566718388559	-0.196469595119293	-12.217230380339	6.30784959340641	-8.6519016049684
CAGGTTTAGGACTTAC-6	CD14 Mono	0.965104878392786	Mono.CD14	11	#B973FF	-10.8436974950984	1.35068564975832	4.37635794180593	9.07127367963776	-13.2343681356161	0.689885317521704	8.87988681340763	3.98941886202684
CAGCCAATCTTTAAGG-6	B naive	0.865881945049285	B.Naive	2	#F26439	-3.06702346288714	-10.7949696246329	10.6431817104217	-3.24823487291351	-1.83241944520169	-11.3353486664718	6.05192203069279	-10.1179975293458
GTCCATTGTAGCAGCT-6	B naive	0.670321475486059	B.Naive	2	#F26439	-2.7280551859096	-8.39583212768462	10.0457428981658	-4.88242543230072	-0.147008297428425	-12.7516103394455	7.43302554631779	-8.22754705174574
AGTGATGAGACTAAGG-6	CD14 Mono	0.970778419900568	Mono.CD14	11	#B973FF	-10.9070176550106	0.568941214328745	2.26972499388418	7.61700713148102	-12.806172182247	0.0264205328995116	8.92333144689152	3.31287586466661
CCATAGCCAGTAAAGC-6	CD4 Naive	0.914079583665414	T.CD4.Naive	4	#81D08B	3.76623898065534	1.08122044170473	-8.06119689446726	2.63353144636139	3.02359838278598	2.90331834478916	-3.54567532991818	5.236494181317
CTAGCGGGTTTGGCGG-6	CD4 Naive	0.683179549822473	T.CD4.Naive	4	#81D08B	3.9820449880406	1.0039839681444	-7.91130837899485	2.82190620412811	3.29238409788913	2.91092556639255	-3.58600097155026	5.17417394892564
GCTAAGTTCAAGTGTC-6	CD14 Mono	0.942825686886744	Mono.CD14	11	#B973FF	-11.0423068472103	1.5358710821924	4.21925678747854	8.77883421888336	-13.7767179509848	-0.579783663911211	9.77665729070255	3.51791226641527
TGTTGCACATGACTAT-6	B naive	1	B.Naive	2	#F26439	-0.841972059841483	-11.4259491625967	10.9426840831634	-3.48078859338776	0.135978857591812	-11.1655250199264	5.15333385015079	-8.99154317601332
CAATCTAAGGAAGCAC-6	CD4 TEM	0.590961733109246	T.CD4.Memory	5	#009444	-1.02744216405901	5.70107262695406	-0.848265321076304	-6.10188925752655	0.0241505229622767	0.433356939988745	-5.25714712595394	0.620138166111619
TCACTGACAGCAATAA-6	CD8 TEM	0.342063809699677	T.CD8.Effector	7	#1B75BC	1.40184920347181	6.50038951004122	-2.72391542893687	-6.48090661058441	-1.42211883275204	1.8206705443436	-4.47666292643002	-1.97276914342055
CAGGTTTAGGAGTCGG-6	B naive	0.973189954798043	B.Naive	2	#F26439	-0.837507433529227	-11.4416590396109	10.5846909572478	-3.15082204828278	-2.20782451836758	-10.7283111222213	6.06431645894596	-10.5727742932619
AGCGTGCTCCTAAGAC-6	B naive	1	B.Naive	2	#F26439	-1.30676264249834	-11.0711146060171	10.6822337200042	-3.15767276773468	-0.955260624572571	-10.7359767563766	5.45032424474308	-9.60351503117689
GGTCAGGAGCATTTCT-6	CD16 Mono	0.982464377358416	Mono.CD16	12	#E680FF	-7.38933748685869	1.29318463171098	6.00001135367116	10.5382708262442	-10.6218317052572	3.20408004446567	6.82288856053898	6.42186462656847
GGGTTTGTCGATTATG-6	CD4 TCM	0.854724700403994	T.CD4.Memory	5	#009444	-0.101005859012931	4.38442032898042	-4.2404390285615	-0.25853604564682	1.63834399969882	0.764679848390234	-4.31151323770931	2.14420544878832
GTGGACACAAACCTAT-6	B naive	0.96759921312805	B.Naive	2	#F26439	-1.96033162557635	-8.83026701843169	10.2457961131926	-4.82348669061676	-0.135837142750557	-13.3764663346237	7.47266263509342	-8.25287378056654
ACACGGACATTCCTCG-6	B intermediate	0.55627498314449	B.Activated	3	#992E46	-0.576238519783347	-9.65298659240629	11.3254765560027	-4.39157426843658	0.823671708419983	-11.8771796830124	6.28485555196354	-7.63391530736098
GATGGCTGTCAGGAAG-6	CD14 Mono	1	Mono.CD14	11	#B973FF	-12.3482646413997	1.27455412710283	2.51681128042898	8.43060385694488	-13.470120241329	-1.98493963555752	10.3981372788007	2.54998338000169
TAGTACGGTTTCGCGC-6	CD14 Mono	0.880235975026511	Mono.CD14	11	#B973FF	-10.9313287206844	3.039853745347	3.84727325934133	9.04966055860504	-13.9713037511557	-1.05630117730557	10.2917215302045	4.62758981959215
GGACCTCAGTTAGGCT-6	CD14 Mono	0.982221365921437	Mono.CD14	11	#B973FF	-11.8793572851375	0.530689292794206	3.52946558493337	8.00746142377838	-14.1489961644857	-1.50844413117825	10.1061355545575	2.39018213526598
GAGGGAGCAACTGGGA-6	CD16 Mono	1	Mono.CD16	12	#E680FF	-7.15157360517535	1.51645200813387	6.01790323752126	10.5528610896109	-11.1240842839926	3.44724696798862	6.79905290151188	6.40822374598375
GGCTCACAGCATGCAT-6	B naive	0.972123348757444	B.Naive	2	#F26439	-2.04712957822832	-10.8747893038931	11.1105526973601	-3.71071684846893	-0.0247507862387515	-11.3860288269943	5.05586213613102	-8.86616933568129
ATCAGGTTCAACCAAC-6	B naive	0.57137976404794	B.Naive	2	#F26439	-1.09359306776079	-9.18674380218413	11.1695717861052	-4.65717471132294	-0.0661874836533621	-12.1251559861129	6.52288455510685	-8.51507413609633
CATAGGTTCCTGAGTG-6	B naive	0.9232365702374	B.Naive	2	#F26439	-1.48541898214373	-9.89021880065825	10.0345324565764	-3.56012738237396	-0.538449933215912	-11.818174899382	6.53436107183048	-9.10074174626478
CTGGACCAGGCAAGTA-6	B intermediate	0.512504887644118	B.Activated	3	#992E46	-0.842581100101798	-9.87858397399809	10.1613635112639	-4.36226404199615	-0.892734458133514	-11.8501277573532	6.14300126576969	-9.09010446293959
GAACCAAAGGCCTAAT-6	B naive	1	B.Naive	2	#F26439	-2.13763899290118	-11.2104778948965	9.73991289633474	-2.93176210412994	-0.384890516683395	-11.2015519745773	5.54664487386295	-9.19861352666029
ATCGGCCAGGTAGCTT-6	B naive	0.777855316314523	B.Naive	2	#F26439	-1.28907114946398	-10.7564974490347	10.1831749965545	-3.76293600091949	0.251674691751663	-11.6405826218551	5.90297145391056	-9.19352376683363
CCAGCTGCAATATGGA-6	B naive	0.973567404229596	B.Naive	2	#F26439	-2.24357528173479	-10.7576113406363	10.9339312602874	-4.69443262109772	0.0406701216251299	-10.7291198380417	5.46922511601993	-8.74194181187758
GGGTTATTCCGGTTGA-6	B intermediate	0.493660953020968	B.Activated	3	#992E46	-1.37293810331377	-9.95613200103667	11.1908864070769	-4.91659605989471	-0.155409445449646	-11.8305173523849	6.19348639989445	-8.44447267277846
TGCTCACTCCAGCACA-6	CD14 Mono	0.982399222762216	Mono.CD14	11	#B973FF	-12.0432900854305	2.90612118805025	2.68956866759023	8.23298632612213	-12.0491445562094	-2.130666673941	11.0018197968061	4.21552717463365
AACAGCAAGAGAAGGG-6	B naive	0.682961522462378	B.Naive	2	#F26439	-2.86211485349688	-8.75339514648344	10.3755883266326	-3.67481101045624	0.699910173729126	-13.2250009186691	7.39286059880802	-7.99741685612807
TATAACCCACCTCACC-6	B naive	0.979586853563881	B.Naive	2	#F26439	-2.16835469686541	-12.0608530703726	11.37297621268	-4.4711011696817	-0.454078157827194	-10.9000659592575	4.97098941350529	-9.51899373753676
CGTAGCGGTCACAGCG-6	CD8 Naive	0.447061469042603	T.CD8.Naive	6	#76ACD7	-2.41854853117022	8.0944294270334	-2.55288276177683	-4.56449735651031	0.373354474619095	-2.20366102532803	-6.36718445276669	-1.33655715211043
GGAGCATAGACTATTG-6	CD4 TCM	0.909996300671031	T.CD4.Memory	5	#009444	0.972757213477761	4.03160899246309	-5.65301379662791	0.527341241741028	2.3333658674509	1.72468036337437	-4.01755075907162	3.38097083346239
TACATCAAGCAGGTGG-6	CD14 Mono	0.951765537722136	Mono.CD14	11	#B973FF	-10.7636746832088	0.284324505573251	3.53518643873891	8.56362330427154	-11.2911575338095	0.0360219471031554	9.30968398595402	3.70295440928331
GGTTAGCGTCTTACTA-6	CD14 Mono	0.98252029208646	Mono.CD14	11	#B973FF	-10.9056214758113	2.02474992836092	4.13867702978811	8.7136744212149	-12.3269231816977	0.565689384179724	8.99947375798771	4.16933762804857
CAATAGCTCCAGGTTG-6	CD14 Mono	0.980139071215464	Mono.CD14	11	#B973FF	-10.1258048483089	0.564965793138483	3.39436498182973	8.35511195173248	-11.4430273076742	0.609659134584082	8.60810393834659	3.80212414042345
TGTAAGCTCTAAGTGC-6	B naive	0.78017688492492	B.Naive	2	#F26439	-1.80180520498308	-9.57456213867094	10.457578568637	-2.84005499372498	0.508925447776978	-11.9636130936569	6.4732458069379	-8.38245332463393
GCTATTGCACATAGCC-6	CD14 Mono	0.942397104682961	Mono.CD14	11	#B973FF	-11.6859378286556	1.68617945278261	3.2926580001708	8.56204306592926	-13.6212919255941	-1.495283902449	10.1932622864301	2.94396340624681
ACTAACCAGCTGGACC-6	B naive	0.980475023845179	B.Naive	2	#F26439	-2.30025023901018	-11.3972883883658	9.96411028403005	-2.61441851148621	-2.71943669526273	-11.1598773606247	6.4515401794965	-10.7680581830324
GTAGGTGCAAGGTACG-6	CD14 Mono	1	Mono.CD14	11	#B973FF	-11.3415917822078	0.0727982159909989	3.05344095724782	7.64015185346588	-10.7462804815023	-1.29522460774838	9.40755099797794	2.0571763493239
CCCGCAACAGTAAAGC-6	CD14 Mono	1	Mono.CD14	11	#B973FF	-12.2461776205257	0.264902637546995	2.29297223585805	7.44455229749664	-11.5053251287191	-1.08544009999691	9.84874267125675	2.24923836962572
TGGACGGAGGTTAGAG-6	CD14 Mono	0.914464646942283	Mono.CD14	11	#B973FF	-11.8282393881038	2.55369012916658	2.70226588743886	8.17184340467438	-12.2594516774862	-1.88720911817013	10.9658500626142	4.05871045367113
TCGGTAAGTGATTTGG-6	B naive	0.502230926036654	B.Naive	2	#F26439	-1.8406359621242	-8.40825278198149	10.393125443637	-4.6165770340921	0.695872018650238	-12.9435754425949	7.22636289144108	-7.99092042668471
CGCTTAACAGCTTACA-6	CD14 Mono	1	Mono.CD14	11	#B973FF	-12.5062570043758	1.38877790535066	2.77735319632253	7.59141814222321	-14.0983074208944	-1.60881835298001	10.5183460190351	2.79026281611314
TGACTTCGTAATCCCT-6	CD14 Mono	0.828101808669947	Mono.CD14	11	#B973FF	-11.7370042272762	2.10736971462343	3.48379817503652	8.63536440839752	-12.501523782894	-0.220118016762125	10.0503541901166	4.27626096979967
TTGTGCCTCGTTACAA-6	CD14 Mono	0.990342637186194	Mono.CD14	11	#B973FF	-11.9876269766048	0.335897231681385	3.38750305670461	8.06626116743072	-13.709733774349	-0.863127768797266	9.5970889999921	2.70425259844652
GACGTAAAGCGTGCGT-6	CD14 Mono	0.920175822181152	Mono.CD14	11	#B973FF	-10.9983586736873	1.44052987659548	3.37762012976369	8.13883387556061	-11.5315559407919	0.360406576829565	9.26392001653263	3.99164783732286
AAAGGTTAGCCATCAG-6	CD14 Mono	0.970811585298699	Mono.CD14	11	#B973FF	-10.3030223318294	-0.365168816203139	3.49940910834035	8.47264277448639	-12.2568328878134	0.746603309350622	8.30470675969669	3.56842243449083
TAGCCGGGTGATGGCT-6	CD4 TCM	0.542056911237402	T.CD4.Memory	5	#009444	0.494169943694741	4.08732002342317	-5.07549819451609	-0.49119669685379	1.38493890555209	0.351760505872382	-4.11207919573238	2.27834713236681
ACCTTCCAGGTTAGCT-6	CD14 Mono	0.987771727460284	Mono.CD14	11	#B973FF	-11.4955405660823	1.52926486099336	3.39554992216787	8.68839728345856	-13.4943998357504	-1.43028038815914	10.367340274101	3.00732934252611
AGCAAATAGGAGGCAT-6	B naive	0.905531818295476	B.Naive	2	#F26439	-2.62214559995684	-9.47695166503813	10.0327405025359	-2.45408738145843	-2.32733254639798	-12.1337857850021	7.1104962303693	-10.1328710339845
ACCCTGTTCATTCATC-6	CD8 TEM	0.809259406948332	T.CD8.Effector	7	#1B75BC	0.702307575111062	7.89174264038179	-1.5096200416688	-5.66517460832611	-1.45141570775204	0.969824492173804	-4.85711555933407	-1.79028618558058
TAATTGCCACAAAGGT-6	B naive	0.822669357023593	B.Naive	2	#F26439	-2.50026792966875	-8.10497290527251	10.7799243022796	-4.74465001115814	0.267367432430451	-13.4003377564376	7.6948844864423	-8.02518022282728
ACGCAAGCAGCATGAG-6	CD8 Naive	0.990209439505316	T.CD8.Naive	6	#76ACD7	4.53422647035566	-1.08481068050291	-0.605425269425303	-8.03455412874237	0.871387789562409	4.84795087500156	-7.53574257349423	4.30025350825182
ACTCCTCAGGTGAAGC-6	B naive	1	B.Naive	2	#F26439	-1.26727766477618	-11.8367376986685	10.1750411083098	-3.22597921381012	-0.87062345950299	-11.3390880234665	5.49474877858707	-9.56182515843519
GTTGCGGGTAACCTAG-6	B naive	0.939721846759556	B.Naive	2	#F26439	-2.91447920286211	-9.1345310870352	10.1374377300139	-3.43539059648529	-0.292942663118179	-12.029935420317	6.66371650243351	-8.77460801823744
TTTGTCTAGATAAAGC-6	CD14 Mono	0.863442837782982	Mono.CD14	11	#B973FF	-10.3130149313167	-0.709378427619002	3.6960090686675	6.8678024958609	-12.670279314205	0.660369812684668	8.18691367650577	2.76345646159044
TTACGTTTCCATCAGG-6	CD16 Mono	0.96674805404067	Mono.CD16	12	#E680FF	-7.45311731779131	1.39815013969515	5.44608297842702	10.0601452540396	-11.290266801998	2.59638470335544	7.20479888463566	5.98251592890611
GCTATAGGTCATTACC-6	B naive	0.739877088181504	B.Naive	2	#F26439	-2.03851742231402	-8.38403994476225	9.45515432852468	-2.75986326227203	0.491653035000031	-12.8149057038253	7.24914807820866	-8.12855470402846
GTCCTCCCAGGCTTGT-6	B naive	0.890180745906921	B.Naive	2	#F26439	-1.81639880620989	-9.21303851043608	10.7330760051604	-3.34674656877533	-1.38145761696988	-12.0548272736496	6.90459794545719	-9.33366048558363
GGTAATTGTGAAGCCT-6	B naive	1	B.Naive	2	#F26439	-2.37603706800494	-12.1578846636954	9.9299506236907	-2.87631428728119	-0.412218173429306	-11.6709600098556	5.31813020253727	-9.59927404149184
TAGGCTAGTTAACACG-6	CD4 TCM	0.829933283104475	T.CD4.Memory	5	#009444	-0.566333300705283	7.99057095611666	-4.37559470635691	-1.12345278749481	-0.404073019906814	-0.258765295905458	-4.72181969141415	-0.271098764973968
AATTGGGAGGCCTGGT-6	CD14 Mono	0.792515306128729	Mono.CD14	11	#B973FF	-10.1728705831722	2.3672999676523	4.39434996145925	8.99106204023346	-12.565353204891	0.529038368898047	9.13385886693546	4.56313764826646
TGTCAGTAGGTCCACA-6	CD4 Naive	0.977346607341763	T.CD4.Naive	4	#81D08B	4.52371459520307	1.60341625774477	2.89668550986013	-0.410697792863999	1.28219516070194	1.1518644682938	-4.69123154138973	4.10846721903673
AGTAACCTCGGCTAGC-6	CD8 TEM	0.593344689016407	T.CD8.Effector	7	#1B75BC	3.83315949953047	1.98961752021883	-0.800325364888102	-8.01759732255951	3.28751201422519	3.31559437437595	-6.82893591379574	3.82845699564806
GTCCATTGTAATGACT-6	B naive	0.745553894403434	B.Naive	2	#F26439	-2.75541347944292	-8.22114378845122	9.69124022024831	-2.60090351591125	-1.73256914822751	-12.588697970671	7.72750539327213	-9.0921453259767
GCCTTTATCTAAGTCA-6	B naive	0.994905017363851	B.Naive	2	#F26439	-1.2475749918178	-11.4361963931265	10.1121405650969	-2.52263832578674	-1.30675964562588	-11.5353522904342	6.22125310445377	-9.82043779118666
TGAGGCACAACATAAG-6	CD14 Mono	1	Mono.CD14	11	#B973FF	-11.5662335821346	0.29618391135905	3.44510188597402	8.46392333021149	-13.0947912236898	-0.205137342972147	9.59621066594669	3.04197132365099
TTAGGCTAGGAGTCTT-6	CD4 TCM	0.866212380977913	T.CD4.Memory	5	#009444	-1.45410448991808	4.51650565231416	-3.95945915681162	1.07590627183899	-0.0668374499528959	0.148209034639014	-5.38342123484066	1.62708997504106
CAGGTTTAGGCTACTG-6	CD14 Mono	1	Mono.CD14	11	#B973FF	-11.0779017873958	-0.830888337248823	2.89337435263357	7.75768458356842	-11.1263931295126	-0.233558655542719	9.40302199864933	3.00475299136034
AGCAACAAGCGCAATT-6	MAIT	0.901557065242301	T.CD8.Effector	7	#1B75BC	-2.6887063451961	7.78334611023042	-3.25260433656016	-0.272786920166168	-0.199810465261276	-2.1244468100494	-6.49188786005428	-1.07106960042128
GTCCTAGAGGAGGTTA-6	CD14 Mono	1	Mono.CD14	11	#B973FF	-11.3730840154842	-0.430484599226973	2.57949319380483	7.52411829938873	-13.2587259313315	-1.2540422089523	9.47909278417179	2.63642608897081
GAGCAAGGTCCACAAA-6	CD14 Mono	1	Mono.CD14	11	#B973FF	-12.0006999441341	0.363397536074856	3.12312427061757	8.38290774335846	-13.0851429006308	-1.49858969525753	10.0059463455732	3.08096611277452
TGCTAGCCAGCAAATA-6	gdT	0.547162796595295	T.CD8.Effector	7	#1B75BC	-2.57846683942828	7.71701806152437	-2.49757632714549	-4.46534646043793	-0.901157905742462	-2.26941686944424	-6.96934538340023	-1.41339731438765
ATTGACTCAGTAGCCT-6	CD14 Mono	0.848818932268871	Mono.CD14	11	#B973FF	-10.5132388540462	2.49635952079866	3.9535979320403	8.97991930952057	-12.3064048787802	0.0378782145553954	9.55534381414005	4.71436512247911
AAATGGCCACCCTCAC-6	CD14 Mono	0.819163862028084	Mono.CD14	11	#B973FF	-11.6074933477596	1.96932952964876	1.9698721458312	7.70822417249664	-12.0258768102377	-1.93589931802212	10.6897861435468	4.01373350397936
GCACTAAGTGCTTTAC-6	CD14 Mono	1	Mono.CD14	11	#B973FF	-10.8088416525081	0.0376117166337754	2.74018993872365	7.69614016523346	-13.2098968526571	-1.42870909051357	9.44847507024357	3.07514822260729
GTGAATCTCGGTTACG-6	B naive	0.872424056928832	B.Naive	2	#F26439	-3.20700330221209	-9.69609171783354	10.0309542705413	-3.31803620347992	-0.675548364803131	-12.5978446610397	6.82677096868107	-9.12734449132094
ACCATTAAGTTTCCTG-6	CD14 Mono	0.966239745761253	Mono.CD14	11	#B973FF	-11.1590527960018	0.588278898244837	3.18227997320852	7.93739115705475	-13.6706264516562	-1.96572452859341	10.3556701614911	2.65211713091722
CGATTATCAGAGGCTA-6	CD8 TEM	0.754078191454667	T.CD8.Effector	7	#1B75BC	1.04217969692197	8.03943675125215	-2.74094662171641	-6.28667080888763	-0.0740726268141821	1.72826999350132	-4.44417458033016	-2.7674177907289
ATCCAACAGGGCCACT-6	CD4 TCM	0.781189560893094	T.CD4.Memory	5	#009444	-0.450759477253287	8.26590960586641	-3.47723969918528	0.0129214476583861	-0.308905293628509	-0.295035094780313	-4.67310743784359	-0.460223378974288
AAGCCTGTCGCTAAAC-6	CD14 Mono	0.992113249376917	Mono.CD14	11	#B973FF	-11.1620215841487	1.17978035772417	3.71835032004079	8.25481688489899	-13.2397525808065	-1.89133054093777	10.4874231293256	3.40823018328539
TCGTGCTTCGCCTGTT-6	B naive	0.989672988866274	B.Naive	2	#F26439	-1.68492979490313	-9.87827402984526	11.0086621333953	-4.0584670353891	-2.13905983178311	-11.7254138596481	6.47755784535953	-10.0166467450441
AACATAGCAGGCAAGC-6	HSPC	1	Platelets	13	#6B1799	-7.60379404508623	10.4869546231088	-1.97638473016062	1.31781541814789	9.43573684485263	-3.93577390984951	3.32642931485722	0.385806111258179
ATCACTAAGTTGGGCC-6	B naive	0.802193231504004	B.Naive	2	#F26439	-2.60847372495684	-7.58416563903715	10.1532343913909	-5.02690661439911	-1.57699852196866	-13.3695083268112	8.35092658544132	-8.71061456425795
CATTGCGAGCTATTGA-6	CD14 Mono	0.255378165222786	Mono.CD14	11	#B973FF	-10.5503968664363	3.08208721244905	3.13983002203664	8.18132292737945	-10.7412984868734	-0.652107209724771	9.60314483190128	4.22443020121446
GCCTGAGGTGTTGTGA-6	B naive	1	B.Naive	2	#F26439	-2.25371570074114	-10.8514280978384	11.4184493114348	-4.75554025659576	0.159203196480934	-11.3918796189254	5.48022431874821	-8.65873468144545
TCTCAATTCAGGCCTA-6	CD14 Mono	1	Mono.CD14	11	#B973FF	-10.3438624807552	0.078130417710283	3.69309273260793	7.7534226130484	-13.242373277828	-0.41572539584099	8.78145999455997	3.21159803645006
TGGACAAAGGAACCGG-6	CD14 Mono	0.950480593632217	Mono.CD14	11	#B973FF	-10.6437777944759	1.43328588569734	4.19888439673147	8.93538367261871	-13.3334024450033	-0.670424313110697	9.48127383733341	3.89352285639635
CTATGTTTCTAATTGG-6	CD4 Naive	0.577520102479018	T.CD4.Naive	4	#81D08B	5.08339267290083	2.08474104965303	-0.950524539769083	-7.48014605531708	2.73888153822726	3.98752778692783	-6.73249845957211	3.92939769999376
GGAGCATAGGACCTCA-6	B naive	0.963221201182715	B.Naive	2	#F26439	-2.7325181432918	-8.19093520080473	10.5855788280364	-4.66496813783661	-0.057650723889406	-12.8774066574997	7.69094676518986	-8.04758107884535
ATGGACAAGCGGCTGT-6	B memory	0.493127365441676	B.Activated	3	#992E46	0.993697815303475	-8.65947539245512	8.59976377981863	-5.42477000246063	1.2972912290842	-9.45393139199673	6.2288085892255	-5.74803579075941
AACAGCAAGCAGGTTT-6	B naive	0.689951082217616	B.Naive	2	#F26439	1.02544467962232	-8.97908217346098	9.40931787985525	-4.9185859013559	1.47784132750339	-9.25449329690396	6.40289325261661	-5.57735908253798
CCATAAATCCCTTGCG-6	CD14 Mono	0.969984150014952	Mono.CD14	11	#B973FF	-12.0178937383846	1.26898288095567	2.33382597464284	7.75132071485504	-11.0621107122152	0.056255757051123	9.7554780914838	3.95070492998949
AGCTACTAGTAAGTGG-6	B naive	0.921231304092345	B.Naive	2	#F26439	-2.02802366697344	-11.5416861239615	11.3108805705901	-3.54263055810944	-0.277672459766205	-10.8279967911667	5.20894403005192	-9.11836564763197
GTTTAGCAGGCTTAGT-6	gdT	0.876304989130453	T.CD8.Effector	7	#1B75BC	1.95950000799146	9.04837601745699	-3.48838123780528	-4.60930741319672	-3.32721643654996	3.46969979925693	-5.5172737166827	-3.67548215611586
TGAGGTGCATGCATAT-6	B naive	0.923239671013957	B.Naive	2	#F26439	-1.46580166303667	-10.7900343600455	11.1017464687224	-3.76048958787933	-0.667131771728332	-11.859938205046	5.89780826116154	-9.46549070103773
CACATACAGTATCGCG-6	B naive	0.884292986182549	B.Naive	2	#F26439	-1.87025541746172	-12.1931467715445	9.76990309256277	-3.02274311075226	-1.22747497765713	-11.3073850281662	5.28952807927677	-9.64673841221937
TTGGGCGGTTGGCCGA-6	CD14 Mono	1	Mono.CD14	11	#B973FF	-11.7083110281185	-0.00556600725080708	3.53870645064077	7.67404925336823	-13.4909494420736	-0.536663186562645	9.17951411748478	3.04577123896471
GCTAAGTTCAATCATG-6	CD14 Mono	0.977351850125748	Mono.CD14	11	#B973FF	-11.7629174658016	1.61269801223848	2.82448378103933	7.81969153394684	-13.4718606969565	-2.08897548989712	10.7278091385419	3.06780016199937
GATTCAATCATGCAAC-6	B naive	0.907741373127645	B.Naive	2	#F26439	-1.6854731508449	-8.29345423614409	10.5361746837493	-4.7043308068277	0.84371466429538	-13.1048246033615	7.38438529515812	-7.82423436864027
GTTCTTGTCCTAGTTT-6	B naive	1	B.Naive	2	#F26439	-2.2011734911159	-8.61713034545805	10.1257237483855	-4.99978507051483	-1.5050222179144	-12.4541020996994	7.32962054753849	-9.1190532468141
TGAGTGAAGTAACGGA-6	CD4 Naive	0.347638128861874	T.CD4.Naive	4	#81D08B	1.11480914867368	1.28479217851732	-6.37637814980784	2.10357415189728	1.32555944712466	2.27912253065647	-5.16678648447445	4.37102901713243
CTGTACCTCTCAATTC-6	CD14 Mono	0.713281607375633	Mono.CD14	11	#B973FF	-11.0904311605647	3.25268762672518	3.09303226965627	8.48796736707672	-12.1147830983847	-2.0240274079269	10.8419124558026	4.38652860895982
CGTGCTGCAGTCTAAT-6	CD14 Mono	0.965287085042919	Mono.CD14	11	#B973FF	-12.4169463583187	2.2133441504297	2.4176773120757	7.50075518598541	-12.6392906209677	-1.93731635884701	11.0019237473066	3.05588972346178
GAGCGGTCACATGCTA-6	CD14 Mono	1	Mono.CD14	11	#B973FF	-11.8672799535945	0.151979231482485	3.27316585081777	7.88804232587799	-13.7340353032797	-1.8887792237228	10.2084829285199	2.45341288821092
AAGCCACGTACCGGAT-6	B intermediate	0.56464200428697	B.Activated	3	#992E46	-2.185946650143	-9.38248640930083	9.97275438803396	-3.87974250803009	-0.812268485709961	-11.5757003434127	6.37645406270573	-8.95986592991957
GAGTTACTCCACCCTG-6	CD4 Naive	1	T.CD4.Naive	4	#81D08B	5.19845538652387	2.56899159515474	-4.7350793789033	2.75794755926117	0.681548009231751	2.90102499647678	-5.72607498621395	4.82392465845934
GTAGTTTCACAGCCTG-6	CD14 Mono	0.909606678120868	Mono.CD14	11	#B973FF	-11.8380793997005	2.68728821838472	3.88904848593435	8.72750746717438	-12.8614528676718	-2.34529274777828	11.0804759934003	3.87524950281969
GCTTTATTCCGTAAAC-6	CD14 Mono	0.762216192825561	Mono.CD14	11	#B973FF	-9.74089903318438	1.68267422283266	4.79379597204885	9.23103415479645	-12.0468700429648	1.30976122541965	8.17268104100773	4.74062883631578
GTTCTTAGTTCACTGT-6	B naive	0.674186486223289	B.Naive	2	#F26439	-1.83011073553118	-9.38791090881254	9.8644923259612	-3.2136937428476	0.362779925182526	-12.4757085450119	6.85010690236637	-8.11109388096937
CGTCAATAGCTTTGTT-6	B naive	1	B.Naive	2	#F26439	-2.66376013242754	-12.0971432391348	10.6051138927337	-3.08803403863922	-0.752824237033661	-11.4612460740036	4.95961350942203	-9.64707219823012
GCAATAGAGAGGGACT-6	CD16 Mono	1	Mono.CD16	12	#E680FF	-7.15504021131548	1.29924785459612	6.10264101523122	10.6353186320303	-10.5448787709921	3.03766244574131	6.90386504674503	6.34422218577257
ATGATGGAGTTGGGCC-6	CD14 Mono	0.845400525088167	Mono.CD14	11	#B973FF	-9.59333605253252	0.975560301190355	3.59819570082387	8.53580748548492	-13.2222211858481	-0.0429818935817353	8.75457877660343	4.00652324931017
AATGGCGCACTTCACT-6	CD14 Mono	0.978255696890982	Mono.CD14	11	#B973FF	-11.002450890179	1.94138079250429	3.31068649786672	7.89752280225739	-14.1104085942953	-1.15163356141506	9.89363021398136	3.11105024592271
TTTAGGATCCCGAAGC-6	CD14 Mono	1	Mono.CD14	11	#B973FF	-10.9153127142147	0.3650010407177	3.29566422003469	7.97238909711823	-13.5944221517294	-1.3584527976936	9.59462375188419	2.83236253039232
AGAGGATGTTGGATAT-6	CD4 Naive	0.634546407905045	T.CD4.Naive	4	#81D08B	2.93159537828413	2.05900066459749	2.90822568434438	-0.378207956648026	3.6260573366434	2.89991158171238	-4.55905228113583	3.9312773920714
CCATAAATCCAAGTTA-6	CD4 Naive	0.733214459174978	T.CD4.Naive	4	#81D08B	4.50445132768598	3.25357287490938	-5.12529906731883	2.81269585599884	0.816698680237	2.6181501738602	-5.49114828562191	4.56219970957628
GGTGATTTCCGTAAAC-6	B naive	0.762644901990859	B.Naive	2	#F26439	-2.46332187139544	-7.61852414047148	10.1594151546355	-5.19180024156586	-1.31638496129208	-13.4514947541183	8.34245223546574	-8.69398820622572
CGCGATTCATGCTATG-6	CD14 Mono	0.984100911237021	Mono.CD14	11	#B973FF	-10.8397101827815	1.35084586704347	4.05835285681447	8.97798144330963	-12.5503356954306	-1.17883008794247	9.64634246373722	3.83124506251207
GTTCTTAGTGGTGAGA-6	B naive	1	B.Naive	2	#F26439	-1.78522200071368	-12.2645636264029	9.93000784414968	-2.51931274423614	-1.1011976501196	-10.8443208344406	5.31581325078556	-9.77196157200941
TGCTTTAGTTGAGGTC-6	B naive	0.860617591502145	B.Naive	2	#F26439	-1.59071845495257	-10.7756405535879	10.1239460994597	-3.07830465326324	0.40018553526706	-11.0365758545822	5.47841329122135	-8.67781961186537
CCTAAGTAGCCTCTCG-6	B naive	0.940968445493417	B.Naive	2	#F26439	-1.96181792699847	-11.6578999224844	11.218580155551	-4.25137198457733	0.0251480364949152	-11.4493890412277	5.77971095586368	-9.4181255124391
AGCGGACCATTGTGAT-6	B naive	0.912407962638494	B.Naive	2	#F26439	-1.26069838487658	-11.8333082858267	10.5055703212615	-3.65535843858734	-2.44917135445767	-11.1690164215988	6.2563907578046	-10.5074285291017
CTTCGCGTCAATCATG-6	CD14 Mono	0.882762399084587	Mono.CD14	11	#B973FF	-11.1867465444759	1.20610302055452	3.82800856131276	8.71303641309723	-13.4140384694784	-0.723424703640329	9.71747512364933	3.49416672961107
TAGTAAGCACAATGCC-6	CD16 Mono	1	Mono.CD16	12	#E680FF	-7.40124697172198	1.37283950412843	5.7674898197051	10.3505486201285	-10.5899379750937	2.87387555761875	6.97342795873234	6.20146238581529
TGTCAATCATAGACCC-6	CD14 Mono	0.986869969356409	Mono.CD14	11	#B973FF	-9.72344870054278	-0.225980884188673	3.17766824263296	7.84960066785797	-11.4866874715536	1.83238071127476	7.89472217107365	4.12200748698106
CTTGACGAGCTCCTAC-6	B naive	0.722838791981721	B.Naive	2	#F26439	-2.45181817495379	-11.6763210955801	9.93274488943777	-3.92461765298859	-1.30120222775632	-11.2323623307174	5.39945001149723	-9.74098527653822
GAGTGAGGTTACAAAC-6	B memory	0.765338430041856	B.Activated	3	#992E46	-2.1273254820064	-9.53812128936674	9.8289698650237	-3.77038968095795	0.0273707235009119	-12.6400895722335	6.86363334203312	-8.38611352666029
CTAAGTCAGGACACTT-6	Treg	0.231315080781078	T.CD4.Memory	5	#009444	0.991406314735085	-0.614794677847883	2.87337604063711	-0.425812338686142	-1.43531375138455	-2.20338195638119	-7.57066040491512	-1.00418699010023
CACCTCAGTGTTGCAA-6	CD14 Mono	0.911812620039642	Mono.CD14	11	#B973FF	-11.2425765463069	1.00180327261064	4.26976910132131	9.08293997755035	-12.9551017781942	-1.16008138732372	9.69228190923283	3.61746275202623
AATTCGTCATTCAGCA-6	CD14 Mono	0.952082179336477	Mono.CD14	11	#B973FF	-11.0055341192439	1.70588594043825	4.18010750311574	8.79618727674469	-13.3824880620688	-0.924947053951608	9.73167533422062	3.74773728625169
TGATTGCAGGTTACGT-6	CD14 Mono	0.97863237350239	Mono.CD14	11	#B973FF	-11.9575166174129	2.19817381466005	3.34016361731252	8.38462340345367	-12.4680030843466	-1.97514516190945	10.6302053406293	4.03279030100694
CTTGTTCCACAATTAC-6	B intermediate	0.548821966450458	B.Activated	3	#992E46	0.566948407058389	-9.71384150421049	9.63030424612722	-4.42050445566193	-0.322111149713333	-10.5338817246383	6.17109126592228	-9.17135465367445
GGCGCTAGTACCGGAT-6	CD4 TCM	0.938727424488315	T.CD4.Memory	5	#009444	-0.974051303501456	5.38215678299043	-4.47706374627391	-0.319522385692749	0.197939480260079	0.0687993161255248	-5.13491325830868	1.06343418137422
AACTTAGTCCTGAGTG-6	B naive	0.984844077213535	B.Naive	2	#F26439	-2.27680034124407	-8.98909003173735	9.69817724722585	-2.84127760419861	-1.00842457024747	-12.7006974823898	7.40016431356022	-8.9916642926515
GACCTAGTCCGGAACC-6	CD14 Mono	0.540312996131226	Mono.CD14	11	#B973FF	-11.6958627172664	2.98406141365145	3.96800652044973	8.89860617628082	-12.1375673314779	-0.000840485853540129	10.113355822807	4.61167251841417
CTATTGAAGGCTAGAA-6	B naive	0.955273816691042	B.Naive	2	#F26439	-2.42867893659624	-9.15055090820219	9.66745176809988	-4.47512281427399	0.0577866906077311	-12.5355573304123	6.87188596273014	-8.21145093663344
ATAGATGCAAAGCTCC-6	B naive	0.903875499082872	B.Naive	2	#F26439	-0.449184186096519	-10.6561890307608	10.5017594386931	-3.73786414155975	-1.93210690228635	-11.9335666306442	6.83600492024967	-9.79275071843275
TTGACATCATGGAGGC-6	CD14 Mono	0.938708521698542	Mono.CD14	11	#B973FF	-12.5034741827205	2.00525730217073	3.1016601611968	8.0277899455069	-11.3077734014242	-0.70770885126053	10.3687679245526	3.65115773455492
TCAAGACTCAGCCAAT-6	B naive	0.999999999999999	B.Naive	2	#F26439	-2.73931998693499	-10.6821175280752	10.5934828807708	-3.7191742707254	-0.151137357041176	-11.5100560791916	5.63545722508976	-9.1334575436891
GCTTTGTGTGTGAGAG-6	B naive	0.772094368813291	B.Naive	2	#F26439	-0.920838064785331	-10.1485624972525	9.84799376028738	-3.02134430894867	0.790481934860413	-11.6676269181198	5.06151170278141	-8.47338330968031
AATGAAGGTAATAGCT-6	CD14 Mono	0.801825675979875	Mono.CD14	11	#B973FF	-10.535578674908	2.19793170059297	4.4082950641509	8.9343422602652	-12.4273031255453	1.52164524717869	8.95449466252872	4.89672815577379
GGCGTTATCTAATCCT-6	CD14 Mono	0.907007218987441	Mono.CD14	11	#B973FF	-9.14010614835772	1.05120783413027	4.85849514502248	9.50150668134674	-12.2410362264364	1.90140336676182	7.81480283284733	4.87133228556505
CGAAGCGAGGGATGAC-6	MAIT	0.900119386932963	T.CD8.Effector	7	#1B75BC	-2.26679987394366	8.75374596679781	-1.71138081055918	-5.19200909624115	-1.80795197693997	-2.03160923795162	-7.62314825510433	-0.94230103715071
GACGCAACAACAGGTG-6	B naive	0.526973318579191	B.Naive	2	#F26439	-1.59770221197161	-9.34544760620024	10.5437096645232	-3.46389425287262	0.811729917839234	-11.3432117112106	6.14752025151798	-8.16526448948988
CAGCTATAGGAAGCTA-6	CD14 Mono	0.968656456643111	Mono.CD14	11	#B973FF	-11.6987389990047	3.44998806083772	3.12500491636953	8.18234717359528	-11.0506828328817	-0.779072881502496	10.8489400818402	4.21971761957994
GTTACTAAGCTGGCTA-6	B naive	0.90800213630776	B.Naive	2	#F26439	-1.94199890577349	-9.06761652862456	9.87277975577077	-3.1036056328775	0.690944562271302	-12.846947253508	6.90656251454899	-7.80748975499281
CGTTGCAAGTCACCTC-6	CD4 TCM	0.587071074350826	T.CD4.Memory	5	#009444	-0.648550219173759	5.44489520156954	-3.61593803864756	0.175162191295471	-0.45428829400235	-0.104928047222482	-5.59256344294003	0.834319291275651
CCGTTATGTTGTCCAT-6	CD14 Mono	0.971411630217527	Mono.CD14	11	#B973FF	-9.87452597105059	0.0521770652589585	4.9196270992156	9.64787280073151	-12.0201423665732	0.458526133733404	8.13524741674015	4.13602792994371
TATTCGTTCTCCTCTT-6	CD14 Mono	0.86375915913044	Mono.CD14	11	#B973FF	-10.3157329031185	2.47989171112154	3.47910919684133	8.34952628126129	-12.2950971624106	-0.477529643861043	9.535815425163	4.62413799540392
GACCGAACAGGGAGCT-6	B naive	0.871590933144434	B.Naive	2	#F26439	-2.1352714964107	-10.0349217120352	9.96559992331228	-3.4741700936319	-1.11244957654172	-11.6791253693527	6.62705249333927	-9.41527211888441
CTTTATGGTTAGCGTA-6	CD4 TCM	0.914021341368377	T.CD4.Memory	5	#009444	-1.810711569424	4.34732192123506	-2.9856954525117	1.54864990224823	0.333931008890335	-0.200509161514627	-5.27344065164974	1.70484232680193
TTTCGTCCAGATAGAC-6	B intermediate	0.583538146038762	B.Activated	3	#992E46	-1.56957847559008	-8.68729597961333	9.81598177450857	-4.82145703325287	-1.99648707120114	-12.223318637175	7.2250825836713	-9.59902131779799
AGGTAACCACTCGCTC-6	CD8 TEM	0.416796769007954	T.CD8.Effector	7	#1B75BC	1.26387368953672	6.13416808212374	-1.22877362471858	-5.56825745592133	-2.58565192429715	2.41860622091831	-4.98782425379208	-2.6560987256349
ACCTTGCTCCTAATGA-6	NK	0.999999999999999	NK	9	#8DC63F	12.6817293695256	-5.05768067275908	5.09423771399221	1.29233347883209	0.609394500568573	12.429498135286	-1.3421747014468	-11.4739660046876
AGGTAACCAGCGCTTG-6	CD4 TCM	0.716167725405635	T.CD4.Memory	5	#009444	0.408086434666783	6.2845477398691	2.93201079863271	-0.375868235922012	-0.274864693567093	1.14970117731632	-4.89138393854549	3.68809067980638
ATAAGTCGTGTTGTAG-6	CD14 Mono	0.606888413829142	Mono.CD14	11	#B973FF	-11.6988095709041	3.3508900936899	3.44053235548696	7.9325579356192	-13.366472055599	-2.01019626931606	10.9991046860273	4.3149272181212
CAAACAACATCCAGGT-6	CD14 Mono	1	Mono.CD14	11	#B973FF	-12.0598010488704	0.747485065108278	2.8697675754424	8.11241805067047	-13.6958463689535	-2.0794792778915	10.5401441528852	2.8161798693358
TCGTAATCAGCAACCT-6	B naive	0.924591371837504	B.Naive	2	#F26439	-1.33851141416582	-11.5256481829825	9.58293715017995	-2.67375135908142	-1.61704712121182	-11.0586887009567	6.13253993535587	-10.3340753339113
ACGCTTGAGAAAGCAT-6	CD4 Naive	0.554619452473807	T.CD4.Naive	4	#81D08B	3.61055021799055	3.71172898376558	-6.03731259805003	2.13050972928986	0.719339261367981	2.73193067236484	-5.68883877252987	4.87864982859483
CCAGCTAAGATGGACA-6	CD14 Mono	0.932174684361326	Mono.CD14	11	#B973FF	-9.89275259458575	0.8838695820627	4.7059778262969	9.32431113233551	-13.1041133901327	0.570033966737402	8.46861762548038	4.1429461218535
TGCATCCTCAAGCTAC-6	B intermediate	0.517111064198406	B.Activated	3	#992E46	-2.75876826726946	-7.77362448608305	10.0997017909881	-3.81555045137421	-0.347114106103714	-13.2467399247116	7.97245425725529	-8.47317540867934
GCCACTAAGACTTACA-6	CD16 Mono	0.624615117330212	Mono.CD16	12	#E680FF	-7.91466898405108	1.17628490293596	5.66387787359914	10.2632721613882	-11.0004423162191	3.31328600569309	7.13663835073063	5.93091690317979
GGTTCTTGTAATTAGC-6	B naive	0.917883366498008	B.Naive	2	#F26439	-2.13866228544268	-9.2780161563101	9.42669096487722	-2.78975868711487	0.441438625171845	-12.5734220154709	6.77826900029728	-8.10971486790785
GCCTAATAGTTAGACC-6	CD14 Mono	1	Mono.CD14	11	#B973FF	-11.6783990331844	1.47223489845369	2.72161927717885	7.93478095045074	-12.9467227956503	-2.00595098809658	10.6419078781659	3.30320322291246
ACGGTTAGTCCGCTGT-6	CD14 Mono	1	Mono.CD14	11	#B973FF	-11.9282006689266	-0.323561972731612	2.63743939894399	7.46264254560455	-13.4719789525717	-1.79493814782559	9.93972796941349	2.50312244669786
AGCCGGTTCACTTCAT-6	CD14 Mono	0.80207186290125	Mono.CD14	11	#B973FF	-10.9939536520198	0.854469412213304	4.03536072272024	9.01545989027008	-12.7577980062216	-0.287089244288789	9.3844072296674	3.71515762583604
CAGGCTGGTGCATTTC-6	CD16 Mono	1	Mono.CD16	12	#E680FF	-7.24903673612627	1.30329244697664	5.54013767737111	10.1394280146597	-10.9552190801352	3.39774912519993	6.93149013066837	6.23830187098375
ATGACTCAGTACCGCA-6	CD14 Mono	0.961588730079897	Mono.CD14	11	#B973FF	-9.80753416502032	-0.24225015079405	4.26194277304372	8.97329222669586	-11.3986471196859	0.420029460626257	8.25064296269962	3.71442544237962
CTTGCATGTATTACCC-6	CD4 TEM	0.494371087674243	T.CD4.Memory	5	#009444	0.527517684464127	6.77225773895357	-1.39722201329508	-6.38857758531586	-0.849513878509338	-0.324690178794252	-5.02543287729672	-0.911440732318252
GCGCGATTCCATAATG-6	CD14 Mono	1	Mono.CD14	11	#B973FF	-11.7563323446468	1.21062754953478	3.83290377157888	8.11339461317047	-13.9405801793783	-1.68634516076504	10.4042036011274	2.93582284228197
ATTGCAGGTAATGGAA-6	B naive	1	B.Naive	2	#F26439	-2.16413182699236	-11.9287062350455	9.9675425578948	-3.60702765474335	-0.37087108699971	-11.0010944016403	5.19234294438908	-9.58858907445082
CTTGAACAGCGAGGTG-6	MAIT	0.763267800671953	T.CD8.Effector	7	#1B75BC	-2.10847563230547	7.83862536514375	-1.60577246648112	-4.38573658952728	-0.484459002897079	-2.59002691583096	-7.00552111124447	-1.60072028859267
ACTTATCTCATTACTC-6	B naive	0.918456006073535	B.Naive	2	#F26439	-3.09538382970843	-10.2803736392203	9.81100264090261	-2.86219251642242	-0.673556139156158	-12.0845666535324	6.55429095769474	-9.18941533787855
AATTACCCACGAACAG-6	NK	1	NK	9	#8DC63F	12.5051489404484	-5.30201441680815	3.80088701742849	1.22360860815033	1.18726582320041	12.5229486815506	-0.7765128538554	-11.3325084470094
GCTAAGAAGTTATCTC-6	CD14 Mono	1	Mono.CD14	11	#B973FF	-10.9370803304866	0.454246917015054	2.31245055693349	7.69418799390778	-13.9181478521078	-1.37526595668255	9.78709239507267	2.89202248827806
CCCTCATAGCCACAAT-6	CD14 Mono	0.821562980571064	Mono.CD14	11	#B973FF	-11.1397141882137	2.6755480107126	3.40498581427297	8.66474425306305	-11.5863006612509	-0.665718481702196	9.93077392125675	3.73609244601122
CTAATTGAGTTACCGG-6	B naive	1	B.Naive	2	#F26439	-1.00806087934527	-11.0651360217276	10.1256598522063	-3.21578777322784	-0.558179070636566	-11.132495463652	5.44038362050602	-9.36402356846937
GATCACTAGTTCCCGT-6	B naive	0.890481688554195	B.Naive	2	#F26439	-2.0195955702022	-9.56949622070219	10.8490790416594	-4.22873151788727	-2.35297327248746	-11.4792314179367	6.64277333760807	-10.2609189770997
CCTTATGTCAAGCTAC-6	CD14 Mono	0.671865408751474	Mono.CD14	11	#B973FF	-10.6872853704647	2.47341054046724	4.14108839529714	8.63705718030914	-12.0828083059042	0.752331792550696	9.3546163513715	4.85639250056139
TTAGTCAAGCCAGTAT-6	B naive	0.670481982313309	B.Naive	2	#F26439	-1.92163032972369	-11.5127497378531	10.1194781352874	-3.22548759470001	0.0113554844409868	-11.0647559769577	5.26273889089176	-9.13109243138441
CAACTAGGTTACCGGG-6	B naive	0.928384003385308	B.Naive	2	#F26439	-2.73530287229571	-8.45876986419585	10.5120429088469	-4.98287022600189	0.241438428476517	-13.3284526474899	7.63192672277042	-7.94272744877943
TCCATTGTCAAGGACA-6	B intermediate	0.846185332083571	B.Activated	3	#992E46	-2.16147632085833	-7.56741816436674	10.3249634792205	-4.39442670831696	1.96093566210574	-12.5803723938888	7.1877667381818	-7.01068961842665
GGTTCCCGTGTCCAGG-6	CD14 Mono	0.993103074174277	Mono.CD14	11	#B973FF	-12.1651801534847	2.330292158967	3.71355810660085	8.77301489820465	-12.469837000057	-0.2186006911224	10.2742225601728	4.28069078699937
GCTTTACGTATTCGCT-6	CD14 Mono	1	Mono.CD14	11	#B973FF	-8.85364145719561	0.450155691450575	5.02912560003957	9.94600474348053	-11.784630586788	1.75024241133274	7.63533896947452	4.76515114085069
ATTCCTCCAGCAAGGC-6	CD4 Naive	0.521014424002786	T.CD4.Naive	4	#81D08B	4.69046264207807	2.70788567627046	-7.75655469399729	2.11739789953217	2.87490577490634	3.40242069883884	-3.85682158922604	5.37006723658434
CCATAATCATCATGTG-6	CD14 Mono	0.769989062149947	Mono.CD14	11	#B973FF	-11.9047240682796	2.71457832420442	2.05829444426259	7.66177832593903	-13.2188051244467	-2.3370431073135	11.0552913620526	3.55133020655504
AGGATATAGTGAGCAA-6	CD14 Mono	1	Mono.CD14	11	#B973FF	-10.9864959188655	0.118098058944681	3.77996769446096	7.77116667737946	-13.4606588384359	-0.499094013882267	8.98442668462345	2.96846878306261
CCATAGCCATATAACC-6	B naive	1	B.Naive	2	#F26439	-2.88224906408343	-10.0362387362662	10.018216042697	-2.79298115263	-0.103211512252624	-12.2977939255661	6.54396314168522	-8.90157735570082
AACAAAGGTGGTGAGA-6	CD14 Mono	0.982483068838936	Mono.CD14	11	#B973FF	-11.9053525396541	2.40404599273775	2.90357985991201	7.74232947339996	-12.5245130559652	-2.09582954720913	10.7723552658612	3.66306555048814
CAGCATGTCTCACTAT-6	CD14 Mono	0.993819747975865	Mono.CD14	11	#B973FF	-10.0598563619808	-0.342283970469496	4.12029066580495	9.00670897474274	-13.5549467107504	-0.0592775054401032	8.44783324742863	3.29532706515184
GGCCGTTAGACAGGCG-6	CD14 Mono	1	Mono.CD14	11	#B973FF	-10.6573256918147	-0.688670105093977	3.3733932067748	8.00566851606354	-14.0764291784018	-1.08856570796429	8.81307620549747	2.53460418955675
GATTGCGTCGTTACTT-6	B naive	0.875411752072193	B.Naive	2	#F26439	-2.49562401258501	-10.2877226535025	9.76056089895925	-4.36686218271271	-1.42664962022	-13.0216642029709	5.9320818855817	-8.5599187634767
GGACCTCAGATTGAGG-6	B naive	1	B.Naive	2	#F26439	-1.11683506452593	-11.3620768252554	11.1214951564666	-3.745568876362	-0.916532447025116	-11.300162852568	5.64447373891422	-9.63894117100844
CGGGACAAGCGCCTTT-6	CD14 Mono	0.986450961150646	Mono.CD14	11	#B973FF	-10.2121953436092	1.11558764541719	4.47491970556936	9.30650889387115	-12.8611028691977	0.771710931497229	8.79926414037296	4.37609207407823
TGTAACTCAATTTGGT-6	CD4 Naive	0.803224580329004	T.CD4.Naive	4	#81D08B	5.10734849489179	1.76431589687441	-6.86302670937815	2.59809195508942	0.739906857326691	3.0051621787125	-5.67698412393978	4.84605085627428
GTACTAATCTACCTGC-6	B intermediate	0.558014579772148	B.Activated	3	#992E46	-1.5609420009807	-11.5990086260977	10.1457089473601	-3.13694608697906	-0.420029868766601	-10.8524594910568	5.43370265508243	-9.18819082005629
TCTTGACGTACGCGCA-6	CD14 Mono	0.55541075814457	Mono.CD14	11	#B973FF	-7.17662662946734	1.44705157840822	5.93762770193776	10.488625402355	-10.8618028661459	3.34464663191379	6.75741261983463	6.47246229426256
AAGCGCTGTTTAGTCC-6	NK	0.968589347460164	NK	9	#8DC63F	12.5295754007145	-4.42225415145781	3.55189528959951	1.25770294179901	-0.0334169104918197	11.6102537505204	-2.07810001825741	-11.3649572156251
CTAACCCTCCACCCTG-6	CD14 Mono	1	Mono.CD14	11	#B973FF	-12.0161323019222	0.236197800582388	3.73529282110891	8.70152174940094	-13.6691740056723	-1.72679287270962	10.3574802353437	2.72549068705431
TGCTCACTCAAATCGC-6	B naive	0.627220487712217	B.Naive	2	#F26439	-2.35543603384051	-8.96286684905913	10.8142298747893	-4.60026062021271	0.0150129446536943	-13.4417176850265	7.35862512136051	-8.06040513737807
AGCAGGTAGATGGAGC-6	CD14 Mono	0.954778114529068	Mono.CD14	11	#B973FF	-12.2718047567562	1.49011712635134	3.35899653929433	8.74188029279694	-13.24620704858	-1.82805377320706	10.5210868790204	3.11438858286729
AGGCTAAAGGTCGAGG-6	Treg	0.858642871612568	T.CD4.Memory	5	#009444	-0.279522485370963	3.70670645797823	-3.79087647897044	1.40702163686737	0.527509699180786	0.795333086686743	-5.20196562265804	1.99791741148821
GGTTACTAGCACGTTG-6	CD4 Naive	0.846801706964284	T.CD4.Naive	4	#81D08B	5.43028646028486	1.97355621421907	-6.43161401253977	2.69437086095795	0.683024535492127	2.9504849307114	-5.78878193354061	4.81778013483873
GCCAATTAGCTAAGTC-6	CD14 Mono	0.992115111829201	Mono.CD14	11	#B973FF	-12.4374589391902	0.266470321660974	3.30972018736562	8.45622622480377	-13.2427804967611	-2.29229897336422	10.5629407837445	2.71222698466173
GAGCGGTCAGGAACCA-6	CD16 Mono	0.985843188501715	Mono.CD16	12	#E680FF	-7.4791435667232	1.39780324066255	6.0326379825469	10.5681513499258	-10.8391044637411	3.44290679617466	6.89155978704044	6.3208357073485
AAAGGTTAGCACGTTG-6	MAIT	0.546448548373544	T.CD8.Effector	7	#1B75BC	-2.83661622488055	8.1261677082834	-1.49048432809153	-5.08495390901581	-0.792746236011322	-2.48470217065273	-7.20628147577694	-1.51907098515639
CCGTTATGTCGCATAA-6	B naive	0.997135236602483	B.Naive	2	#F26439	-2.72920340978655	-12.054841107482	11.095442681491	-3.81847012529388	0.252959529474442	-11.3893514283126	4.7848708107526	-9.163323762256
CTGTTAAAGGAAACTG-6	CD14 Mono	0.986128197655626	Mono.CD14	11	#B973FF	-12.1786899038509	1.99273245895479	2.91914835470876	8.01352679243072	-13.5607450505941	-2.01265508012234	10.8389474823529	3.38625299708238
GACTTAGGTAGTTAAC-6	CD14 Mono	0.892449913435993	Mono.CD14	11	#B973FF	-10.9831218191341	-0.216986245268843	4.30766716498098	9.1281031321524	-11.187516977474	0.626790820794714	8.74319381261417	4.17573416010729
AGTGAACCATGAATCT-6	B intermediate	0.915084847393781	B.Activated	3	#992E46	1.31524234331098	-8.69840056335356	8.5783766795989	-5.55086195955292	2.10271186621494	-8.88953262643276	6.14105624700138	-4.90608489735731
GCAACAGCAAGCTAAA-6	CD14 Mono	0.92490479720721	Mono.CD14	11	#B973FF	-9.50227922880205	0.711294644719103	4.85648336905202	9.54573904981598	-11.952111055538	2.09273070021213	8.04848117375919	4.81107818858019
CAAACACTCCGCATGA-6	B naive	0.628368623832237	B.Naive	2	#F26439	-0.951763577099174	-9.41873080169585	10.5145281841155	-4.31886899957672	-0.773550560161407	-11.4430041916793	6.46312303090641	-9.29499852879652
TACCGAAGTTCGCTTG-6	CD14 Mono	0.964500500837101	Mono.CD14	11	#B973FF	-11.2551536031917	0.60812198484514	3.92298737066945	8.89436232557281	-13.5097635289877	-1.42129618005215	9.49733275914738	2.97439563052049
GGGCATGAGCGATACT-6	CD4 TCM	0.939739118157668	T.CD4.Memory	5	#009444	-1.56493789636645	5.67972939575289	-3.76740369302073	0.364416713619079	0.173458183720772	-0.548934005958425	-5.40309648966244	0.815881250065476
AACAAAGGTCACACCC-6	CD14 Mono	0.993029569875899	Mono.CD14	11	#B973FF	-12.1303824850276	-0.309569186324141	3.16167154806814	7.5315741251944	-11.0899684926718	-0.373123043043005	9.88609618688175	3.21572458521715
ACCCTGTTCCAAGTGT-6	CD14 Mono	0.989529331943135	Mono.CD14	11	#B973FF	-9.76622766935381	0.499737435227373	3.20853987234792	7.87688052167877	-12.5107915899008	1.18312734289707	8.25403708959171	3.9260967947661
GGTTTAATCGTTCACC-6	CD4 TEM	0.74613700598175	T.CD4.Memory	5	#009444	-0.723379201526969	6.03099482620333	-3.92931684953013	-0.149558549022827	-0.287758280917938	-0.522994329047786	-5.20878630136898	0.488582757872254
GGAAGTATCACGCCAA-6	B naive	0.590804860871602	B.Naive	2	#F26439	-2.36744970762286	-7.91262537872221	10.3547505428191	-5.00269806871429	0.144200901106064	-13.4103618271774	7.84375876927921	-8.07455289586195
TCAGCGATCATTACGA-6	CD14 Mono	0.693003904804635	Mono.CD14	11	#B973FF	-10.7335652776912	1.65104811752413	3.80333986777028	8.58462321271881	-13.5728481313437	-0.702619821590769	9.40414447331974	3.71436393038622
TTAAGTGTCGTTAACA-6	CD14 Mono	1	Mono.CD14	11	#B973FF	-12.0755900808528	0.215290867930391	2.35260739821157	8.01532446851715	-13.9521787664145	-1.93355876283108	10.373443789726	2.45208561198106
CTTCTCAAGTCATGCG-6	CD4 TCM	0.76358749431753	T.CD4.Memory	5	#009444	-0.409953362579673	5.83279507721041	-3.31524023515025	1.04508947839722	-0.119152796849544	-0.396018334490644	-5.25641708826473	0.700347063702256
CCATTGTGTATTTGGG-6	Treg	0.923751809822502	T.CD4.Memory	5	#009444	-0.577484256859153	3.39442961776827	-4.26397070390025	0.844976897144165	0.700488756015961	0.998836337762488	-5.04906588053158	2.32070052401415
CAGGGCTTCCTCATCA-6	CD4 Naive	0.886718066253434	T.CD4.Naive	4	#81D08B	4.45527177370039	1.51912420356844	-0.853004784405619	-8.09309542665497	3.48808784277744	2.57491391821445	-6.15869741892269	3.94965469614854
CTTGACGAGGAGCATA-6	CD4 TEM	0.429525495677936	T.CD4.Memory	5	#009444	-0.024353391762107	6.48956578338716	-3.89650186997691	0.0646818827627562	1.0736766556055	-0.618960694236147	-4.28070812677792	0.611248997610718
CCACAGGGTTTAACCC-6	MAIT	1	T.CD8.Effector	7	#1B75BC	-2.95809287511858	8.26736300552461	-1.46787676316538	-4.31108129510895	-1.12873785702878	-2.56475836114346	-7.49351625894955	-1.40215444787154
TAGTAAGCAAAGGCCA-6	CD14 Mono	0.833314788110488	Mono.CD14	11	#B973FF	-11.5029372640804	2.97523611152742	2.05934753912649	7.65174281110748	-12.3484199544638	-2.02025967912136	10.8922016098554	3.88623106257311
TAGGTTATCAATACGC-6	B naive	0.93946703246723	B.Naive	2	#F26439	-1.38933796369585	-11.6874514285269	10.0915020992156	-3.03706443796173	0.0682631755024836	-10.9121137268966	5.09128732228825	-9.15945375188002
CAAGCTAGTTAAGGTT-6	CD4 TEM	0.343073271675049	T.CD4.Memory	5	#009444	-1.08028776132616	6.27691453064058	-2.30061563950816	-6.40633833894745	0.610359976604645	-0.527961951506721	-4.94181995844296	-0.427658858138412
AGAATCTGTGAGCACT-6	CD14 Mono	1	Mono.CD14	11	#B973FF	-11.8024520345882	0.466075160747507	2.97367301481923	7.99640357007965	-11.1443698903769	-0.454607858148801	10.0946638062055	3.46043789164415
GATCGAGCAATTATGC-6	B naive	1	B.Naive	2	#F26439	-2.11564201795611	-12.2963076296988	10.6350535442229	-5.07884419450775	-1.04895692078763	-10.8403125412887	5.30072373891422	-9.84582841618666
TTGTTCCCAAGCCACT-6	CD16 Mono	0.986008868427904	Mono.CD16	12	#E680FF	-7.21833986722979	1.28838335836504	6.02032127875051	10.5561512660025	-10.682013322994	3.44580095930637	6.79180688405582	6.45416700617662
TTCATTCAGAACAAGT-6	CD4 TCM	0.98296553567844	T.CD4.Memory	5	#009444	-0.552951759929984	4.06164663398836	-4.80584392052928	0.0296240996359252	0.00146814861900063	0.240852235990179	-5.57001858210018	1.76779806391588
CAAAGTGAGGCCCAGT-6	CD8 Naive	0.462056758494003	T.CD8.Naive	6	#76ACD7	0.743030809526116	5.74816029632662	-1.35785827142039	-7.87979805955902	2.12426681311435	0.498858510690344	-5.31968431925228	0.504662571114213
TCGTTAAAGCCTGAGC-6	B naive	1	B.Naive	2	#F26439	-2.82208222829851	-11.7476893130484	11.3383835842009	-3.89409387598053	-1.31814067570859	-11.200589717192	5.47156686330387	-9.98085725529799
TTCATTCAGCTTAGCG-6	B naive	0.956892528656258	B.Naive	2	#F26439	-2.50397986852679	-8.76259047424223	9.90022078055105	-2.97156250963226	-1.30207066743069	-12.8489089615768	7.53427953267643	-9.09964692814955
AGATGAAGTAATCCCT-6	CD14 Mono	0.511548392060398	Mono.CD14	11	#B973FF	-11.3093203970149	2.69927137458895	3.7193621684905	8.02463519086822	-11.3659799596518	-0.493824834761607	10.0285140945966	4.19410574213854
AGTGTTTCAATAGTCT-6	B naive	0.875136621339807	B.Naive	2	#F26439	-2.83456654035601	-7.61231238281157	9.74763288992605	-4.83248484621063	0.638035188034241	-13.5347266800827	7.97473735356876	-8.07335889561781
GGATACTTCTTGCAGG-6	B intermediate	0.518430605546719	B.Activated	3	#992E46	-1.68240208112749	-8.71872527038481	10.6642035533782	-4.50516188631073	-0.303423454448517	-13.0067916520065	7.23223847890446	-8.46558892949232
CGTGCTGCAATCCTAG-6	B naive	0.925848555428653	B.Naive	2	#F26439	-1.71926469289812	-9.99801451599028	10.0651368190642	-3.23462117204681	-0.618944694682892	-11.560546458525	6.34399384999821	-8.89185559971937
ATTTGCGCAAGCCACT-6	B naive	0.887162880505183	B.Naive	2	#F26439	-1.80949062788042	-9.59278971588042	10.640403657138	-5.07607758531586	0.718073020294373	-12.4431920655197	6.52929181600162	-8.23295915349135
AAGCCTGTCAGCAAGA-6	CD4 Naive	0.910735105858692	T.CD4.Naive	4	#81D08B	5.29645114458051	2.78823965156648	-0.931254060089975	-8.01306117067352	2.63205070288486	3.73493236227573	-6.44378071283749	3.98904025332323
GATTCCTGTTTCAGGA-6	CD16 Mono	1	Mono.CD16	12	#E680FF	-7.75580400907549	1.3596699770746	5.59520187872609	10.191732282543	-11.2325876256674	3.1549801222855	7.13594407582828	6.10717260615221
GGAGTGAGTCAGGAAG-6	CD8 TEM	0.721651337524916	T.CD8.Effector	7	#1B75BC	-0.115147597427695	6.71414034927461	-1.89455208283702	-4.92499840745941	-0.512143929883774	-0.283867583436357	-5.04308443521908	-0.917760374385207
CTTGGACCACAGCCAT-6	CD14 Mono	1	Mono.CD14	11	#B973FF	-10.9303168722347	1.20102828109834	3.58729782599172	8.16754424085602	-13.7905538579672	-0.493240501557874	9.32483024144718	3.5764714457213
TTAAGTGTCTCTAGCC-6	CD4 TCM	0.990826638218436	T.CD4.Memory	5	#009444	-0.304727680321067	4.25994151199434	-4.86625728112498	-0.0567398715974428	0.149763713195984	0.294344841676367	-5.37959318613461	1.68436538950792
GCGAAGTAGTAGCGCC-6	B naive	0.994161962566804	B.Naive	2	#F26439	-2.12391108953509	-11.7595482531729	11.2210740138884	-3.8428908635141	-1.02407686917477	-10.8989301331466	5.42428035283634	-9.72510373814711
TACGCACCACTTAACG-6	CD14 Mono	0.978556731319355	Mono.CD14	11	#B973FF	-11.8716268011287	1.17636119688127	3.15185084837636	7.84587370862946	-13.0994356176107	-1.69769686536251	10.5534984543378	3.1335946299254
CGCTACTTCGATATTG-6	B naive	0.849309131285591	B.Naive	2	#F26439	-2.2619964548305	-11.360993451232	10.0343026210662	-4.73928177843109	-1.40135960786038	-11.2299771912521	6.01474542165348	-9.76410901768812
ACACCTTGTGGACCTG-6	NK	1	NK	9	#8DC63F	12.7045069268986	-5.3326044741812	4.14383163946828	1.62371527662262	0.640988359764282	12.0148577086502	-1.40043669199398	-11.2723878644288
GAGCGATAGAGGAGTC-6	B naive	0.945162232196405	B.Naive	2	#F26439	-1.48636347734484	-10.4278050128165	10.3913430263396	-4.39157021532074	1.77616531641788	-11.5928207047409	5.4814736321027	-7.91126668675551
GTCCGTAAGACTCGCA-6	CD14 Mono	1	Mono.CD14	11	#B973FF	-11.6800050207332	0.19631778562639	3.12706270712575	8.18485152235016	-11.1035411855429	0.0167752794796355	9.49989051366398	3.89752304331651
TCTATGTTCCTTCGTA-6	B naive	0.981664163893412	B.Naive	2	#F26439	-2.58286613904986	-12.3555746737662	11.3913106014129	-3.87375009546295	0.652098903968994	-10.5696712143844	4.58742446446964	-8.97765004857191
CGGTTTCTCATTAGGC-6	CD14 Mono	0.937251418096825	Mono.CD14	11	#B973FF	-11.7839173742488	0.66828491652582	2.87241759794912	7.98911940565094	-11.2463672658651	-0.0603551276153199	9.60139007115909	3.99109971300951
GTGCCTTTCACAGACT-6	CD14 Mono	0.99514966733392	Mono.CD14	11	#B973FF	-11.9571160742	0.810288691168764	3.51646485823354	6.65217148771271	-13.9452264806479	-0.480479557359057	8.79489345098087	2.46134149805895
GGTTGGTGTGCTCCAC-6	CD14 Mono	0.243530333616782	Mono.CD14	11	#B973FF	-11.2881879278377	3.34377782905672	4.33357420462331	9.14934527387604	-12.3649461766928	-0.323133484286653	10.1524698212201	4.82700741068712
CATGGCGGTAATTAGC-6	CD4 TCM	0.763048050558435	T.CD4.Memory	5	#009444	1.98410516298261	3.84064548576448	-3.79714378815928	1.0464358281134	1.39966816695041	1.93879669828953	-4.94324236368588	3.40588938967577
GCCAACATCTTAGTCT-6	B naive	0.86751102244087	B.Naive	2	#F26439	-2.29591912710223	-9.02425581848051	10.452074914157	-4.07793176660553	-0.667214264556701	-12.0143371231979	6.74480027700016	-9.09923875554213
TATTAGGTCGTTTCCA-6	MAIT	0.837503512722296	T.CD8.Effector	7	#1B75BC	-2.89629072629961	8.2716116246042	-1.90486762028971	-4.31293714532867	-1.58048122136288	-2.32245439366757	-7.49815445398739	-1.07004511578688
TACCAGGTCATGCTCC-6	CD14 Mono	1	Mono.CD14	11	#B973FF	-12.3707808920101	0.180832320099809	2.0031231929656	7.68348681440338	-11.3503063222616	-0.506037185726153	9.97323722386906	2.36489879862657
TGGTTGAGTTGTAACG-6	CD14 Mono	0.971448778823763	Mono.CD14	11	#B973FF	-11.2755879827693	1.367370658761	2.15802755850515	7.82153117170319	-12.8090980550497	-1.00559121446072	9.94578284764835	3.28137981669298
ACGTTACAGTAGAGGC-6	CD14 Mono	0.622463209473958	Mono.CD14	11	#B973FF	-10.7718285986141	2.79331701362703	4.46052494543752	9.31476866712555	-12.328160097286	-1.06622761563717	9.83352965856144	4.73337661997667
AGGCAATCATCCATCT-6	CD14 Mono	0.992386820597079	Mono.CD14	11	#B973FF	-12.1080302663997	1.41385083759401	1.94779720801076	7.62014376630768	-12.8442514440268	-1.68175453023373	10.4309474899823	2.95667493121019
GCTAGTGTCACAGCCA-6	B naive	0.735692782036376	B.Naive	2	#F26439	-2.67938203298601	-8.43943221008208	10.8553008128997	-3.53403652200714	-0.103788798138435	-12.4165197022384	7.42970151448795	-8.35104882939467
AGTAACCTCAATCTCT-6	B naive	0.80992147146735	B.Naive	2	#F26439	-2.21447081052813	-7.56791455184843	9.97204294699392	-4.51193750391022	-0.0231288803498551	-13.458064616484	7.87642497563908	-8.1527560971559
GGTAACCGTCATCCTG-6	B naive	0.947312232225387	B.Naive	2	#F26439	-1.17794627630266	-12.0059471789541	11.0824412395354	-3.55835021028534	-0.980602850601013	-11.390100062651	5.39026946569034	-9.74062669499525
CTCCCTGAGAGCCGCT-6	CD16 Mono	0.934768987044119	Mono.CD16	12	#E680FF	-7.53317684614214	1.22187715137575	5.81807461279592	10.3460434626578	-11.0013587972372	3.39628046675266	6.99808568502018	6.0576554514586
CCGTTAACACCCTCAC-6	CD4 TEM	0.917619731199826	T.CD4.Memory	5	#009444	-0.622452683086723	6.07155984008882	-6.91781386834422	1.37431084623322	1.896028945759	0.623530923562659	-4.51637154077938	1.75544047133318
TGCTTTAGTGCTAGCG-6	B naive	0.85305574648319	B.Naive	2	#F26439	-2.78502768957171	-8.43000227844145	10.628516106784	-3.91242015848175	0.0844749757797167	-13.2632108338302	7.60182303929874	-8.32882344945082
CTATGACAGCGCCTTT-6	B intermediate	0.593798769724759	B.Activated	3	#992E46	-2.49990481817278	-7.55758435165312	10.5861662914153	-4.52667201051727	-1.22163038460904	-13.5398975022262	8.19007224584171	-8.75170362218031
CTTCAGGAGTAGGCGG-6	NK	0.497491022348871	NK	9	#8DC63F	0.371895783309609	8.09321683014009	-3.60402235490122	-4.49977005014435	-1.32468478886777	-2.01247793511807	-5.83371382212093	-2.51527130826125
GGGCAATAGTTGGCCA-6	CD4 TCM	0.838272151049562	T.CD4.Memory	5	#009444	-1.0111327835277	4.07677953804109	-4.39863070946971	-0.364643429613266	1.00998134405917	1.19597357435764	-4.92491226648739	2.46692001597276
AGTGCACGTTAGCAGC-6	CD14 Mono	0.959700052828573	Mono.CD14	11	#B973FF	-10.6761588522151	1.69354611003969	3.32010379332265	8.46322142591461	-12.1041076680868	-0.0112892992919557	9.4847490265424	4.26283800379625
GTAAGGTCAGCATGGA-6	CD14 Mono	1	Mono.CD14	11	#B973FF	-10.2622956701473	0.530664899593332	4.05925407904348	8.93285071363434	-13.09164505212	0.728389679628027	8.45542544866154	3.86916029230943
AACCTCCTCGCTAGTG-6	CD16 Mono	1	Mono.CD16	12	#E680FF	-7.21342176878008	1.43180649841402	5.81230917471609	10.3792589854239	-11.1328437825888	3.32560914679111	6.69930333638737	6.325596449536
CACGCTAAGGAAGCAC-6	CD14 Mono	0.778832547713311	Mono.CD14	11	#B973FF	-9.86226171934161	0.276150004213789	5.01362553137502	9.72220980634674	-11.407454301998	1.5033790461594	8.06265563512394	4.61973011271349
ACTCCTCAGCCTCTCG-6	B naive	0.872566212968413	B.Naive	2	#F26439	-1.69912976705584	-11.2270413104239	10.2900942851897	-3.79332340250031	-0.696006467029388	-11.3619495041793	5.99280089879581	-9.68205392583021
TCACGGATCTCATCAT-6	B memory	0.950802908453258	B.Activated	3	#992E46	0.983420961265237	-9.53898150360014	9.48444834250173	-2.67592335233704	-1.75528066365414	-10.6977153428024	6.02581519628117	-10.1894420407594
ACAGTATGTCCTTAGT-6	CD4 TCM	0.940919344474276	T.CD4.Memory	5	#009444	0.296189470876724	4.70162909591768	-4.9731017063264	0.881855959796753	0.58273483307666	0.861625134187353	-5.31324367975643	2.30448806063524
GCTGGTTCAAGCTTTG-6	CD14 Mono	0.979258592509911	Mono.CD14	11	#B973FF	-12.219172424908	0.797561311369875	3.26992645758352	7.46519743909821	-13.9245450994223	-0.642748669547426	9.800295062309	2.82025444285265
ATGAAGTAGCAAGACA-6	B naive	1	B.Naive	2	#F26439	-2.34299725973162	-11.4902334872427	10.9712590267058	-3.14059794435516	-0.795237948581512	-10.6837993271774	5.13048285985538	-9.6908248685182
GCTTATCGTTGCGGAT-6	MAIT	0.960995718276387	T.CD8.Effector	7	#1B75BC	-2.67012495481524	8.45647805297945	-1.85754522782603	-4.13136399278656	-0.185415168687637	-3.26770740823208	-7.05336409067562	-1.92131626828322
AGTCAGGCAATCGCAC-6	CD14 Mono	0.893744694794584	Mono.CD14	11	#B973FF	-11.9498528906063	3.05082290733431	3.67989388006887	8.46373450269684	-12.6841094991415	-1.31351137237011	11.076490588432	4.02824365870348
TCCAGGTCACCGTTCC-6	B naive	0.48989076401178	B.Naive	2	#F26439	-0.529267019863456	-11.2319260302725	10.6528758098479	-4.59110367784515	1.46415002138919	-10.335599482817	5.08856172109196	-7.97430742009291
CGGAATCGTCCTTAGT-6	CD16 Mono	0.986018478143178	Mono.CD16	12	#E680FF	-7.19962830030474	1.43951731289003	6.07919111746511	10.6019743632315	-10.8537328740805	3.51138132734836	6.73749560857365	6.51024353281847
CTTCAATTCTCACTAT-6	CD16 Mono	1	Mono.CD16	12	#E680FF	-7.68099779569659	1.17394726837251	5.42408934134206	9.95727240552887	-10.6150444051474	2.77974241896213	7.12206477666447	6.00967514292589
GGTCAGGAGCATGAAG-6	CD16 Mono	1	Mono.CD16	12	#E680FF	-7.79725164854082	1.14570271337602	5.37283363836965	9.94214045515045	-10.5404346486776	2.79312580748142	7.0981523468549	6.0945492960631
AGCCTAAGTTAGAGGG-6	CD14 Mono	1	Mono.CD14	11	#B973FF	-10.8547772833064	1.47371392810915	2.54559579390249	7.57782065381989	-10.5325563451498	-1.31017094926296	9.62970752263615	1.86352741495958
TAAGCCAGTTTGCGCC-6	B naive	0.960649944549044	B.Naive	2	#F26439	-2.72826094114336	-9.25487524902251	10.7222518016692	-3.39023626337067	-0.21134253351384	-12.6253677018112	6.98632640386173	-8.68264806492934
TTAAGTGTCACCATTT-6	CD14 Mono	0.991672196155732	Mono.CD14	11	#B973FF	-12.2081946798519	2.74792044723604	3.90188017386159	8.8356865595816	-10.8570840856283	-0.793678701681482	10.8906595184858	4.08432185427538
GACCTTTGTCAGTAAT-6	B memory	0.959943604355167	B.Activated	3	#992E46	1.15642850912061	-9.58425146972563	8.75211611288747	-4.60202038774506	1.44655389578647	-9.86703449563442	5.86292237783024	-5.87452352269301
CATGCGCAGGCCCAGT-6	B naive	0.834466647786061	B.Naive	2	#F26439	-2.89541453802141	-11.0613995257559	11.530537514865	-4.39819944391266	0.0136707933396742	-12.4099336274093	6.48205823445866	-8.85120427830824
AGCAATTGTCCGTAGG-6	CD14 Mono	0.962431715212345	Mono.CD14	11	#B973FF	-11.3869590231136	2.88549583519075	3.69324675101003	8.31436049451813	-13.4368865987509	-2.27517885045468	11.0624153091962	3.78364121691576
GCCAATTAGGCCTGGT-6	CD4 Naive	0.886818300646781	T.CD4.Naive	4	#81D08B	4.15126209772077	1.81070738399599	-6.38759002190867	1.86486064901337	3.35361380369968	4.00526755972446	-3.59462933992794	6.34364616648546
TAATCACCAGAAACGT-6	CD14 Mono	0.999999999999999	Mono.CD14	11	#B973FF	-12.483184761639	-0.0267266396227095	1.75351419943532	7.60521876325592	-11.1558406850546	-1.54513722733914	9.7031213715131	2.02073442713609
CGCCTCATCCGCACAA-6	B naive	0.974525619649869	B.Naive	2	#F26439	-1.04776961290392	-9.70553881561186	10.9340008785125	-4.11772549638763	-0.378873487397964	-11.2894902832931	6.04397172475407	-8.84708821995863
ATGCGATTCGTCCTTA-6	CD4 TCM	0.443245203170859	T.CD4.Memory	5	#009444	-1.50043100797686	8.36263840759371	-1.71787509423533	-4.58781874666229	-0.97644530741864	-2.43788820580898	-7.24349861597469	-1.60137605889448
GAACACAAGGAGGGTT-6	CD4 Naive	0.806806274146081	T.CD4.Naive	4	#81D08B	4.38446240938154	3.43869894111727	-7.93459090691844	2.12553607931122	1.08110267908878	3.56075280829014	-5.44581728434017	5.29438459650865
GTGCGGTTCTTGCATT-6	CD14 Mono	0.926010007138942	Mono.CD14	11	#B973FF	-9.01772016965899	0.281856780147293	3.58827486532888	8.56320654859528	-12.4666889211386	1.69396370573582	7.85060662770817	4.280270693463
ATGAGCCGTAGACAAA-6	CD14 Mono	0.972103151187405	Mono.CD14	11	#B973FF	-12.549796051617	1.76411598289583	3.14052238959035	7.95590960493073	-11.7585275670736	-1.24511659221111	10.5984126999433	3.18629681841722
GCCTCAAAGCACGATT-6	B naive	0.968481481647497	B.Naive	2	#F26439	-1.90016335927996	-10.584665364379	11.4862374355193	-4.32959235200897	-0.496709932967956	-11.2278390534347	5.79754752660343	-9.18175542576918
AGAAAGGCAGGAAGCC-6	B naive	0.935269118320438	B.Naive	2	#F26439	-2.80828875982317	-7.64862067138579	10.3584250499602	-4.71987736711517	-1.18079726903134	-13.4598069794601	8.37461585546085	-8.54345453007826
GAGTAACCAAGGCCAA-6	B naive	0.904559373707667	B.Naive	2	#F26439	-2.62397117101702	-8.31979185974028	10.7190751125213	-4.88836920747772	0.37413800747699	-13.3224607117599	7.61920136952946	-7.90314996464857
GATCAGTTCCTAGTCC-6	CD4 TCM	0.777649017945095	T.CD4.Memory	5	#009444	-0.0966612764552528	5.59696810806368	-2.8967152546052	-6.38067305574432	0.650746832206909	0.0475020401054748	-5.08919411158016	0.394362536829621
CCTACTTCATGAATCT-6	B naive	0.797624001436495	B.Naive	2	#F26439	-1.28827697717699	-9.93402487670805	9.94100943106374	-4.71663415918365	-1.33288722245389	-12.0858655579513	6.80284614110538	-9.39341390355238
AATTGGACACCTGTAA-6	B naive	1	B.Naive	2	#F26439	-2.8825437494472	-11.9107208911123	9.53808012503347	-2.72980213651672	0.827194581344788	-11.0271707184738	4.6195122673566	-9.16253030522475
CCTAAGTAGGTTACAC-6	B naive	1	B.Naive	2	#F26439	-1.89105624639544	-10.6107025805655	10.8832568218108	-4.28688490877167	-1.37107186524564	-11.3495517380661	6.11050385976383	-9.46040380223402
GGGTTTCCAAAGGTAC-6	B naive	0.969669169555182	B.Naive	2	#F26439	-2.21181220495257	-9.35217768585112	11.0577963878509	-4.33724773416534	-0.473215003892715	-11.9706731446212	6.72114867711613	-8.8639434598268
CGTGCTGCACAAAGAC-6	CD14 Mono	0.631986585348957	Mono.CD14	11	#B973FF	-11.1556195684627	3.48440139854524	3.77574959295949	8.22518240919098	-13.7956636449545	-0.9861708291	10.2562524750287	4.87907993571153
CACGCAATCTAGCGTG-6	B naive	0.609430546763129	B.Naive	2	#F26439	-1.91586131536516	-8.68894488250639	11.1889056255218	-3.42797363290802	0.0344301150888845	-12.9952216751999	6.94685716176578	-8.16068589909682
AATTTGCCATAATGTC-6	B intermediate	0.675518317524969	B.Activated	3	#992E46	-1.52185351335558	-8.45260054504301	9.65072241324148	-4.51048505792633	-0.401470085069473	-13.0865140564865	7.49873179936954	-8.66846025212416
CCTGGTAAGGGACTAA-6	CD14 Mono	0.995202339090388	Mono.CD14	11	#B973FF	-11.999406761761	0.496660360342005	3.3857554485198	8.14014040937408	-13.7320478460043	-1.89495271520077	10.4608060791547	2.72300398127428
GGTCAGGAGGTCGAGG-6	B naive	0.956886036173905	B.Naive	2	#F26439	-1.76429814779314	-10.0237055483999	10.1027726222869	-3.06928980836884	-0.452309300586517	-12.1693721421188	6.55234117055485	-9.0194324277223
TGGTTGAGTGGACATC-6	B naive	0.855591787431117	B.Naive	2	#F26439	-1.91473073446307	-10.4540358248892	9.69523611563405	-2.88142312059418	0.872484574630921	-11.5311132080978	5.19635362172672	-8.54011571629652
TGACTTCGTTGGCGTG-6	CD4 TCM	0.808319061854564	T.CD4.Memory	5	#009444	-0.13830793582949	4.09203689659212	-3.15262755852976	1.49816095342621	1.72059089930362	1.82977265043796	-4.67228298639706	2.69721233622423
ACCGAAGCAGGAACTG-6	B naive	0.850448505542525	B.Naive	2	#F26439	-1.52928919279131	-9.99775893127348	10.9466523219939	-4.60077131280914	-0.55863170830899	-12.1063428528732	6.44603652501652	-8.65715348942885
TCACATAAGCTTACTT-6	B naive	0.981050543744901	B.Naive	2	#F26439	-2.19598168813738	-11.6835108462515	9.98153009909353	-3.31055939683929	-1.14426629750424	-11.5236583359665	6.04811687017033	-9.78725946171889
TAACCAGGTTAGCTGA-6	B naive	0.991645786330791	B.Naive	2	#F26439	-2.87203568899187	-11.3785935107413	10.7671336223479	-3.83642519006744	-1.31274728982144	-10.9898286469406	5.747720427757	-9.96738660557875
AAACGCGCAATTTAGC-6	CD14 Mono	0.987714102098234	Mono.CD14	11	#B973FF	-11.7463168569759	1.28674798572634	3.16814079779348	8.14197909345611	-13.0706546804159	-1.31320631579815	10.190489001518	3.47092377917162
GAGTATCTCACCAATA-6	CD4 TCM	0.960419597357047	T.CD4.Memory	5	#009444	-1.35059804403338	5.10779183471773	-4.4224687526826	0.0820825647352599	0.605575571373169	0.283239304261816	-5.17704992746761	1.35746192709795
AGCAATACAGAACCGA-6	CD14 Mono	0.914078540647272	Mono.CD14	11	#B973FF	-8.78729338132891	1.06763201320741	4.48092070120534	9.21503626813873	-12.371659090206	1.90121382399143	7.82278461003849	4.93891250864854
CCAACATAGCCACAAT-6	CD4 TCM	0.659976658470377	T.CD4.Memory	5	#009444	4.11095839059797	3.65620749557588	-4.77674350243846	0.400058979892578	0.266482214048569	0.975067078309668	-5.3897159621661	2.47960984484544
TACCAAATCCCTGTTA-6	B naive	1	B.Naive	2	#F26439	-2.68128818952593	-10.7382460299673	10.9593304683562	-3.59648287782684	1.41319782526798	-11.1505723603195	5.39289874578068	-8.1609119199098
TAGCATATCGCACAAT-6	CD14 Mono	1	Mono.CD14	11	#B973FF	-11.2633037038997	-0.746793097609541	2.7460009147521	7.71419608106598	-14.0023029348105	-0.567871027452337	8.84542006993839	2.49548446909776
CCGCTTAGTACCAGGT-6	CD14 Mono	1	Mono.CD14	11	#B973FF	-11.2372044988826	-0.075462019795439	2.18020811575612	7.81385981550201	-11.2883222600668	-0.414931633335935	9.73754615331242	3.30422103182665
TCGTTAGCAAGTAAGC-6	CD4 TCM	0.941008573626809	T.CD4.Memory	5	#009444	-0.751700586910575	4.17789857948396	-3.3420597026948	0.757465238475647	0.505906532123749	0.478376328187598	-5.08549862360409	1.72301196829668
TACCGTTGTGTCCAGG-6	CD8 TCM	0.437561471711704	T.CD8.Effector	7	#1B75BC	-0.0315744050696785	4.66915648544405	-1.76896533471385	-6.68265069017426	1.43219358713931	0.651918350892676	-3.93584518885067	-0.807077410060256
ACAGTATGTTGTCATC-6	CD8 TEM	0.947146772061992	T.CD8.Effector	7	#1B75BC	2.7511506608769	9.41030686462496	-2.55783757668772	-5.39233792314545	-3.47674827782803	3.88108771963657	-5.34559565042904	-4.15594232304701
TGTGGCGGTAGGATTT-6	CD14 Mono	0.718353882227914	Mono.CD14	11	#B973FF	-11.053235001202	2.29074864948366	3.23004427450857	9.10811888685211	-12.4372051259726	-0.103682429355966	9.84633082891056	4.68614542261949
AGTCAAGAGATAGACG-6	CD4 TCM	0.903936723683856	T.CD4.Memory	5	#009444	-1.39065474950823	5.30501359069917	-0.716360838234812	-5.33456242570892	0.384948233679001	0.837702571588171	-5.04484491800716	1.27533578650346
TACTGCACATTGTGTG-6	CD14 Mono	0.96901435999067	Mono.CD14	11	#B973FF	-10.3130273290828	1.69281261528108	3.78824844855031	8.74071204175934	-12.0894268056601	-0.465350203042316	9.16221923375675	4.1627227045714
TGACCAAGTTTCCGGC-6	CD14 Mono	0.732956769744208	Mono.CD14	11	#B973FF	-9.14113897764239	0.855975442772844	4.94553604620656	9.74737345685944	-11.4478786489218	2.46153896971287	7.74342603231022	5.09269869105211
CAAAGCGCATAGTCAT-6	CD14 Mono	0.983492629120594	Mono.CD14	11	#B973FF	-11.5047387548641	0.593290039545038	2.87074342268667	7.57635771741852	-13.38084011285	-1.34592813329159	9.93536967778751	2.79837953822008
CGCCTCATCGCGACAC-6	B naive	1	B.Naive	2	#F26439	-0.949633187885612	-11.8285427752676	11.2089757015105	-3.54179180154816	-0.0306431622467294	-10.7262883789962	4.96110410237858	-9.21650064213881
GTTAGACTCATGGTTA-6	CD14 Mono	0.812540564979611	Mono.CD14	11	#B973FF	-9.02345175230059	1.39706736171816	5.26520100134572	9.83129584302887	-11.9311368962973	2.44069594069065	7.63884038472721	5.46698438898912
GCATATATCTCGCCTG-6	CD14 Mono	0.833318893815984	Mono.CD14	11	#B973FF	-9.21549696409258	1.07731478775118	5.02907219427785	9.78985964765533	-12.1877801915854	1.47436112089695	8.09308642888615	4.81735908762804
CTATGACAGTCACTAA-6	CD14 Mono	0.85866541619698	Mono.CD14	11	#B973FF	-11.792324013348	1.21431630218599	3.22681251066884	8.59855257978424	-12.954965402767	-1.36332219914852	10.3134862854535	3.54700767771593
AATCCCTGTATTCGTC-6	B memory	0.612009543423955	B.Activated	3	#992E46	1.57700460470167	-8.9643068972769	8.63653078573904	-5.04351008424774	2.26856202872104	-8.72213512734829	6.00772637868473	-4.96713006718764
TTCAGGTAGCCGCTAA-6	B naive	1	B.Naive	2	#F26439	-2.54879326307329	-9.9270287219229	9.8881682445403	-3.2415770340921	-1.62983041016751	-12.7326541550583	7.40131158376285	-9.4805845044435
AAAGGTTAGAACCTAC-6	CD4 TCM	0.967615973995826	T.CD4.Memory	5	#009444	0.00785880601850208	4.16179602707002	-4.57365855675974	0.432717199230041	0.342501471355622	0.840610324578894	-5.18205528711727	2.04242038504472
TGCGCGAGTATTTGGG-6	B naive	0.950900196121418	B.Naive	2	#F26439	-0.621751076813071	-10.2709570590201	10.6673258830901	-3.42476666460052	0.352652052953903	-11.0973926194137	5.73389501119205	-8.55062329991469
TACTTCGTCTTGTCCA-6	CD4 TCM	0.551799003559038	T.CD4.Memory	5	#009444	2.20677333391157	0.0304150220212724	-6.86303815346995	1.45224034299835	3.22381849081821	2.05398291273655	-3.21705775713375	4.4506169535338
CAGGGCTTCTGCAAAC-6	B naive	0.785080864886862	B.Naive	2	#F26439	-2.16396731817278	-7.96300703918364	10.1843194057342	-4.51068676004425	1.89004308970279	-12.4912868149704	6.86466283345768	-7.41262996419081
TTGCGAGTCCAAGTGT-6	CD14 Mono	0.609802092200195	Mono.CD14	11	#B973FF	-10.6910075613216	2.81339328849886	4.24996891516408	9.4144161890982	-12.0971763631552	0.547614156442297	9.47315997624943	4.88292324320665
CGAGGCAAGTTTAACG-6	CD8 TEM	0.537886486678326	T.CD8.Effector	7	#1B75BC	12.6823835901066	-3.6657343569937	4.32114067572317	0.529459233188476	-0.605715443774994	8.51017802877964	-2.18916635965756	-10.4104274533571
AAAGCAAGTTGGTTCT-6	B naive	0.881946977999447	B.Naive	2	#F26439	-0.396897799606651	-11.0447807971182	9.8175763179656	-4.64731395730988	-1.51709144322568	-10.8197322495407	5.6603762581403	-10.0107816479982
GTAGCTGTCTACCTAT-6	B naive	0.822277532670492	B.Naive	2	#F26439	-0.596793241138786	-10.8606129351797	11.0489272167083	-4.19545853624359	0.990656922176544	-11.0498090393966	5.76221913838932	-8.24193227513441
CAAGACAAGCCTAATA-6	CD16 Mono	1	Mono.CD16	12	#E680FF	-7.29074043714556	1.40050952995394	5.67138519781789	10.2486866663931	-10.5099056264608	2.93507093115391	6.9675576164777	6.26299345270982
GCAGCCAGTGATGAGG-6	CD16 Mono	1	Mono.CD16	12	#E680FF	-7.25210518323931	1.40769415462587	5.95668211477956	10.489415044689	-10.8356206914633	3.37033599539341	6.84697503591129	6.39126932398668
TATCCGGAGTGTGATC-6	CD14 Mono	0.978317658302665	Mono.CD14	11	#B973FF	-10.8909129568294	1.57224255169008	3.93400183218679	8.51604353895172	-13.7574995061606	-0.372557268304216	9.21940726781437	3.43821656481615
CCACATTGTTTATCGC-6	CD14 Mono	0.773119754056844	Mono.CD14	11	#B973FF	-12.0257577367977	1.98806028926943	2.75396528738698	7.99281298627838	-13.7798707982748	-1.82537251786648	10.8036386444623	3.27885424868456
GCGTGCTAGGATTGAG-6	CD4 TCM	0.748045447847491	T.CD4.Memory	5	#009444	-0.39644683086428	4.21533291900728	-4.25616940957347	-0.520935748911057	0.0138473162204668	0.0281825654083617	-5.35804253076962	1.79344939963213
ACCAAGCGTTCGCGCT-6	B intermediate	0.988033154988311	B.Activated	3	#992E46	0.449863248233468	-9.10190207397368	9.01298704642019	-5.83908236513153	2.22816009314365	-8.83026939706265	6.53974265599796	-5.25449598057875
CAAGGGAGTGTTGTGA-6	HSPC	1	Platelets	13	#6B1799	-7.64578337156328	10.5261649426279	-1.96151420575419	1.31068169584259	9.31164283545322	-3.84253960923611	3.24257106328556	0.47672852651468
GAAGGATGTGATCATG-6	B naive	0.967296245261226	B.Naive	2	#F26439	-2.07366103612932	-9.66647822296049	10.5216769267913	-2.89422643671051	-0.516434033796127	-11.727975428862	6.43364591146061	-9.13168847783217
ATTAGGTGTTGAAGCC-6	B naive	1	B.Naive	2	#F26439	-2.81951183759722	-10.9799929324332	9.61075487631521	-2.47602820882812	-0.996029367133911	-11.28189140634	5.57690782094547	-9.78292691929945
GACCTGATCTAAGTCA-6	CD8 TEM	0.566523541420195	T.CD8.Effector	7	#1B75BC	2.36016994035688	8.26837580764864	-2.49268278580943	-6.17309582719818	-2.52042274682217	2.80478972120823	-4.7518232390826	-3.2420693658174
ACACTAATCGGGCCAT-6	B naive	0.777095541926852	B.Naive	2	#F26439	-1.7084702917293	-8.36541468536284	9.77748098868093	-3.96548903474823	2.23021383078403	-12.0607963211959	6.76810903096744	-7.0420588277162
AGAGAGGAGCTGGACC-6	B naive	1	B.Naive	2	#F26439	-2.01042241537127	-10.8479223910513	11.028023629367	-3.74892819414154	-1.49488215653592	-11.1328454621261	5.96020764852116	-9.8620952390016
GGCTCACAGGTGAGAC-6	CD14 Mono	0.779625576721407	Mono.CD14	11	#B973FF	-8.86941904508623	0.869535380249956	4.97665157812795	9.69531619062408	-11.9538305303305	2.23496454878391	7.64032144094059	4.98700630442491
TCAGCGATCAGGCTAT-6	CD4 TCM	0.978458398234817	T.CD4.Memory	5	#009444	0.83567398107496	4.0008391674814	-5.20680722695628	0.698345894718017	0.982607076481049	1.77274244947971	-4.95547275995663	3.00291406885973
CTGGTTTGTACAAAGA-6	CD14 Mono	0.9763827510675	Mono.CD14	11	#B973FF	-11.847985214825	3.25261800850008	2.93057265776357	7.76432215681061	-12.7288873693197	-2.00313311891018	11.0955860092694	4.21513235346666
AAGTGCAAGCTATGAC-6	B naive	0.791502074977702	B.Naive	2	#F26439	-1.44691366636309	-9.34208781158354	10.5396145870086	-3.75967443475739	-0.113401432916458	-11.7035556443161	6.54360599065372	-8.69683397038588
TATGGTCAGGATTTGC-6	MAIT	0.727423959247588	T.CD8.Effector	7	#1B75BC	-3.11798185789141	8.16034024322603	-1.84029039841929	-3.92295682916656	-1.78198330609494	-2.23635381535946	-7.5323694274371	-1.0266289733232
AACTACTCATTAAAGG-6	CD8 TEM	0.291789716627598	T.CD8.Effector	7	#1B75BC	12.7234478524968	-3.67159182464506	3.5005597164031	0.648387308025207	-0.342661549732025	10.2368425719315	-2.41723089670589	-10.5306886456788
GGTACTTAGCTGTCAG-6	CD14 Mono	0.940049044181342	Mono.CD14	11	#B973FF	-11.1155805059627	1.00129770601366	4.27718391913137	9.09376704206451	-12.6680887243002	0.270114897924078	8.91938514257023	4.17421757952562
GCGATTTAGTTGGGCC-6	CD4 Naive	0.736452692881219	T.CD4.Naive	4	#81D08B	4.04753022706953	3.65425484741304	-4.22561225396433	1.48287188520416	1.31065208704776	2.83217590971531	-4.86215382074764	4.52407037989488
CCTAAGGTCCAAGTGT-6	B intermediate	0.736028382603017	B.Activated	3	#992E46	-1.44463700735125	-9.1666355792227	10.4329690029021	-4.64199150095001	-1.45430224148923	-12.0056682236618	7.10498303914616	-9.42285764439711
GAACCAAAGAGCCGGA-6	CD4 Naive	0.795315430812756	T.CD4.Naive	4	#81D08B	3.98808770692793	3.78566330040071	-6.63191804391184	1.78299509992584	0.75080318243808	2.74502056761326	-5.63772325968197	4.85948383585802
CACAGGCTCTCAATAG-6	CD14 Mono	0.963744249171503	Mono.CD14	11	#B973FF	-11.2689389654354	1.34390621746156	3.50086727637014	8.39128291120514	-12.6514080068319	-1.73837906197964	10.160290904289	3.62686979548326
TGGTCCTTCAATGAGG-6	CD14 Mono	0.97689269219861	Mono.CD14	11	#B973FF	-11.7439917989925	1.08529370391939	2.49114671248159	7.72936617841705	-11.5128734609335	-1.13345021085201	9.93031043553898	2.74607002512804
GCAGGACCAAGGTGCA-6	NK	0.634383741984465	NK	9	#8DC63F	12.1693440011784	-2.87227851783659	4.54399147528371	1.05538546552643	0.565861175373261	10.6212410323197	-2.58649020647457	-10.3972038052858
CAACCCGCACCTATAG-6	B naive	0.976020463165174	B.Naive	2	#F26439	-2.7163295217708	-8.21048647796538	10.6829489757415	-5.07891285905853	0.490770230606262	-13.5226369507736	7.84899158025333	-7.93327462895521
GCCTTAACAAGGTAAC-6	B naive	1	B.Naive	2	#F26439	-2.48237246953997	-10.0271263781729	10.6148013164397	-2.73936558256165	0.212507540896599	-11.7379050858444	6.19760055089542	-8.58503186925062
ACCATAATCCGTCCAT-6	CD14 Mono	0.972994843315112	Mono.CD14	11	#B973FF	-10.1557874151424	1.19011252487276	4.49604597586355	9.20968806257233	-12.2932069799154	1.15188354178013	8.52933234716007	4.68027698771349
AGAGGATGTGGGTACT-6	MAIT	0.969253291291569	T.CD8.Effector	7	#1B75BC	-3.08185166799578	8.30912345016573	-1.78094682198802	-4.15321577081696	-0.965991189166839	-2.49785405473171	-7.26302557444027	-1.49460959656843
CTATTACTCTCAATGA-6	CD14 Mono	1	Mono.CD14	11	#B973FF	-10.2571849294856	0.166825779920557	3.60130777853689	8.06192957868561	-12.6531961461752	0.176682471471442	8.64534015203068	3.65422165171495
CAATGACTCTAATCAG-6	B naive	0.831785697450242	B.Naive	2	#F26439	-0.522137410278648	-11.0184145632925	9.85729208487234	-4.59962881097809	-1.65845840184384	-11.075740397734	6.31366748357365	-10.0261834882081
AGGCAGGTCGAGGAAC-6	B naive	0.944834389797117	B.Naive	2	#F26439	-2.06761068784746	-10.9519358340445	10.5746573497649	-3.30665338525787	-0.113275339290436	-11.7460847504562	5.27381677175114	-9.03300416691908
TGCTTGCTCCACCCTG-6	B naive	1	B.Naive	2	#F26439	-1.47832316839251	-9.51077181732085	10.0556191493865	-3.18405092248932	-0.180608665034111	-11.6154676087326	6.35638732457706	-8.64272153599867
AATTTCCTCTAAGGTC-6	CD14 Mono	1	Mono.CD14	11	#B973FF	-10.5297870107845	0.238053814714887	4.09104338186941	8.75567137708649	-14.1692502996176	-0.55308121518551	8.71577472234318	2.93434774653307
GCTTATCGTAACGGGA-6	CD14 Mono	0.967069777025261	Mono.CD14	11	#B973FF	-11.7287024923519	0.620640241747835	2.95826569098195	7.81040369977936	-13.5571334859579	-1.20568615273892	10.2205211594159	2.89583170191637
CAATAAGCAATCCCTT-6	MAIT	1	T.CD8.Effector	7	#1B75BC	-3.13575643980059	8.29149048889253	-1.63679310780802	-4.22130620965973	-1.59485023228818	-2.26093500928341	-7.52330618357113	-1.10686755402693
CTACAACAGATAACCC-6	CD14 Mono	0.982086230139993	Mono.CD14	11	#B973FF	-12.0877990194515	1.49965637291048	1.79379644888601	7.74265849103912	-12.9360445043295	-2.07293778733669	10.6801664307172	2.74224054591051
GAGCTTGTCCCATAGG-6	CD14 Mono	0.937858332006246	Mono.CD14	11	#B973FF	-12.0151223608211	1.60349970424745	2.76221695440969	8.23768603315338	-12.9483783742636	-1.36389398650585	10.3585779144818	3.80937754885545
CAATCTAAGGCTGTGC-6	B naive	0.9556338689085	B.Naive	2	#F26439	-0.59273189985308	-10.854250973815	9.93022146719655	-4.91577113161102	-2.06254654137784	-11.062372744841	6.38627452397892	-10.3923200391115
GCGCCTTGTCCTTCTC-6	CD4 TCM	0.742013219178353	T.CD4.Memory	5	#009444	-1.00218386137041	5.44800704086397	-3.60621556741038	0.502550835513916	0.384471336916153	-0.265039370221483	-5.17384415125301	0.878414032620103
TACAATGTCATTGTCT-6	CD14 Mono	0.947247003691381	Mono.CD14	11	#B973FF	-12.0819825597957	2.60402720535372	2.20818152922353	8.02826296796783	-12.4572141668051	-2.4566515095657	11.0222541763837	4.11274754778734
CCTTCGGTCATAACGC-6	B naive	0.954928403791456	B.Naive	2	#F26439	-0.735712475414603	-11.036907261962	10.5267132808562	-4.35970294961945	0.0441764095575258	-11.4850307114547	5.76607913518497	-9.01405847294935
GACCTGATCCTGGCTT-6	CD4 Naive	0.909763205526951	T.CD4.Naive	4	#81D08B	4.25059872186628	1.83998900020693	-7.57015714150706	2.77698862066254	2.61357397826022	3.39051264448704	-4.17110662912777	5.18121540324083
GAGCGAAGTTAGGTTG-6	CD8 TEM	0.715019249294048	T.CD8.Effector	7	#1B75BC	2.77545648134199	8.10717194641206	-3.38760480386058	-1.03521799037472	-3.22499208657437	3.16257852240146	-5.31943779444149	-3.50610673649916
TAGGTGCGTGAGGTGA-6	B naive	0.890373833744475	B.Naive	2	#F26439	-0.876403040523856	-10.0331564608755	11.325121789157	-4.69448888788239	1.6752870777399	-10.9504352219528	5.15172547841618	-7.78871858342299
TCACGGATCAGGAAGC-6	CD16 Mono	0.757643162180482	Mono.CD16	12	#E680FF	-7.33011574232134	1.49422138298128	1.4684905101653	7.24291693677887	-10.900693704769	3.45920151396335	9.47398871923038	2.21706115977159
GGAGTCTGTAGTAAGA-6	B naive	0.809849922677515	B.Naive	2	#F26439	-2.26409286939654	-9.30294424926665	10.0534562160369	-2.87719405183807	0.8757767179758	-12.6286264069503	6.48428172612736	-8.17633569462904
GGGTTATTCAATCTCT-6	B naive	1	B.Naive	2	#F26439	-2.13052291357073	-11.3577423754873	11.4353703548308	-3.86766326913849	0.629070053413574	-11.4730039246505	5.18032474065372	-8.59892499669203
ATAGATGCAGCTCAAC-6	CD14 Mono	0.994991181344224	Mono.CD14	11	#B973FF	-11.9340533682064	1.87425606811617	3.32635226744375	8.23382555952057	-12.5219219228476	-1.9028195746368	10.5676423981244	3.45487177149645
TGATCAATCGTTTCCA-6	CD4 Naive	0.680933990339966	T.CD4.Naive	4	#81D08B	4.35017734086958	1.04641609752748	-6.19867095452586	1.91472136487946	1.3505446413309	2.6111945502335	-5.05846434091976	4.46415292994371
GGACGGATCACCGGTA-6	CD14 Mono	0.964031526441265	Mono.CD14	11	#B973FF	-11.7236699529842	0.617031657343843	4.21051207083425	9.18874823560699	-12.9546573659628	-1.49664050416409	10.0575410797651	3.28556477801195
GCGAGTGAGCGAAGTA-6	CD14 Mono	1	Mono.CD14	11	#B973FF	-12.3840808340267	2.49528401458833	2.69528022307119	7.5776470850943	-11.3199279805868	-1.53579336480557	10.6038076355512	2.74326312319627
GGCTATTAGTGCTGTG-6	B naive	1	B.Naive	2	#F26439	-1.85623902761492	-10.6505900088492	10.5810040523406	-3.24281132707611	-0.0528653295933559	-11.250469744963	5.07327003026554	-9.01593053563246
GCGTGCTAGTTGTCAA-6	B naive	0.733829958347406	B.Naive	2	#F26439	-2.72419924222979	-10.9425688449087	10.7417077113982	-3.30308664331451	-0.247874652430351	-11.5798011429733	5.43662519002506	-9.11434591038832
GTGCTCCGTATACTGG-6	CD4 TCM	0.5328534981466	T.CD4.Memory	5	#009444	2.27127104318586	3.72201078498934	-7.28526792031565	1.50260173788055	1.3720062473566	2.0527581564957	-4.67817240213802	4.09054362551561
CATTATCTCCCTCGCA-6	B intermediate	0.635980587644228	B.Activated	3	#992E46	-0.525536007519096	-10.3165369692984	9.685379891574	-4.68064249048248	1.40397126467532	-11.4340863831466	5.6363055183942	-8.12896287663588
CGCCTGTGTTTACTTG-6	CD14 Mono	0.922804283757347	Mono.CD14	11	#B973FF	-10.1973609396175	1.34905546272371	3.96214190024099	8.42088019361481	-11.8007495900839	0.266539870935095	8.96344108129093	4.2232466913878
CGGATTAGTTGTTCAC-6	CD8 TEM	0.511571553822002	T.CD8.Effector	7	#1B75BC	0.364969969455869	7.13343613708589	-3.30702695351878	-0.942592811978016	0.705638299301331	-0.895044834179269	-4.1835883185809	0.0810971088825767
GCTCACAAGGCATTGT-6	CD4 TCM	0.741902782181118	T.CD4.Memory	5	#009444	-0.787386960621207	5.3716477688608	-4.57766398888865	-0.452125285959396	0.29836205632991	-0.0449184484904878	-4.75224714731625	0.938040194672257
CTGGTCAAGGACCGCT-6	B naive	0.65439657706667	B.Naive	2	#F26439	-2.0119952627376	-9.5200176898184	10.5113562633391	-3.37184250841156	0.990088651493256	-12.2027583725875	6.83589000249454	-8.44690644963393
TCGCGAGGTTGCACAA-6	B intermediate	0.516847535454057	B.Activated	3	#992E46	0.617707871560723	-8.97575098907378	9.02870264548025	-4.98704064378754	1.38114793093509	-9.12665706948696	6.61253804708073	-5.55968415959486
GCGAAGTAGGGATGAC-6	CD14 Mono	1	Mono.CD14	11	#B973FF	-11.9553594061092	-0.19495863353636	3.16423120993337	8.03574168195709	-11.8352115651815	-0.775628388685571	9.62458915257999	2.77270853297105
AGTAAGTAGTATCGCG-6	CD14 Mono	1	Mono.CD14	11	#B973FF	-10.5182752081111	1.12686222160433	3.65113797682485	8.26834380140289	-13.55830936639	-0.609755308193552	9.37694472814152	3.62540781275621
TCTAGCACATCCCTCA-6	B naive	0.510117703125034	B.Naive	2	#F26439	-1.44748682462725	-10.1895504656973	10.2568816234466	-3.01979077348724	0.776613424137299	-12.9241223938888	6.60815734410831	-7.99325311406264
CAAGTGAAGTAAAGGT-6	B naive	0.716511375153938	B.Naive	2	#F26439	-1.97212380849871	-9.10407645141508	11.2661599208709	-4.6951903153421	0.749032090023224	-12.7014632828659	6.37120217824528	-7.83298146947035
TGGATTCAGCTGTCAG-6	CD14 Mono	0.922840963587826	Mono.CD14	11	#B973FF	-8.71383089506182	0.508583226448038	5.09119453924856	9.79248320569977	-11.8654582998007	2.24440187140049	7.58338231587955	4.85825359598985
GAATTTGTCATTGCGG-6	B naive	1	B.Naive	2	#F26439	-2.28532404386553	-8.42283160125639	10.2154025127288	-4.84059679994598	-0.0299298506452992	-13.349515498442	7.5256721451337	-8.31578290684828
GGTGCTGGTGGTTAGC-6	CD4 TEM	0.614717409653828	T.CD4.Memory	5	#009444	-0.725282735462516	6.80530446136568	-4.06493529778758	-1.06586587915436	0.174510190799896	-0.236525089306223	-5.05716877436092	0.761145529907853
TATCCAGCAAGGTCGA-6	B naive	0.670770641230984	B.Naive	2	#F26439	-2.23457426511797	-8.32288844024565	10.3353022624846	-4.92022383699432	0.977486679866974	-13.3489814408249	7.51733989263126	-7.63793122990736
CTACGAAGTGTCACGG-6	B intermediate	0.653622307457584	B.Activated	3	#992E46	0.67608877337423	-8.72627932464506	9.51031198996267	-5.12487137804047	1.65418989451236	-9.6715055115646	6.39363450551578	-5.56838882191786
CATCGCTTCGGGACCT-6	CD14 Mono	0.85215053825002	Mono.CD14	11	#B973FF	-11.1534575887874	1.75059037769411	3.8650354434844	7.98952567090973	-12.9934347173422	-0.445506607008564	9.87075728917667	3.93687212244859
GTGCAAGCATTGGGAG-6	CD8 TEM	0.834902463078411	T.CD8.Effector	7	#1B75BC	1.51568859136549	8.27515023315523	-1.37963780862132	-5.4837976742746	-1.85130446164304	2.10385602636875	-4.61267405008724	-2.58078587277541
GGTCGGTTCCCTTGCG-6	CD4 TCM	0.913424972924719	T.CD4.Memory	5	#009444	-0.243772990341514	5.45316594207857	-4.90982636910716	0.408245797061767	0.341443846538727	0.475433348851813	-5.10824470972469	1.39137661234728
CATAACGGTACCGTTT-6	CD8 TEM	0.748485118984532	T.CD8.Effector	7	#1B75BC	0.811616294746072	7.68787282074068	-0.466096089303881	-5.90803444871918	-0.950518359824951	0.987448393540991	-4.76355009531429	-1.66442954762587
GGGCGAATCAGCAAAG-6	B naive	1	B.Naive	2	#F26439	-1.88623995267901	-11.9140062991324	10.3300389339324	-2.46638441572205	0.170096720174019	-10.9222169526046	4.94046897435734	-9.21369111760268
TGCTTGTGTGATCATG-6	CD14 Mono	1	Mono.CD14	11	#B973FF	-11.8819446035579	0.569075727110842	2.47628083723745	7.55473219861969	-13.8573139211386	-1.37833541707455	10.1663648560102	2.40239536539903
TACCTTAGTCGTTACT-6	CD14 Mono	0.983686495103658	Mono.CD14	11	#B973FF	-11.5723199316219	0.762452238446214	3.39457097548208	8.10418402662262	-13.2854946157187	-1.4631412036842	10.136778064018	2.89100157992235
CTTTGGGAGTAACCCG-6	CD4 TEM	0.425008428694991	T.CD4.Memory	5	#009444	-0.384544081325858	6.13275092208956	-4.87197217446604	0.21234356870636	-0.32557826249295	-0.621205911797868	-5.44694309687069	0.615309444826752
CGAATATGTAACAGGG-6	CD14 Mono	0.96472629281552	Mono.CD14	11	#B973FF	-12.1880359121517	0.636402690058687	3.2867712070342	8.45622336378082	-12.7791851064413	-0.579106443387853	9.87392158055851	2.9454637743651
TGCTTAAAGACTCGCA-6	CD14 Mono	0.992152289145887	Mono.CD14	11	#B973FF	-10.1745948263362	0.998220198994615	4.68892279165944	9.28490721693024	-12.5835397741049	1.07327276392521	8.3999683334882	4.1571713663756
AAGCCTGTCGCTAAGT-6	CD14 Mono	0.991567713825253	Mono.CD14	11	#B973FF	-12.4712542959407	0.727365666275957	3.74837103384694	8.26400935163483	-12.8651674291342	-1.81934970693051	10.4634668304975	2.95435607210985
ATTCAACCATGCTATG-6	CD14 Mono	0.785173374827899	Mono.CD14	11	#B973FF	-8.61200041257891	0.76523109639261	4.74144926565847	9.4163750361441	-11.7232587835043	2.74068850203098	7.5333592369611	5.23644315974107
GCGCTTAAGACAACGA-6	CD14 Mono	0.991990226154835	Mono.CD14	11	#B973FF	-12.3390044637874	0.793191635256746	3.09085884588918	8.36225020399078	-12.9905813237875	-1.54303425626217	10.6370126678998	3.16230427996507
GAGTGTTTCCCTTGCG-6	B intermediate	0.72521705043557	B.Activated	3	#992E46	-1.88685173475298	-9.09802157318022	10.0058945705291	-4.44764936456696	-0.309092631027038	-12.7578406937545	7.05041856313297	-8.79903829320082
GTATGTTCAATATAGG-6	B naive	0.960397842137965	B.Naive	2	#F26439	-1.19575316392931	-11.3974743548575	9.68319216269216	-2.90637481699005	1.24585778506107	-10.651013911528	4.85579032445499	-8.58191144688734
CCTATATTCGTTACTT-6	MAIT	0.934425954857651	T.CD8.Effector	7	#1B75BC	-3.2459446855739	8.11746686065767	-1.96085640889445	-4.18462670335785	-1.22230832783871	-2.32696396188198	-7.40203981851986	-1.30508423073897
CGGAGTCTCGTCAAGT-6	CD8 TEM	0.952526354934943	T.CD8.Effector	7	#1B75BC	1.22864198005644	7.53154891098116	-1.40588721734324	-6.72639763841644	-0.638928403541382	0.980085193353308	-5.02208261942318	-1.33776962979445
GCCACTAAGGCCTGGT-6	CD4 TCM	0.878691517635517	T.CD4.Memory	5	#009444	-0.656420952911704	8.1082176503	-3.31530961495677	0.910584564113464	0.225980857923691	-0.837777674955713	-4.75498562311581	-0.226302268344253
AGTCCTGAGCTATATG-6	B naive	1	B.Naive	2	#F26439	-2.4600047537044	-11.8654776278677	9.91291990774831	-4.82036865243927	0.783020088985626	-11.5116057999557	4.86683387303898	-8.98182237370619
CAATCTAAGTTAGACC-6	B naive	0.769666398223241	B.Naive	2	#F26439	-2.65887374364886	-7.11261803542998	9.97571077841482	-4.75540435800568	-0.0706457136421755	-13.6025424607223	8.370119281059	-8.19976651890883
GCTAAGAAGTCATTTC-6	CD4 Naive	0.921998623496379	T.CD4.Naive	4	#81D08B	4.93786674058881	3.05347459877107	-6.28493937951365	3.4046038340567	0.76347453387088	2.95636838598789	-5.57002001261166	4.9171696879088
TCGGTTCTCTAGCTTT-6	B naive	1	B.Naive	2	#F26439	-2.22490162336382	-11.3580208483877	11.5324629833098	-4.31548846254364	-1.94068973271542	-11.5118594773239	6.38779611135075	-10.2822984479249
ATTTGTGAGCCTGGTA-6	CD14 Mono	0.817640162356946	Mono.CD14	11	#B973FF	-7.19178766691241	1.28597133720491	5.87593260306081	10.4440706919669	-10.911619951412	3.34406083746494	6.69942397618839	6.54894602076402
CCTTTAGTCCACCTTA-6	CD4 TCM	0.810562758983706	T.CD4.Memory	5	#009444	-0.876500792141288	6.16715376937959	-4.12115034562388	-1.0535045463802	2.07021493704623	-1.24748957232891	-3.95169477915218	0.637864438456208
CAGAACCGTTAGGTTG-6	CD4 TCM	0.861035051342378	T.CD4.Memory	5	#009444	-0.540818400020927	5.31711667144869	-4.00121912461558	0.676175470256653	-0.476368655845459	-0.312443629664766	-5.34146719431332	0.915633437794358
CTACAACAGGTCCTGA-6	B naive	0.804026490788456	B.Naive	2	#F26439	-3.0165609785274	-10.7009030047598	10.5017136623259	-3.02729952821747	0.679026255920594	-11.9765306122726	5.63443870091984	-8.50420892460951
GGATGAATCATAACCA-6	B naive	0.581073595488104	B.Naive	2	#F26439	-2.17681283437762	-8.08972079193022	9.84926310080251	-3.90723908433929	-1.65351705758267	-12.813608706755	7.73533124471256	-9.16770017369398
AATCATGTCAGGTTTA-6	CD14 Mono	1	Mono.CD14	11	#B973FF	-11.474507279034	-0.571311182135603	3.09656134146413	8.15245234479889	-11.4099824926107	-0.126325012010919	9.43419284368107	2.86600744501939
GCTCTGGCAACTAGCC-6	CD14 Mono	0.986626666465673	Mono.CD14	11	#B973FF	-11.7015733190731	0.404837009703853	2.87400117415151	8.9002150248526	-13.2721164724081	-1.13066899852215	9.73559398198673	3.01349508540025
GTAATAGCAGCATGAG-6	CD14 Mono	0.721588438481143	Mono.CD14	11	#B973FF	-11.2733382650569	3.2187711533365	4.05243864554128	9.25730120649322	-13.0715044042318	-1.49988919572293	10.3103744461591	4.53592788950792
ACTAATCCATAATGTC-6	CD14 Mono	1	Mono.CD14	11	#B973FF	-11.320282883282	-0.0862623814287398	2.77321472662649	7.68963038434967	-12.6205709478109	-0.778617174190866	9.33358020330021	3.09640776888719
TTAATCGAGTACCGCA-6	CD14 Mono	0.952528827785782	Mono.CD14	11	#B973FF	-12.0388421484188	2.67529862487886	3.21659007567129	8.50688635816559	-11.3438098928183	-0.508164276195156	10.4669439270551	3.99293243662706
ACACAATGTACCAGGT-6	CD8 Naive	0.977850164240431	T.CD8.Naive	6	#76ACD7	5.22615771806684	1.8829409416971	-0.0329296301011144	-6.84229720125214	1.01278061659641	4.91191714926304	-7.72064667200497	4.56323063151231
GTCATCCTCGTTTCGC-6	CD4 TCM	0.80459309450714	T.CD4.Memory	5	#009444	-1.42914611780199	4.0110999878702	-3.39445886117259	0.474346513652649	0.694688568428223	0.549936234193457	-5.10858850931576	2.0994206644713
GCAACAGCATGTCAGC-6	CD8 TEM	0.871077391029777	T.CD8.Effector	7	#1B75BC	1.99125855482069	8.79758828247163	-2.11882469159403	-5.1709200192453	-2.77630357949429	2.76363843603672	-5.13841181253841	-3.17583739979872
ATTACCCGTATTCGTC-6	B naive	0.742688735378552	B.Naive	2	#F26439	-2.73707956754717	-7.15785748397734	9.99652376669607	-5.1516853619577	0.516583929374878	-13.5410133011764	8.33152408147404	-7.99379480107436
TATTAGGTCTCACATT-6	B naive	0.935017065886533	B.Naive	2	#F26439	-2.28439826452288	-10.0854149523916	11.151161103427	-3.59698045740143	1.94518942625827	-11.1802421219772	5.20826549077579	-7.77151763661513
ATTCCTAGTATTCGTC-6	CD16 Mono	0.959385386804602	Mono.CD16	12	#E680FF	-7.36285681211504	1.42516868675325	6.16418114203176	10.6814325999258	-10.7714536687582	3.46854847593845	6.84630317235538	6.40529453532091
GATTAAGCATTCAGCA-6	B naive	0.843944794912905	B.Naive	2	#F26439	-1.8424293466762	-11.5558214846792	10.7374381114837	-3.87536466608063	0.0994513207823679	-12.1515241272873	5.06069821858951	-8.68421972020277
GGTTAATGTGCTAGCG-6	MAIT	0.983399318577352	T.CD8.Effector	7	#1B75BC	-2.32187408887896	7.85800974929903	-3.23757037621775	-0.909687106704865	-0.781396438762481	-2.07268685178219	-6.68365793680599	-1.09143483861098
CTTACTAGTTTGAGCA-6	B naive	1	B.Naive	2	#F26439	-1.2031379409984	-10.5222883883658	10.3673533489104	-4.0746372986795	-0.741895367786224	-11.5105424530929	6.28494281316349	-9.22540223820814
CCGCACACATAATCCG-6	B intermediate	0.508130843785018	B.Activated	3	#992E46	-0.85020477258715	-8.74319369232085	9.12822618979177	-5.47203600893036	-0.881327500030334	-12.4874234803146	7.21870011830875	-8.83531224949965
GTGCTGGGTCAAAGAA-6	CD4 TCM	0.963657999319238	T.CD4.Memory	5	#009444	-0.162769205208152	4.2891806896982	-4.52805194360057	0.0913447689054869	-0.531184067413147	-0.181727439922678	-5.63229542231014	1.07818537728182
TCGTTATTCTAGCGTG-6	B naive	1	B.Naive	2	#F26439	-1.77265066587481	-11.8624201480093	10.5328501750823	-3.44608557710663	-0.351746072456177	-10.4130120881027	4.94713801885197	-9.26020562871107
CGGTTATAGGCGTAAA-6	B intermediate	0.881146893039372	B.Activated	3	#992E46	-1.13461393796954	-8.82146460449126	10.1594275524016	-4.70445907602325	1.25100238116092	-12.4786315567917	6.51718253636906	-7.40649354680189
TTCACTGTCATCCTGC-6	B naive	0.814767651550666	B.Naive	2	#F26439	-1.45554131948504	-11.5294237796011	10.034386544406	-3.09677851686493	0.169998938754265	-11.85415703134	5.37297553563663	-8.6191114209474
ATCCCGCGTAACAGGG-6	B naive	0.83520720697518	B.Naive	2	#F26439	-1.96906084501299	-11.524188107604	9.84908762472829	-3.68976915369049	0.340730587557022	-10.7951264985031	4.96078223729679	-8.72503221257338
GCGGAACCAAGGTAAC-6	B naive	0.968070381664085	B.Naive	2	#F26439	-1.5441282459453	-11.1612635317984	11.2882985164519	-3.69415271768585	-0.100145449325378	-11.3743777878708	5.59981412435123	-8.87796819432387
CCAGGAACAATCATGT-6	CD8 TEM	0.528558406221189	T.CD8.Effector	7	#1B75BC	0.29073014176336	6.38443368042085	-0.64681106907168	-5.64466250429169	-0.536577930137451	0.468520044522894	-4.78975992655209	-1.35372102482924
CTTGCTCAGGATCACT-6	CD4 Naive	0.58473712390676	T.CD4.Naive	4	#81D08B	4.04796057260481	2.17583232486818	-0.462409109890848	-7.56418049821869	2.0744010904581	5.05817359610142	-6.94328480219296	3.94504987971178
TCACATAAGGAGCAAC-6	MAIT	1	T.CD8.Effector	7	#1B75BC	-2.81372446500811	7.84979622924898	-2.26918611031809	-4.54670465478912	-0.727241089031036	-2.43050485925137	-7.19649439310482	-1.45571327431807
AGTATAGCAAGTGTTT-6	CD4 Naive	0.621522188516359	T.CD4.Naive	4	#81D08B	4.55383592164961	3.56897419059847	-0.974009842694193	-6.06858361253754	1.69581455977267	2.94049972220005	-4.55431728815487	4.67247736231676
AGAAGGTGTTCAAGAT-6	CD8 Naive	0.384366747412991	T.CD8.Naive	6	#76ACD7	3.41872149026838	2.06250243747804	-3.69498857957163	2.26374566068634	1.18014807493991	2.61370342894138	-5.34321909403256	4.72681963221422
TTGCGAGTCGCATTAA-6	CD4 TEM	0.433664879107279	T.CD4.Memory	5	#009444	-0.556286222572654	5.9883765515146	-3.25535950166026	0.809845681094971	0.400951276138489	0.151973604398382	-5.01584558939388	0.889978466194779
TCGTTAAAGCGGCTGT-6	CD14 Mono	0.701243301304342	Mono.CD14	11	#B973FF	-11.4414357610897	1.82231205070589	4.04949703711233	8.89661395063385	-12.8869550725668	-0.220227391285288	9.54831332707951	4.02348696963182
CACAAGCGTCCTAATC-6	B naive	0.758836733036285	B.Naive	2	#F26439	-2.19088930570635	-9.53570372497465	9.72804155844411	-3.26485550889984	1.57536525519199	-12.4449906952804	6.5483190491254	-7.80923211796889
TACCAAATCTCCATGC-6	CD14 Mono	0.960295484281855	Mono.CD14	11	#B973FF	-11.1318673559383	1.28811978662584	2.2582055618163	7.63744055738434	-13.8882282277792	-0.30239671544491	9.53814715886661	3.2369152285277
TGTAATGTCCTAGTAA-6	CD14 Mono	1	Mono.CD14	11	#B973FF	-12.3145808645442	1.45964413250063	2.55232611197194	7.89013182630524	-11.2197750112265	-0.0727157302325837	10.1977617218549	3.27419626490465
GTTTCAGCATGAGCAG-6	CD4 Naive	0.933348345853166	T.CD4.Naive	4	#81D08B	3.66168957269636	1.55441599453066	-7.66691693764964	2.58095299711212	5.15259809286899	3.19231790228428	-2.33623652910641	5.39837229029527
TGACTTCGTTACTTCA-6	CD4 TCM	0.731067171216607	T.CD4.Memory	5	#009444	-0.421442455883353	5.41470234954927	-4.45203313332835	0.0511255215643309	-0.0348866604491427	-0.118046850723612	-5.00081758951595	0.943725762528092
CAACAATGTAGGATTT-6	Treg	0.346110537781768	T.CD4.Memory	5	#009444	-0.504909641380637	-9.77054507171538	9.45414534109792	-2.59454143533722	1.54087943823642	-10.7849136002487	5.20766372228214	-7.66029346211562
TAACCTAAGGTAGCTT-6	CD14 Mono	0.986422026450075	Mono.CD14	11	#B973FF	-12.2699975439266	1.44278472030733	3.66681066054067	8.61120211591705	-11.5378482839315	-1.10304194764553	10.4114381744916	3.17865192667833
ATTTAGCCACGGTTTA-6	B naive	0.952211502203337	B.Naive	2	#F26439	-1.9455320306972	-8.85369307433989	10.2869900752898	-3.68999112138763	0.418219933822815	-13.1850934632248	7.26106328511784	-8.14062154515394
AAGCCTTAGTAGCTTA-6	CD8 TEM	0.454429939685795	T.CD8.Effector	7	#1B75BC	-0.518243736858695	8.09666340911958	-2.29182419282237	-5.36332715044037	-0.540510227367218	1.60412138624729	-4.43974285578182	-0.570131900149673
GGCTCACAGTTGGCCA-6	B naive	1	B.Naive	2	#F26439	-2.73969621145281	-10.4507303897085	11.3281888057586	-4.21025121698395	0.290827403381531	-12.4457975037521	6.4747392609174	-8.51468694432387
TAGGCTTAGTGGACAA-6	CD14 Mono	0.96792546540503	Mono.CD14	11	#B973FF	-11.713822311993	0.892245822792986	3.3551408340331	8.48884570112213	-11.0668314000815	0.387444912629736	9.38006228948185	4.22779953257433
CGCTTGCGTCATGAGC-6	B naive	0.693359565597768	B.Naive	2	#F26439	-2.43910593473467	-9.52234560882475	10.7438468028899	-3.28766072282806	-0.150051241204078	-13.6027913697189	7.52631778264591	-8.34199846013197
AGGATGCAGGAGCAAC-6	CD14 Mono	0.975167925732969	Mono.CD14	11	#B973FF	-11.7017669149593	1.75663309658144	4.00729027289113	8.78148352613434	-13.3044755956381	-1.26229012088238	10.1221200897748	3.34262668864122
GTTAATGTCAATTACG-6	B naive	0.874787190113376	B.Naive	2	#F26439	-1.14296276056322	-11.5415774050894	11.2848156978484	-3.80337584505096	0.300777147129242	-10.5269427903122	5.02557153249332	-9.09853685124525
CTGCAATAGTTTGGTA-6	B memory	0.950523568491386	B.Activated	3	#992E46	1.24119805610624	-9.76752669250395	9.44170370596609	-2.98700654993073	-1.35366134850674	-10.248070300383	6.14183015370914	-6.33967864735731
TTCCTTCTCCCTGGTT-6	CD14 Mono	1	Mono.CD14	11	#B973FF	-10.2276868292049	0.976746016388872	3.99529161947927	8.36116873731598	-11.9224622747152	0.560265957551611	8.60413856053898	3.90726578013292
GCTGAGGAGGACAATG-6	B naive	0.955470894944845	B.Naive	2	#F26439	-2.82791418516192	-11.6914625827017	10.7186593105193	-3.36157882699982	0.698269198253815	-11.1000705368942	4.94856519246647	-8.93429982884535
TGAGTGAAGATTGAGG-6	B naive	0.950632982370075	B.Naive	2	#F26439	-2.32640261137041	-8.56363589202788	9.99148264425954	-3.07263482103363	0.63498116524524	-12.8254581101364	7.21448010945866	-7.98789441807875
GGGTCACTCACTAATG-6	CD4 TCM	0.627046082681469	T.CD4.Memory	5	#009444	1.60810750043836	4.55177491272066	-6.08921203118601	-0.787976556664858	0.483649323299591	1.51206904573978	-5.319324784035	2.68838679568163
GAAACTGAGTGAGCAA-6	CD14 Mono	0.766171678422813	Mono.CD14	11	#B973FF	-10.0557240911678	2.04128497207735	4.74561014670095	9.3978203486441	-11.7744110128134	2.33201450033726	8.47861308599064	5.07355892435899
GTTACGTAGCATGACT-6	CD14 Mono	0.962639615242975	Mono.CD14	11	#B973FF	-11.8201360174373	0.312527903562525	2.53619661825857	7.93932997694	-13.923245241329	-1.75984984712063	10.3487503006513	2.68102895991197
GCAAGTCGTGTTGCAA-6	B naive	0.945311133273099	B.Naive	2	#F26439	-1.18735761129412	-9.6372109118643	10.7561940242644	-3.11441886911407	1.13930053503818	-11.1659684784835	5.6360146477277	-8.15693128331312
GCTAGCTCAAGCTAAA-6	CD16 Mono	0.986683876821697	Mono.CD16	12	#E680FF	-7.09815735303911	1.51353293026064	5.87868109244069	10.4326857279776	-11.2095344564169	3.13941281958164	6.93613690877506	6.24804222361437
TATGACATCACACAGT-6	B naive	0.942627392434547	B.Naive	2	#F26439	-2.00967664205584	-10.6778603259268	10.1755560924407	-2.6622895051004	0.225939134672348	-11.9353910096115	5.67047566915104	-8.814690949756
GAGGTACAGCCATCAG-6	CD8 TEM	0.420095744573836	T.CD8.Effector	7	#1B75BC	2.288902335529	2.65225022399996	-0.502417550504595	-7.77501357088104	2.83046002180881	4.97077459021152	-6.89881258463314	3.59210979716173
ATGGTTATCCTAGTAA-6	CD4 TEM	0.34760902711884	T.CD4.Memory	5	#009444	0.660116725330026	7.12202447021578	-1.50468012791911	-5.69893992433563	-0.481996496602829	0.266490518289221	-4.84623651956966	-1.25607919915327
ACTAACTCACACAATT-6	CD14 Mono	0.943963066750054	Mono.CD14	11	#B973FF	-10.4655532308772	1.23343121374223	3.57139268416128	8.43042361249908	-12.8759525319784	-1.45825421885906	9.97631568456242	4.01873242632738
GTGCATTAGTTTCCTG-6	CD14 Mono	0.999999999999999	Mono.CD14	11	#B973FF	-11.6681193777278	-0.120299315804503	3.15505066412649	7.7914618205069	-13.4368322393148	-0.99630940036236	9.73998183751652	2.692131397885
ATGGCTTAGTATTGCA-6	CD16 Mono	1	Mono.CD16	12	#E680FF	-7.41073078596148	1.28626369798754	5.98366203802785	10.5222204874991	-10.888501932308	3.33451431913914	6.87207526708195	6.36126434580675
CGTCCTAGTCGTAATG-6	NK	1	NK	9	#8DC63F	13.0885801843449	-4.60287100707915	5.00121489065847	1.30044304838165	0.640160570457642	12.2212919585282	-1.38181119417599	-11.3101075909913
CACTAAGGTGATGAAA-6	B naive	0.515743219857046	B.Naive	2	#F26439	-1.19837314569506	-10.1307545367422	10.9105032970305	-4.71657979974762	0.792459855392639	-11.6904931672042	6.19213838124821	-8.40666043980726
TGCACCTTCTAATCAG-6	B naive	0.969648837311413	B.Naive	2	#F26439	-2.1808504530147	-7.49830443298247	10.083404450595	-5.03728831300751	-0.519766440078552	-13.3575769074386	8.12957210088322	-8.37399041875014
CCCAATTGTGAGCGAA-6	B naive	0.705812239227584	B.Naive	2	#F26439	-1.15044385873827	-10.2560768786612	10.0204247524138	-4.91640484819427	-0.0211574569567397	-10.9406076081222	5.8342830612714	-8.74547422154555
CAGTATGGTCTAACCT-6	B naive	0.831109447429427	B.Naive	2	#F26439	-1.96285051786455	-9.28731161987212	10.8431214382049	-4.96718085298553	0.869437644794647	-12.3836656220382	6.64625758672306	-8.13793218358168
CCTGTATGTCTCAGCC-6	CD14 Mono	0.994109632782283	Mono.CD14	11	#B973FF	-10.9752873846248	0.0440348025617387	3.78254118460378	8.66032397260651	-14.0722206136435	-1.38519311026989	9.48777884984562	2.66816627756944
TAGCCGGGTGTTTGAG-6	CD14 Mono	0.98658364266126	Mono.CD14	11	#B973FF	-10.1383676000789	0.588069209104517	3.94374552267751	8.93087946882233	-13.1610048314779	0.328563987451208	8.5583984329755	3.61793362871996
TGTGGCCAGGAGCATA-6	CD8 TEM	0.816521140841481	T.CD8.Effector	7	#1B75BC	2.21254032171217	9.03241341674898	-3.50676426392832	-5.69350541124359	-3.04177956788235	3.44138377829136	-5.13751631235531	-3.79024923070082
ACGGTTTAGAAGCTAG-6	CD4 TCM	0.548721590563638	T.CD4.Memory	5	#009444	-0.289799399013847	5.74189370239351	-4.33937129479685	0.393067235851135	-0.816688766166504	-0.664136410517084	-5.59750824427059	0.365837586682946
TCCTTGCAGGGCCACT-6	B naive	0.971327677200925	B.Naive	2	#F26439	-1.31495387041125	-11.0730724993887	10.5833815624114	-2.76491833219543	0.102857256844704	-11.012113154692	6.03607434773991	-9.25565946324476
CCTAAATCAGTGAACG-6	CD14 Mono	1	Mono.CD14	11	#B973FF	-11.493061966534	0.725838267451265	3.42879381674489	8.19968497266754	-13.5890043279379	-0.569575697941171	9.33600825810978	2.8867672659575
GGAACAATCAACCAAC-6	B naive	0.679122696322366	B.Naive	2	#F26439	-1.75668186628374	-8.57207686340239	10.0126723338958	-4.6441227246286	-1.2797955772131	-12.7658095963424	7.55008525395939	-9.14538610203871
TCAGTAATCACAAGCT-6	B naive	0.999999999999999	B.Naive	2	#F26439	-1.89092463933977	-12.3104077044668	11.1393288661834	-4.59879982957855	-1.27524106709653	-10.8465562470382	5.56387490773746	-9.95855081303725
TAATGCATCCCTGTTA-6	CD14 Mono	0.760741216431798	Mono.CD14	11	#B973FF	-11.1622437902645	1.99667530620668	2.14116635817251	7.80250823011383	-11.9013288518637	-1.05301684216915	10.0332176163251	4.43282472864977
TTTCGTCCAACACTTG-6	B naive	0.933268721513717	B.Naive	2	#F26439	-1.17630392992052	-11.0710325900259	10.2802294780608	-3.34454429636017	-1.84740810601407	-12.157961428923	6.73334807897159	-10.13543737157
AGTAAACAGCGAGTAA-6	CD8 TEM	0.682214597717851	T.CD8.Effector	7	#1B75BC	1.55529146707502	8.01744454467867	-2.26972839337626	-5.64865887651459	-2.78028040139371	2.70274656935276	-4.94701652979305	-2.88508069737563
CATCCCAGTAAATTGC-6	CD8 TEM	0.791554522941891	T.CD8.Effector	7	#1B75BC	1.2891824177548	7.912896090394	-3.00580582124034	-6.1766721058847	-1.52421360222989	1.41049843950809	-4.76130180811337	-2.24304759724745
AGCGGATAGACTTACA-6	B naive	0.630601258977702	B.Naive	2	#F26439	-2.56623572790179	-7.74163729583647	9.24814882773122	-2.47087347993866	0.38420681150264	-13.3058934815353	7.39141625905582	-8.2851442120851
GGTGAGTAGTTATGTG-6	CD14 Mono	0.847215261315366	Mono.CD14	11	#B973FF	-10.7497720190242	-0.0409066740217421	3.78895798224172	8.13939845075592	-13.636380006954	-0.264848143619882	8.99412936711857	3.02096235529771
AAACGCGCAATGCCCG-6	CD14 Mono	0.974920342762049	Mono.CD14	11	#B973FF	-11.6099814840511	2.68925493324373	3.47657504576406	8.58194624891266	-13.0878427526205	-1.74572640733181	10.9679815247113	3.86273896471849
CGCTCCATCAAGGACA-6	B intermediate	0.954769221476499	B.Activated	3	#992E46	1.59470599210706	-9.37579638397124	9.19088736075124	-3.37453020105377	1.31013567240543	-9.0105996735519	6.16481036687443	-5.53426635487685
GCATGAAAGCCTGTGA-6	CD8 TEM	0.76323248950049	T.CD8.Effector	7	#1B75BC	2.18569736993757	7.79147284591768	-2.30141624909678	-5.93795311937347	-2.53716688363248	2.55646198912205	-4.77931576227596	-3.04179060681471
TGGTCATAGCTTCCCG-6	CD14 Mono	1	Mono.CD14	11	#B973FF	-11.2522992559627	-0.150213575715086	2.46720042723379	7.6570395182608	-14.029181291744	-1.03782671765743	9.52186126256534	2.46752369181505
ATGTTCAAGTCTTGAA-6	B naive	1	B.Naive	2	#F26439	-2.71033305608782	-10.6367912951651	10.1697901775237	-3.14978421220795	-0.171207567140396	-11.3419461853927	5.66671390080997	-8.96482885106215
CAGGTTAGTATTCGTC-6	B naive	0.869528226597342	B.Naive	2	#F26439	-0.919518060322135	-11.8706227008047	11.0522345592376	-3.04610360155121	-0.17850761620694	-11.3766980774826	5.78354424977848	-9.72725141270766
CTCCGTCCATCCTGAA-6	B naive	1	B.Naive	2	#F26439	-1.73113364660296	-11.8272886935415	10.8860262920257	-3.38360798845306	0.495827803924744	-11.4791160233444	5.03877086186954	-8.95345723851332
AAACGCGCAAGGACCA-6	NK	1	NK	9	#8DC63F	12.8702650598332	-4.99976212417509	4.81975927847585	1.10311710348114	0.547865460231964	12.501854359346	-1.29474788164547	-11.5441907666505
ACCTAAATCCACCTGT-6	B naive	0.944326314831312	B.Naive	2	#F26439	-2.37576169454607	-7.88873869811918	10.4250830699798	-4.96911776552216	-0.9941162964552	-13.0046535141891	7.76743716741154	-8.67971837742934
TGACTCCTCTTGAGGT-6	B naive	1	B.Naive	2	#F26439	-2.42579264127764	-10.5913134280386	9.96829596060476	-3.16674697885529	0.689337263420288	-11.8989740021652	6.12708587194034	-8.67193734868178
TATTTGCTCATTGCGG-6	B naive	0.928421940429616	B.Naive	2	#F26439	-2.00467080556902	-8.35052306091215	10.3942669917937	-3.99672353754059	0.461340467050736	-12.1362929947799	7.12346524739811	-8.52791249974379
AGATGCTTCCTAGTAA-6	CD4 TCM	0.427122636561979	T.CD4.Memory	5	#009444	-0.979428119297355	5.99962800109957	-3.48969325524607	1.65025293340668	0.00883417071408482	-0.480474063952851	-5.1892617270892	0.536209938686997
GGCGCTAGTGGAAGGC-6	CD14 Mono	0.940295109909334	Mono.CD14	11	#B973FF	-11.5434207388118	1.75087087715242	4.10231867331228	8.85515486707672	-13.901667406246	-0.782023758453714	9.45025176549503	2.95289003626695
ACCCTCCCAGCATTAT-6	MAIT	1	T.CD8.Effector	7	#1B75BC	-3.18211407148394	7.96199267471407	-2.31488165360728	-4.56471026430145	-1.64732616154843	-1.96735745744168	-7.32570486521175	-1.03452229722151
CGGTGAGAGTAAACCC-6	CD14 Mono	0.840836136125137	Mono.CD14	11	#B973FF	-8.96908373319659	0.626066708212831	4.9993857433196	9.68119894971832	-11.1405580541342	1.61988490744175	7.79491920018742	4.91699707285753
CCTTAGTGTGTTTGCT-6	CD14 Mono	0.968046793079367	Mono.CD14	11	#B973FF	-11.4713372656063	3.02494352424715	2.70406761664113	7.97302329053864	-12.3792579671591	-1.61013299302517	10.6716100647504	4.11045586840501
CTAATCCGTTCCGGCT-6	B naive	0.697367773523363	B.Naive	2	#F26439	-1.22975010358843	-9.61563498412993	10.8178776790496	-4.94915354738251	0.515217790916626	-13.1608834870285	6.60431260610172	-8.02961862309584
ACGTTGTAGGCGCATC-6	CD4 TCM	0.712920441881032	T.CD4.Memory	5	#009444	-1.71241492712054	4.14133351410005	-3.37744054299632	1.3087249945639	1.26444656641788	0.975933133798254	-5.14067583536556	1.97434544340959
AACGACAAGACTTATG-6	B intermediate	0.920853049551158	B.Activated	3	#992E46	0.886054747466714	-8.93560225402739	8.95670977133474	-5.19594157228485	2.49577207358188	-8.87573772744595	6.38029975438663	-5.33227956517348
CAAGGTAAGTAGCTTA-6	B naive	0.93528626256135	B.Naive	2	#F26439	-2.63728422605547	-9.19666106140044	11.1464709331389	-3.86446059236542	0.27222777397937	-12.2534556992477	6.06806201482365	-8.43300760014662
GTGAACAAGTAACGGA-6	CD14 Mono	1	Mono.CD14	11	#B973FF	-11.3078689047054	1.0978001293001	2.08806529539785	7.90098177900299	-11.0569837590902	-0.373191431922304	10.0479909851606	3.83806597964159
ACCTACCTCCAAACAC-6	B naive	0.464447972737072	B.Naive	2	#F26439	-1.96363419973406	-10.4817133608999	9.83128252524099	-3.1776965905191	-0.7060183784216	-10.5390954621261	5.73929090047428	-9.53495347722182
CCGCTAAAGTTATCTC-6	CD4 TCM	0.809511236492286	T.CD4.Memory	5	#009444	-0.633575386638969	5.76237862670992	-6.14115390282908	2.98549377431854	0.0265384601206228	-0.30796939210354	-5.0064938590472	0.701320765179307
AAGTTTGTCACGCCAA-6	CD4 Naive	0.603208273984243	T.CD4.Naive	4	#81D08B	4.40894942796674	3.67096131408785	-6.03931769830027	1.86357199659332	0.870483467891876	1.96682709379734	-5.36595659708431	4.54199230448595
GGGTTATTCATTCATC-6	B naive	0.835791955466677	B.Naive	2	#F26439	-1.9988481470302	-12.3162928286734	10.1743792583343	-2.49115968236938	-0.749587943240936	-10.702054560942	5.13519734883854	-9.67768705113539
CCATCACTCGAGGTGG-6	B naive	0.936501071686801	B.Naive	2	#F26439	-0.914515442486137	-10.8891306582632	9.88133707541189	-2.86530983934418	-0.628378023788269	-10.4314075119918	6.18798131490299	-9.58175504429945
GAAGGCTAGTTACCGG-6	B naive	0.678912797545455	B.Naive	2	#F26439	-1.51160652124438	-10.2892065707388	10.5665148784514	-3.98364270219818	2.19439692290134	-10.5314260132736	4.85985917592594	-7.69716441853651
GTCGAAGCAAAGCGGC-6	CD14 Mono	0.811600678090763	Mono.CD14	11	#B973FF	-11.6540793844417	2.8963469799814	3.93089142340383	8.41833865156158	-13.1028268834799	-1.55739742593228	10.6931650116498	3.9698549486815
GCCATGATCAAACCTA-6	B naive	0.97161217917144	B.Naive	2	#F26439	-1.98976106130633	-11.160572117919	10.0965193797942	-2.56474125871674	-2.34305792061978	-10.8702083237594	6.07576818013737	-10.5628446362794
CCGCTAGCAAGTGTCC-6	CD14 Mono	0.793693619714953	Mono.CD14	11	#B973FF	-10.8202695318416	2.08431976402376	4.01288786429128	8.84676348676666	-13.2733047506064	-0.37579991744219	9.62144202733585	4.11004483477464
CGGAATCGTTGCACGG-6	CD14 Mono	0.764594895725669	Mono.CD14	11	#B973FF	-10.6727017828182	2.1726902064142	2.63178387182912	8.03301703443512	-12.1424921056479	0.425368487077368	9.41523570561954	4.38200628535143
GGTACTTAGGGTTAGA-6	B naive	0.970507074489075	B.Naive	2	#F26439	-1.88385362112078	-10.8025408450308	10.2272481014129	-3.02780950555817	1.20702714712924	-11.5055690415329	5.00097722554752	-8.25119245274672
GATAATCGTACTTAGG-6	CD14 Mono	0.924073598014138	Mono.CD14	11	#B973FF	-12.2094392248348	1.88575380409334	3.4797119190093	8.17166316022858	-11.8924720784872	-0.818453491491663	10.1246015503461	3.99621522204271
GGTCAATTCGGTTAGT-6	B intermediate	0.526813599524923	B.Activated	3	#992E46	-1.36420757257494	-10.4787960711661	10.5598744441863	-4.41179860124603	-0.372096945926483	-11.162184298796	5.76758784795353	-8.77167737706312
GCTGTACCAGTACCGT-6	CD4 TCM	0.593782240339153	T.CD4.Memory	5	#009444	-0.845054573650687	5.28286116684053	-3.98088249665537	0.809517974757995	0.0204112851769373	-0.529343922448742	-5.20737438654354	0.953747866314561
AACATCATCGCTAGCA-6	B naive	0.927324492650397	B.Naive	2	#F26439	-2.74222964727434	-8.30823618804838	10.1535033275481	-4.01510203371063	0.471892307117645	-13.3441787369674	7.68103332067081	-7.96257531865248
ATTGCACAGCTTCTCA-6	B naive	0.947833388714935	B.Naive	2	#F26439	-1.11088759386095	-10.9185581866446	9.92864408987722	-3.43206727991119	-0.195931797310646	-12.4045301087326	6.47682780767033	-9.13125074132094
GCCTTTATCTAACCTT-6	MAIT	1	T.CD8.Effector	7	#1B75BC	-3.08672995054278	7.79962199295137	-1.32486304742137	-4.86238348970428	-0.931649079009826	-2.33490139321743	-7.29610805963924	-1.26113939507613
AGGAAACGTGGTTCTT-6	B naive	0.978228782205524	B.Naive	2	#F26439	-1.94322699987444	-10.8798943225088	11.4969405223723	-4.28141153345123	-0.159502466604049	-11.3793054230636	5.95043105626652	-9.10464132054457
GTGCTCAAGGGCTTAT-6	CD14 Mono	0.932116334450112	Mono.CD14	11	#B973FF	-9.40388388120684	0.519033380990961	4.76535692709646	9.55753981580719	-12.4061601659506	1.21597486658634	8.15590209508488	4.31845533625475
GAGGTGAGTACCGGAT-6	B naive	1	B.Naive	2	#F26439	-1.44402069532427	-12.1727982226553	11.320522217929	-3.92369401941315	1.47805745394534	-10.7153421051925	4.56697005773136	-8.25434720738539
ACGAACAAGCCGCAAC-6	CD4 TCM	0.673010566483075	T.CD4.Memory	5	#009444	2.89814715898481	2.89235394561861	-2.5671094368104	-6.68221533784882	2.7618474462778	0.850843488412512	-6.40860252832821	2.74994528071275
TCGGTTACAGCCTGCA-6	B naive	1	B.Naive	2	#F26439	-1.81112498724016	-11.12975317871	11.3098868419524	-4.40575659761444	1.04348797591037	-11.1964660294479	5.20364684606144	-8.18631494267592
AGAGAGGAGAGCCGCT-6	CD14 Mono	0.67516464294281	Mono.CD14	11	#B973FF	-11.9162797399715	2.55894654358003	3.77865496176442	8.56177603712067	-11.133658220455	-0.606204406184541	10.3562519028241	3.98542964236131
TATGACATCTAATCTC-6	B naive	1	B.Naive	2	#F26439	-2.54146809064898	-9.52339846527006	10.2041911174651	-4.20895398149506	0.450094232872193	-12.8383861191696	6.90473575139591	-8.05618989689955
TTTCAGTTCATTGACA-6	CD14 Mono	1	Mono.CD14	11	#B973FF	-11.0288629003719	0.118271880990007	2.42447081106862	7.9417246531485	-13.7115161916464	-0.459352333856212	9.42291945958683	3.02454340235582
TCAAGGTTCTCACATT-6	CD8 TEM	0.940169674963091	T.CD8.Effector	7	#1B75BC	0.690299831990868	7.94598143661592	-2.67554244500437	-6.3427630711557	-1.79613034932309	1.40697044058384	-4.81033592676571	-2.15353834851393
TGAGGGAGTTTACCGT-6	B naive	1	B.Naive	2	#F26439	-2.29710978948626	-12.2494898501578	11.4478196193572	-4.15561807641998	0.724775979831879	-10.7698283799118	4.78574628377506	-9.03737199528822
CGTTTGGAGGTGTTAC-6	B naive	1	B.Naive	2	#F26439	-2.24962229215655	-9.91953474914458	10.9466837932464	-3.95080912599579	-0.811004688426788	-11.5240855820602	6.12899512792179	-8.87742459996351
ACTTACTTCCAGCACA-6	MAIT	0.723336104175255	T.CD8.Effector	7	#1B75BC	-2.25358910047564	6.71276038253877	-4.31870183450022	0.604196662807312	-0.611437608882721	-0.764644772571909	-5.65581255411556	0.533156780165345
GAAGCCTGTACGCGCA-6	CD4 TCM	0.865166456173367	T.CD4.Memory	5	#009444	-1.63573140584978	6.10516875351045	-3.58224400979319	-1.2054591227533	-0.196608071610267	-0.606776387256967	-5.60692959284237	0.237721992295892
TGGTCCTTCACCGGTA-6	CD14 Mono	1	Mono.CD14	11	#B973FF	-12.1884831854061	0.0676266189870622	2.7490686466094	7.61859499921783	-14.1086090108603	-1.8574265845245	10.1950170471723	2.49116718546739
CGTAGTTAGCCTGGTA-6	CD14 Mono	0.713860048318227	Mono.CD14	11	#B973FF	-11.4958667226985	3.01273220146272	2.26018109816274	7.75600134839996	-12.0732000371664	-0.230586946768152	10.062426753288	4.26125347391954
ATGCAGGCATTAGCCA-6	CD14 Mono	0.976935336995845	Mono.CD14	11	#B973FF	-10.8818597265438	1.69880002105806	3.35204186934194	8.18554675092682	-13.2488973638266	-1.66409748868405	10.0448724701459	3.67163622156969
AGGTTAGAGAGGAGTC-6	MAIT	0.990879672561458	T.CD8.Effector	7	#1B75BC	-3.20146102392229	8.10229628646944	-1.81867560845652	-4.10347211847321	-1.06435268132382	-2.38263744191586	-7.32031946634701	-1.31108904107222
GTGAGGAGTCCTCCAA-6	B naive	0.97048878000082	B.Naive	2	#F26439	-3.07703489744219	-9.60244852935698	10.6361474086638	-3.4548543740274	0.170898760274117	-12.3413749344772	6.99669332051823	-8.79655683262953
GCTAGCTCAAGGTACG-6	B naive	1	B.Naive	2	#F26439	-1.55591685258898	-11.3257170382681	10.3958853771087	-3.61472189912811	0.425693134382431	-11.4573407776779	5.20609302068302	-8.70985734685072
CTCATTTAGCTATTGA-6	NK_CD56bright	0.62237168539199	NK	9	#8DC63F	12.1445637277409	-2.58593613540556	3.56995192068776	1.43897783269867	0.355302909925644	9.92109531088413	-3.07729821657589	-9.85502183659682
CAGAACCGTAAACAAG-6	B naive	0.954449321479378	B.Naive	2	#F26439	-1.80898589574847	-12.3146448794546	9.95442381399831	-4.61829340944305	-0.76883017031842	-10.5384202607101	5.05097169423649	-9.5459388516725
CGCAATGTCCCTCTAA-6	CD16 Mono	0.639293646307311	Mono.CD16	12	#E680FF	-8.35239405118975	1.02781259382341	5.0622896243926	9.79628455152496	-10.9239709874838	2.24191659613193	7.47529334569523	5.58638918177477
CTAGGACGTTTAACGG-6	CD14 Mono	1	Mono.CD14	11	#B973FF	-12.1212882467464	1.4917055901346	2.56010642546377	7.59917723646149	-12.8767879506796	-1.8973423846191	10.6941005661542	3.20447766558519
TCTTGACGTATTGGAT-6	CD14 Mono	0.811013471267103	Mono.CD14	11	#B973FF	-12.2721938558772	2.34790938461397	2.33556118506154	8.15870272626861	-12.438794901058	-1.67829781846462	10.9975988342817	3.71049392001024
AGCAGGTAGCCTCTGT-6	CD8 TEM	0.44164712985042	T.CD8.Effector	7	#1B75BC	1.79672818696943	5.28032153213594	-0.328766693443447	-7.10333455095306	-0.298968364879425	0.37536287231983	-4.83023720240048	-0.910253288585037
GGACGAAGTTATCCGT-6	B naive	0.83168715023281	B.Naive	2	#F26439	-1.06081182443652	-11.6411648455801	10.3836602260467	-3.7157517720224	-2.35884051530057	-11.2390018113083	6.40188903356144	-10.3838990948976
CGGAATCGTTTCGCGC-6	B intermediate	0.682530599211513	B.Activated	3	#992E46	-1.51906127416643	-10.7354155245962	10.3463191081878	-3.65753949174896	0.987342665508454	-12.2063575394577	6.08878345037052	-8.19399583562025
GGATAACCACAGGAAT-6	CD4 Naive	0.918215335695981	T.CD4.Naive	4	#81D08B	5.04573112047163	3.2399429615793	-5.57034883004466	2.61176311483368	0.729286263302033	3.16707104368748	-5.77337198709896	5.10361492411485
CGGTTTCTCATTTGTC-6	CD8 TEM	0.838390771439632	T.CD8.Effector	7	#1B75BC	2.41459303415266	8.03701489532564	-1.80116006833354	-5.53289855012909	-3.03073482720547	2.91356295271457	-5.26967554544857	-3.38088286145338
TAGCGGCTCTTGCAAA-6	CD4 TEM	0.494717380908744	T.CD4.Memory	5	#009444	-0.680621571178764	6.56404727066133	-5.28918323022166	0.614298934841003	-0.0444493120759085	-0.331604690117227	-5.01986628031185	0.603503463429124
TTCAGTTTCACGCATG-6	CD14 Mono	0.859039624998872	Mono.CD14	11	#B973FF	-11.4274329611019	1.569225960618	3.3061975528594	7.75189291944489	-12.5045383474081	-1.40417474584042	10.3366882278974	3.54028188959947
TTTGTGGCATAGACTT-6	B naive	0.959150373925511	B.Naive	2	#F26439	-3.0018748708919	-11.7366676989737	10.6050490428801	-2.86446130762115	-0.0151403010114387	-11.3924527771896	5.25929469609806	-9.44672525151381
CAATCGCCACTTCACT-6	B naive	0.850543392666879	B.Naive	2	#F26439	-1.1452618309215	-9.42259890472319	9.82605448263845	-4.88825858125702	1.65557737143344	-11.98452812509	6.18651790166447	-7.76789319737563
CCTTGCGTCACGTTAA-6	CD4 TCM	0.919707201925025	T.CD4.Memory	5	#009444	2.74670177019087	4.05697076881502	-4.34876641732493	1.39658581724152	0.905605743244354	2.31128019018711	-5.32600479578426	3.83876716868272
TCCGGTAAGAACCTAC-6	CD14 Mono	0.961852201189156	Mono.CD14	11	#B973FF	-10.4912681051448	1.18005740011308	2.68215265768728	7.68144976606354	-10.7970006963461	-0.422627699387657	8.97413463140079	2.7743200041472
GTTCTTGTCACCATTT-6	CD4 TCM	0.59888703409507	T.CD4.Memory	5	#009444	0.37011440909353	5.06059640014742	-6.48005923730174	1.55024921407684	0.588696012809937	0.462413131433142	-4.76325159525326	2.01392531172624
CATTATGAGGGTCCAC-6	B memory	0.754762872711158	B.Activated	3	#992E46	1.72841458833662	-9.37051493560698	8.7380217601653	-4.96510088930145	1.41493792326755	-9.08358818368374	5.75213212514469	-5.44256198628554
CTGATCACACAATACT-6	CD14 Mono	0.993574664919515	Mono.CD14	11	#B973FF	-10.8737954565242	0.85505312049959	1.69744005697927	7.503126020336	-11.294827272579	-0.291225836438524	9.77450961614201	3.07842266337267
GTACTAATCGTTATAG-6	B naive	0.991586330768512	B.Naive	2	#F26439	-0.978016323681205	-11.7727308932486	10.9000329067107	-3.55869591722504	1.86787469179935	-10.8735480912155	4.74316901708195	-8.00933873875746
AGCGGACCATTTAAGC-6	B memory	0.981694023512785	B.Activated	3	#992E46	1.12352519548383	-9.17646796142485	8.72653093832693	-4.90045941362396	2.17371363432712	-8.88574367837368	6.0221230461652	-5.46087777836928
CTATTGAAGCGAAGTA-6	B naive	1	B.Naive	2	#F26439	-1.81028956853899	-10.1554670993033	10.2844904949065	-4.0004631329538	-1.23325305192166	-12.0400300629562	6.39991635823795	-9.50752485020766
AAAGGTTAGTTATTCC-6	B naive	0.887205030068056	B.Naive	2	#F26439	-2.88853711568865	-8.9400206271353	9.89319124716482	-3.05542934427277	-1.158667614147	-12.9771819718307	7.56316108251163	-8.75154149754652
CCAGCTAAGGGTTATC-6	CD4 TCM	0.416434409973066	T.CD4.Memory	5	#009444	-1.95823139631304	8.4971188839731	-2.29194173318186	-4.76926696786896	1.19019038470096	-0.706080467266428	-6.36374359583309	-2.00194847806105
TACTCAAAGGTCCAAT-6	B naive	0.984059901709553	B.Naive	2	#F26439	-2.09163851224932	-12.0640059176626	11.1922949840423	-3.46377218256012	-0.858676244899566	-10.4144473679489	5.3510443642194	-9.84504926427016
TGAGCAAAGGTGCTGC-6	CD14 Mono	0.988684573908293	Mono.CD14	11	#B973FF	-12.2480468221858	1.35931056106661	3.28468742865285	8.1870278071402	-12.8273675939291	-2.38500267342983	10.5706016495282	3.15784775988451
CAGCTAAGTCCTAATC-6	CD14 Mono	0.984920479636407	Mono.CD14	11	#B973FF	-10.6884774633602	0.562674054151514	2.92241588133535	8.41370570173248	-11.1635692617148	-0.123717577022897	9.4335376694257	3.76091635004869
TTGTGCGAGCTGGACC-6	CD14 Mono	0.830626485729064	Mono.CD14	11	#B973FF	-10.6815366216854	1.96561139190767	4.5961121608611	9.50436961164459	-12.2990282079428	-1.04812985734402	9.51316566014835	4.61708795801988
ACTCCTCAGGCCCAGT-6	CD14 Mono	0.575242342006987	Mono.CD14	11	#B973FF	-8.40589041196856	0.889896326905229	5.20444288748464	10.0454033564566	-11.6678779622763	2.36342042608799	7.46686000371525	5.42237150446764
CCTGTTGGTGTAATAC-6	B naive	1	B.Naive	2	#F26439	-2.11981505834612	-9.99048907195952	10.4604291011687	-2.62353551874176	-1.34172086922818	-12.2023606903976	6.89184588933536	-9.5351270459474
GCCTTGCGTTACAAAC-6	B naive	1	B.Naive	2	#F26439	-2.44379896604571	-12.0167380038443	11.4121226360198	-3.7701836873056	1.91987020762271	-10.5647483475631	4.67246503377506	-8.13269460423598
TAGCGGCTCAACAAGG-6	NK	1	NK	9	#8DC63F	12.4009123376652	-4.58732087051298	4.54595747488698	1.20654999723419	1.3474746444971	12.4582018248612	-0.828444890732079	-11.2012838147462
TCCGGTAAGCTTTGGG-6	B naive	0.609752058201571	B.Naive	2	#F26439	-2.19476384603533	-7.68409544860747	10.7222785045501	-5.03729212770477	-1.17715590207272	-13.5217233307785	8.26735705876896	-8.63347566350111
TGTAAGTGTCCCGAAG-6	B naive	0.900381880093247	B.Naive	2	#F26439	-2.09706277334246	-8.60888964568999	10.303468613803	-3.8050319005014	0.0865355605036661	-13.1423783905929	7.31976956868717	-8.2472738049806
GTTGTTGCAAACTCAT-6	CD14 Mono	0.915749091218269	Mono.CD14	11	#B973FF	-10.2829455801204	1.34418266380403	2.55406394499502	7.57498538007721	-12.9044902822226	0.467006563382757	8.87490577245304	4.01209223048082
CCCTCAGTCATGCCTC-6	B intermediate	0.568572842027339	B.Activated	3	#992E46	-0.807956046696036	-10.4437237445059	10.3909157802459	-3.02745855340973	-0.758923163101013	-10.9053073533004	5.67772025609562	-9.4656690381349
GATTGCGTCATAAGCC-6	MAIT	0.923177992497447	T.CD8.Effector	7	#1B75BC	-2.81015343153033	8.47634595001314	-1.79742464524546	-4.69015944490448	0.236684809044068	-1.92948943452297	-6.55535583948544	-1.49496686680922
AACCTCCTCAAGCTTA-6	CD8 Naive	1	T.CD8.Naive	6	#76ACD7	5.11663394487348	0.693604194766023	-0.827968807042032	-7.9867478657724	3.83008141310519	3.73336261435093	-6.87169199442318	3.96152841822496
CCTGAGTCATTAAAGG-6	B intermediate	0.606690425411335	B.Activated	3	#992E46	-1.30590588533434	-9.05912787353422	9.42093077200613	-3.47659624109283	-1.25737743584805	-12.5065713532394	7.2744628861005	-9.267740609485
CGTTAGTAGTTATCTC-6	B naive	0.579513572235658	B.Naive	2	#F26439	-1.00985879385027	-10.8998776141348	10.572659402072	-3.02889240274445	0.40783066542453	-11.6657291062301	5.72832746053287	-8.67656266911635
CCGCTAAAGCTTCTCA-6	CD8 Naive	1	T.CD8.Naive	6	#76ACD7	5.45167737520185	-0.70701963340666	-0.426181451499849	-6.93751824388519	0.869993934944336	4.46724265738071	-7.40892200922421	4.45636474863878
GCACGAACAGAACCGA-6	CD4 Naive	0.901584230996361	T.CD4.Naive	4	#81D08B	4.67817216432539	2.6648287113962	-7.2804256389741	2.46235095968231	0.954209933593933	3.05527609510959	-5.59390097116879	5.07598745600572
TCGGTTTGTAGTTGGC-6	CD4 TCM	0.496001601351798	T.CD4.Memory	5	#009444	1.14502822673765	5.37273829544161	-6.23098239404002	1.0845549057959	1.05542809756107	-0.75806796626507	-4.19157152628353	0.404060853284508
GCTGACATCATGGTTA-6	B intermediate	0.588288249145988	B.Activated	3	#992E46	-1.85913176023516	-11.637131756896	11.0418938686248	-3.38909376153961	-0.470232894107635	-10.5735307343429	5.2939793541486	-9.61506974919447
GGAGTGAGTTAGTACG-6	CD14 Mono	0.688469734256017	Mono.CD14	11	#B973FF	-11.4400929876522	3.07718914115999	3.70184007185659	8.38837801923736	-12.285194208309	-1.51766794995724	10.615721888786	4.41949236170641
TCATACTTCAGGAAGC-6	B naive	0.901152385065409	B.Naive	2	#F26439	-3.04329914533648	-11.4317742053213	10.8897627879973	-2.91326773653046	-1.38247328011685	-10.9272208817428	5.59724111104557	-9.88903749211439
GTTTGCTGTATTTGCC-6	B intermediate	0.573568074306416	B.Activated	3	#992E46	-1.00400764429125	-12.1296454135123	10.1246737529632	-4.52901924142853	0.95427442581958	-10.735525668425	4.76481885457584	-8.61618077977309
GTTTGTCGTGCACGCA-6	B naive	0.961189254416616	B.Naive	2	#F26439	-1.24494869195971	-11.4672890368643	9.99268808859548	-3.9526697445871	1.05336947233981	-11.4261365540451	5.47300214315006	-8.4958318494142
ACGTCCTTCGGCTAGC-6	MAIT	0.589666693532909	T.CD8.Effector	7	#1B75BC	-2.40711302244219	7.4802150067148	-3.46924337846079	-1.09297547230736	0.113825420454209	-2.76353722886501	-6.23302011942318	-1.08790266736159
GCAAGTGCAGGAAGCC-6	B naive	0.628202586844012	B.Naive	2	#F26439	-1.13255686246905	-9.61572844421294	10.374552636325	-3.06353700647369	-1.35039394108945	-12.0728879578537	6.87781829381534	-9.35955369694838
CCATAAGGTAGGTTTG-6	CD14 Mono	0.83121790944532	Mono.CD14	11	#B973FF	-9.52552217924151	0.834749424105623	4.62806263464651	9.08829771985992	-12.5585811635702	1.25058239622654	8.19411105657169	4.28664505259386
TGTTGTTTCTAATCCT-6	CD14 Mono	0.983733247522907	Mono.CD14	11	#B973FF	-12.2621316381648	0.706464999562242	2.1641212989684	8.19423377027496	-12.7386596700399	-1.86085683183132	10.4625093414838	2.93361818568102
GTTGGCCAGGCCGGAA-6	MAIT	0.845408964902948	T.CD8.Effector	7	#1B75BC	-2.81762475454363	7.78787940109346	-3.13949212533274	-0.6595754672052	-1.06368570534879	-1.86019343213497	-6.92966061090878	-0.921736838656753
AGCACTTAGTTGGGCC-6	B naive	1	B.Naive	2	#F26439	-2.24100155317339	-12.078031605834	10.6178540279265	-2.92210257539764	-0.419971545621689	-10.6032930024093	5.03621120000431	-9.61877286656508
GAAACTGAGCAGGTTT-6	B naive	0.758962292904796	B.Naive	2	#F26439	-1.98256654226336	-11.2992697421255	10.7028931667205	-4.22711527833954	2.44545907767123	-10.1445146210617	5.16278666997501	-6.78204477055678
GTAAGCGCAGAGGGAG-6	B naive	0.983353206500299	B.Naive	2	#F26439	-2.58472771131548	-11.9577246371451	11.0724267055388	-3.34419525156036	0.517405102565949	-10.4972396500534	4.72897786641666	-8.97993505223402
CTGTAACAGGGCTAAA-6	CD14 Mono	0.999999999999999	Mono.CD14	11	#B973FF	-11.9177360006526	0.488675990348795	2.86955729025564	7.93168532361969	-13.4636619588583	-1.45007437543331	10.0379297211225	2.86113440768114
CGATGTCCATAAAGCA-6	CD8 TEM	0.679292393295922	T.CD8.Effector	7	#1B75BC	-0.127006060715049	6.4978718098459	-0.751638353884607	-7.17390883455292	-0.552838196441467	-0.310693562788355	-4.68294411158016	-0.860807778674453
GGTTGAGCAGCTTACA-6	CD14 Mono	0.987998694731913	Mono.CD14	11	#B973FF	-11.802047676678	1.2089428242502	2.48611917990407	7.84279810895905	-13.6638887426107	-1.41675710753857	10.0599348022992	2.93312227503648
TAGCGGACATATAACC-6	B naive	0.975375013333936	B.Naive	2	#F26439	-1.81426805936846	-9.65845877563383	10.4963778545257	-3.74301541337982	1.17143351824588	-11.1264625199264	6.24660272145817	-8.30173146947035
TGTAAGCTCGGCTATG-6	B naive	1	B.Naive	2	#F26439	-1.90301794492754	-9.90203768646147	11.499401955783	-4.23467696199432	-0.285252233430679	-10.6647058136886	5.3955156281049	-8.93868386967787
GGGTGTTGTTTACCGT-6	CD14 Mono	0.882561315081406	Mono.CD14	11	#B973FF	-12.2751254507259	1.87680619323824	2.11849632757863	7.60642897596344	-13.3953817388266	-0.908320278686868	10.6542570068891	3.35443484560838
GGAAGCTAGGTAAGGC-6	CD14 Mono	0.993822308111218	Mono.CD14	11	#B973FF	-11.3791551061824	2.80192940795992	3.92800226706228	8.1933640192984	-13.9149158498495	-1.24439472035824	10.6500169708783	3.90377604739061
TCCTCAATCGCTAAGT-6	CD14 Mono	0.948737813398124	Mono.CD14	11	#B973FF	-11.5072020956233	0.51867727304075	3.13165321844777	7.68842589368805	-11.2659500142782	-0.154079259199487	9.5284387543256	3.15788399950853
CGGTGAGAGGAGGCAT-6	B naive	0.98670261845372	B.Naive	2	#F26439	-0.96681625330004	-10.8115120593252	11.4680890132781	-3.97838843355194	-0.0792470401375845	-10.5677495606369	5.01610631490299	-9.12231672032484
GATCGCTCATGCATAT-6	B naive	1	B.Naive	2	#F26439	-1.51183695280108	-8.88493639861967	10.4169682552215	-3.33556473741547	0.31304631622142	-11.3276811249679	5.74548596883366	-8.49857938511976
TTCGGTACATAGCAGG-6	B naive	0.96024466752166	B.Naive	2	#F26439	-2.58287996732744	-8.13971716796782	10.1355322887298	-3.07275021562592	-0.785149802848633	-12.7702966340011	7.64204616094181	-8.58070981724867
GGTTGAGCATTAGGTT-6	B naive	1	B.Naive	2	#F26439	-2.47310919248614	-12.1263437930289	10.0804184963103	-2.67417061815277	0.715034256294434	-11.0356975205368	4.80074615026066	-8.98494947178969
TGGCGGTTCTTGGACG-6	B naive	0.953828035797425	B.Naive	2	#F26439	-1.74526161634478	-10.1387377444449	9.65190687674245	-3.2114166069986	-0.111202811285789	-12.114862979216	6.06355113530704	-9.11258638127455
TGTGATCAGACTTACA-6	CD4 TCM	0.791081767508203	T.CD4.Memory	5	#009444	-1.22965092145953	4.95798962677095	-4.68856725198069	0.558876271152344	0.904895375087921	0.246415077882422	-4.96611338114193	1.54065060393205
ACTCAGTAGGCGCATC-6	NK Proliferating	0.593806609985519	NK	9	#8DC63F	13.7254200509831	-3.83320195114042	3.52621021765432	1.17718517293915	0.0127879479677126	10.842261730867	-2.13466124987057	-10.9168914578737
CTTATGTTCGACAAAG-6	B naive	0.917726577664172	B.Naive	2	#F26439	-2.20074171506914	-10.269663876647	10.3128451396819	-3.07089961061493	-0.858586361095245	-11.1918693192428	6.2472936585004	-9.2386764310182
ACCCAACCACAGGAAT-6	B naive	0.992025905990897	B.Naive	2	#F26439	-0.467623121376365	-11.3930617037955	9.56162729757986	-2.65825617799774	-0.518729557678039	-10.741026461882	5.63319844747135	-9.76250684483656
CGTTAACAGCACCACA-6	CD14 Mono	1	Mono.CD14	11	#B973FF	-10.1389331289485	1.14539342487428	4.18005600470266	9.08481013288483	-11.6043594381064	0.755684196191443	8.59173602605411	4.49617254511705
CTCTAAGCAGAGGCTA-6	B naive	1	B.Naive	2	#F26439	-2.17041868650469	-11.9331398669424	10.884468941867	-3.10343420991913	-1.45773737637692	-10.8000684388107	5.56184596562931	-10.0658735059083
GCATCCTTCTTGTTCG-6	CD8 TEM	0.707081690604097	T.CD8.Effector	7	#1B75BC	1.42257409608808	5.53945820892427	-1.64962360364237	-6.85654747972504	-0.311866184160049	1.27036148233951	-4.77320652460507	-1.34368837102064
GTGAGCGAGCGATAGA-6	B naive	1	B.Naive	2	#F26439	-2.28127450429949	-10.6458941165152	10.5335644771453	-2.99448073396698	0.320640693023865	-10.4071040757125	5.08953542256901	-9.14957177861342
GCTCTGTTCAAACTCA-6	CD4 TCM	0.663700267972756	T.CD4.Memory	5	#009444	-0.85012239896807	5.68956511581514	-0.762865305960566	-5.76557219514862	0.809849033668701	-0.129140318197595	-5.06844311212948	1.26600384489885
CAAGCTAGTTTATCTG-6	NK	1	NK	9	#8DC63F	12.2279186776921	-4.73686797058012	5.04711714285573	1.1766608904837	-0.256707315728004	11.169807850557	-2.47044616197994	-11.3319324277223
TTTGTCCCATAGGCGA-6	B naive	1	B.Naive	2	#F26439	-2.90803594076189	-12.1636868182364	11.2616623927947	-3.73336613664642	0.49198902638263	-10.9017043717331	4.64177197957584	-9.11694085820326
CGGCAATGTGTGAGGA-6	B naive	0.958242998066696	B.Naive	2	#F26439	-3.1228510805324	-9.77707487975981	10.0738219310637	-3.4660655308725	0.0207569250614092	-12.6399655945724	7.0107066109235	-8.44073140843519
CCAAGTTAGAAAGCAT-6	B naive	0.752182783460721	B.Naive	2	#F26439	-1.6003741689876	-8.82696921264555	10.0621184398528	-2.68496346960083	-0.281412353202637	-11.8755212433761	6.61620254064152	-8.70318162663588
CAAACCGTCTAGCGAT-6	CD14 Mono	1	Mono.CD14	11	#B973FF	-12.2918300100521	1.63919084632967	2.80706778067312	8.22887980451569	-12.9244583150595	-2.29754322843014	10.9178182556684	3.4081569887816
AGAACAAGTTTGTGGA-6	NK	0.970502888182273	NK	9	#8DC63F	12.8344412378117	-5.13493830596831	4.36703959006032	0.394977803134765	0.201951066568558	10.627080380159	-1.94476204370907	-10.9334138654054
CTTAATGAGAGGAGTC-6	B naive	0.825396095549937	B.Naive	2	#F26439	-0.805860347385734	-10.4540329638663	9.83999815481863	-3.32950461397186	0.180226276233856	-11.5628734238571	5.21857232595035	-8.9678777478517
GTCCGTAAGTCATTTC-6	CD14 Mono	1	Mono.CD14	11	#B973FF	-11.1171063848689	0.415207379704454	3.14051476019582	8.48535716047272	-13.0596368810385	-0.0334538824981324	9.23124236608097	3.23700439707628
CCGTTAACAGGAACCA-6	B memory	0.65119631289477	B.Activated	3	#992E46	0.592924319867761	-9.40835005676176	8.802079110324	-5.63157856950775	2.33978051932163	-9.11200195626675	6.39467401052067	-5.55198371632704
TATTAGGTCGACAAAG-6	B naive	1	B.Naive	2	#F26439	-1.52062077009234	-9.71586996948149	10.6562546779509	-4.88887703905121	1.26897020132846	-12.4180837281173	6.45002431417057	-7.74511468632826
AGCTACGTCGATTTGA-6	CD4 TCM	0.680530031951535	T.CD4.Memory	5	#009444	-0.367625541324943	5.99240534866426	-3.21760067445079	0.923324580097046	0.158267373755638	-0.0686666973060243	-4.91161280130795	0.700909195107133
GCGCTTGCAAACAACA-6	CD14 Mono	0.715951758583931	Mono.CD14	11	#B973FF	-11.6037187048152	1.91161852443788	2.80468526381215	8.22240912427887	-12.8353746434897	-1.32509505824505	10.3176814987714	3.62907254473558
CATAGCTAGTTCCCGT-6	B naive	0.956223700816845	B.Naive	2	#F26439	-2.53494018995318	-9.93022066985991	9.88315573233327	-3.0150522042276	-0.0689264660924032	-12.851320803923	6.94537562871525	-8.9273275159181
GCTAGCCAGAAGCTAG-6	CD14 Mono	0.956581727369557	Mono.CD14	11	#B973FF	-10.362317032452	0.543265604620912	2.77727165716848	8.19175421705231	-13.2775905629843	0.599348842340124	8.74935931706974	3.65656578318468
GGGTCAACATGAGCAG-6	CD14 Mono	0.885447203577087	Mono.CD14	11	#B973FF	-10.6081380315975	2.40107315147493	3.88501062887868	8.30225932111725	-11.6445673009604	0.570396124559058	9.48702544713566	4.51287233607164
AGGCTAAAGGCGAATA-6	CD4 Naive	0.599401290203486	T.CD4.Naive	4	#81D08B	1.67631881750074	0.520465948825815	-3.41052612763682	1.16294538488373	2.17369169981784	2.3468951575333	-3.83251243090084	4.24915039317003
GGTCTTTGTTACTAGG-6	CD14 Mono	0.904373631972363	Mono.CD14	11	#B973FF	-11.6931828924373	3.12065785492037	2.56106534498891	7.79143034925446	-12.4397523900717	-2.53851348237454	11.2500583603437	4.053055641812
AGTTATGTCTGTGCAG-6	B naive	0.981727802874824	B.Naive	2	#F26439	-2.03362149679217	-11.5757189456167	10.3050593425628	-2.73945558557526	0.550611803844635	-10.5091748841232	4.68859643483707	-8.98740041478285
TCTAACTTCATTTGTC-6	CD4 Naive	0.899123098204721	T.CD4.Naive	4	#81D08B	3.98875337160078	3.4998626049814	-5.37591418725291	2.32879864683136	1.35125560553378	3.43122738524021	-5.288403324837	5.15399992243639
GGGCCTAGTGATGAGG-6	CD14 Mono	1	Mono.CD14	11	#B973FF	-11.4414205023006	-0.494399136656782	2.05524650114736	7.58144556989655	-13.741040994808	-0.88734155969082	9.40608901525089	2.65708029047838
AAGCTAGAGCCTGACA-6	CD8 TEM	0.947351049306076	T.CD8.Effector	7	#1B75BC	1.79758494413343	7.23252385223482	-2.46446213227549	-5.74697840700165	-1.02217321602994	0.670452176767004	-5.22153740381649	-1.34015035851607
TATAACCCAGAAACGT-6	CD8 TEM	0.311396225069306	T.CD8.Effector	7	#1B75BC	5.25184112108198	-1.18906814491179	-0.474679053843409	-6.18353713045135	0.0825166055709765	1.15481036825718	-7.16292934870174	4.29098951594225
CACGCAATCCTGGTGA-6	CD14 Mono	1	Mono.CD14	11	#B973FF	-11.3551959463314	0.493362837677934	3.1745041896697	7.95598589887604	-11.4228370687216	-0.0326315768188111	9.31245059514591	3.46408760325304
AGTGCCGGTGAGCACT-6	MAIT	0.828328859200552	T.CD8.Effector	7	#1B75BC	-2.87364024602923	8.3878020581064	-1.61864933472911	-4.63581145296112	-0.162151788756187	-2.89228755311428	-7.01187544321468	-1.95015752537855
GCCCAAATCCGCAAGC-6	B naive	1	B.Naive	2	#F26439	-2.63330358945879	-9.53344447051909	10.3733614971038	-4.39534509668365	0.127414623811905	-11.8964992173141	6.34496755147526	-8.45580899937758
TGAGGCACAGGTTAAA-6	CD14 Mono	0.989814597999429	Mono.CD14	11	#B973FF	-11.5291480489925	2.83052414024446	3.91681995886526	8.82271754255279	-10.5307424566	-0.958302707237589	9.60656756902286	2.67208730952135
CGGGTCTAGGACCTCA-6	B naive	1	B.Naive	2	#F26439	-2.92997736417803	-8.12817484771635	10.6542424251433	-3.3655365754129	-1.58878486363583	-12.6657615311569	7.91536159062931	-8.97243917210707
TGGCTATAGGACAACA-6	CD16 Mono	0.445387748569849	Mono.CD16	12	#E680FF	-9.11770147764239	1.76064520443056	5.45284643667898	10.0351027201651	-11.2844608327597	2.77739089651645	7.71044845128605	5.57450639979234
CTAACCCTCCTCACTA-6	CD14 Mono	0.718679395674643	Mono.CD14	11	#B973FF	-11.8689250417903	2.05641275013063	2.86436381834707	7.6777390192984	-11.6809919378012	-1.03192567901074	10.3275291397626	2.94943511263719
CGTTAGGTCCCGAAGC-6	CD14 Mono	0.978600105932771	Mono.CD14	11	#B973FF	-10.8343028494075	0.584190183526018	2.95140805739126	8.55296408643707	-13.7831733724325	-1.88877362088619	10.114820666557	2.67917048708788
GCGGTTGGTCATTGAG-6	CD14 Mono	0.671791279747486	Mono.CD14	11	#B973FF	-11.452194161053	2.04592793548677	3.63734403151235	8.14440905561432	-10.9860017797201	0.948778688150061	8.90366477513859	4.39594328181139
CTTGCGCGTAGCAGCT-6	B naive	0.989715536064283	B.Naive	2	#F26439	-1.88370174848589	-12.1098433200064	10.9602088024016	-3.4291786004068	-0.116950829908188	-11.4177375443405	5.27252358937809	-9.2217258237184
TGGACGGAGTCACCTC-6	CD14 Mono	0.9637029388292	Mono.CD14	11	#B973FF	-11.3107108541683	3.16290491188143	2.24292245405874	7.80418669691071	-10.6961811086386	-0.964311123651849	9.7681791260297	2.06068253294817
GTTCGCTTCTTAGTGA-6	NK	1	NK	9	#8DC63F	12.4565067819401	-5.2297082606497	4.80538740652761	1.07437049856171	1.13609821589298	12.7015146605545	-0.88887082790783	-11.3109058163942
TTATCCGTCTCCATGC-6	CD8 Naive	0.330920624572683	T.CD8.Naive	6	#76ACD7	3.91239839113203	2.9603027638254	-0.794074685395151	-7.98742020616547	3.0399658182413	2.25962942762913	-6.41498117899349	3.54447805659166
ACCAGCTCATCAATCG-6	CD16 Mono	0.984786164216752	Mono.CD16	12	#E680FF	-7.3504380651668	1.21363853777025	5.71707954901418	10.3043640803336	-10.6023080846518	2.86718577070774	7.00244397664616	6.17282497660509
AGTGTGGCAAGCGAGC-6	CD14 Mono	0.908770729937823	Mono.CD14	11	#B973FF	-10.4663161703304	2.05461125934694	4.42182102698049	8.84318720808014	-12.126557161495	1.52796786947788	8.84666270757267	4.89400684611192
GTAAGGTCATGAAGTA-6	B intermediate	0.995020332145978	B.Activated	3	#992E46	1.35504680192915	-8.91587931548979	4.65215101736745	9.89343821516022	0.826182673290436	-9.25337463693081	6.43791694188663	-5.58826673253188
ATGTTCAAGGACCTTG-6	B naive	1	B.Naive	2	#F26439	-1.56595308267626	-10.4709826174917	10.9044693996306	-3.35664427766815	2.29336566717929	-10.692590297026	5.17014283681461	-7.42883765919813
TGAAACTGTTTATGGG-6	CD14 Mono	0.959333482352353	Mono.CD14	11	#B973FF	-9.99861139738116	0.685027235394457	5.01109352606496	9.72681796064361	-12.9890001317709	-0.626334161323892	8.58383197331974	3.91020786539903
GCAGCCAGTACGCGCA-6	CD16 Mono	1	Mono.CD16	12	#E680FF	-7.43986935102495	1.36534016693208	5.64546862143239	10.2444065760611	-10.8386619588583	3.31996387167515	6.85936040425846	6.34663402811876
AAGCTCCCATCAGCAC-6	CD14 Mono	0.987212611291044	Mono.CD14	11	#B973FF	-11.0419969030574	1.03327679002855	2.49813213843068	7.87554251661285	-13.1838443776815	-0.819945872587549	9.61794585729191	3.71888601557604
CATCACACAACCGCCA-6	B memory	0.422601330212828	B.Activated	3	#992E46	0.867698483829171	-9.53441721832182	10.2000016261931	-4.13974321374908	0.226393679693405	-10.3238330491012	6.12489194417545	-6.04564130528578
GCATTAGGTGCTGGTG-6	CD4 TCM	0.788171703088932	T.CD4.Memory	5	#009444	-1.37192041360888	5.04411786163423	-3.51506123048106	0.483859891795959	0.488628874138062	-0.063499213022577	-5.02989416574886	1.38938843981615
CGAGCGAAGCATGTCG-6	CD8 TEM	0.85452739594415	T.CD8.Effector	7	#1B75BC	1.18251394546476	8.36353581512544	-2.36152443391123	-5.88725054750458	-2.41059260575467	2.3925642363602	-4.84116631006649	-2.5597487710298
CAAGTAACAGTCTAGC-6	B naive	1	B.Naive	2	#F26439	-2.61901730978045	-9.64878947173979	10.708440690219	-3.66379368791595	1.50763160975284	-12.3181281693405	6.41522044683048	-8.09930360539564
TCAGGTCCATTAGGCC-6	CD4 TCM	0.966588740674408	T.CD4.Memory	5	#009444	-1.52730209314379	5.68611281478975	-4.22615751725474	0.245026345157471	-0.460519423171814	-0.574442581099855	-5.66795855020931	0.71830892340532
ACCAGGACACCCACAG-6	CD8 TEM	0.43134088739379	T.CD8.Effector	7	#1B75BC	-1.65649098836932	4.5582932766733	-3.45978984338084	-5.81532013902679	-0.507537027284439	-0.270976380271303	-4.6909215972369	-0.973339917498916
CGGATAAAGTCTCACC-6	CD8 Naive	0.956865819392249	T.CD8.Naive	6	#76ACD7	5.33886724031416	-1.36888915931608	-0.50167046588698	-6.77460730562225	0.732654998615448	4.51599210424961	-7.65815906977108	4.60615074412218
CTTCATCCATGAATCT-6	CD14 Mono	0.944277676788968	Mono.CD14	11	#B973FF	-11.8706569143489	0.985612743741014	2.49379387396535	7.49431025495514	-11.097899248287	-0.328367546958315	10.000282473808	3.45752084032884
AGGTTTGGTCCTCCAA-6	B intermediate	0.969655919547698	B.Activated	3	#992E46	-0.84462136709246	-9.0012827578726	10.4591054012176	-4.37933958063141	2.32553143294162	-11.9458833344406	6.62889308476993	-6.94986903889784
TCCGCCATCTCCTCTT-6	CD14 Mono	0.810205501485395	Mono.CD14	11	#B973FF	-8.29340929472002	0.807090186720827	5.38891878622732	10.0737522791861	-10.9932334920614	2.82768076582493	7.2220479919965	5.72592174784532
CTCTATGTCCGGCTAA-6	CD14 Mono	0.917351952605113	Mono.CD14	11	#B973FF	-11.6604155965999	2.74851935470674	3.22733726996145	9.02478777875885	-12.0690620443075	-1.21767002419888	10.5248567535932	4.39028417841783
TAACCTAAGGTCGAGG-6	CD16 Mono	0.641608048759962	Mono.CD16	12	#E680FF	-8.15738195859942	1.06219875181291	5.15990915793142	9.96780287733063	-10.866285135433	2.19094675703586	7.2809645607526	5.78124868647447
ACAGGCTGTTTAACCC-6	CD4 TCM	0.80281879411125	T.CD4.Memory	5	#009444	-1.34105879747423	4.80582707489107	-4.83940228921214	-0.232544665432129	0.79710103066272	0.136677860456122	-4.86589127039364	1.81406104342333
TGATCAATCTTGTCTG-6	B naive	0.911241422293353	B.Naive	2	#F26439	-2.62131947958025	-7.95859343444731	9.85593405264577	-4.0175267506601	0.275388280466263	-12.9629455216354	7.57162351155826	-8.03726995213637
CGTTAGGTCACACAGT-6	B naive	1	B.Naive	2	#F26439	-1.96533150159869	-11.4177914324942	11.3168801357146	-3.78109062204376	0.729431698635285	-11.238624156279	5.21235007787296	-8.76751554234633
AATTAGGCACCAGCAT-6	B naive	0.806097298142613	B.Naive	2	#F26439	-1.50308114969286	-10.6722975436392	9.90159883993825	-4.70312536249176	-0.233476643845375	-12.2615609772628	6.1225344612653	-8.94604051335463
GTTCCTTCACAGACTC-6	B naive	0.968813607538247	B.Naive	2	#F26439	-1.80054707014117	-10.7078381243887	10.0103825618621	-3.02607739458099	1.3322330215723	-11.5257611878341	4.99558228993961	-8.38779866917738
ATCGCTTGTTTCGCGC-6	CD14 Mono	1	Mono.CD14	11	#B973FF	-10.2051534124568	0.590189465528467	4.28378668326101	9.10254275312408	-13.4028051397055	0.548435627656592	8.42239779973576	3.78681432978502
TACGTACAGCCGCTTT-6	HSPC	1	Platelets	13	#6B1799	-7.63334269010577	10.5160369213877	-2.1499838541154	1.33822309484467	9.31033057959384	-3.84009915666043	3.32408947492191	0.441732493799836
CACGCAATCTAGCGAT-6	CD8 TEM	0.932375362398237	T.CD8.Effector	7	#1B75BC	1.27667915142027	8.3114384945688	-2.08680412274638	-5.64812005052582	-1.58172159402066	1.89067524595798	-4.62654047464779	-2.60501206143507
CCTGATGAGCGAAGTA-6	CD4 TCM	0.679422036313329	T.CD4.Memory	5	#009444	-1.44233066522631	5.09185498321626	-4.33087787133494	-0.275711481666718	1.25410825999088	0.104041337209357	-4.78456764673641	1.62119126097551
AGCAAGGGTCAGGCAT-6	B naive	0.988909441227391	B.Naive	2	#F26439	-2.50777692281756	-8.18805128967192	10.7572850276824	-3.62060010919586	1.61543483527011	-12.7229095108932	7.06293124700138	-7.62726009114394
TCGTTATTCCGCTAGA-6	CD8 TEM	0.621160115269728	T.CD8.Effector	7	#1B75BC	0.226974949900777	6.97530549133394	-1.49429223042765	-5.60119402894989	1.045842359379	-0.0778884597247712	-4.91780453180721	0.618638960283906
CAAACAACAGGCTACT-6	B naive	0.589139140521395	B.Naive	2	#F26439	-0.506192631359428	-10.4599419299307	11.0535658885833	-4.72581065187469	0.0805903548151896	-10.903398097319	5.60870761418888	-8.67091977818617
GAAACTGAGGCCTTAG-6	B naive	0.891073764920725	B.Naive	2	#F26439	-2.20842880689654	-10.7921257678213	10.0763949443694	-3.37997735033051	0.258407662227814	-11.4620795853561	5.35940188909122	-8.85233819707045
GGTATGTTCCCTGGTT-6	CD14 Mono	0.975152106333811	Mono.CD14	11	#B973FF	-12.3198918768123	1.2343009647188	2.09920754927358	7.69655024518951	-12.4262149831503	-1.65077358560024	10.5083362534101	3.61186110751024
CAATGACTCATGCTAA-6	CD4 TCM	0.546658938538656	T.CD4.Memory	5	#009444	1.745085888271	4.61585848892305	-4.74634656411448	1.41356598844513	0.89242858679599	1.25419491453708	-5.13417845224789	2.86980950610033
TAGTAAGCATTCCTGT-6	MAIT	1	T.CD8.Effector	7	#1B75BC	-3.19832963430437	8.04518740738008	-1.90579506856242	-4.17923415193573	-1.24432091920071	-2.39209121541439	-7.41713076090267	-1.27122986539015
AGGTTAGAGCGATAAG-6	CD14 Mono	0.96657192616777	Mono.CD14	11	#B973FF	-10.4042386480525	1.04096745813463	2.02818837660512	7.98108660688385	-12.3674085637777	-0.234164804977762	9.78343123937199	4.23221313731065
AGGTATTGTCTTACTA-6	NK	1	NK	9	#8DC63F	11.6030426553532	-4.90423828994658	3.75256863135061	1.22533714284882	1.26941687853641	12.5027670256668	-0.866328351253777	-11.3074067853273
CTGCTATGTGTTGTAG-6	CD14 Mono	0.682288418304714	Mono.CD14	11	#B973FF	-11.8983249136165	3.13000624740694	3.58962955969533	8.36252295484528	-12.2080209752768	-2.49043566064297	11.1074649765546	4.14732730166307
TGATGAACATCCATCT-6	B naive	1	B.Naive	2	#F26439	-2.55927795850786	-11.7407789889517	11.4242304851409	-3.90421212205902	0.938528786018555	-11.5253015168136	4.94333428884098	-8.79028547032484
TGTAAAGCACAAAGCG-6	B naive	0.884254252216199	B.Naive	2	#F26439	-0.472647733326286	-10.6366739932242	11.3387221385833	-4.44038308153168	0.990467617824738	-10.8086639054245	5.29994554067203	-7.7798427365602
AGTTATGTCACAGGAA-6	B naive	0.880461142311555	B.Naive	2	#F26439	-2.33697003805193	-10.3698282900992	10.7063101817962	-4.54564464578644	1.00876302511996	-11.6435742981857	5.87727422261784	-8.55313050969252
ATAGATGCAGAATGAC-6	CD4 TCM	0.992891598025538	T.CD4.Memory	5	#009444	-1.61390931093249	5.37952988708589	-3.21468243104258	0.923408861064758	0.00818128378695698	-0.705950409931528	-5.50437384104183	0.823441801232011
AGAGGAACACTAAATC-6	CD4 Naive	0.852898565311587	T.CD4.Naive	4	#81D08B	5.04019933259931	2.93334310615633	-7.00974139672557	2.33804308881744	1.31367201597995	3.52796929998936	-5.18312340235165	5.31689655558458
TGGCCTTTCGTTTCTG-6	CD4 Naive	0.797313270151358	T.CD4.Naive	4	#81D08B	4.10531073129621	1.82450824344728	-8.01840886575022	2.33772146215424	3.00809163840121	2.98776286764683	-3.62743096804073	5.40564214960924
GTTACTAAGCGGCTGT-6	CD14 Mono	0.871223699484447	Mono.CD14	11	#B973FF	-9.22009748899493	1.68311625087831	4.70327797430715	9.45191084852203	-11.6883800527304	1.61216729803623	7.99202842259952	5.02912056223741
CATATCGCAGGCATCT-6	B naive	0.833456756237113	B.Naive	2	#F26439	-0.657528168793052	-10.7802611056509	10.1071127941009	-3.35667813310638	0.317058632686798	-11.0871625550216	5.45260400319645	-8.74722993596205
GAGAAACGTAATAGCT-6	B naive	0.604084362383571	B.Naive	2	#F26439	-1.18336851083788	-9.0267544451895	9.90047064322195	-3.65797985086456	0.35141108424968	-11.9084392197555	6.63918227696964	-8.0276340268434
GATCGATTCACAGGAA-6	NK	1	NK	9	#8DC63F	12.7376823953435	-5.01399380599882	3.94572058218679	1.34174882879242	1.14184899123019	12.66963618918	-0.999390713924675	-11.3779529355348
GGAGCATAGCGCATTG-6	CD4 Naive	0.905817497673273	T.CD4.Naive	4	#81D08B	4.20695977724043	2.68279831970308	-8.06606683236399	2.47117506971344	4.5658881166727	3.57617276831211	-3.02416544413021	5.75323211924425
GTAGCGCTCAAGCTAC-6	B naive	0.685610691752416	B.Naive	2	#F26439	-1.64344293558153	-12.1225348178091	10.8114251186248	-3.21545613298431	0.44847820194072	-10.8497148163742	4.75915402913639	-8.91505658848891
CGCTAACCATTGTCCT-6	CD14 Mono	0.968557598132638	Mono.CD14	11	#B973FF	-10.8953036733821	1.60085003936861	3.58562913435659	8.4640577982901	-12.8145702382773	-1.7519715435928	9.98835200810978	3.71682154909959
CAGCCTAAGGCATTGT-6	B naive	0.969618881838115	B.Naive	2	#F26439	-2.61623138868365	-11.254864758605	10.7557095577117	-3.63192928323761	1.15223533900089	-11.4394460328048	5.38016004109928	-8.30316865666518
GGTGTGACAATTGAAG-6	B intermediate	0.613301638195537	B.Activated	3	#992E46	-1.48137206518206	-7.87123972808745	10.3568524410125	-4.63512671480194	2.39134735853976	-11.9951148636764	6.66956204915592	-6.67949807866225
ACATTGCAGCAAACCT-6	B naive	1	B.Naive	2	#F26439	-2.31220550024065	-11.7158261004629	10.1749476482268	-2.80972052106873	-0.242923413798149	-10.8659759171432	5.34092778707096	-9.51555955632338
AGGCGGATCCTAGTCC-6	CD14 Mono	0.820193849107129	Mono.CD14	11	#B973FF	-9.2435798116878	1.07117145622347	4.98855438727102	9.54228865613922	-11.7425535222738	2.32694309874119	7.74873847508976	5.01605045573106
AGCACTAGTTGTTGTC-6	B naive	0.965154768203902	B.Naive	2	#F26439	-1.8914217420772	-9.79668909942534	11.0741509487029	-4.70784008989349	0.176070834115212	-11.9505859024948	6.23490113759586	-8.77231729252943
ACGTTACAGGAAACTG-6	B naive	0.969533927658742	B.Naive	2	#F26439	-0.343303925628989	-9.83315855895903	9.69534388083181	-2.64384627828613	0.49937290938205	-11.5110755570358	5.62477654958317	-8.33888375981459
GATCAGGCAACTGGGA-6	B intermediate	0.98056474042012	B.Activated	3	#992E46	0.790242069129617	-8.81378180419829	9.32655420798025	-4.70495403299347	0.905382702663605	-9.27026516274868	6.76052493596622	-5.6694945119203
TATGCATCAAAGGTAC-6	B naive	0.860153643378962	B.Naive	2	#F26439	-1.10793132268938	-11.2503958407583	10.2578419734832	-4.61608851442352	0.171948979213898	-10.7645154602951	5.21995706105778	-8.83396280034193
CGTTAAATCGCACACA-6	B naive	0.957932434509092	B.Naive	2	#F26439	-1.52805776083025	-10.7000847521963	10.6817845394011	-3.52322352418915	0.0263609090597078	-11.7802014954513	6.08704061055729	-9.15009439213881
GCTGGATGTAGGATTT-6	B intermediate	0.694975255079294	B.Activated	3	#992E46	-1.5645801492885	-10.6979866687002	11.3158759166594	-4.2645741749765	1.89241285116977	-10.6271377213424	4.84959573293278	-7.5712221883119
GGAACCTGTTTAACGG-6	CD14 Mono	0.964756816188024	Mono.CD14	11	#B973FF	-10.6460246511653	0.932178550606706	2.27065768736562	7.60406767835602	-12.6615741750448	0.437474786477698	9.0211727097089	3.58165132777086
TTTAACGAGTTTCCTG-6	B intermediate	0.777913562269068	B.Activated	3	#992E46	-1.07513815843615	-11.348482197875	10.6857403804656	-4.38227642068878	-0.162115817353065	-10.6777969010299	5.75450439000675	-9.02850091679701
CTTAGGAGTCACAAAT-6	CD8 TEM	0.359844352217661	T.CD8.Effector	7	#1B75BC	1.17494123495069	8.59503834808443	-1.80320116978922	-4.35264933595673	-0.711261024162109	-2.5834723122543	-6.90062313532284	-1.63835680707106
CCTATAGCAGCCTGCA-6	CD4 TCM	0.743452305321629	T.CD4.Memory	5	#009444	1.80720549142805	4.56708853805635	-3.93753180009165	-0.692577217912827	2.73372192175693	0.349054156976355	-4.34746389841488	2.51586544291368
ACACAATGTCAATACG-6	CD14 Mono	0.99372390952022	Mono.CD14	11	#B973FF	-12.2133082815364	1.52973085010622	3.38050857084951	8.5551632594107	-13.0305536290854	-1.8803473122543	10.5406524612958	3.23092996851793
GAGTGAGGTATTGTCC-6	B intermediate	0.676751228590614	B.Activated	3	#992E46	-1.15113622629198	-8.61667925750639	9.96982470053396	-3.3385008622171	-2.18753247468167	-12.1331287033981	7.39198846364567	-9.66107595189223
CTGGTTACATGCATAT-6	B naive	0.958339989073587	B.Naive	2	#F26439	-2.84894532644305	-9.92464453613188	9.5142258693572	-2.55879295358673	0.0207357244343206	-12.157662928862	7.03389520192692	-8.62989461644301
TCTAGCCTCCAACTGG-6	B naive	1	B.Naive	2	#F26439	-2.3671514459804	-10.5865393344107	9.91721048849782	-4.1588932324411	0.227149734810059	-12.3058848984665	5.87092608953068	-8.66429841740736
GCAGGCAAGGGATGCG-6	B naive	1	B.Naive	2	#F26439	-2.43345803701433	-10.3184633914175	10.2958306362029	-3.33735716829315	1.12501055987186	-12.4689384110397	6.14968890691349	-7.93476236088881
GGACCTCAGGGCTTTG-6	CD4 Naive	0.960186387592484	T.CD4.Naive	4	#81D08B	4.35082440889326	3.53705471122835	-6.32858714562693	2.94482600202545	0.836018810585205	2.64183968229832	-5.42328148340633	4.9134641863524
TCTATGTTCGTTTCGC-6	CD4 TEM	0.324211065301145	T.CD4.Memory	5	#009444	-0.152876294489234	5.33096211517427	-4.24280032616892	0.756571407222595	0.665426323726837	-0.165100962681162	-4.76001005625179	0.71910911576143
ATTGCTCGTTATAGCG-6	CD4 TCM	0.570370351846106	T.CD4.Memory	5	#009444	0.872957401637704	6.73431103790376	-3.90399989587107	-1.29289907703415	-0.8350147506445	-0.675144151610719	-5.67276220774105	0.135425498348386
TAATGGACAAGCTACC-6	CD14 Mono	0.871348967709976	Mono.CD14	11	#B973FF	-11.1846198507503	2.20002680385683	3.60652437704763	8.73686301221832	-11.628082086727	-0.441121098411667	9.97396201634952	4.07974183337083
TTACACCGTAAACAAG-6	NK	1	NK	9	#8DC63F	12.7447023919865	-4.78759962951567	4.36697950857839	1.24937164297089	0.450537214592163	12.4392170302445	-1.41518490766933	-11.4965127728761
TTCGGTACAGGCCATT-6	B intermediate	0.925408201037945	B.Activated	3	#992E46	1.48367755926099	-8.84262568389799	8.92864981192312	-5.70712197313324	2.16189760954684	-8.80183178262173	6.5628191902692	-5.06733930333266
AGTTGTCAGCATGAAG-6	CD8 TCM	0.800494778697658	T.CD8.Effector	7	#1B75BC	0.96353178537336	6.80462782943819	-1.02515283328333	-6.16012013444916	-0.0529887689500406	0.283288358884466	-4.7393196151202	-1.02274179680952
GATCGAGCAGGTATTT-6	B naive	1	B.Naive	2	#F26439	-1.95165509664568	-9.04549414550688	9.92409601706228	-4.94854319582001	-0.190019210264023	-11.5694127686447	6.49476260686466	-8.86533487065443
GAGGCCTTCAGGCCTA-6	CD14 Mono	0.983726238080508	Mono.CD14	11	#B973FF	-11.0573634573177	1.54255848491762	1.92499008673391	7.60156619062408	-14.0178974172323	-1.4642665989822	10.4489957764203	3.03794681803575
ATTACTGAGCAAGGAC-6	B naive	0.920762643450151	B.Naive	2	#F26439	-1.11253315889391	-9.63668639099028	9.86899080771169	-3.55091441164032	0.293332348182862	-12.1448302872604	6.37183017278263	-8.59001386387953
TTGCAACAGCCGCAGT-6	B naive	1	B.Naive	2	#F26439	-1.84457106077227	-10.8903666201773	10.7897280742522	-3.27814400682465	0.25949726493663	-10.5342174179977	4.98735589528629	-8.9376739285768
TCCAGGTCAGGACCTT-6	CD4 TCM	0.945185449642228	T.CD4.Memory	5	#009444	-0.0174901851371223	3.63445466125582	-3.81578692895213	2.15024315824493	0.899237881019776	1.33233386202396	-5.10700493311337	2.75711858050218
ATCCACCTCCCGTTTA-6	B naive	1	B.Naive	2	#F26439	-2.91298217260393	-11.0371857348623	10.6266974498626	-3.066937809086	0.658806333854859	-11.2960639603561	5.13402289891788	-8.65377176030287
CTCCATCAGTTAGCCG-6	CD4 Naive	0.976009113413883	T.CD4.Naive	4	#81D08B	4.98170285737959	2.30691605175112	-7.94396075707713	2.61412131299957	2.89315385611362	3.1795858733231	-4.1657922789996	5.10584985987535
AGGTCAAAGCTTCCCG-6	CD14 Mono	0.981322962841395	Mono.CD14	11	#B973FF	-11.2754105993465	0.721772366410234	3.81976404684743	9.06357752790436	-12.31221561639	0.220221041875494	9.11576385045597	3.98174750582567
GGAACTAAGCTAATTG-6	B naive	0.877363726355357	B.Naive	2	#F26439	-2.38369006597552	-11.5476313296499	10.3018225719329	-4.51379716882721	1.63030977042026	-12.1446614869064	5.81767243886539	-8.25828111394057
GGGTGAAGTATTACCC-6	B naive	1	B.Naive	2	#F26439	-1.87893814527544	-9.02873045837309	10.631521134555	-3.38994682321564	-1.68158023564511	-12.2245956070846	7.22986716771671	-9.51507413609633
GCTGGATGTTAGCATG-6	B naive	0.929652853871943	B.Naive	2	#F26439	-1.11991841280016	-10.6707277957144	11.006141572177	-4.04222929964081	1.26696688921756	-10.9795528061813	5.32298392797062	-7.94843423588881
CCTGGATCAGGGAGGA-6	B intermediate	0.886341935378372	B.Activated	3	#992E46	0.139423169855744	-9.44206911956694	9.02291574972829	-5.25814927110687	2.07824296744174	-9.47494274453579	6.30075568700382	-5.70064771397719
CGGCCATAGTTCCCAC-6	CD14 Mono	0.937533916153599	Mono.CD14	11	#B973FF	-10.0998219915584	0.975255423432329	3.91028633612356	8.64976298322662	-13.0081823369711	-1.18600499705731	9.50047606969425	3.51302301661363
TCCCGGACAGGCCATT-6	CD16 Mono	0.7891948582743	Mono.CD16	12	#E680FF	-7.6418690153316	1.33390330637071	6.07366171377859	10.6182316493033	-10.7800262471884	3.44605058355869	6.91593951726505	6.30626928583971
AGCCAGTGTTGGCCGA-6	B naive	0.962874090081355	B.Naive	2	#F26439	-1.55633408510241	-10.1639834109488	9.53158178824148	-3.06464374551788	-1.83577625958615	-11.5453677781051	6.53686351323673	-9.95273721440443
CCTCAGTTCAATCTCT-6	B naive	0.893500397501186	B.Naive	2	#F26439	-2.38886064970049	-11.5942373934927	11.1601962139007	-3.56817543993011	-2.22861485688382	-10.9368806488937	6.04038018727848	-10.3279670499147
CTCATTGTCTGTGCAG-6	CD14 Mono	0.6034879173264	Mono.CD14	11	#B973FF	-11.3021296926692	2.83596628273104	2.31007471579275	7.70300280561432	-11.8663251897543	-0.26135712937771	10.1207315399701	4.38376295344225
GGATTTATCATGGTGT-6	B naive	0.893479677031369	B.Naive	2	#F26439	-1.6545551487163	-11.6670599642935	11.4076069881316	-4.15147340784088	1.39618010313815	-10.585506022734	4.64407844091007	-8.25013292058119
TGGTTCTGTTCTTTAG-6	CD14 Mono	0.970429795598738	Mono.CD14	11	#B973FF	-11.2795619436458	2.41795628631685	2.89172640341482	8.34792887678131	-12.7284496328085	-2.43532830552517	11.074558444267	3.65969908015123
TCCTCTAAGCAAGGAC-6	CD14 Mono	0.752848251378354	Mono.CD14	11	#B973FF	-11.9062165685848	1.93520193660829	2.30006971853933	7.99734580030426	-12.552751352474	-2.24437171296536	10.7085039093549	3.75302040354601
CAATGTGGTTGTTGTC-6	CD14 Mono	0.915751507152432	Mono.CD14	11	#B973FF	-10.3769702383235	0.466924929266908	4.75842228430471	9.43147360792145	-12.3096111318319	0.928036152558935	8.42795295262882	4.16797363535753
ACGAAGTCATAATCAC-6	B naive	0.708635945419509	B.Naive	2	#F26439	-1.33049375497851	-10.7844067279043	10.341874032199	-4.06066811571136	-0.132274737045105	-10.7269845612472	5.64978284383366	-9.02155244572768
ACTTCGCTCTAACCAA-6	B naive	0.982109103729014	B.Naive	2	#F26439	-2.91613048994097	-11.7775803271475	10.2570885707732	-2.517870073414	0.564993152931397	-10.6704955704635	4.63358897710392	-8.50819623692641
ATAACGACAGTAGGAT-6	B intermediate	0.598813928236444	B.Activated	3	#992E46	0.0627854696556633	-9.16416842376616	8.94828787344655	-5.79956973085419	1.11854285986728	-9.95903068856655	6.3941237404401	-5.86392009480605
CAATATGTCAATACGC-6	B naive	1	B.Naive	2	#F26439	-0.836537308330863	-11.427622861022	10.7226962139007	-3.77549565324799	-1.15162425248318	-11.0648303635543	5.78705853963444	-9.79698026402601
TTCACTGTCCAGGTTG-6	B naive	0.897107280992157	B.Naive	2	#F26439	-2.81686539136919	-9.32784659301665	10.1029709865447	-4.08220541963593	-1.7440438768118	-12.8895841248459	7.78002090001652	-9.2958749554933
TGCATGAGTCCCGAAG-6	CD4 Naive	0.627939022356367	T.CD4.Naive	4	#81D08B	4.6318879655644	0.881512874012926	-6.6332727382783	2.40291892995819	1.91557116301364	3.83659356756748	-4.5027735755389	5.83600628153673
GCTTTATTCCTAATAG-6	B naive	0.775186484393638	B.Naive	2	#F26439	-2.77762789213213	-7.64491993820097	10.8018397380706	-4.9587618161203	0.23666424544162	-12.8696685440963	7.97490424657413	-8.22057378514418
TCAGGTCCAGGCTAAG-6	MAIT	0.839850047121473	T.CD8.Effector	7	#1B75BC	-2.07752794706377	7.46246378982637	-3.75260481339732	-1.12755620965973	-0.0821218094080046	-2.33512336091458	-6.27041321253231	-0.96201539261946
TATGACTCACCCACAG-6	B naive	1	B.Naive	2	#F26439	-2.65918392622027	-11.4168606463614	10.335770516574	-3.32942784318939	0.883178065136139	-10.9268890030807	5.34311027074406	-8.50574052556166
CCGCTAGCAGCATGTC-6	B naive	0.923623058613452	B.Naive	2	#F26439	-2.15489310705218	-11.3220024768057	10.9398936321135	-4.39451826105133	1.99252695830173	-11.5746188767379	5.29169864202091	-7.58822477086195
CTGTGTGAGTGAGGGT-6	CD8 TEM	0.571536007031742	T.CD8.Effector	7	#1B75BC	2.33805017984358	8.90926354492281	-3.53581628304759	-5.41319811830536	-2.63917951790982	4.56395047827305	-4.47280626749447	-4.21398341878065
GGTTGCGGTAACAGGG-6	B intermediate	0.837904430640249	B.Activated	3	#992E46	1.51196032083479	-9.38917929565337	9.38124933737478	-4.31193316469208	2.06893200667209	-9.33706051186978	5.78841561818668	-5.6072706006349
TGAGCTTAGGCTAAGA-6	B memory	0.830949086061084	B.Activated	3	#992E46	1.28488694942442	-9.34458929931547	8.68525019186696	-4.82883918771759	2.55010576041049	-9.04357677773892	5.73232287908146	-5.45018184407362
GTCTTTAGTAAGCTCA-6	B naive	0.903338708221814	B.Naive	2	#F26439	-2.20278019392046	-9.11027247344878	9.73758306997976	-2.71063530931488	1.09131438525027	-12.3740783341354	6.35449475789616	-7.9631751797975
GCCATTACACACTAAT-6	CD8 Naive	0.890614540706794	T.CD8.Naive	6	#76ACD7	5.46262651002851	-0.316262370699904	-0.271658144973606	-6.78738320360199	0.889435658767884	4.77627032919468	-7.80844669794491	4.48504268900743
GCTAACAGTCGACTAA-6	MAIT	0.696935413472353	T.CD8.Effector	7	#1B75BC	-2.90878600561175	8.28502314651582	-1.68341633778849	-4.22244418153778	-0.775405754730041	-2.73564821557461	-7.25348453974178	-1.5970371983827
AAGAATCAGTAAGGGC-6	B naive	0.977258767923406	B.Naive	2	#F26439	-2.67407483541521	-11.0991078082266	10.2175396968718	-2.57465696821228	1.34536368639774	-10.6215959198898	4.67735404515812	-8.01292455418715
AGTTGTCAGGGTCTAT-6	B naive	0.684427828076705	B.Naive	2	#F26439	-1.43238777601275	-10.8570805255118	10.4205979396697	-2.63420606145874	1.36486990244693	-10.9632917054123	4.99144429708073	-7.90685689671645
CTCATTGTCTTAGCGG-6	CD14 Mono	0.88219227277932	Mono.CD14	11	#B973FF	-9.18145651304278	1.49526303375337	4.7820858051177	9.49026572217926	-11.4501340886801	2.07830947561802	7.82615632558414	5.01591074244371
AGGATATAGGTAAGGC-6	CD14 Mono	0.919624141289825	Mono.CD14	11	#B973FF	-9.76221460783037	0.904970162754991	3.82530155676565	8.08346163740143	-12.7566249868124	1.10856193228306	8.37787169957706	4.07683002726427
GCTGTGATCGCCTAAG-6	CD14 Mono	0.893595611493086	Mono.CD14	11	#B973FF	-10.8462161489681	2.08426099384401	4.38095846670827	9.34507834424957	-12.2289617559164	0.934302627282751	9.20825213933536	4.61325037257066
ATTTGCAAGTGCTGTG-6	CD4 TCM	0.661269216843497	T.CD4.Memory	5	#009444	-0.378934032554954	5.56079094970796	-4.01040229302683	0.39259623994812	0.362134377077286	-0.310505703849184	-5.07529764627865	0.811719951790482
TGGCGGTTCATGCGTG-6	B intermediate	0.667146816578238	B.Activated	3	#992E46	-1.90073961698565	-7.80719859039213	10.5530356456634	-4.92314446458832	1.14555687697238	-13.2603097565597	7.6331579163129	-7.78183973057875
GGGATTAAGTGATTCA-6	CD4 Naive	0.923425917281262	T.CD4.Naive	4	#81D08B	5.28135543382612	2.50470822418306	-5.93539819222727	2.10714327802643	4.22392530234164	3.42421382589878	-3.38372164225033	5.30937540308824
CGAATCTAGTAAAGGT-6	CD8 Naive	0.911305350057094	T.CD8.Naive	6	#76ACD7	4.50721841371504	-1.58461410438444	-0.241705396294981	-6.88179600725189	1.16927583010501	4.95490735693516	-7.90590315317562	4.23536455408922
GATAAGCCACCCACAG-6	B naive	0.946816865978054	B.Naive	2	#F26439	-1.77322906934771	-10.3278876010123	11.2049283077117	-3.34054172525421	0.430199394539063	-11.1566959031051	5.35394544148991	-8.65770662053236
AATGAAGGTACCTTAC-6	B naive	0.94637254184901	B.Naive	2	#F26439	-2.67749328100237	-12.1496811572256	10.9200285961028	-3.6948982525827	0.865952203586762	-11.1837545044845	4.56731051946232	-8.86617696507582
GGCATGGAGGCCATCA-6	CD4 Naive	0.953823684858481	T.CD4.Naive	4	#81D08B	4.14268999612776	3.44992988670442	-6.20366868478099	2.83804308881744	1.12064738066501	2.99194115324558	-5.39205770945004	5.01380502955309
GATGAGGGTAGCAGCT-6	CD14 Mono	0.902413985350912	Mono.CD14	11	#B973FF	-10.7730378576473	1.84891026580904	3.94111767309865	9.02451598157867	-13.3334463140219	-0.202780485910761	9.58018416905949	4.02380120531908
GAAGGCTAGCTGGACC-6	B naive	1	B.Naive	2	#F26439	-2.56633324110064	-9.36887461578276	10.4688691188689	-4.16265595445648	-1.11231737343961	-12.1148324616378	6.84209222341129	-9.22026956303725
ATCCACCTCGAAGTGA-6	CD4 TCM	0.974885695440866	T.CD4.Memory	5	#009444	-0.646633095379203	5.01061575973604	-4.31023272973338	-0.147875015831146	0.0651628175527498	0.0564548961693175	-5.40244608377865	1.22035968081346
AAGCTCCCATCAATCG-6	B naive	0.872638536553452	B.Naive	2	#F26439	-2.37125892126116	-11.3305502597037	11.1870993663665	-4.28345215806976	1.67996389658756	-10.9500661499923	4.78855056310245	-7.82197034581313
CTCACAACAGAACCGA-6	CD14 Mono	0.844458280621404	Mono.CD14	11	#B973FF	-8.53447622739825	0.963311129456499	5.1036509563323	9.81805884351715	-11.0660560628622	1.97695392294468	7.60398931050846	5.29427349345079
GAGGTGAGTTAGAGGG-6	B naive	0.577487179059664	B.Naive	2	#F26439	-2.65007562124285	-11.211425847167	9.99789610403738	-3.10045564661041	-2.32560949532681	-11.3577008850998	6.67351121450016	-10.412103059131
TGAGGAGGTTAGGCTA-6	CD4 TCM	0.831267146798678	T.CD4.Memory	5	#009444	-0.654844767685264	5.45441191757295	-4.07108745080271	-0.206481103992615	0.519399891212647	0.00383126659931021	-4.76804047083309	1.22199654356828
CTAGATTCAGCAACAG-6	B naive	0.970065784790178	B.Naive	2	#F26439	-2.5654837557033	-9.89801318084624	10.4766415645476	-2.99098337183014	0.87192613871402	-12.334529460234	6.31300658727238	-8.17871320469984
GTGGTTAGTTAGCATG-6	NK	0.49560921850548	NK	9	#8DC63F	12.1735659173771	-2.62201244270231	2.89350691336355	1.69993388166412	0.281982193306153	9.71196693106235	-3.20022755121639	-9.69333970769057
AAAGCGGGTGACCTGG-6	B naive	1	B.Naive	2	#F26439	-2.7082158991054	-10.8055000964346	10.9001359035369	-3.01258361825958	1.20308346541232	-10.4436956055587	4.58955735707828	-8.19392812474379
CATAGGCGTTAGAGGG-6	CD14 Mono	0.810137351802202	Mono.CD14	11	#B973FF	-10.8989362188533	2.79198568428133	3.35685124891958	8.83395277967438	-12.0919445058554	0.0875413410240539	9.81568259740421	4.60554420725694
AGCACAGCATGAGTTT-6	B naive	1	B.Naive	2	#F26439	-2.46951670133623	-12.0406761828604	10.3903960277434	-2.82741034517303	1.33616263659305	-11.3989377625412	4.91567630315372	-8.7246440671266
GGCGGTTTCATGCAAC-6	CD14 Mono	0.991903059983234	Mono.CD14	11	#B973FF	-12.1145390936092	2.89699333274935	3.59026303786001	8.6655844401358	-11.6866586705893	-1.75546485261379	10.8784973099286	4.10067164675584
CGAAGAATCCTAGTTT-6	B intermediate	0.739394991066113	B.Activated	3	#992E46	-1.05779022657427	-9.07570940887358	9.81997385519704	-4.04802668581024	1.45181555540866	-12.8814750321334	6.55691165471622	-7.5060161374391
GATCGAGCATTGTGAT-6	NK Proliferating	0.85590862851902	NK	9	#8DC63F	-0.291273719902366	3.83887212837312	-4.91814336282054	-1.11450720319763	0.852225969150727	0.796311198907507	-4.52206783747128	-1.16938865407118
TGCTTGTGTGTAACCA-6	B naive	0.794075120383455	B.Naive	2	#F26439	-1.41477853738818	-9.10811812316801	10.3311671306487	-3.42601550111786	-0.153353249117668	-12.2304387696212	6.74223107839176	-8.85172021611342
CCAGCTAAGGCGCACT-6	B naive	1	B.Naive	2	#F26439	-2.2730180689052	-12.4135876361075	11.3806342174407	-3.88676345834747	-0.544824590369995	-11.0690236695236	4.98657006764957	-9.4959310315431
CCTCAGTTCTTAGTCT-6	B naive	0.758034148922167	B.Naive	2	#F26439	-0.659771806831687	-11.1978073779288	10.5188254405852	-3.68926442155853	-0.443176319286163	-11.8333011277145	5.84239358449528	-9.23206556065687
ACCGGTTCAACTAGAA-6	CD14 Mono	0.846657160172834	Mono.CD14	11	#B973FF	-10.5396575399593	0.61434757078264	2.77536573904714	7.69723975172028	-12.4889095327108	0.21760559006275	9.02229899907658	3.69266164080492
TGTAAGCTCCTCAGTC-6	B naive	0.795325688558072	B.Naive	2	#F26439	-1.83750552618059	-11.5111017886343	10.3196057369109	-4.24901378641144	0.950925240829651	-10.364163935942	4.802257247215	-8.64214742406019
TTAGACTCAGTTAAAG-6	CD4 TCM	0.744033750563739	T.CD4.Memory	5	#009444	-1.66740984403643	4.55642884338472	-3.57100901109019	0.921591157817688	1.46871883662051	-0.0567696102088563	-4.83850317453793	1.44339930788866
TTTAGCTTCATAACCA-6	B naive	0.943264774757117	B.Naive	2	#F26439	-1.41764313661608	-9.86153227722075	11.2482403804656	-4.12253177652374	0.890225420311157	-12.7463555939621	6.60440701985905	-8.21810090764174
TCAGTAATCCTAACGG-6	CD14 Mono	0.662450865690406	Mono.CD14	11	#B973FF	-10.0918149419979	1.78614502513979	4.83264294165334	9.59006392469391	-12.2584026357382	1.60666578932346	8.66973704839298	4.85278236643663
AGCGCTCAGGGCCACT-6	B naive	0.989034193137438	B.Naive	2	#F26439	-2.83023566686663	-8.6778546038809	9.64650526541433	-3.26984131822601	0.206552783563797	-12.6112056382125	7.19715995336124	-8.31987798436293
CGGGACAAGCAACATC-6	CD4 TCM	0.836577015025941	T.CD4.Memory	5	#009444	1.42701368844953	3.5370735462961	-5.07563361626902	0.744187469386902	0.942715237453644	1.51884263678135	-5.08623390650204	3.07936179415575
AGTTTGATCGGTTACG-6	B naive	0.939173417774949	B.Naive	2	#F26439	-2.92513293706927	-11.9758768740835	10.3498391200896	-2.70599735269562	0.321110973671143	-10.2956424363083	4.56504554296085	-9.28081262333998
AACTTAGTCCTGTTCA-6	CD14 Mono	0.500848736344711	Mono.CD14	11	#B973FF	-11.5799998708919	3.18907254303072	2.18890300291738	7.43752371778473	-11.5205305120199	-1.09907406644283	10.8048307373578	4.24970352427354
TACTGAGGTCAAGTGC-6	CD14 Mono	0.754871184332564	Mono.CD14	11	#B973FF	-10.0343112417415	2.21785097683046	4.32559481161794	9.05578600873932	-12.1221006414145	1.70650166197361	8.74158210301945	4.85924064890733
CTTGCTCAGCACCACA-6	CD4 TCM	0.909221949381107	T.CD4.Memory	5	#009444	-0.959609813328117	4.50455325210665	-4.8927827785615	0.442222590350952	0.431739250734513	0.517671167092932	-5.09441500162533	1.81482517496935
GGCGATACATCCAGGT-6	CD4 Naive	0.601461201266073	T.CD4.Naive	4	#81D08B	4.15131598031965	3.13715284431551	-6.54161176186839	2.24436079969391	0.705269763782685	3.24243253393711	-5.66649895166805	5.05461132304063
CCCTGGACAGAGAGCC-6	CD8 TCM	0.457523714568762	T.CD8.Effector	7	#1B75BC	0.348585757155687	6.84358685577486	-2.32654461365977	-6.83969748506561	-0.223526929899986	1.28049534483494	-4.3470175788348	-1.32217240555891
GCACGAACATAAGGAC-6	B naive	0.891432138197718	B.Naive	2	#F26439	-2.55422682249102	-7.93260962402251	10.4775694896575	-4.4296714116098	2.09557218344516	-12.4462867386764	7.34100121999332	-7.67810571416029
CATATCGCAAGGTGGC-6	B naive	0.623550476936406	B.Naive	2	#F26439	-1.55221600019488	-11.5811787310782	10.7871665050384	-3.05692494401947	-0.838368346378143	-10.6253629334396	5.33802766347477	-9.69129884465346
GCTAGCTCATAGCTTG-6	B naive	1	B.Naive	2	#F26439	-2.71045155012163	-12.1847849551382	10.9659394313689	-3.34486616144196	0.159668559745018	-10.2548480637497	4.66899032140324	-9.08549440129408
CACTTTGTCACTCAAA-6	CD8 TEM	0.610594075016722	T.CD8.Effector	7	#1B75BC	1.25599890268293	6.80865805709932	-1.79150292378703	-5.43217862138763	-1.76900558678799	1.81945604010166	-4.33911257242611	-2.22793901188979
GCTGGTTCATAGACCC-6	B naive	0.974577240069469	B.Naive	2	#F26439	-2.16411132299456	-10.7235489550772	11.1532038738128	-4.53488743791595	0.957798788860504	-11.3435788758224	5.77826995397159	-7.97788560612807
GTTTAGCAGTCACTCC-6	CD4 TCM	0.595863767714346	T.CD4.Memory	5	#009444	-0.0493758686736518	6.76202576721285	-1.00880304080287	-6.70653450975433	-0.127601285859878	-1.04932200984417	-4.64308338617733	-0.920797231036514
GGTGATTTCTAATCCT-6	CD8 TEM	0.796903073485704	T.CD8.Effector	7	#1B75BC	2.49239116228071	9.26058476532076	-2.8251512954835	-5.38691533098236	-2.14346509186917	3.97306388540806	-4.48709755396298	-4.00652206166396
TCCTCACAGCCTAATA-6	CD14 Mono	0.758042464681347	Mono.CD14	11	#B973FF	-10.1192664571956	2.44604724014375	4.68442240256032	9.31804739942535	-12.1621025106161	1.45948010607303	8.58261031652042	4.85604011790147
TTAACCAAGGGTGGAT-6	B naive	1	B.Naive	2	#F26439	-2.03597325765642	-11.0527783099356	10.4610947658416	-2.53781700620666	1.14063401015109	-11.0487981446212	4.7419340088422	-8.43371427281508
CGTAACCCAACTAGCC-6	CD4 Naive	0.717898334932691	T.CD4.Naive	4	#81D08B	4.05106835878339	3.60827677810762	-5.73566016656199	1.80854665746674	0.622407565429871	3.06317609472812	-5.63735275721005	4.98367082850328
GGCAAATCAGTAGGAT-6	B naive	0.925856790155784	B.Naive	2	#F26439	-1.99343580686602	-9.05463702117827	9.85129633444509	-3.51586545000092	0.470479170396988	-12.2793212540573	6.83462018514225	-8.28771436436781
ATGCTTAAGCACTAGT-6	B naive	0.959167407833582	B.Naive	2	#F26439	-2.71894354307207	-8.41402251159575	9.62669840353689	-2.76329172143951	-0.0674021890609816	-12.6340232499069	7.37263793492863	-8.41874063237318
GCTCGATCAGGTCCTG-6	CD14 Mono	0.729395036564169	Mono.CD14	11	#B973FF	-10.5610103079036	2.50218074882601	3.88773766058645	8.73765074720367	-12.2920167943686	0.303692697721136	9.38012523198673	4.76108228937975
CGTGCACAGGCCCAGT-6	CD4 TEM	0.48931311057692	T.CD4.Memory	5	#009444	-0.254471666450828	6.40027182663057	-2.53855714303294	-5.60574496278778	1.32357783110446	-0.564226337534773	-4.1740177199786	-0.853517772990554
AGAACCAAGGAGCAAC-6	CD4 TCM	0.848710724639888	T.CD4.Memory	5	#009444	2.14922159231153	3.89582722747896	-6.81819591027537	1.31423151006683	0.98217685015506	2.36118692083896	-5.01603680109432	4.01769387499681
AAGGATTAGCCTCTGT-6	CD14 Mono	0.986841587279702	Mono.CD14	11	#B973FF	-12.5325459905818	1.17453348005388	3.28909960287771	7.77245795240387	-11.4766176244467	-1.10130524711071	10.7094919159467	2.88638794199815
TACGGATTCCTAAATG-6	CD4 TCM	0.861357750220479	T.CD4.Memory	5	#009444	1.31324356115308	4.05890482032869	-4.08199367028514	0.913236374759521	3.26311392576999	1.99717610998691	-3.4748993442004	3.77342259661546
CAGCAAGCAGGCATGA-6	B naive	0.703478126725578	B.Naive	2	#F26439	-1.97431058370623	-10.0512982073965	11.3085898448821	-3.64777815828339	-2.15321021287137	-10.9561925538009	6.23589200521061	-10.4467281125368
TATCCAGCACAGAACG-6	CD4 Naive	0.550685580217707	T.CD4.Naive	4	#81D08B	3.94325237787214	3.63000219429109	-6.82842645150462	1.426306123638	0.761401245907013	3.04754942579807	-5.54632549738339	5.20965158717027
CCAAACCCAACACTTG-6	B naive	0.914448479690468	B.Naive	2	#F26439	-2.66343707525286	-11.528513020629	10.3597296764251	-2.60980439672485	0.789739678219025	-11.3392081864303	5.0800163223798	-8.6018584988893
ACTTGTCGTGGTTCTT-6	B naive	0.792756727504312	B.Naive	2	#F26439	-1.30103249036822	-9.15306860839751	10.5865115215178	-3.50168192873016	1.44139058382816	-12.5312381394333	6.53805179143497	-7.71285188420424
CAGCCAATCTCGACCT-6	B naive	0.77085495688471	B.Naive	2	#F26439	-1.20550221883807	-11.8109608355704	10.1380824138518	-4.66193163881317	-0.0969973257034376	-10.433783114714	5.02893418813297	-9.29575669987807
GTGTTACAGTTAGACC-6	CD4 TCM	0.587265406595812	T.CD4.Memory	5	#009444	0.332892593656451	6.4112657841501	-3.955076308072	-1.25146297106758	0.1373743960411	-1.1265956170982	-5.36195831751278	-0.196441622811645
TATGGCCCAAGGCCAA-6	CD4 TCM	0.782179557689964	T.CD4.Memory	5	#009444	-1.75632543050799	4.30554645622347	-3.4023054550294	0.879983777904358	1.04396433623142	0.0744752280289062	-5.16776829218319	1.7942231871306
GTCAGGCTCGGTTTGG-6	CD14 Mono	0.981721413930333	Mono.CD14	11	#B973FF	-10.1819447942928	1.05400376880739	3.51402130621633	8.63026034345611	-12.4834802648275	0.590250193315161	8.67555636907169	3.82414734141222
GCCCGTTGTAACTACG-6	B naive	0.661880758508752	B.Naive	2	#F26439	-1.57341343843493	-10.3786717120352	11.0546416332122	-4.31486499795929	1.74137539656467	-11.3109870560592	5.33184976125309	-8.04124677403578
TCAGTAATCCTTGCAC-6	B naive	0.803016459210256	B.Naive	2	#F26439	-1.10473484479937	-10.5657005969229	10.2808293392058	-2.87800419816986	0.156387338951294	-11.7297149308151	5.98978299642155	-8.98082006199965
GATCGCTCAAGACTCC-6	B naive	0.81435800131867	B.Naive	2	#F26439	-0.695605105991691	-10.3976946536246	10.9098633815642	-4.46893895158783	0.796900639846985	-12.4665599472946	6.02907771611759	-8.49259126408705
CGCACAATCCGCCTCA-6	CD8 TCM	0.39906529206645	T.CD8.Effector	7	#1B75BC	-0.291254348392814	6.17482321823213	-1.52609285813609	-6.34357131013885	1.61971516402072	-0.286600709719049	-4.23574667429379	-1.09361374600539
AAACCGCGTCACGAAC-6	B naive	1	B.Naive	2	#F26439	-2.21663135969195	-8.40227991973784	10.1729735423919	-4.36314261446014	1.20373530180759	-12.7956672318405	7.30888337636539	-7.75941455586562
AGCTTTAAGCATGTCG-6	B naive	1	B.Naive	2	#F26439	-2.36328525030169	-9.75888926422026	10.3778399516936	-3.17154396066681	-1.66668348519498	-11.3446679718917	6.35307187581608	-9.90305078251967
TTGTTTGGTGCGCGTA-6	B memory	1	B.Activated	3	#992E46	1.11918836152998	-9.54973990356352	8.74614038962087	-4.76840317735687	1.4332957962305	-9.16585499123989	5.9126727058942	-5.69008052571425
GTGTCCAAGGCGGGTA-6	B naive	0.915218487531904	B.Naive	2	#F26439	-1.90730208837542	-8.72932536041167	10.131666093051	-4.1373142052652	-0.841371645614441	-13.1276660569137	7.37624234700748	-8.57732618077406
TCGCGCACATTAGCCA-6	B naive	0.987186426721304	B.Naive	2	#F26439	-2.37203235113177	-9.03677088653471	9.66698637503347	-4.41195881853119	1.08367569239444	-12.9704013474411	7.16031331563541	-7.9098247311891
CTCATGCTCATTGTTC-6	CD14 Mono	0.989623167304704	Mono.CD14	11	#B973FF	-10.6528644033626	0.824862295037248	3.73345079916677	8.53758036603912	-12.5002620717733	-1.00901734904705	9.64986438298771	3.85579263941637
CTTCGCGTCCTCCATA-6	MAIT	0.995719662657036	T.CD8.Effector	7	#1B75BC	-2.45016593420061	7.97144978607271	-2.17284318906108	-4.79712999353424	-0.231573646351631	-2.71810084657131	-6.86641722177914	-1.66980016453871
GACATAGAGTCTTGAA-6	B naive	0.946186668377604	B.Naive	2	#F26439	-2.56683511220965	-12.1739807788077	10.211804299533	-3.22499621400848	2.38037867338962	-10.6452108033126	4.44272536778995	-7.73917711003432
TCTAGCGAGGCGGGTA-6	CD14 Mono	0.855502645867789	Mono.CD14	11	#B973FF	-11.0238704153255	3.05888383949373	4.09793844717702	8.75938117017731	-12.6659200689047	-0.299631894392358	9.98829478765079	4.771810171765
TCCTCTAAGGCACAGG-6	B naive	0.601492341114844	B.Naive	2	#F26439	-1.40685517274889	-9.63677126800444	10.035212426364	-2.88309062013641	2.00521940977878	-11.8437982209152	5.93566436315128	-7.50595939381728
ACGAGTAAGTAACGAG-6	CD14 Mono	0.622990238029389	Mono.CD14	11	#B973FF	-11.1710309454158	2.68971293533418	4.34831371802053	8.97243010511383	-12.1433389684408	-0.579935521644937	9.97427196050236	4.65574228541246
CTTGAACAGCATCCAG-6	CD14 Mono	0.750876152382778	Mono.CD14	11	#B973FF	-11.4422292181209	3.05181401336763	2.59950247305593	8.21277033796295	-12.0275991460531	0.162048041062964	10.1821300461347	4.62890827433458
GGAACCTGTTCATTTG-6	CD4 TCM	0.465241946838667	T.CD4.Memory	5	#009444	1.93773632562605	4.07143872345064	-4.47868880730906	1.57521974554047	1.17999965937442	2.26679700537266	-5.24131851648739	4.49056303278795
TAAGCTGGTTTGAGCA-6	CD16 Mono	1	Mono.CD16	12	#E680FF	-7.35152954542193	1.44764285648439	6.09863272207937	10.6187676142691	-10.8172538778036	2.92254894896091	6.87048644567081	6.37296020762315
GTTTCAGCAGCTAACC-6	B naive	0.976767340122588	B.Naive	2	#F26439	-1.80131883108172	-9.75463110839751	11.4619645168181	-4.30317295084015	0.225384394243424	-11.6183438904709	6.11011189961979	-8.5808509610475
CCGCTAGCATAATTGC-6	CD14 Mono	1	Mono.CD14	11	#B973FF	-10.9908265539363	-0.473270124548933	3.99968138235769	8.28082167615875	-11.203596880123	0.51335138006748	8.96802730107853	3.79196417109361
TCCTCTAAGCAGGTTT-6	CD14 Mono	0.725188925995584	Mono.CD14	11	#B973FF	-9.24564165555987	1.46234529579256	4.97864809530935	9.64733016004547	-11.9442079564779	1.9190854422623	7.90721244359562	5.21681511179796
CATAATGTCTCACATT-6	CD14 Mono	1	Mono.CD14	11	#B973FF	-10.7737388082698	0.744114631062486	3.24894180792531	8.55945574750885	-13.2800252935141	-0.132227063936578	9.1093656494672	3.52062999979845
GACTAATGTAAACAAG-6	CD4 TCM	0.962836038526865	T.CD4.Memory	5	#009444	-1.63561303102526	5.91800301635835	-4.88952788811961	0.359308953189697	0.652668307140534	-0.830278188747751	-4.92552214121273	0.745223221939713
ATTACCCGTTGAGCCG-6	B naive	0.505601725868434	B.Naive	2	#F26439	-0.631396658058494	-10.6122446719351	10.4096087505218	-2.9884077359201	-1.24046902863675	-11.4098239548629	6.08556718373844	-9.6724561475099
GGCTGAGAGACACCGC-6	CD4 TEM	0.455920119410458	T.CD4.Memory	5	#009444	-0.512764460678428	7.07349246109102	-4.3305703113679	-0.849279410820514	-0.259366874977882	-0.332698062819826	-4.88221340631893	0.397344482701928
ACCTGGATCAAACCGT-6	CD4 TCM	0.606949804795932	T.CD4.Memory	5	#009444	4.13473396814314	3.74709218109224	-3.33288082581797	1.36831557264313	0.988910506084625	2.83258742018284	-5.23827152704647	4.6997567393004
GAACACAAGGAGGTTA-6	B naive	0.736044364079228	B.Naive	2	#F26439	-2.66177362882647	-8.63930613433745	9.99417486685476	-3.60792673120514	1.97084409983463	-12.6995807297653	7.18627423787662	-7.60066831334242
TCCTCTAAGATTCCTT-6	CD14 Mono	0.938259698141	Mono.CD14	11	#B973FF	-9.27016348325762	0.878642254715898	4.12096491354665	9.0981320094107	-11.6919668218344	1.15621656103672	7.94836158299992	4.57939207331529
AATCGCCCACCTGTAA-6	CD14 Mono	1	Mono.CD14	11	#B973FF	-11.078942246075	1.80076568687532	2.88567939299306	7.91185175886139	-12.9282081624716	-1.20793157891689	10.1796743347699	3.65685689226976
TTAAGCCAGTTATCTC-6	B naive	0.984888914993724	B.Naive	2	#F26439	-1.8519873090938	-9.99299246704008	10.3924616863128	-4.11669028291718	-1.30365388600522	-11.1264377243942	6.23754376912662	-9.66304242833266
TATCGAGGTATTGGAT-6	CD14 Mono	0.891035650064513	Mono.CD14	11	#B973FF	-10.639281220074	1.83604710662935	3.46924248236379	8.52706229200348	-10.7188127538412	-0.173363805574762	9.8820764496381	4.2343174196898
CACTTAAAGGCTTAGT-6	B naive	0.951617108948997	B.Naive	2	#F26439	-1.10176569902453	-9.44269663726713	9.92219915884695	-3.72496378908173	0.297466317728226	-11.4395738251632	6.01677674794743	-7.9590305112184
TAGGGTTTCATTGTTC-6	CD8 TEM	0.528759663929792	T.CD8.Effector	7	#1B75BC	1.40552752531019	8.30551951492403	-2.44962200623789	-5.91992152223602	-1.18255655972653	2.23096007032932	-4.33188801264217	-2.47711122258314
GTAAGCAAGTAAAGGT-6	CD4 TCM	0.877159292501633	T.CD4.Memory	5	#009444	-1.01303739034685	5.24654810989473	-4.46793612939158	0.0417019080160521	1.0320894220621	1.02129787130894	-4.77130680536678	1.57163262144914
CCGCTTAGTTACGCGG-6	B naive	1	B.Naive	2	#F26439	-2.23813862287554	-11.9048767749014	11.4948557903167	-4.0578452397348	-2.26052050797635	-11.5685115464157	6.67691583180973	-10.4453519604982
CTTAAGGGTACTTCAC-6	B naive	0.772898231359724	B.Naive	2	#F26439	-1.55036038839373	-9.57126814758208	11.5100649883147	-4.41989720354095	0.805034468486969	-11.5830979950851	6.18570441747257	-8.11749780400404
GGCTAGTGTGCTCACC-6	CD4 Naive	0.712522144392294	T.CD4.Naive	4	#81D08B	3.78853135621992	2.84588139618013	-5.52608832818308	1.85040866842255	1.4161443212778	3.25235980673374	-5.11417370294979	5.16615783945909
GGAACCTGTTAGCAGC-6	B naive	0.955128734921192	B.Naive	2	#F26439	-2.71621984922442	-8.66715342437651	10.4671877910491	-3.05807149896637	1.26610369475192	-13.0609241135543	7.21332187200138	-7.71130407078871
GTTTCAGCATTAAGTC-6	CD4 Naive	0.716287703390754	T.CD4.Naive	4	#81D08B	4.18716865098921	3.7532600697336	-5.52502355080882	2.10358178129181	1.43236751349277	2.60977476759495	-5.01283913111141	4.75738775507799
CATCACACAGCTTAGC-6	B naive	0.710067649466382	B.Naive	2	#F26439	-2.7503768869594	-7.66576487457182	10.0688771297332	-4.24105847368256	-1.30748682229214	-13.1994214661544	8.1811429932172	-8.68678415043959
TGGCTTTGTTCATCTA-6	CD14 Mono	0.679919355257998	Mono.CD14	11	#B973FF	-11.6577386327938	2.81026809776399	2.83584490317067	8.09368884077057	-10.9228456517904	-0.570843980473863	10.5485708191449	3.98996770159593
TAGTAACGTTACTTGC-6	B naive	0.986094399294662	B.Naive	2	#F26439	-0.953364915485709	-11.1190758410635	10.0598534633513	-3.52319491395966	-0.105720130190189	-10.6573291428512	5.53419513249943	-9.01616800053725
ACCATAATCTGCAAAC-6	CD14 Mono	0.983104354970473	Mono.CD14	11	#B973FF	-12.0425195165828	0.617109143382051	2.32049861448964	7.78120028486237	-12.853794862911	-1.4021340020126	10.3320743515546	2.8087826945006
CGCATATAGTCACCAG-6	CD14 Mono	0.982925670830232	Mono.CD14	11	#B973FF	-10.7888154455379	1.16656195486162	3.81416788595876	8.13862692823395	-12.9158285161703	-0.756211639208185	9.41943473363468	3.45524370447984
TTATGCGCATAGCGAG-6	CD14 Mono	0.865205954383071	Mono.CD14	11	#B973FF	-8.89122194730791	0.534139537459352	5.01772585409841	9.7606829356192	-11.8152587911337	2.23042935057224	7.6441614105756	4.93818485514513
GAGCGATAGGTCCTAG-6	CD4 TCM	0.978209737266639	T.CD4.Memory	5	#009444	-1.59809452974352	4.66647856796358	-4.24140843850413	0.202693576717224	0.855951438263123	-0.238142222923624	-4.96450262522152	1.40566396490923
GCTCTGTTCCCTCTAA-6	B naive	0.919984726807746	B.Naive	2	#F26439	-2.17593259298357	-11.6698370639029	10.5174750377532	-3.47829401979462	1.63604290278262	-11.1960807450241	5.00941342855045	-8.23541295750746
CTTAATGAGCTAATCA-6	CD14 Mono	0.962246203330158	Mono.CD14	11	#B973FF	-11.2164229818538	1.46138160789583	3.42280235785207	8.5360907267569	-11.0797651311606	0.869490086274756	8.97778720403263	4.35321771876207
GTAGCCATCGCATTAA-6	CD4 Naive	0.527889164480398	T.CD4.Naive	4	#81D08B	4.28698068178144	2.89608162010286	-1.00165668231288	-7.45265734682098	2.43049187453098	5.99106210394443	-3.99484496569088	5.37991583124986
ATTTGCAAGCCTTAAA-6	NK	0.639756524675387	NK	9	#8DC63F	11.9207649759099	-5.40651423370268	3.95477095144948	1.2454401206015	0.988998601749604	12.6466497771317	-0.867658488506585	-11.4272359631837
GAGCTGCTCCCGCATT-6	CD8 TEM	0.618782315287101	T.CD8.Effector	7	#1B75BC	11.9339066079899	-3.96922642623808	4.58770981329641	0.65075098981842	-2.25587754456692	4.68658679647983	-2.52334123110226	-10.8908771298707
GAGGCCTTCTTACTCG-6	CD14 Mono	0.939209680900777	Mono.CD14	11	#B973FF	-10.6464738317684	1.13598429525469	3.11842217940053	8.3541420649527	-12.7079847356527	-0.848761887115823	9.59510154271671	3.832756397885
TCAAGGTTCGTTAGTA-6	CD4 TEM	0.51992884142264	T.CD4.Memory	5	#009444	-0.313747532005637	5.33736413086031	-3.73375019532481	0.96850549688324	1.22702057154483	0.479310332971228	-4.71136980509213	1.16609257237306
GGTCTTTGTACGCGCA-6	CD4 Naive	0.94722670354549	T.CD4.Naive	4	#81D08B	5.25453429735151	2.40408485496614	-5.06992301446238	1.88138472547516	1.44853789599246	3.10858911200107	-5.2215292975848	5.37757026926866
AGCTTAATCATTATGG-6	CD4 TCM	0.697444054856827	T.CD4.Memory	5	#009444	-0.315963334675162	5.36739819610689	-4.24202522736827	-0.00690132865921034	2.33868355543918	0.949108421044958	-3.7493567988818	1.9256951786696
CCAAACCCATAGCGAG-6	CD14 Mono	0.888960717614879	Mono.CD14	11	#B973FF	-11.4214000173763	0.830852591639498	2.20759001272878	8.03909766187653	-12.4779994985312	-0.290782288474428	9.67235106969425	3.47861039416185
CTACAACAGCTGTAAC-6	CD8 Naive	0.543574984623543	T.CD8.Naive	6	#76ACD7	4.61342673814741	1.86702459419344	-2.31954225999156	-6.50218451509491	2.11279601843662	1.65292757673801	-6.07015495752743	3.50637972132555
ATTCGTTTCATCCTGC-6	CD14 Mono	0.989827808081152	Mono.CD14	11	#B973FF	-8.54340643369707	0.763884836083391	5.15352669256887	9.82341277112945	-11.3777816793173	2.59861582441868	7.36841697240421	5.37874090449205
CCTGAGTCATTGCGAC-6	B naive	0.632890195131747	B.Naive	2	#F26439	-2.43291491949114	-7.4106975260916	10.4637583782073	-5.04604828844086	0.0566680529863283	-13.4730477936691	8.13519973302433	-8.1376022122682
GGCCAACTCACCATTT-6	CD4 TCM	0.571902155412591	T.CD4.Memory	5	#009444	0.0457957915112084	3.61329095924471	-4.05676636201182	0.00390403976425158	1.15920240671939	1.04395395441593	-4.76004820322445	2.59752094523302
CCAAATCAGTGCTGTG-6	B intermediate	0.643175328644509	B.Activated	3	#992E46	-1.87797183477434	-9.16976363098051	10.5914258052703	-4.91766036043182	1.02127320559329	-12.652403415007	6.71629256749699	-7.67203510029921
GGGTTATTCTATTGTC-6	CD4 TCM	0.903417758218762	T.CD4.Memory	5	#009444	-1.14216632329974	4.42840617263887	-3.98368272286692	0.433327073955383	0.763396928623383	0.765446125703467	-5.07113342737606	1.83880114333025
TTGCTTAGTTATCGAG-6	B naive	1	B.Naive	2	#F26439	-2.47587627851519	-9.38664061462309	10.4019879390593	-4.15466654787079	0.895649800613587	-12.0699477799362	6.67718190694401	-8.21198690159926
ATTATGGTCAGGAACA-6	CD14 Mono	0.839444349719386	Mono.CD14	11	#B973FF	-11.0625256963924	2.81413739288423	4.02216759222707	8.70386301984772	-12.6427515050619	0.455885647969855	9.79605216527531	4.56349909083238
GGCGCTAGTTGAAGCC-6	CD14 Mono	0.991568419523268	Mono.CD14	11	#B973FF	-12.2132663198665	0.695126169568041	3.36383762854299	8.48000609388336	-12.6250608464926	-1.95434743241726	10.5678779556806	3.15415465609422
CCCAGTTTCTCAATTC-6	CD4 Naive	0.952688200298295	T.CD4.Naive	4	#81D08B	5.25508981264082	2.94488328064058	-7.34898099404612	2.19029414167389	0.891490767315094	2.95553511305393	-5.65155392145565	4.90938198344103
CCTCCTCTCTTTGACT-6	B naive	0.960912529536481	B.Naive	2	#F26439	-2.64682311498675	-10.2220507327261	10.6157721568938	-3.18295968065277	-1.05765013901883	-11.5199962265915	6.40700072789738	-9.46897161229262
TGACCTTGTCCTCCAA-6	B naive	0.714536520442688	B.Naive	2	#F26439	-0.747155255909293	-11.2819376650992	11.2349127818938	-3.28864014635101	-0.0435981540232256	-10.6188474305099	5.34757012868473	-9.12991559727797
TGTCCTGGTCCTTCAG-6	B naive	0.959307334149364	B.Naive	2	#F26439	-2.77495831930193	-8.60558421050932	10.6879967738982	-3.81094325075165	-0.572314014121826	-12.8531089432663	7.47794885182926	-8.79514157994398
AGTCAAGAGCACAGGG-6	CD4 TCM	0.854464163596031	T.CD4.Memory	5	#009444	-1.4758567281917	4.67158978546236	-3.96803531152049	0.369252796077576	0.610362420395081	-0.0926079757636659	-4.94789009546688	1.40230965391985
GCAAACAAGGAAGTAT-6	B naive	0.883122834365756	B.Naive	2	#F26439	-1.22534198247942	-11.6663990679922	10.6772412349578	-3.11500394830719	1.69787449629611	-12.0175881989425	5.37987441564152	-7.67631757481703
TATGGGCGTTTAGCGA-6	CD14 Mono	0.894021476561627	Mono.CD14	11	#B973FF	-9.66764540159258	-0.041371500844023	4.48058500784597	9.32193552961334	-12.3207147618979	1.0827304713303	8.08834762120792	4.02898084895006
GAAGTGATCGCACACA-6	B naive	0.889669590195249	B.Naive	2	#F26439	-2.45493525945696	-12.2684870425406	9.69722261923513	-4.05611718187347	-0.802781750842865	-10.4133096344894	5.03561372304508	-9.81108224614271
TAGGGTTTCGTTAGCG-6	CD14 Mono	0.98498240297347	Mono.CD14	11	#B973FF	-11.8681830831722	1.98720675075624	3.53768339651784	8.11000239362701	-12.6134775182455	-2.28664499597012	10.921482272392	3.7379385210692
CAAGAACCAACTAGAA-6	B naive	1	B.Naive	2	#F26439	-1.98701352560076	-10.4813776675406	10.0009898235198	-4.11660039911285	1.41435308249301	-11.4326205857223	5.581225581413	-8.203851106006
CTGTTGGAGTTAGGCT-6	CD8 TEM	0.845534166669639	T.CD8.Effector	7	#1B75BC	1.15535556591001	8.19563048446748	-2.01351329785624	-5.56415617952362	-1.82107918469601	2.48585885687412	-4.69307117914608	-2.46191418393263
TTGCGAGTCGCACACA-6	B intermediate	0.74082261872067	B.Activated	3	#992E46	0.78660433805433	-8.61319548522856	9.15937700766286	-5.69402945528046	1.99966473372287	-9.00646549539028	6.54997272039005	-5.18852174504408
ACTGAATGTGCTAGCG-6	CD14 Mono	1	Mono.CD14	11	#B973FF	-12.021210617657	-0.231238431090376	3.31221452254018	8.10573660840973	-11.6890323659628	-0.90833515004574	10.0904399826581	2.64114486948839
TGCACTTGTAACCACA-6	B naive	0.821600233133144	B.Naive	2	#F26439	-1.78898043119463	-10.0534182254019	10.8087195445891	-4.87618458757416	1.85561544688052	-11.4981914170211	5.71380395436832	-7.6373866818727
CTGCTACTCTCACTAT-6	B naive	0.913122054449848	B.Naive	2	#F26439	-2.9964341589168	-9.77465254699614	10.0975312282439	-2.92600882539764	1.20924193651981	-12.6776328690475	6.63023824239323	-8.03715646489271
TTGTCAAAGCTTAGTA-6	B naive	1	B.Naive	2	#F26439	-1.25447422945055	-10.9176302615347	11.048211960971	-4.06106341371552	1.24366528780765	-10.6471391327804	4.82650918508121	-8.37497842534193
CCTTCGTAGTAACCAC-6	B memory	0.515021062987444	B.Activated	3	#992E46	-1.07118398630175	-11.2866640750113	11.2295760204192	-4.52962625513092	0.0919862935096666	-10.8071094162887	5.46797246480534	-8.89654481633314
AGAGGATGTGTAACCA-6	CD8 TEM	0.65674760683612	T.CD8.Effector	7	#1B75BC	1.9207450679585	8.30678456390474	-2.74250826340953	-5.33232796678558	-1.80133764950925	2.56892150564731	-4.32296925043514	-3.26941621525893
TGTTCATTCATTAGCA-6	CD14 Mono	0.68258650191833	Mono.CD14	11	#B973FF	-11.8382253118709	2.18892257774446	3.20399418371877	8.23083579053863	-12.1797473928183	-1.6555234797424	10.7384473755414	4.43777811304918
CAAACCGTCCTCCCTC-6	B naive	0.965078638824774	B.Naive	2	#F26439	-0.708415455456107	-11.1408777896109	11.1727503826018	-4.79299295434967	-1.45858721940213	-10.7951179154342	5.97112721944401	-9.64173734410414
CATCGCTTCCGGTATG-6	CD4 TCM	0.944945437902886	T.CD4.Memory	5	#009444	-1.3734706112102	6.17630475128267	-5.4588719318513	0.972714300060119	1.09154255183048	-0.684596911830293	-4.34108477091244	0.760462281864793
ATATGCATCATTACGA-6	NK	1	NK	9	#8DC63F	12.1159878305241	-4.778266018981	3.94734659689626	0.997882957362976	-0.247731675788696	11.4712986342484	-2.41708045458248	-11.4357560895265
AACAAGCCATGGAGGC-6	CD4 Naive	0.93136316417609	T.CD4.Naive	4	#81D08B	5.29204946077314	2.56298487747286	-8.04776057702342	2.59313117971405	4.00695628912753	3.53763097448887	-3.16319709276608	5.7442370630919
TCCTTCAAGAGGAGTC-6	B naive	0.884200808701373	B.Naive	2	#F26439	-2.47400564634356	-8.08622271453764	10.077846436679	-4.57775223741547	0.893208692386811	-13.4246631272262	7.78279466176578	-7.75122964604506
TTCAGGTAGCATTATG-6	CD4 TCM	0.856535225840099	T.CD4.Memory	5	#009444	-0.757872886295646	7.16081755722139	-2.99538740617076	1.44723426809296	0.415236095503037	0.0428962699943908	-4.66015034174374	0.560829696816117
CAGAACCGTCCCGAAG-6	B naive	1	B.Naive	2	#F26439	-2.1598543592647	-12.0620585147085	10.1379450847503	-5.17100537309662	1.67418141157932	-10.7666154511398	4.94752091909	-8.1955331586183
GTCGAGGAGGGACGCA-6	CD8 TEM	0.945857656458808	T.CD8.Effector	7	#1B75BC	1.53508358514753	7.74330561721895	-1.06541022759715	-6.69601357469574	-0.659974624797638	1.04891401453556	-5.0393422172015	-1.41246068699965
CTAATCCGTCATAACG-6	B naive	0.932619711576521	B.Naive	2	#F26439	-1.95270795309099	-11.2582245532217	10.3475426723357	-2.76123798379913	0.233558008983795	-11.3564572937912	5.29817361379215	-9.05316007359633
AAAGGACGTAACGGGA-6	CD14 Mono	0.938214439183879	Mono.CD14	11	#B973FF	-11.1231431432918	1.13837503755663	3.47158375281057	8.44592558851227	-12.4194124242514	-0.131776065391885	9.5908691361005	4.11378109232774
GGTGTGACAATGAGGT-6	MAIT	0.919045911539452	T.CD8.Effector	7	#1B75BC	-2.73578757726702	8.20542662704561	-1.69897553426066	-4.88578951845184	0.0032380005121872	-3.07776171044766	-7.02793245768002	-1.81377017720351
CTAATAGTCATGCGTG-6	CD4 Naive	0.972305068350797	T.CD4.Naive	4	#81D08B	4.96714168107954	3.04826396072481	-7.50170573693553	2.01592885961517	3.52778525145358	3.57044833822788	-3.6650119349902	6.06279194132677
TCCTTGCAGGATGATG-6	NK	1	NK	9	#8DC63F	13.0890417627141	-5.00701577102568	4.52732697027883	0.402877206706848	-0.0341358887254551	10.6831821791703	-1.82903318857601	-10.7761815808595
CGAAATGAGGGCTAAA-6	CD14 Mono	0.982603869129238	Mono.CD14	11	#B973FF	-9.81511492216143	0.700826549178102	4.00247946280202	8.67902838697418	-12.9522932073324	0.918292342858923	8.43738193059513	3.92458474413744
GCCTCAAAGGACGTAA-6	B naive	0.918007640789644	B.Naive	2	#F26439	-2.95286292516741	-9.05733782684233	10.1900834133025	-2.64143538961426	0.695710013225739	-11.5986419327682	6.2931658699567	-8.32224977238783
TGGCTTTGTGCAATGC-6	CD14 Mono	0.793962496658798	Mono.CD14	11	#B973FF	-10.5562667318538	1.71520894134615	4.05260553854665	8.66221796979889	-10.8038623830526	-0.0691905327266328	8.97843188787052	4.13867270724168
TAATTGCCAGCAACCT-6	B naive	0.861087905857908	B.Naive	2	#F26439	-2.10402507268938	-8.95616156494047	10.6735028316375	-4.40836632738129	0.953243027046387	-13.0146384842819	7.10285586858341	-7.86256444676527
TTCAACCGTGAGCAAG-6	CD14 Mono	0.975775808068737	Mono.CD14	11	#B973FF	-10.4249801107601	1.39948528373812	4.02708139914235	9.55656325330719	-12.6698864003866	-0.0873728998130433	9.02771873021671	4.46668255106798
ATGATGACATGGCCTG-6	CD4 TCM	0.957852931760845	T.CD4.Memory	5	#009444	-1.75328773939165	5.57707589233492	-3.87499079209605	0.630802984142151	1.14849526675052	-0.779525250954019	-4.74414616083553	1.25112604872575
ACCGAAGCAATTGAAG-6	B naive	0.573614335966061	B.Naive	2	#F26439	-1.02411324464831	-9.86680991088774	10.9985722591277	-4.59818590173737	1.89345354826755	-11.8801570542282	5.90744800115177	-7.57539451344618
AGTAGCTTCGTTACTT-6	CD14 Mono	0.966685655868757	Mono.CD14	11	#B973FF	-10.7718085714534	2.06580238903139	4.18045464056692	8.9646156977652	-11.7100961705893	-0.741534084839212	9.74335021520206	4.10158073679796
GCCAATTAGGCGTAAA-6	B naive	0.803400229762222	B.Naive	2	#F26439	-1.38891179048571	-11.9045239154043	10.9455021907683	-3.80769312868134	0.367605904653732	-11.0612493164962	5.05731982732365	-8.72500932438978
TTAGGCCCATCCCTCA-6	CD14 Mono	0.981860874519236	Mono.CD14	11	#B973FF	-11.826838440533	1.30870383346651	3.45694914358816	8.70155131330475	-13.2270086309164	-0.954276234669077	9.94423408055851	3.4505006052672
TGAGGAGGTACCAGGT-6	CD4 TEM	0.34779622087699	T.CD4.Memory	5	#009444	1.18414305961576	7.07341616714571	-2.89058169823924	-5.78852713594452	0.213642517641251	-0.742881567043649	-4.17270164942196	-1.71613860352644
GCCAATTAGAACCTAC-6	B naive	0.915386926586695	B.Naive	2	#F26439	-1.67465288126025	-11.9796143237295	10.0312251140471	-2.9052311230661	1.22324664385623	-11.6815534241623	4.91970939183781	-8.39733922703871
TTCAGTTTCCTGCGAA-6	CD14 Mono	0.723648968622953	Mono.CD14	11	#B973FF	-10.5126494833187	1.40498929584596	3.37052050131521	7.77883898725494	-11.7095687886923	-0.180459261698114	9.51582068944523	4.18222987429491
CCCAGTTTCGCGACAC-6	CD14 Mono	0.76291868272316	Mono.CD14	11	#B973FF	-11.3175687261775	2.6547321614084	4.69141569632253	9.31043993940338	-11.9243705770224	1.60348409338535	9.43036002660343	4.8061963297545
TATGAAGCAGACAAAC-6	CD4 TCM	0.525606380597822	T.CD4.Memory	5	#009444	4.284920745258	3.61686652267549	-4.01980742913523	2.10328351964935	1.19195980818576	3.06430739088596	-5.15617924189022	4.86411392466417
TTTGTGAAGGAAGCTA-6	CD14 Mono	0.711171034202062	Mono.CD14	11	#B973FF	-9.19437117063555	0.996027284508684	5.03839340704641	9.73302638044342	-11.571571161434	2.1873230330521	7.78440827870914	5.03702461497179
GCACGAACAGCTCATA-6	NK	1	NK	9	#8DC63F	12.7508431009099	-4.16885668670561	5.08048477667531	1.3566347311972	0.98228044302768	12.1664118163163	-1.2308135554736	-11.1546500943483
ACCAGGGAGTGAGCAA-6	CD14 Mono	0.975994273686275	Mono.CD14	11	#B973FF	-12.1301021047786	1.77654271686647	2.99094024199209	8.00410544385895	-12.4242694875448	-0.893021673721658	10.474707789665	3.80329382197252
GATGGACAGCAAGGAC-6	CD14 Mono	0.94500654028418	Mono.CD14	11	#B973FF	-11.4430112310604	3.37336319053743	3.7314414073821	8.16825949659332	-12.6769702932089	-2.56643110589443	11.1204425766523	4.0944317557036
AAAGCCCGTGTTTGCT-6	CD14 Mono	0.951549630433946	Mono.CD14	11	#B973FF	-11.8018493124202	0.508590766435602	2.73936405676565	8.0741537760733	-12.9191997548788	-1.37336379365383	9.9262773468549	3.20131218211046
CTAAGGTTCGGCTAGC-6	CD4 TCM	0.960104513992284	T.CD4.Memory	5	#009444	-0.60969168626818	7.70788996780489	-3.32993754845896	0.503417844676819	0.991122911289398	-0.535249654961216	-4.52858572458675	-0.0894708953679497
CCTCCTCTCCTTCGTA-6	MAIT	0.720948259391005	T.CD8.Effector	7	#1B75BC	-2.58285922491106	8.33152573669527	-1.81717953187266	-4.28875148782745	0.00667942555255147	-3.1112027771896	-6.80266600107601	-1.74384832604536
GGGCATGAGGTCAAAG-6	B naive	0.606064155937353	B.Naive	2	#F26439	-2.22187656843218	-8.68501669799712	10.4434241344329	-4.15327442178741	0.879879782512848	-12.5342536576217	7.13957900548527	-8.00561654790053
GTTACAGGTTTACTTG-6	B naive	0.971384527733759	B.Naive	2	#F26439	-1.41481060468706	-9.29165942108061	9.78255358236989	-2.99236333856598	-0.606618811771209	-11.6785722382492	6.60031098867008	-9.21498143895277
GAGAAACGTCGTTACT-6	CD8 Naive	0.327032233450963	T.CD8.Naive	6	#76ACD7	1.46399813211408	5.01770489776705	-0.540921420872599	-7.17927849779144	2.64767999441928	0.762073337274206	-3.6859908626025	-0.476810934382766
CCAACATAGGTACCGC-6	CD4 TCM	0.934504746903866	T.CD4.Memory	5	#009444	-0.364993042583793	5.44020598495577	-5.2382064769868	-0.660921623206291	-0.353697439119156	-0.0283915706103913	-5.54261141275814	1.14542561547151
CATTTGTTCAAGCCTG-6	B naive	1	B.Naive	2	#F26439	-2.79818553411516	-9.61967951690581	10.346982865512	-4.4467099953653	1.30990595610446	-12.9996953614181	6.63007373357365	-7.81268823369154
AGAAACTAGACAACAG-6	CD14 Mono	0.986660202905279	Mono.CD14	11	#B973FF	-11.2334927984432	0.755751007443407	3.86335936087331	8.03243147840485	-12.8171279927939	-1.65056747273861	10.1481277420575	3.42446982638231
CATCATAAGCCTGTTC-6	CD4 Naive	0.819265253444618	T.CD4.Naive	4	#81D08B	4.75192361391035	3.2875515755472	-4.7818790386323	2.19773327817902	1.66519577296085	3.17292851133884	-5.09722261881283	5.55274212138048
GTGTTACAGGTAAGGC-6	CD4 TCM	0.852044339501666	T.CD4.Memory	5	#009444	-1.12541503393206	5.19214766586397	-3.54710468751231	0.67067253103241	1.002585003689	0.14866107626499	-4.91381102060726	1.49455046431413
ATATGTCCACCACAAC-6	CD14 Mono	1	Mono.CD14	11	#B973FF	-11.7139949270442	1.30296009147737	3.93656673926076	8.87371527662262	-13.3597820302694	-0.745566935104715	9.6246358826215	3.64212763087145
CTATGAGGTCATTGTC-6	CD14 Mono	0.908266126899433	Mono.CD14	11	#B973FF	-11.2380790182308	2.4102265175638	3.79883232611379	8.89107310285553	-11.2920568486898	0.2102003686005	9.60995597386906	4.27327072398058
CTAATCTTCATGGTGT-6	CD8 TEM	0.919838769920215	T.CD8.Effector	7	#1B75BC	1.85405843770948	7.17902558410738	-0.784613282502085	-5.57685339937225	-0.992134740039642	0.678005992608679	-5.14882593607357	-1.22680747731337
AAAGGTTAGGCTGGCT-6	CD4 TCM	0.967239240910886	T.CD4.Memory	5	#009444	-1.237096376057	4.529351168519	-4.06075772744456	0.30608033647522	0.960720846965973	0.626029669480933	-5.10394554590633	1.9262348391234
CTCCTGAGTTTGTGGA-6	CD4 TCM	0.757716145133358	T.CD4.Memory	5	#009444	-0.382093734379142	6.54677479827974	-4.09760174256602	0.613237733745422	0.653088460281555	-0.325639054936754	-4.50571518396786	0.700800535839707
AGCTTAATCACTTTAC-6	CD14 Mono	0.93905848514518	Mono.CD14	11	#B973FF	-10.6960687109188	1.42048817241762	4.14988222616872	9.08453642835602	-12.987677385494	-0.0131908066695802	9.1447193100507	4.20397770182481
TCCATTGTCCTAGTCC-6	CD4 TCM	0.672582841587343	T.CD4.Memory	5	#009444	1.29477148569074	4.55754321182344	-7.11005076867381	2.65477001180634	2.43859095366306	0.757616101937903	-3.96959119295528	4.07208883540025
CTCCCTGAGTTTGCGG-6	B naive	0.674878079831004	B.Naive	2	#F26439	-0.811636037464469	-9.93785769378569	10.7605589916106	-3.65679252634064	0.754402230098908	-11.3945584900802	5.55675477529118	-7.90861928685316
GAGCTAGCATGCTTAG-6	B naive	0.645096325300025	B.Naive	2	#F26439	-1.31637162649187	-9.7979775134268	10.1979226161834	-2.59314764032379	1.19572801382846	-12.1109185822433	6.15730399632999	-8.18212926610121
GGGTTATTCACTTCAT-6	B naive	0.526512304386985	B.Naive	2	#F26439	-2.10600800001177	-9.75531012451079	10.213232903659	-3.15018165597931	0.209309230163758	-11.7344356186813	6.36605948949406	-8.65366780980238
AGCTTGGTCATTGCGG-6	NK	0.926476389840888	NK	9	#8DC63F	12.1009102395817	-4.82144028579619	4.40822687643728	0.949244136714783	-0.30847119300061	11.1373390547806	-2.5017433688586	-11.5050157330812
TGCACTTGTGTGAGGA-6	B naive	1	B.Naive	2	#F26439	-1.79891747915301	-11.734489506835	11.5033701946135	-4.01072228441254	-2.23932748048001	-10.863696635527	6.09990949178287	-10.5366348050416
CTCACAACAACATAAG-6	B naive	0.964802667230061	B.Naive	2	#F26439	-1.46018309080157	-11.2331124011221	10.2152279903289	-2.62095773706451	1.03193778784579	-11.3968053467697	5.5612871124799	-8.48832547886976
TCCCTCACACATGCTA-6	B naive	0.840898137467723	B.Naive	2	#F26439	-1.94816178762469	-10.6484575930777	11.0300082256194	-3.60120881090179	1.86689026148624	-11.2392840989059	5.41428536916325	-7.72138822301039
ACCAAGTTCCAGCACA-6	B naive	0.908054791076401	B.Naive	2	#F26439	-2.33855528318438	-11.9925623599234	10.8466357280608	-3.23157799730316	-1.42679445950681	-10.5550675995773	5.45741672063419	-10.0197891019166
GATAAAGGTTGTTCAC-6	CD8 TEM	0.949505780883937	T.CD8.Effector	7	#1B75BC	1.17952369964567	7.90611355865572	-1.80598446828166	-5.42007601747528	-1.55104320256406	1.89988869352878	-4.47646170114925	-1.92693460209975
GCCTGACAGGACTTAC-6	CD4 TCM	0.57625207501445	T.CD4.Memory	5	#009444	-2.03348106824908	6.52155440414522	-3.94466218453684	0.658190603160705	1.49018389971561	-0.705039576453554	-4.83025818323544	0.956070838135392
GGCGTTATCTCAATTC-6	NK	1	NK	9	#8DC63F	12.4171610406682	-5.38969809448149	3.62978115576467	1.19323765745148	1.25066680701083	12.7622846953446	-0.88837581133297	-11.3404668591798
CTCCTAATCTAATCAG-6	CD4 Naive	0.576054260504718	T.CD4.Naive	4	#81D08B	3.40795093095747	1.57902293766115	-5.77031239968577	2.42244755735382	4.08201761038608	2.42578214331211	-2.70221095537594	4.59588491694322
GCGGTTGGTTAGTACG-6	B naive	0.880719189515589	B.Naive	2	#F26439	-2.51478738271746	-11.8416624728384	10.4434413005706	-2.65016615877167	1.2320839861185	-10.6391378052658	4.5654727890546	-8.69714391453871
CTCATGCTCGCTAAGT-6	CD14 Mono	0.972733023122341	Mono.CD14	11	#B973FF	-11.2929038473323	1.81606286132906	3.13546481627187	7.68208014478668	-12.7503688832968	-0.237510667008745	9.76831454778263	3.76588022486559
AGTGGACAGTGCTGTG-6	MAIT	0.920743491464906	T.CD8.Effector	7	#1B75BC	-2.58782476865801	8.1205114659128	-1.95702418786326	-4.42499888429657	-0.588559975311096	-2.51591855363308	-7.06336622690609	-1.59792804940352
GATCAGTTCCAGGAAA-6	MAIT	0.859959393254289	T.CD8.Effector	7	#1B75BC	-2.92950386487994	8.09020417297456	-3.52139434319773	-1.1106275368692	1.06791300566501	-1.95151346997677	-6.44621639704159	-1.36494291051039
GCTAGCTCAGAGGGAG-6	CD4 TEM	0.346292955864189	T.CD4.Memory	5	#009444	-0.968785829181998	6.70623725021456	-3.52377328378001	0.468114848041382	0.481792102173035	-1.48109918908535	-5.04574184870174	-0.193682315188735
CTCGCTCCATCCGTAA-6	CD4 TCM	0.932673597499603	T.CD4.Memory	5	#009444	-0.686743087406486	7.05945532882784	-4.69726094704905	0.192508335018005	0.931192288711731	-0.170143277210581	-4.62998323893002	0.652057973307282
CCTTTAGTCTCGACCT-6	B naive	0.971667470530179	B.Naive	2	#F26439	-2.38535494291338	-10.4810114566031	10.4383496333953	-2.94415653238312	0.283355007484619	-11.846510470671	6.47162169957706	-8.67236173375258
TAGGCTTAGCATTTCT-6	B naive	0.950454323449705	B.Naive	2	#F26439	-2.57899875127825	-9.01828104888823	10.1688670207854	-4.15696943292633	1.32975251467532	-12.2556939728683	6.58126849675724	-8.02093732579359
GATAATCGTCCAAATG-6	CD4 Naive	1	T.CD4.Naive	4	#81D08B	5.35230689561811	2.42500393951509	-6.43473300439158	2.59282576551422	0.621891925647919	3.25483411474766	-5.81062059854916	4.96295702235094
AAGAATCAGAGGCTAA-6	B intermediate	0.599164865215761	B.Activated	3	#992E46	-0.388510412807792	-10.1204348269644	10.1098517467376	-3.85587728509918	0.378338615015213	-11.6055713303512	6.16590566182682	-8.75762212498793
CTTCTAAGTTCAAGCA-6	B intermediate	0.800226163676559	B.Activated	3	#992E46	1.18021433866468	-8.95301348602202	10.3882903148528	-4.79240024576202	1.72758598120517	-9.42051273660122	6.45824069524357	-5.96017921193251
GTACTGGTCCACCCTG-6	CD14 Mono	0.746734713350984	Mono.CD14	11	#B973FF	-10.9536942907527	1.62893586719606	3.54045072096547	8.54304587354645	-10.8669155141562	-0.229069263500559	10.0276519730146	4.41668474451891
CGTGGTTCATAGTCAT-6	B naive	1	B.Naive	2	#F26439	-2.48345274412188	-11.7093268099966	10.4605731059905	-3.52664864549652	0.411398748472397	-11.3772922165817	5.10100287938663	-9.14228093846449
CGGACCTAGGTAAGCA-6	CD14 Mono	0.969288999140337	Mono.CD14	11	#B973FF	-9.65690130674395	0.969981485253313	4.48530807989797	8.97941863050445	-12.0275705358236	1.47762614412845	8.17918128514835	4.49319088236681
CGTGGTTCAAACCTAT-6	B naive	0.390464806542802	B.Naive	2	#F26439	-0.661660260792106	-10.2470484439078	10.0017985393401	-4.65318191537872	1.10990018637485	-11.9297423966354	6.24778956914493	-7.86125982030043
GCTAGCCAGCACAGAA-6	CD14 Mono	0.784769815361381	Mono.CD14	11	#B973FF	-11.6181268163875	1.96976821983431	3.42763510245046	8.54214846601471	-12.3670738240927	-2.08642333821713	10.8294584229047	4.18548047320238
TAGCATATCTAAGTGC-6	B naive	0.981069245518898	B.Naive	2	#F26439	-2.67548746549639	-11.5814734164419	10.2960661937591	-2.69535971174255	-0.088062395736511	-11.1864085801071	5.1989128067548	-8.85573804600844
TTAATCGAGACAACGA-6	CD14 Mono	0.80039459608763	Mono.CD14	11	#B973FF	-9.52960199796709	1.53323965633486	3.60703650015554	7.76086413373932	-12.3415668508261	1.03245896025242	8.49370212102482	4.57898342387071
ATGCCTGAGCATGACT-6	CD14 Mono	0.875318927360112	Mono.CD14	11	#B973FF	-11.677104897137	3.12635510528658	3.08882179754934	8.50798403730377	-11.8580501577108	-2.19714170770107	10.8183700516278	4.34256613032213
GAGTGATCAATTAGCT-6	NK	0.721813695262052	NK	9	#8DC63F	11.4412451318547	-4.22039467727568	4.51843300360402	1.28290855398163	-1.38012545315915	11.1265777937943	-3.32312422251156	-11.8501447461427
TGGTGATTCGTTCACC-6	MAIT	0.934220605897166	T.CD8.Effector	7	#1B75BC	-2.87903089010271	8.04916852081392	-1.57315358620921	-4.27587974557892	-0.189472471758659	-2.79044276551663	-6.97749500727108	-1.73487949593672
TTGACATCATACTCCT-6	CD14 Mono	0.901714574497755	Mono.CD14	11	#B973FF	-11.2901334234432	1.36988001430605	2.08913627165517	7.91873251905426	-12.9468172094076	-2.02111452893673	10.4366533234174	2.97112381235948
AATTCGTCAGGACCTT-6	B naive	1	B.Naive	2	#F26439	-2.2606787153438	-7.69962317382719	9.86840048330984	-4.50911081323639	-0.0440511493235186	-12.9169908173507	7.4445764496381	-8.4616292737306
CGAATCTAGTCAGTAC-6	CD4 TCM	0.830331084710609	T.CD4.Memory	5	#009444	-0.530445701713889	7.15926640594576	-3.99941358071604	-0.42965814957634	0.3867790201456	-0.704821408552515	-4.66106873011044	0.361110059183747
AAGGAAGCAGGTATTT-6	CD14 Mono	0.974272027690971	Mono.CD14	11	#B973FF	-10.7165154882625	0.639838897829988	3.17343702810964	8.59218871107086	-12.6621397039145	0.205435573297156	9.17890471959659	3.92953693644395
TTGACATCACGGTACT-6	CD4 TCM	0.667053018016215	T.CD4.Memory	5	#009444	-0.707251615162223	7.23110955322359	-3.52953085404673	-0.876758256203089	-0.0478100007622793	-0.866637588304865	-5.10429745172909	0.140661483269841
CTCATCATCTCGCCTG-6	CD4 Naive	0.785524475604758	T.CD4.Naive	4	#81D08B	3.4751349023625	1.14460515344713	-7.67490062218943	2.38044607152924	1.46464330942935	2.64209669752659	-4.96297817682674	4.48666250483385
GCTTTATTCATGCAAC-6	CD4 TCM	0.988528801812963	T.CD4.Memory	5	#009444	-0.866928882236808	7.15398257339571	-4.48601350289622	0.20238685121521	0.668470511749451	0.841491638856543	-5.05666618799618	2.02062070147386
AGAGGATGTTCACCAT-6	B intermediate	0.924973744127645	B.Activated	3	#992E46	0.906324022178323	-8.78829390441801	9.27916327017507	-5.46341002473846	2.13575620444125	-9.10008007363735	6.55076808476993	-5.41443336232313
TCAGCGATCCCGCAAA-6	CD4 TEM	0.38081313806623	T.CD4.Memory	5	#009444	-0.649544007416099	7.32784455383394	-3.56505665284434	1.20252239217743	0.0950228297860071	-0.0608914800113313	-4.89568500971249	0.516045270126969
TCGCCCATCTTTGTAC-6	CD4 TCM	0.678835836886723	T.CD4.Memory	5	#009444	-0.280276186104148	4.10347455108736	-4.57016763192454	1.42777430524811	0.791862795665924	0.981585084634436	-5.00746422266415	2.44084656016222
GATTTGCAGGAAGCTA-6	CD4 TCM	0.937511354254345	T.CD4.Memory	5	#009444	-1.1614138551906	4.91311925018404	-4.38385495644847	0.286459679508057	0.666404435947602	0.176006733613623	-4.91926317667416	1.6631607987105
CATTCCTCAAGTAAGC-6	CD14 Mono	0.960762811228719	Mono.CD14	11	#B973FF	-11.1265553899959	1.21185916030977	2.56034055250844	8.25959670057281	-11.3251045247763	-0.31304766313492	9.73211783910343	3.8653627611815
ACCTCACTCGCAACAT-6	B naive	0.583559548399342	B.Naive	2	#F26439	-1.88965362989458	-10.9736872378531	11.4997490932342	-4.37380183229462	0.803592393711273	-11.1261182434982	5.48838634038517	-8.42730272038588
AGGTTTATCCTAATGA-6	CD4 TCM	0.528301192518264	T.CD4.Memory	5	#009444	-0.271023220653861	8.36188405120943	-1.70459303361216	-5.36983597764984	-1.93562035767728	1.54121702833713	-4.95674305414608	-1.74815762265333
TTGGCGGGTCTATCGT-6	NK	0.838352297689257	NK	9	#8DC63F	11.8994894555852	-3.07754928504851	3.71906795996389	1.32998644819244	0.698522756412689	10.8893074385697	-2.45318823313168	-10.3724130414308
GCCTTACTCTTGTCTG-6	B intermediate	0.885346658149127	B.Activated	3	#992E46	1.02768217838255	-8.82563692962553	8.9914397289153	-5.47379935274139	2.21496028693027	-9.16791111306607	6.2129656746442	-5.2187732480348
GCTAACCCATGCAACC-6	CD8 TEM	0.729491902774721	T.CD8.Effector	7	#1B75BC	0.823153012160928	7.27622836196993	-0.828468353569895	-5.87389767656342	-1.29261820523434	1.26935583277286	-4.65629654383114	-1.85290730221876
CCCTCATAGCAATAGG-6	B naive	0.974948849042623	B.Naive	2	#F26439	-2.39098567449602	-11.064697331542	10.3233441402312	-3.1704317379953	0.446924457863037	-10.4236236222213	5.02773351216862	-8.84386956914076
GACCTGCAGACTATTG-6	CD14 Mono	0.947097803130604	Mono.CD14	11	#B973FF	-12.2577990957454	2.61207049453829	3.30288639563283	8.42024313917145	-10.8563993474691	-0.419016995293485	10.3170530273969	4.24288999811998
GATCGATTCTTTAGGA-6	B intermediate	0.420119872921645	B.Activated	3	#992E46	0.876407378081948	-8.81327158843901	8.8231801082488	-5.42987120637909	1.76905436308688	-9.86350685433804	6.19814033055851	-5.67395389302382
CGCATGATCTCGCCTG-6	CD4 TCM	0.852786271651304	T.CD4.Memory	5	#009444	0.307217131097586	4.40150111282442	-3.94684872132579	0.741257543468323	1.06124229224033	1.26526933832706	-4.94005136942318	2.61575805918565
TAGCTAATCCATAATG-6	NK	1	NK	9	#8DC63F	12.4698334268376	-4.77089793121245	4.45657721060476	1.18279397001251	1.19921774657077	12.3828930251175	-0.827993862385064	-11.2517713330568
CTAATCGCACCAGCAT-6	B intermediate	0.927859007921613	B.Activated	3	#992E46	-2.18142051183733	-7.77975470458891	10.3184975673552	-4.01956618318573	1.07680458815402	-9.78572040872036	7.64802188420841	-7.86028039677748
GGAAACTCAGTACCGT-6	B naive	1	B.Naive	2	#F26439	-2.04254359685931	-11.0282965365591	11.2979601909514	-4.04856265077606	0.977193425014679	-10.8228736527389	4.99675912404606	-8.43904817326674
CAGGGCTTCTGGCAAT-6	B naive	0.776647976121718	B.Naive	2	#F26439	-1.49315030061755	-11.1983576480093	11.3005694438811	-4.08451712617889	-0.818666567489441	-10.982460559172	5.5819785072858	-9.62250650151381
TGGCCTTTCGCACAAT-6	CD14 Mono	0.990256934113295	Mono.CD14	11	#B973FF	-12.4059066244319	1.05686348045442	3.0337182571288	8.0376490305899	-12.9918363591879	-1.72694295720516	10.5082942917401	2.81896936671129
CGGCCATAGTAGGATG-6	MAIT	0.858394070390459	T.CD8.Effector	7	#1B75BC	-2.42073387586626	8.67587941253755	-1.8047530363206	-4.28909385690704	-0.431335916206177	-2.86223393754421	-6.93757658457211	-1.99950254185805
GCTGTGATCATCACTT-6	CD8 Naive	0.993626668134585	T.CD8.Naive	6	#76ACD7	5.46742063081709	-0.940710729712507	-0.120977015316874	-6.3572107602121	0.706881115749542	4.74846261663975	-7.4878399894183	4.43926203028551
GCGATTTAGCCACAAT-6	CD16 Mono	0.982586457034273	Mono.CD16	12	#E680FF	-7.13369078123125	1.35740368927095	6.05037203329763	10.5823954295157	-10.8957202932089	3.44630974455417	6.74924439931461	6.47755491511217
TCTAACCGTAATAGCT-6	CD14 Mono	0.994519030078822	Mono.CD14	11	#B973FF	-12.6355323263362	0.48243337238405	2.20685043829641	7.618604535961	-12.6969154378622	-2.13368958310543	10.5924598648603	2.6653968073546
AGACTATGTATTTGCC-6	CD8 TEM	0.483158192424939	T.CD8.Effector	7	#1B75BC	1.73662441289869	8.65132134521578	0.00979363816937817	-6.99228156099335	-2.3054452439993	2.50014728231968	-5.048328690285	-3.07172143681654
CTAAGGTTCATAACGC-6	CD14 Mono	0.937502997873122	Mono.CD14	11	#B973FF	-9.39809412443194	0.485138961320856	4.80194511908254	9.31365286817535	-11.4262788793295	1.16742831392826	8.00992698216984	4.34416305796495
GGCGTTATCTCACAAA-6	NK	1	NK	9	#8DC63F	12.3578987649724	-5.44541460906889	4.17502871054372	1.15920650472626	1.02295501025027	12.7557234160477	-0.97211992000988	-11.5014108441652
CGGGTCTAGGGCTTTG-6	CD4 TCM	0.896159705504715	T.CD4.Memory	5	#009444	-1.06696922266039	5.47334378326509	-3.22962126237193	1.74987661352142	0.571563909366791	-0.258984790009844	-4.7168210074847	1.07925504223695
GCAATCTAGGATCACT-6	B naive	0.968770061624349	B.Naive	2	#F26439	-0.608801848526328	-11.4685078326407	10.7905701686736	-3.77770698556915	0.492629120662873	-11.3551431305832	5.4283673241193	-8.6848491452516
GAACTTATCGCAGGCT-6	B naive	0.97686468053993	B.Naive	2	#F26439	-1.84036035024676	-9.97248179351713	10.7380045940276	-3.05574977884308	1.0332211950571	-11.4766698487228	5.52734536672184	-8.20528066380629
TCAAGAACAATAAGCA-6	B naive	0.87221000703866	B.Naive	2	#F26439	-1.46064431154284	-10.4416561785879	10.3979186107512	-3.10232961664215	-1.42244153229886	-11.1847577698654	6.3165509178693	-9.73890722020277
CAAGGCCTCCAATTAG-6	B naive	0.913919026029172	B.Naive	2	#F26439	-2.70270509206805	-8.71149737274077	9.72486773031911	-3.48071134576813	0.366471836879914	-13.0243335373825	7.34100646520206	-8.15202081425795
CCAGGATGTCAAACTG-6	MAIT	1	T.CD8.Effector	7	#1B75BC	-3.2017781206325	7.99100678527925	-1.5079989145402	-4.34333265314117	-1.45356660096341	-2.27982491330563	-7.52009611582211	-1.14709544404158
GGGTTTGTCCGGTATG-6	B intermediate	0.936793417245445	B.Activated	3	#992E46	0.952261441116006	-8.69766814147856	9.3075493862029	-5.29261696825043	2.45429177077121	-8.72910457925259	6.5860559418256	-5.13981330617079
CCCTGGACATAATCGT-6	NK	1	NK	9	#8DC63F	11.8092365793034	-5.13384110366728	3.65672150152883	1.26078426351532	1.23272974284	12.5739998213822	-0.716835789436608	-11.3419135831178
ACGAACAAGCCTGTGA-6	B naive	0.834750954575369	B.Naive	2	#F26439	-2.19487924062762	-9.91617876922514	11.2437247325774	-4.31183398256317	-1.43947200982266	-11.1332154877609	6.22916049504826	-9.52444970830092
GATTGATGTAAAGCGG-6	NK	1	NK	9	#8DC63F	12.7586727670476	-4.39260441696074	5.37165155905446	1.3940635870932	0.208340371564095	11.7383303038651	-1.92234914755276	-11.3041108868898
TGCTTGTGTCAATACG-6	B naive	0.93695223451646	B.Naive	2	#F26439	-1.55554635011706	-10.9705095950308	10.8084668208953	-3.24885809907928	0.213770295098488	-10.6806264527267	5.05375165486881	-9.02345121129164
ACGCCTTTCCGTAAAC-6	CD14 Mono	0.773859625687269	Mono.CD14	11	#B973FF	-11.7401570745662	1.70510297382448	3.44484129446706	8.08639037122711	-13.2204235097616	-1.95955425576626	10.7447940781171	3.44788396136156
AACCTTAAGGTTAGCT-6	B naive	0.955141726626286	B.Naive	2	#F26439	-2.373864121075	-8.8873501483145	10.3732594539519	-4.49147570619598	-0.496707161351974	-13.0196233399337	7.43105382466862	-8.65657270177016
ACCAGGACAAAGCGGC-6	B naive	0.854244792724736	B.Naive	2	#F26439	-0.58800972187075	-9.63534838592436	11.0903224040862	-3.90673697481171	0.549954781845276	-10.5766463883346	5.72492141271183	-8.5568727277101
CGAAGGCCATTAGCGC-6	CD14 Mono	0.981161985983879	Mono.CD14	11	#B973FF	-11.0208177038387	1.54817109668825	3.8312195827361	8.77099978437408	-11.2614000341147	-0.628148347896921	10.3214036896283	3.68990194575182
CAATGCCCATAATGAG-6	MAIT	0.972731742012726	T.CD8.Effector	7	#1B75BC	-2.83294505559954	7.92359250152681	-1.82684394818583	-4.07570851335541	-1.6058385869711	-2.00080734567105	-7.44280462717465	-0.987758757907241
TCACGGATCTGGTCCT-6	CD14 Mono	0.897224776491123	Mono.CD14	11	#B973FF	-10.82261557066	2.78434627616976	4.87603369253835	9.56569468488678	-11.5991676351278	1.17797642870487	9.16467685247013	4.89541017786852
CCCTGGACACAACCTA-6	B naive	1	B.Naive	2	#F26439	-2.95094818555865	-9.80788523589995	9.82357969778738	-3.0683821488382	1.32030064852542	-12.2318025238937	6.28508395696232	-8.03590715153822
GGACTAAAGGGTTATC-6	CD4 TCM	0.704001496750752	T.CD4.Memory	5	#009444	-0.0964086719706947	5.90913718307588	-3.92247375947276	1.27446948995575	0.815172324493592	-1.0481683023399	-4.67072134470394	0.476759938162476
GCGTTTCTCATAGACC-6	B naive	0.798360312239689	B.Naive	2	#F26439	-1.82657117330584	-12.0508490267935	11.1424759914275	-3.88347232828156	-1.82571141926938	-11.4187951691574	6.04474896932194	-10.1806539319337
AAGGTGCAGTTTAACG-6	B naive	1	B.Naive	2	#F26439	-2.11964125120196	-10.8380566302481	9.70448580282888	-3.7639752675058	-0.147759040281112	-11.6612153656906	5.73166579747745	-9.11656224949965
GCCTGACAGAGGAGTC-6	B memory	0.911779441537052	B.Activated	3	#992E46	1.54547005212751	-9.61089140808012	9.44363298910818	-4.46719229707733	2.08544010908908	-9.10172325448452	5.69424266362736	-5.5145553372682
CAGCCAATCGTAACGT-6	CD8 Naive	1	T.CD8.Naive	6	#76ACD7	5.38240485704389	-1.16694373523619	-0.138170958578974	-7.0297337819101	0.754052470043366	4.60157340689243	-7.41853456949642	4.4739757754027
GAGCCACTCAATGAGG-6	B naive	0.81551700702167	B.Naive	2	#F26439	-1.45437259161028	-9.60311705505278	10.4650792171355	-4.09979713449493	0.793679604843323	-12.1837058670944	6.48220700765201	-8.29990041478285
GCTAGCCAGTCATTTC-6	CD14 Mono	1	Mono.CD14	11	#B973FF	-11.9517411657527	1.04907166326616	3.39151039618215	8.03265940656647	-11.2782857915609	-0.418058072043049	10.0151550247724	3.70753681437364
AAGCCTCCAGTTTGTG-6	MAIT	0.665392129161271	T.CD8.Effector	7	#1B75BC	-2.54755706274065	8.14213793838594	-3.75313982468882	-1.25199079999939	0.317695955351059	-2.21992009953915	-6.15322332834652	-1.07169056161055
AGGGCTACACAGCCTG-6	CD4 TCM	0.777456207638176	T.CD4.Memory	5	#009444	2.71679454362837	3.49549477661226	-6.25562438470164	2.6539684485434	1.6087165573389	3.05939835234226	-4.70657091593197	5.10442983881822
GCGCTTGCAGGAATCG-6	B naive	1	B.Naive	2	#F26439	-2.30212110960039	-9.99755007659819	11.2026824046966	-3.67435443887726	0.701693961933319	-11.9220290787643	6.22052688146183	-8.27074086888441
AAGTCTATCATAGACC-6	B naive	0.937888024925123	B.Naive	2	#F26439	-2.71193952047381	-9.08792311584379	9.65999784964284	-3.08609760293976	1.0081431368143	-13.0924268372482	7.15399140859196	-7.97816312535414
GCACTAAGTCGTTACT-6	B naive	0.881290342603037	B.Naive	2	#F26439	-2.65639633619341	-9.01442152892973	9.84207430380544	-2.71930349359528	-1.41405408589535	-11.5687156327194	6.72053355718204	-9.44516980870375
GCATGAAAGGCCTTAG-6	CD4 TCM	0.814316899997146	T.CD4.Memory	5	#009444	0.850879662398965	8.02486270034883	-2.41127261620799	-6.5341373730661	-1.06705539433652	1.47801095171512	-4.70437603449276	-1.87904560788283
CCAGCTAAGGACCGCT-6	B naive	1	B.Naive	2	#F26439	-2.1282393404201	-12.3999586764517	10.2268971492644	-2.99695575723663	-0.503283133193786	-10.9582419999069	5.17713851476261	-9.7549985669435
GTTTCAGCAAGTGAAC-6	CD14 Mono	0.887206488632606	Mono.CD14	11	#B973FF	-11.5758275457576	2.00798624122713	2.90234652060232	7.82022845258698	-12.3557556173056	-0.591424883169519	10.2812940552289	3.95250451342455
TACCGAAGTTTAGCGA-6	CD8 TEM	0.851249341777774	T.CD8.Effector	7	#1B75BC	2.14236562765089	9.26049893463228	-2.9869411895875	-5.77427495012299	-3.44118147103482	3.90688031836094	-5.35979252314022	-3.96730888112196
CTACTAAAGTAGGCGG-6	CD4 TCM	0.867067525019909	T.CD4.Memory	5	#009444	-0.0417127677157814	4.35502665603731	-3.92116221886912	-0.0267202306748964	0.548315773323242	0.148335694509161	-4.85047083353451	1.37699389235368
ACCGAAGCAGCAATAA-6	CD14 Mono	0.975011154212824	Mono.CD14	11	#B973FF	-9.52982801878008	-0.145035690421126	4.50411596792898	9.11871802320465	-11.4476058980673	1.06238728685917	7.89775867009708	4.09876644389024
CGCTAATAGCACAGCC-6	B naive	0.80270804421497	B.Naive	2	#F26439	-1.90654606306109	-10.5328312579336	10.0918101360198	-3.02315748224274	0.772037933185761	-10.7785268433517	5.24317426229069	-8.60727155430922
CGATATTCAATGAAGC-6	B naive	1	B.Naive	2	#F26439	-2.83440727674517	-11.9779043856802	10.9938715984221	-3.43365490922943	1.02622253687686	-10.5424981720871	4.54496974492618	-8.87104737980971
GGCTTAAGTATTCGCT-6	B naive	0.790199135038491	B.Naive	2	#F26439	-1.30320889436755	-10.8102312747183	10.9202336360808	-3.78502405176178	-1.66555409638577	-10.927453578276	6.09531373525211	-10.0053371213258
GAGCATGCAGGACCAA-6	CD8 TEM	0.715488013658103	T.CD8.Effector	7	#1B75BC	2.32235580003706	9.25144570434663	-1.89763340455332	-5.23682749757782	-2.94043188302212	3.01880758925022	-5.16486101602963	-3.54562103970656
TAAAGCCTCCGCAACA-6	B naive	0.99012767193287	B.Naive	2	#F26439	-1.86009664022478	-9.8803978625479	10.1511324931975	-3.40917194376007	0.828149686172669	-11.4011760361618	6.03620070958683	-8.69493043645033
GCAACAGCACTGACTA-6	CD4 TCM	0.93490428755	T.CD4.Memory	5	#009444	-1.4068687626079	4.62297289932344	-3.41842588883677	0.823917145633545	1.47714025767154	0.862478315072668	-4.7148359343951	2.11833596007219
AGGCGGATCACGCGGT-6	CD14 Mono	0.994086286754138	Mono.CD14	11	#B973FF	-11.6520919271663	0.288189330345133	3.57138457792959	8.69694029798492	-13.0407331487387	-1.78387433366238	9.88184947515079	2.81726062075487
TCACCTCAGAGGAGGA-6	B naive	1	B.Naive	2	#F26439	-2.44405145132098	-9.74339396392729	11.0549477626677	-3.96353018770233	1.35798783095187	-11.3675552018112	5.72701091313908	-7.87888372166762
AAAGGTTAGAGGCTAA-6	CD14 Mono	0.991360671376425	Mono.CD14	11	#B973FF	-11.807400650616	2.92942445839021	3.77689972418508	8.61428820600494	-11.6021154424398	-1.45218193606793	10.7954360916669	3.85425221697679
CCTAAGCCATGTTTGG-6	CD16 Mono	1	Mono.CD16	12	#E680FF	-7.38215155088457	1.40122335517977	5.99294367331228	10.5331257533072	-10.78429298608	3.43326443358005	6.83157510304996	6.39185440317979
TGATGAACATAATCGT-6	B naive	0.942937432090204	B.Naive	2	#F26439	-2.87187547170672	-9.07098013793852	10.816429047763	-4.53078759202972	0.546032259777252	-12.7055774338668	6.94111985707828	-7.90139329655775
CGCCACACACTTACAG-6	B naive	1	B.Naive	2	#F26439	-2.67806834661516	-10.4160795870962	10.157207398593	-2.47508371362701	0.728548119381134	-10.9954047806686	5.32879275823185	-8.3554509900392
GACCGAACAGCTAATT-6	CD4 TCM	0.654058069653515	T.CD4.Memory	5	#009444	-0.75907117807421	5.89375346267793	-3.33049115639964	0.546414132022705	1.04651350767917	-0.394265570504057	-4.52303772425106	0.736126718681962
TCCTTGCAGGTTTGAC-6	B naive	0.822216504941649	B.Naive	2	#F26439	-1.32049614870104	-10.4986096087637	10.3848656703826	-5.103647832966	1.51705987246341	-12.7653127320236	6.11281985784122	-7.73694980366835
GTGTGAGCAAACCTAT-6	B naive	0.952034242360131	B.Naive	2	#F26439	-2.76215977155718	-11.3625755969229	10.4877423335906	-2.9603065300943	-0.649496903106506	-10.952940524382	5.50318831945011	-9.64607370122084
TTAGTCAAGGAACGCG-6	CD4 Naive	0.82392914862068	T.CD4.Naive	4	#81D08B	4.73771911180464	2.267059737092	-6.7331057499055	3.072546358013	1.23988325388736	3.58262103720249	-5.07263594126156	5.54626619593492
GCTCCTTAGGTCCTAG-6	CD4 TCM	0.757945686740103	T.CD4.Memory	5	#009444	0.759755157594354	3.79577558601473	-5.74488410455027	1.01647555341705	1.1621571281702	1.47238808794559	-4.96160154795101	3.07422125117174
ATCGGCCAGTAAGTCC-6	CD14 Mono	0.88593187650891	Mono.CD14	11	#B973FF	-11.7922591634944	1.78960877025697	3.40434160727224	7.60867583265289	-10.8964355489462	-0.572679289442884	10.3432867004926	3.87556898371568
AGCCAGTGTCCGTGAG-6	B naive	0.533083891604597	B.Naive	2	#F26439	-0.357225424881309	-10.5764036837759	11.3559159328338	-4.49763548860565	2.3627163866312	-10.1543489106125	5.3001238777692	-7.2250684521974
ATAAGTCGTGCTAGAC-6	MAIT	1	T.CD8.Effector	7	#1B75BC	-2.47681922399554	8.69946950042818	-1.97727558118144	-4.02275121698395	0.590853104904358	-3.09626585320889	-6.97165375208309	-2.20927179082045
TATAACCCAACATAAG-6	NK	0.486109152863689	NK	9	#8DC63F	2.61635141885725	9.45076172912691	-2.20348724824229	-5.13470232973114	-3.45194225518399	4.08774465246738	-5.36826019739559	-4.14415681584486
TATGGTCAGCATCCAG-6	NK	1	NK	9	#8DC63F	12.2753859094426	-5.03106648361113	5.04648485678396	1.35974513998016	-0.165975665137108	11.6721824996048	-2.29270558809689	-11.585666062671
CATTCATTCGATTATG-6	B intermediate	0.800214908410113	B.Activated	3	#992E46	1.37039297140089	-9.61788088714506	9.47275534170827	-4.24652708063141	0.969754169300263	-9.36565166787564	5.79564923787662	-5.66351497395644
TATTCGTTCGAAGTGA-6	CD8 TEM	0.734284679682557	T.CD8.Effector	7	#1B75BC	2.39632039583173	8.77035039032076	-2.81683430177012	-5.41552174577728	-1.73524527756863	3.7396387450272	-4.29501610254696	-3.68068492634901
GTGTTCCTCCATAATG-6	CD14 Mono	1	Mono.CD14	11	#B973FF	-11.4796075292781	1.337092691308	2.84364500540456	7.80969225873932	-11.2663124105185	-0.481334963639664	10.0030290558393	3.85689294115892
TCCAGGTCATAAACCT-6	NK	1	NK	9	#8DC63F	12.1074009469792	-4.998809403533	3.66165771979055	1.16821729650482	0.863183269813721	12.1686872832352	-1.0360503122752	-11.2932704709352
[truncated: 24,310 more rows]
