# Supplementary material for: Simultaneous trimodal single-cell measurement of transcripts, epitopes, and chromatin accessibility using TEA-seq
Source: eLife. 2021 Apr 9;10:e63632. doi: 10.7554/eLife.63632 (PMC8034981; doi:10.7554/eLife.63632)
Supplement: Figure 4—source data 3. [file elife-63632-fig4-data3.zip › Figure-4_Source-Data-3_PeakLinks_v2.csv]

	peak	gene	rna_cor	rna_FDR	adt_name	adt_cor	adt_FDR
1	chr3:46105627-46106127	CCR2	0	1	CD192	0.263826772995612	5.17060873804429e-09
2	chr3:46106791-46107291	CCR2	0	1	CD192	0.162643887650441	0.000423271740516886
3	chr3:46108585-46109085	CCR2	0	1	CD192	0.654994439707633	2.79119830167607e-61
4	chr3:46109185-46109685	CCR2	0.195247149518269	6.89972089886418e-05	CD192	0.488325927438626	1.67969613946726e-30
5	chr3:46109853-46110353	CCR2	0	1	CD192	0.36926873383287	5.00866528196491e-17
6	chr3:46110607-46111107	CCR2	0	1	CD192	0.88100318064422	3.27977667731381e-161
7	chr3:46111543-46112043	CCR2	0	1	CD192	0.612751410681883	1.05451347403746e-51
8	chr3:46112242-46112742	CCR2	0	1	CD192	0.37293537698276	2.30160978089382e-17
9	chr3:46114280-46114780	CCR2	0	1	CD192	0.778035331368589	1.0563398827167e-100
10	chr3:46127460-46127960	CCR2	0.171179027087692	0.000625366589339487	CD192	0.619992667623205	3.07016815956353e-53
11	chr3:46130543-46131043	CCR2	0	1	CD192	0.802453787663985	1.12046563207285e-111
12	chr3:46132482-46132982	CCR2	0	1	CD192	0.665764908605067	5.63236707298935e-64
13	chr3:46135437-46135937	CCR2	0.173490410568303	0.000513117472934682	CD192	0.78136142581415	4.15169350904056e-102
14	chr3:46141770-46142270	CCR2	0	1	CD192	0.606822028169223	1.79096158711025e-50
15	chr3:46143811-46144311	CCR2	0	1	CD192	0.609694666960255	4.59059674839305e-51
16	chr3:46154269-46154769	CCR2	0	1	CD192	0.455475904395836	3.18340857198843e-26
17	chr3:46163734-46164234	CCR2	0	1	CD192	0.457760865946202	1.66487045604205e-26
18	chr3:46183322-46183822	CCR2	0	1	CD192	0.632079260714469	6.70541971451802e-56
19	chr3:46184415-46184915	CCR2	0	1	CD192	0.817051262352289	5.15529850138289e-119
20	chr3:46185162-46185662	CCR2	0	1	CD192	0.580934526457433	2.141947736308e-45
21	chr3:46187819-46188319	CCR2	0	1	CD192	0.762506822693437	2.03737117315907e-94
22	chr3:46191787-46192287	CCR2	0	1	CD192	0.851428728483582	3.07378098755793e-139
23	chr3:46193346-46193846	CCR2	0.134454043310762	0.00996941174904487	CD192	0.81829192737098	1.13793333200055e-119
24	chr3:46194872-46195372	CCR2	0	1	CD192	0.620443120019795	2.45809928630472e-53
25	chr3:46202419-46202919	CCR2	0	1	CD192	0.506252727420635	4.89323823914811e-33
26	chr3:46202953-46203453	CCR2	0	1	CD192	0.2941070658257	5.42484044662434e-11
27	chr3:46204623-46205123	CCR2	0	1	CD192	0.220390923054884	1.33760310070387e-06
28	chr3:46205179-46205679	CCR2	0	1	CD192	0.249976330837916	3.42989119396459e-08
29	chr3:46206453-46206953	CCR2	0	1	CD192	0.628063844766494	5.25492421865358e-55
30	chr3:46207431-46207931	CCR2	0	1	CD192	0.747805781358977	6.67780372572493e-89
31	chr3:46208230-46208730	CCR2	0	1	CD192	0.628272795593843	4.72619476725202e-55
32	chr3:46208988-46209488	CCR2	0	1	CD192	0.367717214721471	6.93458313131829e-17
33	chr3:46209608-46210108	CCR2	0	1	CD192	0.601256111825678	2.40938984515685e-49
34	chr3:46212052-46212552	CCR2	0	1	CD192	0.639949018880605	1.0826961109885e-57
35	chr3:46214570-46215070	CCR2	0	1	CD192	0.369741154908202	4.53738330547939e-17
36	chr3:46221354-46221854	CCR2	0	1	CD192	0.44167424032359	1.44461783127905e-24
37	chr3:46221936-46222436	CCR2	0	1	CD192	0.73573733236386	1.19030845746435e-84
38	chr3:46222653-46223153	CCR2	0	1	CD192	0.82306695838291	3.19956093480964e-122
39	chr3:46223212-46223712	CCR2	0	1	CD192	0.731577527449872	3.06220882234156e-83
40	chr3:46228189-46228689	CCR2	0.13972849260946	0.0069960748150388	CD192	0.73086043341615	5.32304060679379e-83
41	chr3:46228700-46229200	CCR2	0	1	CD192	0.711213778509463	1.06153484966095e-76
42	chr3:46239321-46239821	CCR2	0	1	CD192	0.54278030606213	1.08051362364064e-38
43	chr3:46242068-46242568	CCR2	0	1	CD192	0.695166821401453	6.22980279189236e-72
44	chr3:46245113-46245613	CCR2	0.172726455895804	0.00054794566524716	CD192	0.614707886713477	4.10023140855555e-52
45	chr3:46276457-46276957	CCR2	0.143485568059494	0.005388460018174	CD192	0.23486419138745	2.36782784476083e-07
46	chr3:46280050-46280550	CCR2	0.211935153688765	1.24097094566703e-05	CD192	0	1
47	chr3:46280578-46281078	CCR2	0.167542897029105	0.000849239866622608	CD192	0	1
48	chr3:46282683-46283183	CCR2	0	1	CD192	0.143039308925158	0.00202631562277986
49	chr3:46284939-46285439	CCR2	0.234265064984127	9.76290213133757e-07	CD192	0	1
50	chr3:46289896-46290396	CCR2	0	1	CD192	0.503531274494525	1.2149415025135e-32
51	chr3:46290597-46291097	CCR2	0.145445730584463	0.00468860017463165	CD192	0.686356005790827	1.90945370128888e-69
52	chr3:46293411-46293911	CCR2	0.143793117195216	0.00527287842772837	CD192	0	1
53	chr3:46298005-46298505	CCR2	0	1	CD192	0.566946277544264	7.72448987415776e-43
54	chr3:46300087-46300587	CCR2	0	1	CD192	0.324279164946224	3.28009724685159e-13
55	chr3:46301007-46301507	CCR2	0	1	CD192	0.680159047969474	9.34480031557905e-68
56	chr3:46303202-46303702	CCR2	0	1	CD192	0.641652085509909	4.35564527220957e-58
57	chr3:46310968-46311468	CCR2	0	1	CD192	0.670639377565732	3.11580208144222e-65
58	chr3:46312334-46312834	CCR2	0	1	CD192	0.64073956213266	7.08372560113525e-58
59	chr3:46312891-46313391	CCR2	0	1	CD192	0.866202998444613	1.47434594006366e-149
60	chr3:46316184-46316684	CCR2	0	1	CD192	0.542408155539426	1.2416270182485e-38
61	chr3:46318160-46318660	CCR2	0	1	CD192	0.860627693914339	1.66126172476961e-145
62	chr3:46321325-46321825	CCR2	0	1	CD192	0.186299178477118	4.9595564663489e-05
63	chr3:46322336-46322836	CCR2	0	1	CD192	0.43746825301529	4.46323332481441e-24
64	chr3:46323959-46324459	CCR2	0.191813662152202	9.63317196505054e-05	CD192	0.630170823175405	1.79105382674384e-55
65	chr3:46349937-46350437	CCR2	0	1	CD192	0.217494910586142	1.86504772624628e-06
66	chr3:46353660-46354160	CCR2	0.134993097653247	0.00962199034352098	CD192	0.712495567572722	4.29616182800983e-77
67	chr3:46354200-46354700	CCR2	0	1	CD192	0.500626307123976	3.17140436059128e-32
68	chr3:46356148-46356648	CCR2	0	1	CD192	0.31236425189864	2.64933497994183e-12
69	chr3:46359984-46360484	CCR2	0.189277089180615	0.000122757410793825	CD192	0.254780139120163	1.80172693728789e-08
70	chr3:46360806-46361306	CCR2	0	1	CD192	0.506166714090972	5.03304805700375e-33
71	chr3:46361313-46361813	CCR2	0.13901682917373	0.00734481742295852	CD192	0.860197357894615	3.3334050374025e-145
72	chr3:46362118-46362618	CCR2	0	1	CD192	0.385570794891719	1.44729974268679e-18
73	chr3:46368516-46369016	CCR2	0.213504386494095	1.0475860351771e-05	CD192	0.684263303742362	7.19249609355076e-69
74	chr3:46369122-46369622	CCR2	0	1	CD192	0.371414841947685	3.18063151209233e-17
75	chr3:46369810-46370310	CCR2	0.164913633881606	0.00105519747832456	CD192	0	1
76	chr3:46370750-46371250	CCR2	0.142420327856756	0.00580707343240304	CD192	0	1
77	chr3:46378310-46378810	CCR2	0	1	CD192	0.466847938153746	1.19391244195656e-27
78	chr3:46385345-46385845	CCR2	0	1	CD192	0.215719011904023	2.27595814722989e-06
79	chr3:46386180-46386680	CCR2	0	1	CD192	0.830398969490799	2.58290497671463e-126
80	chr3:46393451-46393951	CCR2	0	1	CD192	0.429340954530725	3.7644579965515e-23
81	chr3:46395261-46395761	CCR2	0	1	CD192	0.600960581388596	2.76247966733573e-49
82	chr3:46396091-46396591	CCR2	0	1	CD192	0.855552641718555	5.40571194785102e-142
83	chr3:46399534-46400034	CCR2	0	1	CD192	0.672097111991708	1.30257713940558e-65
84	chr3:46400152-46400652	CCR2	0	1	CD192	0.266049358024308	3.77540145234135e-09
85	chr3:46404378-46404878	CCR2	0	1	CD192	0.559509889897193	1.58583325152595e-41
86	chr3:46405139-46405639	CCR2	0	1	CD192	0.85943713362268	1.1429157719158e-144
87	chr3:46405652-46406152	CCR2	0	1	CD192	0.806826200213108	8.27384106954965e-114
88	chr3:46406423-46406923	CCR2	0	1	CD192	0.857830061670519	1.47394563846977e-143
89	chr3:46407230-46407730	CCR2	0	1	CD192	0.738611022790918	1.21852777120391e-85
90	chr3:46407887-46408387	CCR2	0	1	CD192	0.619906208160884	3.20082748039281e-53
91	chr3:46422653-46423153	CCR2	0	1	CD192	0.383867203739593	2.11609645626346e-18
92	chr3:46447560-46448060	CCR2	0	1	CD192	0.761681802605037	4.26941881520666e-94
93	chr3:46461946-46462446	CCR2	0.149484382648217	0.00349860728228539	CD192	0.803225651000985	4.77223669935122e-112
94	chr3:46469651-46470151	CCR2	0	1	CD192	0.6332634135157	3.63023584554187e-56
95	chr3:46478374-46478874	CCR2	0	1	CD192	0.822455398659459	6.75005167988373e-122
96	chr3:46536693-46537193	CCR2	0	1	CD192	0.246532953158559	5.39068314297267e-08
97	chr3:46561924-46562424	CCR2	0	1	CD192	0.513563293583166	4.0974337063253e-34
98	chr17:40316230-40316730	CCR7	0.139459230171509	0.00712646828165183	CD197	0.124377460175615	0.00760372174210293
99	chr17:40317927-40318427	CCR7	0.189663783059437	0.000118337483609117	CD197	0	1
100	chr17:40318634-40319134	CCR7	0.321932680664207	2.49295609851019e-12	CD197	0.27217951280406	1.55650324503648e-09
101	chr17:40319552-40320052	CCR7	0.189211678742152	0.000123520974894199	CD197	0	1
102	chr17:40320132-40320632	CCR7	0.217878878401272	6.48615217990157e-06	CD197	0	1
103	chr17:40321031-40321531	CCR7	0.197541154853655	5.50108212074364e-05	CD197	0	1
104	chr17:40321634-40322134	CCR7	0.409861802817326	3.2176912354146e-20	CD197	0.255403493801838	1.6568913812573e-08
105	chr17:40322798-40323298	CCR7	0.234404097879272	9.60081215060652e-07	CD197	0	1
106	chr17:40323858-40324358	CCR7	0.275124945393358	4.37815854430882e-09	CD197	0	1
107	chr17:40326513-40327013	CCR7	0.426516351639996	5.21747767742827e-22	CD197	0.315018264134251	1.67892408010978e-12
108	chr17:40327039-40327539	CCR7	0.275075606898551	4.40929743667876e-09	CD197	0.139814481120991	0.00257822841820748
109	chr17:40331105-40331605	CCR7	0.160762181408069	0.00147468996231473	CD197	0	1
110	chr17:40331656-40332156	CCR7	0	1	CD197	0.15501031235051	0.000797141369036697
111	chr17:40337034-40337534	CCR7	0.165277964213905	0.0010241162576751	CD197	0	1
112	chr17:40341864-40342364	CCR7	0	1	CD197	0.126496648926759	0.00660118782645149
113	chr17:40342372-40342872	CCR7	0	1	CD197	0.26347565187688	5.43346089498232e-09
114	chr17:40343102-40343602	CCR7	0.151098623904472	0.00310378747731004	CD197	0.371912621409956	2.86167306849585e-17
115	chr17:40343687-40344187	CCR7	0.388244209091242	4.81345183005618e-18	CD197	0.453336937912514	5.78710209289161e-26
116	chr17:40345442-40345942	CCR7	0.386959702558371	6.40738586568677e-18	CD197	0.234331131554964	2.52399495531314e-07
117	chr17:40346090-40346590	CCR7	0.175027385780093	0.000449104322347307	CD197	0.131186183563294	0.00478760943192403
118	chr17:40348706-40349206	CCR7	0.22348361286937	3.45365994426183e-06	CD197	0.170119084234198	0.000222489146881861
119	chr17:40354362-40354862	CCR7	0.176157760931034	0.000406794304144259	CD197	0	1
120	chr17:40354938-40355438	CCR7	0.300568374797867	8.99765718748902e-11	CD197	0.258770700872021	1.04658386962102e-08
121	chr17:40355500-40356000	CCR7	0.229166292885003	1.7892042842538e-06	CD197	0	1
122	chr17:40358414-40358914	CCR7	0.190061244079616	0.000113961684005724	CD197	0	1
123	chr17:40362553-40363053	CCR7	0.356871356555325	3.6243642685325e-15	CD197	0.347604693711207	4.12761466233879e-15
124	chr17:40363174-40363674	CCR7	0.335986921816409	1.9940633935882e-13	CD197	0.246850726259718	5.17073204925173e-08
125	chr17:40371149-40371649	CCR7	0.233100904496959	1.12273347513858e-06	CD197	0	1
126	chr17:40376540-40377040	CCR7	0.284561613646497	1.08659141356941e-09	CD197	0.332990548261677	6.6677656632789e-14
127	chr17:40399100-40399600	CCR7	0.32035608309142	3.28167450750391e-12	CD197	0.320876481562367	6.01383821153676e-13
128	chr17:40402518-40403018	CCR7	0.38446722455842	1.11162803116255e-17	CD197	0.38975074450303	5.67640687249001e-19
129	chr17:40417103-40417603	CCR7	0.437791694729314	2.79616934700398e-23	CD197	0.333247098163365	6.36393236368797e-14
130	chr17:40417745-40418245	CCR7	0.353114564397485	7.62610098691668e-15	CD197	0.185037458101251	5.5933802850707e-05
131	chr17:40418252-40418752	CCR7	0.30730486692468	3.00064755405228e-11	CD197	0.15523082430538	0.000783447771795869
132	chr17:40425520-40426020	CCR7	0.359485320169037	2.14621552179908e-15	CD197	0.274170919893585	1.15986004121152e-09
133	chr17:40426841-40427341	CCR7	0.289832737892611	4.87116371849079e-10	CD197	0	1
134	chr17:40443028-40443528	CCR7	0.142608689583237	0.00573127949241683	CD197	0.211183191361269	3.77438746312818e-06
135	chr17:40443585-40444085	CCR7	0	1	CD197	0.152496274379617	0.00097596172732458
136	chr17:40476114-40476614	CCR7	0.291165419336234	3.96605450750254e-10	CD197	0.411890457492573	3.07377379894427e-21
137	chr17:40479980-40480480	CCR7	0.308824770373478	2.33151437737797e-11	CD197	0.245220752174663	6.39932105517919e-08
138	chr17:40480491-40480991	CCR7	0.348674068549539	1.81250935479252e-14	CD197	0	1
139	chr17:40489589-40490089	CCR7	0.271174517990833	7.72059434785029e-09	CD197	0.406132656009487	1.24146346309773e-20
140	chr17:40490284-40490784	CCR7	0.158486157600401	0.00176528543466064	CD197	0.346025791948604	5.59913940805484e-15
141	chr17:40514992-40515492	CCR7	0.150905658525084	0.00314890829092157	CD197	0	1
142	chr17:40516673-40517173	CCR7	0.232706889276257	1.17695267033524e-06	CD197	0	1
143	chr17:40517314-40517814	CCR7	0.153664861139801	0.00256009780218178	CD197	0	1
144	chr17:40518864-40519364	CCR7	0.232200543592669	1.25016754650116e-06	CD197	0.124562306730612	0.00751567190762098
145	chr17:40530451-40530951	CCR7	0.2887985432206	5.70931902894824e-10	CD197	0.228997729768524	4.83695176056561e-07
146	chr17:40531555-40532055	CCR7	0.187885768289437	0.000139993006974652	CD197	0.351523366834906	1.90036863370564e-15
147	chr17:40532654-40533154	CCR7	0.209749281013554	1.56743544300914e-05	CD197	0.17159038357296	0.000195269019383089
148	chr17:40533327-40533827	CCR7	0.779556738157635	3.61006724616015e-100	CD197	0.575703374826955	2.01130603275849e-44
149	chr17:40533989-40534489	CCR7	0.472807224474702	1.50071890289715e-27	CD197	0.413674339869493	1.98246963084333e-21
150	chr17:40534522-40535022	CCR7	0.32957420034038	6.42027676413696e-13	CD197	0.314684639913007	1.77763421276559e-12
151	chr17:40536206-40536706	CCR7	0.216041130813852	7.94366108551969e-06	CD197	0.172115643485853	0.00018641213701377
152	chr17:40536830-40537330	CCR7	0.236814730402654	7.17417111633088e-07	CD197	0.249233494598751	3.78318001102222e-08
153	chr17:40537401-40537901	CCR7	0.32931218634263	6.73074552053499e-13	CD197	0.306564751568331	7.08489454384282e-12
154	chr17:40538088-40538588	CCR7	0.2334968943614	1.07078340049202e-06	CD197	0.12092728659458	0.00951731369597072
155	chr17:40539268-40539768	CCR7	0.225265446477385	2.81559135938912e-06	CD197	0.127265408943791	0.00627520286288531
156	chr17:40540203-40540703	CCR7	0.208598216842951	1.77065591284919e-05	CD197	0	1
157	chr17:40540978-40541478	CCR7	0.303659871596011	5.45577257509548e-11	CD197	0	1
158	chr17:40547413-40547913	CCR7	0.444840689328468	4.23564999848791e-24	CD197	0.489178731212213	1.28220033181413e-30
159	chr17:40547947-40548447	CCR7	0.320415497307831	3.24798818296925e-12	CD197	0.243408312187302	8.0690548728162e-08
160	chr17:40548543-40549043	CCR7	0.210575552516671	1.4353691617877e-05	CD197	0.149119316447189	0.00126970361492517
161	chr17:40549262-40549762	CCR7	0.346449820375586	2.78183585805334e-14	CD197	0.362105445312395	2.22793636054475e-16
162	chr17:40549840-40550340	CCR7	0.36786060227263	3.87079453070417e-16	CD197	0.339771820107027	1.86188867798101e-14
163	chr17:40551943-40552443	CCR7	0.333932218887686	2.90957493522394e-13	CD197	0.255857192594585	1.55907839086466e-08
164	chr17:40552755-40553255	CCR7	0.434479689124134	6.6781791135873e-23	CD197	0.435724060069597	7.08333118752685e-24
165	chr17:40553660-40554160	CCR7	0.391031175004129	2.57828701000805e-18	CD197	0.459856445658298	9.11649636709084e-27
166	chr17:40554193-40554693	CCR7	0.400971544916843	2.64128443850427e-19	CD197	0.383400939760674	2.34427867947274e-18
167	chr17:40554905-40555405	CCR7	0.479535796038146	1.97921983234959e-28	CD197	0.450573809134344	1.2475512682493e-25
168	chr17:40555713-40556213	CCR7	0.367736903624842	3.97111098978583e-16	CD197	0.332725288360732	7.00513478645178e-14
169	chr17:40556333-40556833	CCR7	0.462941555610016	2.69691372956137e-26	CD197	0.412116527033605	2.90825734632147e-21
170	chr17:40556834-40557334	CCR7	0.428880212395595	2.85067754629424e-22	CD197	0.3856946394199	1.40814256702998e-18
171	chr17:40557585-40558085	CCR7	0.354520022366199	5.78001437705548e-15	CD197	0.282041147246031	3.55835313840547e-10
172	chr17:40558551-40559051	CCR7	0.211998643134366	1.23254383511421e-05	CD197	0.13117540104728	0.00478853488863819
173	chr17:40559330-40559830	CCR7	0.305488306399964	4.04495347346268e-11	CD197	0.289501084604793	1.12554702768609e-10
174	chr17:40560166-40560666	CCR7	0.587886412662222	1.01142694964238e-45	CD197	0.515417174814606	2.15919740555531e-34
175	chr17:40561250-40561750	CCR7	0.247199802127408	1.9635382320815e-07	CD197	0.12611953928554	0.00676633817578496
176	chr17:40561798-40562298	CCR7	0.56944574851859	2.59966071215188e-42	CD197	0.342089210630453	1.19579232846285e-14
177	chr17:40562685-40563185	CCR7	0.462046713346432	3.48840135035776e-26	CD197	0.279425346422525	5.3038640012514e-10
178	chr17:40563593-40564093	CCR7	0.544283182668027	5.41727238090869e-38	CD197	0.27521219337603	9.94420081402407e-10
179	chr17:40564098-40564598	CCR7	0.389313425856925	3.79095159858648e-18	CD197	0	1
180	chr17:40564697-40565197	CCR7	0.434996930686988	5.83373406679646e-23	CD197	0.212584465253697	3.23131772550468e-06
181	chr17:40565270-40565770	CCR7	0.624556083948326	3.34756540161233e-53	CD197	0.400855584689435	4.36093915922322e-20
182	chr17:40565933-40566433	CCR7	0.572468897289873	7.42433238948084e-43	CD197	0.402202121061721	3.17022662643836e-20
183	chr17:40566471-40566971	CCR7	0.414784492902936	9.74515095946262e-21	CD197	0.388204440602679	8.0394051394323e-19
184	chr17:40568495-40568995	CCR7	0.333916102921637	2.91801987424854e-13	CD197	0.25594383593184	1.54177338844939e-08
185	chr17:40572520-40573020	CCR7	0	1	CD197	0.178456154901953	0.000104483050405304
186	chr17:40576280-40576780	CCR7	0.314390354852571	9.14695997881143e-12	CD197	0.275231796472619	9.91956178941771e-10
187	chr17:40577653-40578153	CCR7	0.304679932376233	4.61883022711402e-11	CD197	0.494393058242246	2.418468025107e-31
188	chr17:40580697-40581197	CCR7	0.206052908112083	2.31277839815521e-05	CD197	0.157698841325349	0.000639232487360035
189	chr17:40581198-40581698	CCR7	0.263590426427073	2.2308805937892e-08	CD197	0.383424360191306	2.33347190924451e-18
190	chr17:40582231-40582731	CCR7	0.372434849313207	1.48710542768173e-16	CD197	0.452782871511817	6.74132130503462e-26
191	chr17:40585592-40586092	CCR7	0.307166576471158	3.06979556688165e-11	CD197	0.310706781551699	3.51184957516464e-12
192	chr17:40586160-40586660	CCR7	0.344619866977067	3.94859504736323e-14	CD197	0.409129521808191	6.01922461960843e-21
193	chr17:40588545-40589045	CCR7	0.3259080186747	1.23757743148816e-12	CD197	0.243486844347887	7.98931509479319e-08
194	chr17:40596160-40596660	CCR7	0.391623328765373	2.25611547476923e-18	CD197	0.568036651156222	4.93741947423791e-43
195	chr17:40597030-40597530	CCR7	0.533851904048402	2.62461913333503e-36	CD197	0.409071365462841	6.10149012767053e-21
196	chr17:40597618-40598118	CCR7	0.42887510765004	2.85441875012838e-22	CD197	0.412389451858317	2.72165924911657e-21
197	chr17:40598480-40598980	CCR7	0.60913210603629	6.19688467743986e-50	CD197	0.560917783892357	8.98720933922252e-42
198	chr17:40599069-40599569	CCR7	0.385017022965293	9.84610455013884e-18	CD197	0.453910851748809	4.94679159621511e-26
199	chr17:40599861-40600361	CCR7	0.410425004507907	2.80991027437483e-20	CD197	0.339832164215567	1.84243871382665e-14
200	chr17:40601578-40602078	CCR7	0.473544324721415	1.20467984662395e-27	CD197	0.372019266644697	2.79817614748542e-17
201	chr17:40602205-40602705	CCR7	0.469916573521993	3.53454249128016e-27	CD197	0.281365576818798	3.94885600513121e-10
202	chr17:40602780-40603280	CCR7	0.615654384745342	2.70895107432102e-51	CD197	0.439228224584131	2.79720631347571e-24
203	chr17:40603427-40603927	CCR7	0.384089558779788	1.20769568374204e-17	CD197	0.234682311109265	2.41909389341808e-07
204	chr17:40605218-40605718	CCR7	0.378045975078278	4.49513494190133e-17	CD197	0.170821593889966	0.000209242922022596
205	chr17:40605845-40606345	CCR7	0.312899483676922	1.17797244699334e-11	CD197	0.260313136038328	8.46478201665016e-09
206	chr17:40606969-40607469	CCR7	0.331290997385946	4.70750383794909e-13	CD197	0.238766631336052	1.45927069114656e-07
207	chr17:40607499-40607999	CCR7	0.42447725314221	8.75093281080975e-22	CD197	0.175815059254787	0.000133299552185299
208	chr17:40608038-40608538	CCR7	0.396504158229283	7.42518813453138e-19	CD197	0.134928534468564	0.00367978645798205
209	chr17:40608651-40609151	CCR7	0.478512182000971	2.70147555417188e-28	CD197	0.256420245191502	1.44465880810735e-08
210	chr17:40609444-40609944	CCR7	0.3277292826046	8.94224337203649e-13	CD197	0.231092525956346	3.76521191262225e-07
211	chr17:40612073-40612573	CCR7	0.503499488347167	9.94103426117474e-32	CD197	0.311510028778085	3.06772919202862e-12
212	chr17:40612781-40613281	CCR7	0.639476092806044	1.5293079358565e-56	CD197	0.30969334866166	4.17600218949516e-12
213	chr17:40613424-40613924	CCR7	0.445752208178686	3.30851814842084e-24	CD197	0.229473546948517	4.57330638208842e-07
214	chr17:40614413-40614913	CCR7	0.329648532860708	6.33521826593239e-13	CD197	0.312047621237151	2.7981839248624e-12
215	chr17:40615259-40615759	CCR7	0.319461959014857	3.83265415227913e-12	CD197	0.475927656415911	7.87075122167566e-29
216	chr17:40615999-40616499	CCR7	0.204719940059843	2.65613913654659e-05	CD197	0.305175765018603	8.91810828028853e-12
217	chr17:40619299-40619799	CCR7	0.312756515345009	1.20673753536996e-11	CD197	0.226855137889857	6.25063257722297e-07
218	chr17:40619908-40620408	CCR7	0.541437170530049	1.58210093157121e-37	CD197	0.318446030255479	9.22698505519719e-13
219	chr17:40622605-40623105	CCR7	0.313400304059057	1.08197052500394e-11	CD197	0.277683118826078	6.88634436133921e-10
220	chr17:40623751-40624251	CCR7	0	1	CD197	0.266806532424565	3.38781588614582e-09
221	chr17:40647565-40648065	CCR7	0.15517830833729	0.0022814827108038	CD197	0.174139303381708	0.000155107247938419
222	chr17:40648897-40649397	CCR7	0.137594882506354	0.00808771623589753	CD197	0.141900671265261	0.00220706493735456
223	chr17:40726890-40727390	CCR7	0.194461633141573	7.4517137979521e-05	CD197	0.137732353134662	0.00300424049321668
224	chr17:40727853-40728353	CCR7	0	1	CD197	0.29325104117626	6.2087458251351e-11
225	chr17:40779367-40779867	CCR7	0.247217889255809	1.9590386068584e-07	CD197	0.136216137445907	0.00335661178755156
226	chr17:40803478-40803978	CCR7	0.24423951831132	2.85966484666829e-07	CD197	0.187463397463694	4.42807013172202e-05
227	chr5:140391233-140391733	CD14	0.475979484049303	5.80623763339877e-28	CD14	0.472952314777996	1.93236824740291e-28
228	chr5:140420178-140420678	CD14	0.361071557139852	1.55780723183652e-15	CD14	0.329731631457947	1.21889405529433e-13
229	chr5:140546707-140547207	CD14	0.782645013041578	1.73950556483855e-101	CD14	0.785783447819538	4.95964913536188e-104
230	chr5:140549202-140549702	CD14	0.626783325740056	1.09058449052004e-53	CD14	0.646237974820636	3.5907635830563e-59
231	chr5:140553628-140554128	CD14	0.36495529166166	7.05056411387586e-16	CD14	0.362764145279448	1.94348685023644e-16
232	chr5:140554362-140554862	CD14	0.779412841223515	4.14943939379727e-100	CD14	0.77928560589544	3.17950784903803e-101
233	chr5:140557239-140557739	CD14	0.293668301283202	2.6872507341611e-10	CD14	0.312018029163688	2.81115273667707e-12
234	chr5:140575324-140575824	CD14	0.847320339432766	2.72124320354559e-135	CD14	0.854343776229776	3.56016895014078e-141
235	chr5:140576624-140577124	CD14	0.306782013457159	3.270206087041e-11	CD14	0.304343577550664	1.02209415046488e-11
236	chr5:140588282-140588782	CD14	0.586190161715388	2.12781116519268e-45	CD14	0.609889757517832	4.18468419405746e-51
237	chr5:140589106-140589606	CD14	0.604707577853349	4.96382181665215e-49	CD14	0.593133636338314	9.87964928661736e-48
238	chr5:140591140-140591640	CD14	0.394161834769804	1.2686243751223e-18	CD14	0.396246964562469	1.28040987243154e-19
239	chr5:140591881-140592381	CD14	0.852752518605648	7.78641470549807e-139	CD14	0.878916036884398	1.75468473166313e-159
240	chr5:140593377-140593877	CD14	0.478641348143193	2.59774447606269e-28	CD14	0.428909825265454	4.20944261157648e-23
241	chr5:140594100-140594600	CD14	0.261268367398071	3.06432911502255e-08	CD14	0.258518379337731	1.08293072745792e-08
242	chr5:140594836-140595336	CD14	0.770553278775555	1.89961775497286e-96	CD14	0.733957177626779	4.77459356862884e-84
243	chr5:140595463-140595963	CD14	0.896133709569468	1.62276697148608e-173	CD14	0.905674091345297	1.50679571013435e-184
244	chr5:140596226-140596726	CD14	0.793237576825268	3.55207832177131e-106	CD14	0.765743508138835	1.10685375145503e-95
245	chr5:140601390-140601890	CD14	0.473769852917268	1.1265973073814e-27	CD14	0.454423780869101	4.28379829847794e-26
246	chr5:140602128-140602628	CD14	0.901571921719454	6.39858542696184e-179	CD14	0.854173299787455	4.60870322954964e-141
247	chr5:140602809-140603309	CD14	0.924118336112223	2.58174239831659e-205	CD14	0.927165922297352	8.1742360104596e-211
248	chr5:140603674-140604174	CD14	0.759896593437476	2.94387975829005e-92	CD14	0.751648912671751	2.7191089454026e-90
249	chr5:140606927-140607427	CD14	0.816944885644034	9.65309385353724e-118	CD14	0.840612313280835	2.30521578087056e-132
250	chr5:140607832-140608332	CD14	0.470522076347611	2.95576325100542e-27	CD14	0.472605019260599	2.14526283885579e-28
251	chr5:140609097-140609597	CD14	0.838421974196239	8.87249250466473e-130	CD14	0.825975489613705	8.13215848599647e-124
252	chr5:140611177-140611677	CD14	0.37301894874126	1.31439907928856e-16	CD14	0.387466539573466	9.47809297423834e-19
253	chr5:140611998-140612498	CD14	0.869168070134206	1.75134671253233e-150	CD14	0.87667957007809	1.19981948578053e-157
254	chr5:140613581-140614081	CD14	0.76864937517761	1.10580287928435e-95	CD14	0.71917360333863	3.46459347420807e-79
255	chr5:140628684-140629184	CD14	0.761729147995498	5.8155130442802e-93	CD14	0.794384065388906	6.76296654269618e-108
256	chr5:140630112-140630612	CD14	0.845307788127097	5.15766230732334e-134	CD14	0.863745762154429	9.35676500722254e-148
257	chr5:140630949-140631449	CD14	0.869511582326712	9.61084841494178e-151	CD14	0.864131239013025	4.93176278000248e-148
258	chr5:140633144-140633644	CD14	0.810780746223972	1.405936248026e-114	CD14	0.828369076915595	3.68869238245745e-125
259	chr5:140634247-140634747	CD14	0.67535703168412	2.16531447242806e-65	CD14	0.613866169195218	6.14656843815721e-52
260	chr5:140634920-140635420	CD14	0.682922445565956	2.02286029807186e-67	CD14	0.734688326421047	2.69524174321575e-84
261	chr5:140639108-140639608	CD14	0	1	CD14	0.152237452754938	0.000994327384009861
262	chr5:140725804-140726304	CD14	0.197691310304253	5.41910137354012e-05	CD14	0.22932373851833	4.65517595305747e-07
263	chr16:28822741-28823241	CD19	0.202131518935762	3.46449424023303e-05	CD19	0.225074051235444	7.71425936425365e-07
264	chr16:28823582-28824082	CD19	0.310243999972745	1.84049340335129e-11	CD19	0.372180955321938	2.703662124384e-17
265	chr16:28828651-28829151	CD19	0.211448133402965	1.30761044166053e-05	CD19	0.227253755440966	5.95976245089268e-07
266	chr16:28862729-28863229	CD19	0.19144997822791	9.97685862477976e-05	CD19	0.161662326545505	0.000460212492997217
267	chr16:28863238-28863738	CD19	0.553325934007865	1.67450792375212e-39	CD19	0.559971682382219	1.31673935905879e-41
268	chr16:28910002-28910502	CD19	0.656919204401341	1.08526631604004e-60	CD19	0.688431676858506	5.08013273236428e-70
269	chr16:28923131-28923631	CD19	0.786807365402282	2.69413919720173e-103	CD19	0.77853459654617	6.58974154025382e-101
270	chr16:28924020-28924520	CD19	0.931266627968651	1.9021301332328e-215	CD19	0.968763301177088	1.03417606608794e-298
271	chr16:28924674-28925174	CD19	0.395230568440569	9.9386757013313e-19	CD19	0.44861307368516	2.15788874293656e-25
272	chr16:28929794-28930294	CD19	0.265090984611278	1.81369797716011e-08	CD19	0.246198289450454	5.63481748331301e-08
273	chr16:28930652-28931152	CD19	0.846011222030993	1.85478361235315e-134	CD19	0.881726238482277	8.18961354829913e-162
274	chr16:28931642-28932142	CD19	0.840164229221935	7.86060147882935e-131	CD19	0.859197152119049	1.67271428941377e-144
275	chr16:28932507-28933007	CD19	0.552589823822937	2.23241151247131e-39	CD19	0.563933305061179	2.65967153823226e-42
276	chr16:28933085-28933585	CD19	0.28263773765823	1.45076095776835e-09	CD19	0.304733911751381	9.59208708914826e-12
277	chr16:28945506-28946006	CD19	0.162895785176242	0.0012430107182778	CD19	0.16546964318518	0.000333398510805385
278	chr16:28974445-28974945	CD19	0.240036180773162	4.8330211905201e-07	CD19	0.251314475198639	2.87386782956918e-08
279	chr6:106739482-106739982	CD24	0.431775428618252	1.3511760673687e-22	CD24	0.293414100718675	6.04977802492688e-11
280	chr6:106790067-106790567	CD24	0.287246602720596	7.23774693392778e-10	CD24	0.27893583095525	5.71166155239482e-10
281	chr6:106844935-106845435	CD24	0.434210734790944	7.16491755759052e-23	CD24	0.561913864093724	6.01721987101255e-42
282	chr6:106846324-106846824	CD24	0.484595886069333	4.18786174576334e-29	CD24	0.437169669215635	4.83404262409054e-24
283	chr6:106847028-106847528	CD24	0.434434364832367	6.75776379820333e-23	CD24	0.561937911457261	5.96559424037952e-42
284	chr6:106849898-106850398	CD24	0.42472775619739	8.21396876552019e-22	CD24	0.569103042285172	3.18250613584808e-43
285	chr6:106939823-106940323	CD24	0.408595797070221	4.3575038125625e-20	CD24	0.40737132974448	9.20619424730517e-21
286	chr6:106972370-106972870	CD24	0.471223121941036	2.40210712983835e-27	CD24	0.393153636808553	2.60960173033556e-19
287	chr6:106973530-106974030	CD24	0.604043588208534	6.76702708830285e-49	CD24	0.487328487777866	2.29609248875047e-30
288	chr6:106974544-106975044	CD24	0.677060237209583	7.65245010286944e-66	CD24	0.631079605089034	1.1203440332121e-55
289	chr6:106975112-106975612	CD24	0.623769511148108	4.96355282422025e-53	CD24	0.599239392578878	6.12480755488853e-49
290	chr6:106979336-106979836	CD24	0.422570113251621	1.4148066878248e-21	CD24	0.438031911665092	3.84150073524602e-24
291	chr6:106997556-106998056	CD24	0.329418117359738	6.60366454278081e-13	CD24	0.241652405596109	1.01069334915107e-07
292	chr6:107027949-107028449	CD24	0	1	CD24	0.275368060647944	9.72229906521961e-10
293	chr6:107028978-107029478	CD24	0.145754067961547	0.00458624219177392	CD24	0	1
294	chr6:107061462-107061962	CD24	0	1	CD24	0.232823141958951	3.05100371632469e-07
295	chr6:107115190-107115690	CD24	0.135665362616903	0.009202172858728	CD24	0.144847042397346	0.00176929078624025
296	chr6:107115762-107116262	CD24	0.354566929871104	5.72630220227968e-15	CD24	0.301007013483185	1.77263658555583e-11
297	chr6:107116455-107116955	CD24	0.450692475498126	8.53999380624102e-25	CD24	0.4123501612582	2.74637431869997e-21
298	chr12:6196100-6196600	CD27	0.195148280982296	6.96680005853157e-05	CD27	0	1
299	chr12:6224550-6225050	CD27	0.158591978370354	0.00175078362597766	CD27	0	1
300	chr12:6284943-6285443	CD27	0	1	CD27	0.157033968628072	0.000675097978184084
301	chr12:6286398-6286898	CD27	0.159456047505816	0.001635486836234	CD27	0	1
302	chr12:6299635-6300135	CD27	0.186343968820689	0.000161754153798483	CD27	0	1
303	chr12:6310410-6310910	CD27	0	1	CD27	0.338160076842301	2.52732068301017e-14
304	chr12:6310974-6311474	CD27	0	1	CD27	0.190661116976086	3.23029854155617e-05
305	chr12:6318103-6318603	CD27	0	1	CD27	0.208202844995167	5.23685194209103e-06
306	chr12:6327495-6327995	CD27	0.150607407059031	0.00321949548479646	CD27	0	1
307	chr12:6329538-6330038	CD27	0.168684958323566	0.00077213619424007	CD27	0	1
308	chr12:6330150-6330650	CD27	0.178027790563554	0.000344879290013043	CD27	0	1
309	chr12:6333516-6334016	CD27	0	1	CD27	0.169130737975592	0.000242624323336866
310	chr12:6340108-6340608	CD27	0	1	CD27	0.148046527322496	0.00137992185171226
311	chr12:6357674-6358174	CD27	0.151273618339443	0.00306352320850208	CD27	0	1
312	chr12:6360973-6361473	CD27	0	1	CD27	0.130367940344762	0.00506745662560902
313	chr12:6363137-6363637	CD27	0	1	CD27	0.206237730238524	6.47917509903105e-06
314	chr12:6363766-6364266	CD27	0	1	CD27	0.221315068212928	1.20150935748475e-06
315	chr12:6376544-6377044	CD27	0	1	CD27	0.17192347659683	0.000189707679394324
316	chr12:6423472-6423972	CD27	0	1	CD27	0.555548815144789	7.70104217613358e-41
317	chr12:6425861-6426361	CD27	0.232748219620548	1.17114052131422e-06	CD27	0	1
318	chr12:6426882-6427382	CD27	0	1	CD27	0.163926458829855	0.000380092427212415
319	chr12:6430491-6430991	CD27	0.179397698412492	0.000305182508971893	CD27	0	1
320	chr12:6431137-6431637	CD27	0.136587706568805	0.00865357575706959	CD27	0	1
321	chr12:6432939-6433439	CD27	0	1	CD27	0.161041628699674	0.000485421239872525
322	chr12:6434078-6434578	CD27	0	1	CD27	0.632895476180798	4.38853805981915e-56
323	chr12:6434719-6435219	CD27	0	1	CD27	0.41986249358907	4.25976990516356e-22
324	chr12:6443293-6443793	CD27	0	1	CD27	0.128176649276626	0.00589503918095673
325	chr12:6444000-6444500	CD27	0	1	CD27	0.217863183489475	1.786853430444e-06
326	chr12:6444645-6445145	CD27	0	1	CD27	0.637217196163135	4.58633034714868e-57
327	chr12:6445284-6445784	CD27	0	1	CD27	0.450884507612934	1.14376364165434e-25
328	chr12:6446205-6446705	CD27	0	1	CD27	0.274690534007382	1.07370152643109e-09
329	chr12:6446764-6447264	CD27	0	1	CD27	0.292963864352589	6.49790320915035e-11
330	chr12:6447687-6448187	CD27	0	1	CD27	0.282125462321119	3.51553322979397e-10
331	chr12:6449824-6450324	CD27	0	1	CD27	0.211199176833928	3.76898396270197e-06
332	chr12:6450620-6451120	CD27	0	1	CD27	0.371150957544163	3.36278232643271e-17
333	chr12:6451202-6451702	CD27	0	1	CD27	0.347855433691971	3.93405557504665e-15
334	chr12:6451809-6452309	CD27	0	1	CD27	0.545635085815846	3.65367183465245e-39
335	chr12:6452779-6453279	CD27	0	1	CD27	0.258770425561823	1.04658386962102e-08
336	chr12:6453366-6453866	CD27	0	1	CD27	0.164473056787337	0.000362769036142956
337	chr12:6460942-6461442	CD27	0	1	CD27	0.613945735370256	5.92079044940592e-52
338	chr12:6461855-6462355	CD27	0	1	CD27	0.235118066173975	2.29745556436964e-07
339	chr12:6462483-6462983	CD27	0	1	CD27	0.452451754384268	7.38771444278727e-26
340	chr12:6463039-6463539	CD27	0	1	CD27	0.517618388776957	1.00606105251343e-34
341	chr12:6464173-6464673	CD27	0	1	CD27	0.231025985185033	3.79505456304726e-07
342	chr12:6465427-6465927	CD27	0	1	CD27	0.351165906270399	2.03722850938979e-15
343	chr12:6466012-6466512	CD27	0	1	CD27	0.262905031406139	5.88648277471503e-09
344	chr12:6466623-6467123	CD27	0	1	CD27	0.138267314630611	0.0028891535607583
345	chr12:6467419-6467919	CD27	0	1	CD27	0.364026294488997	1.49568164226781e-16
346	chr12:6467968-6468468	CD27	0	1	CD27	0.409774264628452	5.15136920770301e-21
347	chr12:6469015-6469515	CD27	0	1	CD27	0.360851719232064	2.8743349280235e-16
348	chr12:6469762-6470262	CD27	0	1	CD27	0.487626690021262	2.09184736369066e-30
349	chr12:6470520-6471020	CD27	0	1	CD27	0.684547892280523	6.02323800523771e-69
350	chr12:6471203-6471703	CD27	0	1	CD27	0.315998868550608	1.41514159461573e-12
351	chr12:6486338-6486838	CD27	0	1	CD27	0.215919798819903	2.2260278665402e-06
352	chr12:6492329-6492829	CD27	0	1	CD27	0.159937513453642	0.000531954581584338
353	chr12:6493042-6493542	CD27	0	1	CD27	0.460001765436328	8.76140625333163e-27
354	chr12:6493693-6494193	CD27	0	1	CD27	0.533381269569967	3.59146450336064e-37
355	chr12:6494309-6494809	CD27	0	1	CD27	0.322043620324981	4.89840068867498e-13
356	chr12:6523679-6524179	CD27	0	1	CD27	0.168203331233526	0.000263253423299316
357	chr12:6532466-6532966	CD27	0	1	CD27	0.391896592248883	3.47760903810829e-19
358	chr12:6533303-6533803	CD27	0	1	CD27	0.309267642243639	4.48716263919117e-12
359	chr12:6534194-6534694	CD27	0	1	CD27	0.208417237187578	5.12020097801946e-06
360	chr12:6536775-6537275	CD27	0	1	CD27	0.144159124963603	0.00186357110758568
361	chr12:6537280-6537780	CD27	0	1	CD27	0.171804444221278	0.000191751735320017
362	chr12:6537784-6538284	CD27	0	1	CD27	0.43220260413478	1.78690649687438e-23
363	chr12:6538467-6538967	CD27	0	1	CD27	0.172444614546168	0.000180912460965562
364	chr12:6540400-6540900	CD27	0	1	CD27	0.243926598491407	7.55470609969049e-08
365	chr12:6542257-6542757	CD27	0	1	CD27	0.275538534862553	9.48879658682725e-10
366	chr12:6555862-6556362	CD27	0	1	CD27	0.121965157132846	0.00890353681301994
367	chr12:6557920-6558420	CD27	0	1	CD27	0.38683489355501	1.0909882194876e-18
368	chr12:6558478-6558978	CD27	0	1	CD27	0.270676973689876	1.93931079187858e-09
369	chr12:6561376-6561876	CD27	0	1	CD27	0.193971383535817	2.32419433990479e-05
370	chr12:6563367-6563867	CD27	0	1	CD27	0.195194537596612	2.05277025833246e-05
371	chr12:6567579-6568079	CD27	0	1	CD27	0.231503155295197	3.58424266780953e-07
372	chr12:6568095-6568595	CD27	0	1	CD27	0.180674018640325	8.4868160368227e-05
373	chr12:6568930-6569430	CD27	0	1	CD27	0.16825002415461	0.000262311685864221
374	chr12:6569562-6570062	CD27	0	1	CD27	0.13170980397576	0.00461303529109836
375	chr12:6575334-6575834	CD27	0	1	CD27	0.164800188220597	0.000353034951539417
376	chr12:6576041-6576541	CD27	0	1	CD27	0.21261268784834	3.22213695692628e-06
377	chr12:6577171-6577671	CD27	0	1	CD27	0.199788035700547	1.27898455561149e-05
378	chr12:6579915-6580415	CD27	0	1	CD27	0.377552603784972	8.49958417934803e-18
379	chr12:6580706-6581206	CD27	0	1	CD27	0.216701791303769	2.04083145928749e-06
380	chr12:6582924-6583424	CD27	0	1	CD27	0.153820056161226	0.000877875742229934
381	chr12:6585885-6586385	CD27	0	1	CD27	0.242392945728952	9.18734112933329e-08
382	chr12:6601927-6602427	CD27	0	1	CD27	0.122121278713855	0.00881190515556894
383	chr12:6602493-6602993	CD27	0	1	CD27	0.164972807441079	0.000347863895366382
384	chr12:6603246-6603746	CD27	0	1	CD27	0.379341115077057	5.74433336332834e-18
385	chr12:6603778-6604278	CD27	0	1	CD27	0.226566348841542	6.46502683423328e-07
386	chr12:6605277-6605777	CD27	0	1	CD27	0.346842154946401	4.7870847760098e-15
387	chr12:6606288-6606788	CD27	0.153418427822239	0.00260805996920693	CD27	0	1
388	chr12:6607259-6607759	CD27	0	1	CD27	0.296892685899341	3.46624236003054e-11
389	chr12:6608231-6608731	CD27	0	1	CD27	0.521771808754916	2.35223752033841e-35
390	chr12:6608813-6609313	CD27	0	1	CD27	0.489437589707286	1.18121497174676e-30
391	chr12:6609467-6609967	CD27	0	1	CD27	0.234799322295058	2.38641747137036e-07
392	chr12:6610049-6610549	CD27	0	1	CD27	0.15836100226057	0.000605087651550105
393	chr12:6611663-6612163	CD27	0	1	CD27	0.297262443849794	3.27160319637275e-11
394	chr12:6612222-6612722	CD27	0	1	CD27	0.202351297682102	9.77319277970609e-06
395	chr12:6620309-6620809	CD27	0	1	CD27	0.182492727558568	7.13198680809432e-05
396	chr12:6620894-6621394	CD27	0	1	CD27	0.219003160539874	1.56915837593777e-06
397	chr12:6627537-6628037	CD27	0	1	CD27	0.614324575730208	4.94061100747537e-52
398	chr12:6628419-6628919	CD27	0	1	CD27	0.170983688701768	0.000206271828482941
399	chr12:6630230-6630730	CD27	0	1	CD27	0.216279505309094	2.14056054339637e-06
400	chr12:6630943-6631443	CD27	0	1	CD27	0.182592576140185	7.06469948721318e-05
401	chr12:6636180-6636680	CD27	0.179163531565029	0.000311636139706407	CD27	0	1
402	chr12:6638372-6638872	CD27	0.268613038957073	1.10917188751781e-08	CD27	0	1
403	chr12:6662458-6662958	CD27	0	1	CD27	0.504432238006215	8.99916606264127e-33
404	chr12:6663083-6663583	CD27	0	1	CD27	0.686859225545604	1.39292905319279e-69
405	chr12:6663590-6664090	CD27	0	1	CD27	0.210219642250054	4.19288228384062e-06
406	chr12:6684580-6685080	CD27	0	1	CD27	0.33422263024643	5.31138902339906e-14
407	chr12:6688443-6688943	CD27	0	1	CD27	0.121895075162953	0.00894097546804966
408	chr12:6689139-6689639	CD27	0	1	CD27	0.668059143824263	1.45169105274767e-64
409	chr12:6689800-6690300	CD27	0	1	CD27	0.442204472360734	1.25219741649196e-24
410	chr4:15584715-15585215	CD38	0.243215799056752	3.25201931626422e-07	CD38	0.206922681121092	6.01512297447688e-06
411	chr4:15586009-15586509	CD38	0	1	CD38	0.148728839548134	0.00130940240610256
412	chr4:15587528-15588028	CD38	0	1	CD38	0.173015985357973	0.000171867342027219
413	chr4:15610874-15611374	CD38	0	1	CD38	0.230468100303787	4.05669340395477e-07
414	chr4:15649119-15649619	CD38	0.364227835501625	8.18706771693556e-16	CD38	0.124327875259393	0.00762765704934443
415	chr4:15649858-15650358	CD38	0.288374832040095	6.09150632826074e-10	CD38	0	1
416	chr4:15652157-15652657	CD38	0.202005714524716	3.50938606902802e-05	CD38	0.23453855641008	2.46156505193592e-07
417	chr4:15653332-15653832	CD38	0.188114763122606	0.000136999386747745	CD38	0.20260693831862	9.52230976121355e-06
418	chr4:15653839-15654339	CD38	0.217112397628793	7.06007739159309e-06	CD38	0.308361154800549	5.22820288936048e-12
419	chr4:15655674-15656174	CD38	0.196278436862004	6.23378829427971e-05	CD38	0	1
420	chr4:15658322-15658822	CD38	0	1	CD38	0.18655931749671	4.83674030924243e-05
421	chr4:15659768-15660268	CD38	0	1	CD38	0.185075327858967	5.57425122141949e-05
422	chr4:15665693-15666193	CD38	0	1	CD38	0.210342997135024	4.13628135070418e-06
423	chr4:15670547-15671047	CD38	0.231753919607417	1.31833622763787e-06	CD38	0.234914728991108	2.35366009669497e-07
424	chr4:15674000-15674500	CD38	0	1	CD38	0.246693643327531	5.27832617730005e-08
425	chr4:15674802-15675302	CD38	0.184773116703686	0.000187162553796273	CD38	0.325280935401338	2.7466451910531e-13
426	chr4:15685647-15686147	CD38	0	1	CD38	0.153424557271371	0.000906805818104298
427	chr4:15689501-15690001	CD38	0	1	CD38	0.163223966949695	0.000403187987001476
428	chr4:15690434-15690934	CD38	0	1	CD38	0.25505562295804	1.73732039611429e-08
429	chr4:15691407-15691907	CD38	0	1	CD38	0.193447788829338	2.45032263912954e-05
430	chr4:15699438-15699938	CD38	0	1	CD38	0.180762634028968	8.41674746415361e-05
431	chr4:15700087-15700587	CD38	0	1	CD38	0.185138037523924	5.54143163394987e-05
432	chr4:15700957-15701457	CD38	0	1	CD38	0.160501595035175	0.000507509275415207
433	chr4:15702910-15703410	CD38	0	1	CD38	0.212750088766947	3.1742561456423e-06
434	chr4:15719434-15719934	CD38	0	1	CD38	0.168014682036845	0.00026745277944817
435	chr4:15720772-15721272	CD38	0	1	CD38	0.17771041904807	0.000112013691725139
436	chr4:15725732-15726232	CD38	0.310250394639912	1.83855369233958e-11	CD38	0.157448123925716	0.000652885855372491
437	chr4:15737246-15737746	CD38	0.269878038771143	9.28003844142398e-09	CD38	0.173874427922361	0.000158854997486543
438	chr4:15754246-15754746	CD38	0.154669881133935	0.00237218878266435	CD38	0	1
439	chr4:15755759-15756259	CD38	0.331077040605978	4.89331327740311e-13	CD38	0	1
440	chr4:15756923-15757423	CD38	0.233488521868092	1.07187476214586e-06	CD38	0.149955162493334	0.00118937602074583
441	chr4:15771359-15771859	CD38	0.587998932400376	9.62436726822938e-46	CD38	0.361544708373443	2.49551241509337e-16
442	chr4:15774042-15774542	CD38	0.308798013080771	2.34179196502867e-11	CD38	0.494381456880737	2.42535978429559e-31
443	chr4:15776829-15777329	CD38	0.14202394400619	0.00597033666343946	CD38	0.126063307062092	0.00678910326135493
444	chr4:15778033-15778533	CD38	0.621460695494147	1.56762341034248e-52	CD38	0.495482067647278	1.7108768698564e-31
445	chr4:15778597-15779097	CD38	0.447263698318019	2.19092075023457e-24	CD38	0.412690081404996	2.52758667173869e-21
446	chr4:15779264-15779764	CD38	0.220307172650646	4.94702542757007e-06	CD38	0.351675150643984	1.84535528702808e-15
447	chr4:15779794-15780294	CD38	0.185956697341863	0.000167705796261268	CD38	0.448355939328652	2.31341950339932e-25
448	chr4:15781641-15782141	CD38	0.157572214158202	0.001896221354929	CD38	0.354127639288713	1.12765020299902e-15
449	chr4:15783565-15784065	CD38	0	1	CD38	0.148275795442598	0.00135541728187578
450	chr4:15784210-15784710	CD38	0.135180858998573	0.00950352535227203	CD38	0.185423622558296	5.39320922534925e-05
451	chr4:15784859-15785359	CD38	0.247791829778229	1.8202169782844e-07	CD38	0.237304054478391	1.75366999317607e-07
452	chr4:15786008-15786508	CD38	0.322026337901599	2.45252323284351e-12	CD38	0.180586987059614	8.5561137608209e-05
453	chr4:15798062-15798562	CD38	0	1	CD38	0.172898684322524	0.00017364385533309
454	chr4:15799651-15800151	CD38	0.325174072532097	1.40955948235163e-12	CD38	0.20501652194179	7.37271595242983e-06
455	chr4:15805523-15806023	CD38	0.140106525940336	0.00681772269688587	CD38	0.225621296948565	7.23204614309995e-07
456	chr4:15806037-15806537	CD38	0.25565753450039	6.519861005478e-08	CD38	0.359433887354607	3.84144104563209e-16
457	chr4:15809024-15809524	CD38	0	1	CD38	0.321641297752793	5.25341118518677e-13
458	chr4:15811805-15812305	CD38	0.241986895507708	3.79216164415168e-07	CD38	0.268615366660532	2.61354072931395e-09
459	chr4:15832152-15832652	CD38	0.461536426739835	4.03874196222803e-26	CD38	0.427401947230698	6.18635448486337e-23
460	chr4:15832703-15833203	CD38	0	1	CD38	0.314919292415947	1.70661841978066e-12
461	chr4:15836345-15836845	CD38	0	1	CD38	0.18587194700952	5.16936738845941e-05
462	chr4:15861144-15861644	CD38	0	1	CD38	0.209954379784412	4.31736425366221e-06
463	chr4:15867984-15868484	CD38	0	1	CD38	0.19012296202075	3.40750958226842e-05
464	chr4:15882575-15883075	CD38	0.491098916444362	5.46644029532228e-30	CD38	0.375824462220119	1.2373103654431e-17
465	chr4:15894743-15895243	CD38	0	1	CD38	0.213733013015371	2.84182162543732e-06
466	chr4:15901029-15901529	CD38	0	1	CD38	0.183178280457458	6.69156108133065e-05
467	chr4:15901957-15902457	CD38	0	1	CD38	0.263002291026317	5.80761142435351e-09
468	chr4:15902749-15903249	CD38	0	1	CD38	0.214688962903579	2.55380492644548e-06
469	chr4:15905974-15906474	CD38	0	1	CD38	0.205009167652904	7.37591715353915e-06
470	chr4:15912125-15912625	CD38	0.529235648967587	1.39936863617687e-35	CD38	0.304443745383496	1.00543524077497e-11
471	chr4:15913507-15914007	CD38	0	1	CD38	0.207522399703136	5.63636081855159e-06
472	chr4:15944820-15945320	CD38	0.493842728040945	2.28412494101511e-30	CD38	0.357116157965425	6.16873407490434e-16
473	chr4:15945450-15945950	CD38	0	1	CD38	0.239141933656518	1.39248217613821e-07
474	chr4:15956175-15956675	CD38	0.295631154352509	1.97400457365375e-10	CD38	0.400328035755842	4.94257395864001e-20
475	chr4:15958527-15959027	CD38	0.575594665419048	2.00389179747953e-43	CD38	0.427098973452532	6.69043417539545e-23
476	chr4:15960900-15961400	CD38	0.258772415653549	4.29833243358255e-08	CD38	0.123733183342659	0.00793365288271836
477	chr4:15961695-15962195	CD38	0.510408803503874	9.89499346539584e-33	CD38	0.286331339711077	1.84865784475023e-10
478	chr4:15962584-15963084	CD38	0.517575881227844	8.55193575421863e-34	CD38	0.265054140825403	4.34527751210508e-09
479	chr4:15963533-15964033	CD38	0.543040366274515	8.6650236297945e-38	CD38	0.266780450640414	3.39913212018389e-09
480	chr4:15970993-15971493	CD38	0.555043308668697	8.55043948305939e-40	CD38	0.363655892736374	1.61385752839e-16
481	chr4:15991789-15992289	CD38	0	1	CD38	0.256048201294601	1.52020776566685e-08
482	chr4:15996830-15997330	CD38	0.671947243296568	1.70037489572337e-64	CD38	0.378080710892541	7.56918098851239e-18
483	chr4:16001386-16001886	CD38	0.200601608983607	4.04704873023625e-05	CD38	0.453640968707893	5.32029695886336e-26
484	chr4:16026120-16026620	CD38	0.188804868633555	0.000128367224543024	CD38	0.228973288326074	4.84960720074012e-07
485	chr11:118079389-118079889	CD3E	0.221045272025587	4.55264721551918e-06	CD3	0.165189933270839	0.000341738777587556
486	chr11:118145294-118145794	CD3E	0.607218376043499	1.53050044749052e-49	CD3	0.683643333755035	1.06101180854388e-68
487	chr11:118145948-118146448	CD3E	0.428031890863248	3.54378480086823e-22	CD3	0.448030222989226	2.53212773298217e-25
488	chr11:118152213-118152713	CD3E	0.226077695907529	2.56352936009764e-06	CD3	0.255927921058742	1.54449671604254e-08
489	chr11:118152776-118153276	CD3E	0.330050447456973	5.89191931030554e-13	CD3	0.358022969300706	5.13151472259181e-16
490	chr11:118155768-118156268	CD3E	0.156360793684362	0.00208318412085145	CD3	0.184672614680143	5.79638852165574e-05
491	chr11:118156456-118156956	CD3E	0.420279976615306	2.50970019291783e-21	CD3	0.399803589450808	5.59639172402128e-20
492	chr11:118171536-118172036	CD3E	0.311263408947694	1.55137884646484e-11	CD3	0.434635794963419	9.44542651742092e-24
493	chr11:118198222-118198722	CD3E	0.278005695625004	2.87810819893995e-09	CD3	0.320737504826738	6.16283555465586e-13
494	chr11:118200801-118201301	CD3E	0.568937784837711	3.20257870428029e-42	CD3	0.500416961441991	3.39680705338867e-32
495	chr11:118201958-118202458	CD3E	0.35970611458672	2.05287977894924e-15	CD3	0.278682174715092	5.93206216472113e-10
496	chr11:118202519-118203019	CD3E	0.444951505285482	4.11024388267312e-24	CD3	0.339736803263186	1.87344024888152e-14
497	chr11:118215231-118215731	CD3E	0.238804148673227	5.62468130712469e-07	CD3	0.176344919772657	0.000126925633018899
498	chr11:118215854-118216354	CD3E	0.210370527539919	1.46709685074168e-05	CD3	0.149366681689935	0.00124555589317252
499	chr11:118216861-118217361	CD3E	0.540911140709402	1.92640163081299e-37	CD3	0.552623385430593	2.42701226896614e-40
500	chr11:118217462-118217962	CD3E	0.268956540011278	1.0569027212506e-08	CD3	0.325912990354408	2.44896892165229e-13
501	chr11:118221334-118221834	CD3E	0.221023985540251	4.56363375846414e-06	CD3	0.178792313416151	0.000101256926261808
502	chr11:118222922-118223422	CD3E	0.24296269608983	3.35667610082006e-07	CD3	0.327623753358565	1.79446722580059e-13
503	chr11:118223900-118224400	CD3E	0.45356877145059	3.84314439077772e-25	CD3	0.604533829920136	5.25083986568923e-50
504	chr11:118224449-118224949	CD3E	0.462473593414517	3.08609423366353e-26	CD3	0.580016983421072	3.1886492502983e-45
505	chr11:118225207-118225707	CD3E	0.330326356188318	5.60517697338455e-13	CD3	0.389740981424412	5.68537372002602e-19
506	chr11:118230008-118230508	CD3E	0.424447964685084	8.81625372690052e-22	CD3	0.361446001099013	2.54586583944373e-16
507	chr11:118232634-118233134	CD3E	0.231323084360598	1.3874483780317e-06	CD3	0.220794023118407	1.277510107734e-06
508	chr11:118241402-118241902	CD3E	0.203443124576422	3.02960875672568e-05	CD3	0	1
509	chr11:118246102-118246602	CD3E	0.227058580935463	2.28802893453689e-06	CD3	0.13431219448113	0.00384275483949334
510	chr11:118247050-118247550	CD3E	0.354095804382506	6.28559306250542e-15	CD3	0.320912073799794	5.97867582478825e-13
511	chr11:118252109-118252609	CD3E	0.508069146436568	2.17395829310902e-32	CD3	0.529802438190061	1.32920316259299e-36
512	chr11:118258399-118258899	CD3E	0.208979333070265	1.70073631866138e-05	CD3	0.230809016924942	3.89759824620377e-07
513	chr11:118260313-118260813	CD3E	0.26867225543666	1.0999947081192e-08	CD3	0.256574397833057	1.41518326817046e-08
514	chr11:118264062-118264562	CD3E	0.275306828168547	4.26464586823016e-09	CD3	0.306625700587693	7.01525434484885e-12
515	chr11:118275149-118275649	CD3E	0.245685631448071	2.38157195273244e-07	CD3	0.297258718399347	3.27195032249398e-11
516	chr11:118295788-118296288	CD3E	0.501780375924096	1.75016263347173e-31	CD3	0.547476789725534	1.79758003516429e-39
517	chr11:118303906-118304406	CD3E	0.471163633122092	2.44464094206442e-27	CD3	0.523988236665078	1.08263227115231e-35
518	chr11:118304448-118304948	CD3E	0.738228005191218	2.22718246596266e-84	CD3	0.821364923806465	2.6364804414035e-121
519	chr11:118305089-118305589	CD3E	0.638669183143829	2.34347119841673e-56	CD3	0.636411931879901	6.97912073557248e-57
520	chr11:118305636-118306136	CD3E	0.591945110323595	1.67506924369341e-46	CD3	0.670922465051563	2.64631500973013e-65
521	chr11:118306479-118306979	CD3E	0.396438983342193	7.53683955005343e-19	CD3	0.442496947352682	1.15744987519286e-24
522	chr11:118307386-118307886	CD3E	0.285022212106711	1.01379135837272e-09	CD3	0.373838232822865	1.89865566903544e-17
523	chr11:118307984-118308484	CD3E	0.320942509161675	2.96341433437734e-12	CD3	0.387196276359082	1.00608161931239e-18
524	chr11:118309035-118309535	CD3E	0.249529224813117	1.45525169917821e-07	CD3	0.275484835102786	9.56150413176413e-10
525	chr11:118310327-118310827	CD3E	0.208621784039776	1.76630410957615e-05	CD3	0.245015748345766	6.57324647826916e-08
526	chr11:118311426-118311926	CD3E	0.270783780582088	8.16199277018519e-09	CD3	0.321255104685626	5.62642380548338e-13
527	chr11:118315775-118316275	CD3E	0.24260888554617	3.50886055852841e-07	CD3	0.31896628043663	8.42642711239056e-13
528	chr11:118316556-118317056	CD3E	0.629071693265835	3.4135387606151e-54	CD3	0.73496837478356	2.17203724084028e-84
529	chr11:118317389-118317889	CD3E	0.264299461196963	2.02312161243844e-08	CD3	0.270343037978997	2.03372014730614e-09
530	chr11:118332629-118333129	CD3E	0.199408452347316	4.56511719062306e-05	CD3	0.239102189790886	1.39847216678314e-07
531	chr11:118334696-118335196	CD3E	0.382130835319299	1.85486845390513e-17	CD3	0.506418944585234	4.63417995869015e-33
532	chr11:118337844-118338344	CD3E	0.433198628299457	9.33168682077976e-23	CD3	0.501702384156792	2.22421022469801e-32
533	chr11:118338497-118338997	CD3E	0.815043040666425	9.40436615168051e-117	CD3	0.880459199284092	9.2042873300286e-161
534	chr11:118339271-118339771	CD3E	0.576750600979448	1.23032359874579e-43	CD3	0.724417044113524	7.13612234311709e-81
535	chr11:118340391-118340891	CD3E	0.453247513715239	4.20315691457382e-25	CD3	0.523974223457551	1.08695460383216e-35
536	chr11:118341284-118341784	CD3E	0.354378070722176	5.9447878832103e-15	CD3	0.368075573936628	6.4363243215943e-17
537	chr11:118341905-118342405	CD3E	0.569104362712625	2.99128927212488e-42	CD3	0.57054980733987	1.75651561650236e-43
538	chr11:118342447-118342947	CD3E	0.696946800813624	2.3683157585936e-71	CD3	0.726813450719693	1.17460918728823e-81
539	chr11:118343129-118343629	CD3E	0.643715917205722	1.58897833281588e-57	CD3	0.635424906151827	1.17567932406121e-56
540	chr11:118344079-118344579	CD3E	0.660122975185831	1.7502138083937e-61	CD3	0.751075601835534	4.39424264716255e-90
541	chr11:118344751-118345251	CD3E	0.290546347438399	4.36425113041886e-10	CD3	0.329259863595803	1.32913180861985e-13
542	chr11:118345480-118345980	CD3E	0.325224011770991	1.3971056135793e-12	CD3	0.33357672894238	5.99051760473569e-14
543	chr11:118346145-118346645	CD3E	0.305618013775431	3.95992067029132e-11	CD3	0.243766290517976	7.71317187401168e-08
544	chr11:118353321-118353821	CD3E	0.366000230779614	5.6850233624866e-16	CD3	0.492075923336546	5.07908370993305e-31
545	chr11:118358798-118359298	CD3E	0.373929658498585	1.08372984450417e-16	CD3	0.465032904084615	2.03342127077321e-27
546	chr11:118359305-118359805	CD3E	0.750166768195731	1.27833039684565e-88	CD3	0.786176096373821	3.33867995566413e-104
547	chr11:118359899-118360399	CD3E	0.417829848354222	4.61006101191221e-21	CD3	0.46358383473971	3.11048365415976e-27
548	chr11:118360828-118361328	CD3E	0.255992158278495	6.23598645868837e-08	CD3	0.237879943965601	1.63195327343923e-07
549	chr11:118394436-118394936	CD3E	0.164739536558043	0.00107016228792349	CD3	0.20551665167516	6.99461155357441e-06
550	chr11:118395868-118396368	CD3E	0.315718125848715	7.29742279377582e-12	CD3	0.224851265940413	7.91374753453129e-07
551	chr11:118396645-118397145	CD3E	0.184179183879355	0.000197676633292354	CD3	0.211127566651095	3.7968838784433e-06
552	chr11:118398187-118398687	CD3E	0.505932086960548	4.44098825683287e-32	CD3	0.569271748718519	2.96923457489011e-43
553	chr11:118398726-118399226	CD3E	0.622879621661615	7.74391607592594e-53	CD3	0.773419875813923	8.91842953872018e-99
554	chr11:118400299-118400799	CD3E	0	1	CD3	0.177173801272894	0.00011767741334767
555	chr11:118401080-118401580	CD3E	0.541803859411895	1.37913075816824e-37	CD3	0.636624925604783	6.25342278520235e-57
556	chr11:118401756-118402256	CD3E	0.181729834155253	0.000247309929721258	CD3	0.174951220935549	0.000144218159250807
557	chr11:118434315-118434815	CD3E	0.422382794684511	1.48290208895517e-21	CD3	0.51737213628032	1.09597954949651e-34
558	chr11:118435363-118435863	CD3E	0.349824148545283	1.45046457499091e-14	CD3	0.43085739620081	2.53977638760198e-23
559	chr11:118436099-118436599	CD3E	0.568527961777138	3.78983257428157e-42	CD3	0.631996281609261	6.97864958261931e-56
560	chr11:118436627-118437127	CD3E	0.65775538931724	6.75838499035044e-61	CD3	0.568430882973031	4.20423627518381e-43
561	chr11:118437303-118437803	CD3E	0.202807306734648	3.23357835345522e-05	CD3	0.206253047987635	6.47061986100619e-06
562	chr11:118438916-118439416	CD3E	0	1	CD3	0.121659591376066	0.00907225347551044
563	chr11:118441707-118442207	CD3E	0.274232955134636	4.98123776843926e-09	CD3	0.282882026530282	3.1378842220338e-10
564	chr11:118488430-118488930	CD3E	0.475665155537053	6.38235943661276e-28	CD3	0.58639664223885	1.99502667981091e-46
565	chr11:118488931-118489431	CD3E	0.288987093691691	5.54671757787299e-10	CD3	0.338477151113071	2.37942791856783e-14
566	chr11:118514045-118514545	CD3E	0.198879627643301	4.81372239634548e-05	CD3	0.209628672653447	4.47411030302633e-06
567	chr11:118529456-118529956	CD3E	0	1	CD3	0.132458213247011	0.00437829850512566
568	chr11:118530380-118530880	CD3E	0.332993821328932	3.45338893605985e-13	CD3	0.448009748259829	2.54257014504856e-25
569	chr11:118530922-118531422	CD3E	0.446555473417322	2.65875157890012e-24	CD3	0.591322015866769	2.23316139777157e-47
570	chr11:118531503-118532003	CD3E	0.339168697850509	1.10426082995843e-13	CD3	0.463363687046727	3.31299044032965e-27
571	chr11:118532053-118532553	CD3E	0	1	CD3	0.177857310727955	0.000110522203950174
572	chr12:6540400-6540900	CD4	0.274021375296701	5.13539660967162e-09	CD4	0.323863607596319	3.53227708862173e-13
573	chr12:6541069-6541569	CD4	0.137747797627927	0.00800479257575496	CD4	0.177046186792267	0.000119080820298311
574	chr12:6542257-6542757	CD4	0.376143979343359	6.76357087393505e-17	CD4	0.334108910175075	5.42377518367265e-14
575	chr12:6549373-6549873	CD4	0.134750391858066	0.00977710293350344	CD4	0	1
576	chr12:6555862-6556362	CD4	0.300730022007199	8.76602763398822e-11	CD4	0.271904148719048	1.62012453974324e-09
577	chr12:6557920-6558420	CD4	0.348419331620512	1.90385945509355e-14	CD4	0.433906710505663	1.14327827199883e-23
578	chr12:6558478-6558978	CD4	0.197136032053406	5.7269340263017e-05	CD4	0.301269300708871	1.69835360847941e-11
579	chr12:6561376-6561876	CD4	0	1	CD4	0.150227545346688	0.00116497625493429
580	chr12:6567579-6568079	CD4	0	1	CD4	0.150613013364361	0.00113050041744199
581	chr12:6568930-6569430	CD4	0	1	CD4	0.129160049152988	0.00551044692932382
582	chr12:6575334-6575834	CD4	0	1	CD4	0.149320277789571	0.00124988391966668
583	chr12:6576041-6576541	CD4	0.174646698964385	0.000464278182666411	CD4	0.191692897367906	2.92353043181869e-05
584	chr12:6579915-6580415	CD4	0.19518000104863	6.94517912383899e-05	CD4	0.288473604772247	1.32124988850328e-10
585	chr12:6580706-6581206	CD4	0	1	CD4	0.150836872578468	0.00111129241893913
586	chr12:6585885-6586385	CD4	0.20849723839739	1.78951848123679e-05	CD4	0.244032622248364	7.45919047880358e-08
587	chr12:6603246-6603746	CD4	0.194853316341328	7.17107709971083e-05	CD4	0.302997307840718	1.28080053925093e-11
588	chr12:6603778-6604278	CD4	0.2003588803789	4.14766989324847e-05	CD4	0.200360962188124	1.2046489557478e-05
589	chr12:6608231-6608731	CD4	0	1	CD4	0.268374881815287	2.70363094528872e-09
590	chr12:6608813-6609313	CD4	0.247110519595417	1.98611621242963e-07	CD4	0.406037894675723	1.26950357668014e-20
591	chr12:6609467-6609967	CD4	0	1	CD4	0.209166430066262	4.71000083720577e-06
592	chr12:6611663-6612163	CD4	0	1	CD4	0.212860413757116	3.13800525194874e-06
593	chr12:6619685-6620185	CD4	0.1636680429458	0.00116777862045025	CD4	0.121746117131176	0.0090242400316015
594	chr12:6620309-6620809	CD4	0.308145418169165	2.61054341184314e-11	CD4	0.230491981136084	4.047745379327e-07
595	chr12:6620894-6621394	CD4	0	1	CD4	0.158636072005812	0.000592452083477374
596	chr12:6627537-6628037	CD4	0.153595131713356	0.00257350756822478	CD4	0.361679513352832	2.42925804977619e-16
597	chr12:6630230-6630730	CD4	0	1	CD4	0.127235494996091	0.00628663701808274
598	chr12:6662458-6662958	CD4	0.307868157571977	2.73345910434224e-11	CD4	0.468497830774232	7.34167698109141e-28
599	chr12:6663083-6663583	CD4	0.305847600946853	3.81340849946579e-11	CD4	0.507555665157256	3.17444291372172e-33
600	chr12:6684580-6685080	CD4	0.172229775933657	0.000571776359186852	CD4	0.25809716105239	1.14746978650507e-08
601	chr12:6689139-6689639	CD4	0.137835469760883	0.00795805035289224	CD4	0.41449230922183	1.62082382649087e-21
602	chr12:6689800-6690300	CD4	0	1	CD4	0.25248085451989	2.46181931616805e-08
603	chr12:6699868-6700368	CD4	0.208044069705602	1.87708254788144e-05	CD4	0.343405234314059	9.28259981660884e-15
604	chr12:6700559-6701059	CD4	0.352290995232508	8.96510397220459e-15	CD4	0.479792004357489	2.4141061189574e-29
605	chr12:6708798-6709298	CD4	0.233329541466938	1.09247332982229e-06	CD4	0.346004140883191	5.61983873567138e-15
606	chr12:6722046-6722546	CD4	0.183312131686194	0.000214058599430969	CD4	0.226338491714802	6.64227603297704e-07
607	chr12:6724904-6725404	CD4	0	1	CD4	0.18935231857677	3.6802147644071e-05
608	chr12:6753449-6753949	CD4	0	1	CD4	0.261324363923181	7.35491653003531e-09
609	chr12:6767401-6767901	CD4	0.177133512811287	0.000373260304037913	CD4	0.194629075965228	2.17434697064953e-05
610	chr12:6771042-6771542	CD4	0.201176385956219	3.81865349798253e-05	CD4	0	1
611	chr12:6772973-6773473	CD4	0.282042222024686	1.58522190218059e-09	CD4	0.328365637152599	1.56622504931995e-13
612	chr12:6773668-6774168	CD4	0.280721018840528	1.92898236966626e-09	CD4	0.376146718265431	1.15507971997292e-17
613	chr12:6778271-6778771	CD4	0.246271673707734	2.21083188036078e-07	CD4	0.268500395624246	2.65553698386186e-09
614	chr12:6778845-6779345	CD4	0	1	CD4	0.218306369592198	1.6967815153446e-06
615	chr12:6779968-6780468	CD4	0.262882159722911	2.45856567962145e-08	CD4	0.184229773516128	6.04457448084612e-05
616	chr12:6780589-6781089	CD4	0.266579167500627	1.47503418708077e-08	CD4	0.348609301538761	3.39013847541376e-15
617	chr12:6782651-6783151	CD4	0.36943549934723	2.78903433395796e-16	CD4	0.435634063467717	7.24532969120548e-24
618	chr12:6783296-6783796	CD4	0.325236423085952	1.39405116006493e-12	CD4	0.367591797931049	7.11798985156369e-17
619	chr12:6783848-6784348	CD4	0.236617872861306	7.34744934069548e-07	CD4	0.278054675521258	6.51328550347547e-10
620	chr12:6784701-6785201	CD4	0.242998174220534	3.34173160483834e-07	CD4	0	1
621	chr12:6785634-6786134	CD4	0.208144418115065	1.85732661540569e-05	CD4	0	1
622	chr12:6786643-6787143	CD4	0.551614473439884	3.26056132133166e-39	CD4	0.682233358877447	2.55328542996892e-68
623	chr12:6788485-6788985	CD4	0.336086901518963	1.9577447796759e-13	CD4	0.428565952037907	4.59639999871763e-23
624	chr12:6789262-6789762	CD4	0.62687331960455	1.04214142142007e-53	CD4	0.609343202331182	5.41332651818421e-51
625	chr12:6790721-6791221	CD4	0.626256515233839	1.42246284726463e-53	CD4	0.750360513887699	7.97554070602913e-90
626	chr12:6791291-6791791	CD4	0.503900373681229	8.70990229604101e-32	CD4	0.571468446872874	1.19901781378202e-43
627	chr12:6791823-6792323	CD4	0.513969639426596	2.95394044254269e-33	CD4	0.540595124728431	2.46940294409715e-38
628	chr12:6792526-6793026	CD4	0.394904889258609	1.07067926205934e-18	CD4	0.145497936700975	0.00168331426297349
629	chr12:6820582-6821082	CD4	0	1	CD4	0.123884518023791	0.00785357123102225
630	chr12:6821239-6821739	CD4	0.25785927655281	4.86024848413972e-08	CD4	0	1
631	chr12:6822705-6823205	CD4	0	1	CD4	0.149958213972041	0.00118937602074583
632	chr12:6823626-6824126	CD4	0.171717671854796	0.000597299949616826	CD4	0.19366014731682	2.39920571298337e-05
633	chr12:6824943-6825443	CD4	0.23996477962174	4.87605576250428e-07	CD4	0.285652100860921	2.05236550643514e-10
634	chr12:6825515-6826015	CD4	0.462615899721002	2.96245715127194e-26	CD4	0.421979941538651	2.48878063700813e-22
635	chr12:6826034-6826534	CD4	0.213466128042022	1.05192174207887e-05	CD4	0.197747604750117	1.57890928125696e-05
636	chr12:6827646-6828146	CD4	0	1	CD4	0.160755750200366	0.000497198796950282
637	chr12:6828612-6829112	CD4	0.481903180997697	9.59693998797594e-29	CD4	0.592699328061695	1.19851202942707e-47
638	chr12:6829182-6829682	CD4	0	1	CD4	0.155235305454622	0.00078340010678159
639	chr12:6834888-6835388	CD4	0.158459370559739	0.00176898106272203	CD4	0.199030929205241	1.38168512554917e-05
640	chr12:6835616-6836116	CD4	0.303944762440158	5.20873404545081e-11	CD4	0.492560827108274	4.35345082875413e-31
641	chr12:6837495-6837995	CD4	0	1	CD4	0.122971078835788	0.00833623713925027
642	chr12:6851157-6851657	CD4	0	1	CD4	0.214736585126021	2.54076137167182e-06
643	chr12:6851796-6852296	CD4	0.20105326298378	3.86663326388177e-05	CD4	0.418994395548554	5.29631827279241e-22
644	chr12:6852649-6853149	CD4	0.419753131182835	2.86127040903096e-21	CD4	0.663595891800312	2.00206935424725e-63
645	chr12:6853213-6853713	CD4	0.448373257738081	1.61708198512816e-24	CD4	0.662997166928901	2.84106366289932e-63
646	chr12:6856058-6856558	CD4	0.149238926672851	0.0035624424985059	CD4	0.167711558071474	0.000274552399477337
647	chr12:6861796-6862296	CD4	0	1	CD4	0.15322145430866	0.000920848923029443
648	chr12:6866576-6867076	CD4	0.195864729532629	6.49244719504891e-05	CD4	0.14669621871672	0.00153306846675947
649	chr12:6868618-6869118	CD4	0.282220846129062	1.54358211218659e-09	CD4	0.314982003353013	1.68877718802537e-12
650	chr12:6869346-6869846	CD4	0.146774334555549	0.00426195363067473	CD4	0.278225616182263	6.35162590879564e-10
651	chr12:6870860-6871360	CD4	0	1	CD4	0.121310820457263	0.00927882951698704
652	chr12:6871465-6871965	CD4	0.31610142891434	6.83442268615607e-12	CD4	0.358712275347671	4.45416669485e-16
653	chr12:6890504-6891004	CD4	0.292363383843185	3.29399582797735e-10	CD4	0.313074190407955	2.34537254750794e-12
654	chr12:6891023-6891523	CD4	0.20455066360692	2.70297032053913e-05	CD4	0.301443608128801	1.65294012865467e-11
655	chr12:6891593-6892093	CD4	0	1	CD4	0.244642704115263	6.89798490400555e-08
656	chr12:6903676-6904176	CD4	0.174776345186087	0.000459048552381103	CD4	0.267052222522921	3.27469919100397e-09
657	chr12:6904552-6905052	CD4	0.302784715536132	6.29011947048328e-11	CD4	0.531817104148169	6.37095392244422e-37
658	chr12:6905101-6905601	CD4	0.26995171181444	9.18333461952813e-09	CD4	0.397794176099032	8.93327110391936e-20
659	chr12:6905650-6906150	CD4	0.136971188284358	0.00843506313243584	CD4	0.210851347530402	3.91196436944349e-06
660	chr12:6907471-6907971	CD4	0	1	CD4	0.162711957041335	0.000421045457513982
661	chr12:6908373-6908873	CD4	0.210811816745968	1.39976520529174e-05	CD4	0.308842951438908	4.82263917750621e-12
662	chr12:6913677-6914177	CD4	0.264969981207247	1.84422140552923e-08	CD4	0.466592227132326	1.28715677971396e-27
663	chr12:6914238-6914738	CD4	0.212256816758451	1.19875822196321e-05	CD4	0.468275555460909	7.83954133532198e-28
664	chr12:6914868-6915368	CD4	0	1	CD4	0.142515986470152	0.00210772367138164
665	chr12:6915489-6915989	CD4	0.179811787621544	0.000294066152991286	CD4	0.25426694165789	1.93177956478899e-08
666	chr12:6924217-6924717	CD4	0	1	CD4	0.152354794151149	0.000986246378513822
667	chr12:6924797-6925297	CD4	0.161188919440849	0.00142541858211265	CD4	0.189121621145167	3.76376870449138e-05
668	chr12:6925351-6925851	CD4	0.232239909498425	1.24428530079416e-06	CD4	0.211644470450398	3.59088020831286e-06
669	chr12:6929085-6929585	CD4	0.137703901359926	0.00802818666305667	CD4	0.190132297019371	3.40547261196416e-05
670	chr12:6929799-6930299	CD4	0	1	CD4	0.150332957868997	0.00115568106619181
671	chr12:6932723-6933223	CD4	0.296231564743955	1.79578848806591e-10	CD4	0.360426701094358	3.1360788127447e-16
672	chr12:6935459-6935959	CD4	0.23265879446838	1.18377507097798e-06	CD4	0	1
673	chr12:6936047-6936547	CD4	0.170999149934159	0.000635004100476614	CD4	0.132885653954527	0.00425343763755626
674	chr12:6936561-6937061	CD4	0.216477724746866	7.57103647160715e-06	CD4	0.418727054325412	5.65570197208716e-22
675	chr12:6937354-6937854	CD4	0	1	CD4	0.225993447581506	6.92249432775434e-07
676	chr12:6937862-6938362	CD4	0.244744112309196	2.68289427782166e-07	CD4	0.483705400715961	7.15543532607034e-30
677	chr12:6938451-6938951	CD4	0	1	CD4	0.178942339801861	9.99048583494763e-05
678	chr12:6941907-6942407	CD4	0.138340087379421	0.0076906628846827	CD4	0.143360050872324	0.00197902004326017
679	chr12:6942470-6942970	CD4	0	1	CD4	0.173399640283396	0.000165919677845031
680	chr12:6943323-6943823	CD4	0.204371786017146	2.7531752135523e-05	CD4	0.395397763177618	1.55869329589579e-19
681	chr12:6945204-6945704	CD4	0	1	CD4	0.15131239125159	0.00106997779671692
682	chr12:6945918-6946418	CD4	0	1	CD4	0.236440246435823	1.95320378406876e-07
683	chr12:6950240-6950740	CD4	0.256656880508796	5.70822310144414e-08	CD4	0.364859485091752	1.25871794505967e-16
684	chr12:6951781-6952281	CD4	0.175071134619983	0.000447387764544688	CD4	0.346404154668127	5.20506841865083e-15
685	chr12:6961265-6961765	CD4	0.153160858049401	0.00265941133126028	CD4	0.249244657098897	3.77913640958013e-08
686	chr12:6964985-6965485	CD4	0	1	CD4	0.13878599344636	0.0027807046147606
687	chr12:6965499-6965999	CD4	0	1	CD4	0.152008468933277	0.00101209616967994
688	chr12:6970512-6971012	CD4	0	1	CD4	0.187556184142762	4.38986624850273e-05
689	chr12:7017825-7018325	CD4	0	1	CD4	0.169010823839698	0.000245217235536903
690	chr12:7018335-7018835	CD4	0	1	CD4	0.276802811535752	7.86541622257335e-10
691	chr12:7018981-7019481	CD4	0	1	CD4	0.229660040675169	4.47610831930352e-07
692	chr20:45891082-45891582	CD40	0.371123784362498	1.95923612580509e-16	CD40	0.407733759650489	8.43794390861594e-21
693	chr20:45910798-45911298	CD40	0.371414829543422	1.84303628938044e-16	CD40	0.333540722914424	6.02794958320853e-14
694	chr20:45965279-45965779	CD40	0.208028940598236	1.88002403930661e-05	CD40	0.174550258711638	0.000149575591237672
695	chr20:46007990-46008490	CD40	0.271767957334746	7.0940236383391e-09	CD40	0.316740494693112	1.24366856377001e-12
696	chr20:46009062-46009562	CD40	0.136705062436167	0.00858618478802407	CD40	0.125229369220962	0.00718367112563296
697	chr20:46014032-46014532	CD40	0.244942521665693	2.61660221696002e-07	CD40	0.269241977248588	2.38911290191262e-09
698	chr20:46021287-46021787	CD40	0.202594475426213	3.30481672954433e-05	CD40	0.186692948490765	4.77555027912824e-05
699	chr20:46021856-46022356	CD40	0.257111365394921	5.37227896924611e-08	CD40	0.260511954964871	8.23304752677039e-09
700	chr20:46060400-46060900	CD40	0.32899040907219	7.13238578530571e-13	CD40	0.291559226677819	8.12362656414424e-11
701	chr20:46089736-46090236	CD40	0.20865690702465	1.75971497252316e-05	CD40	0.164666145985674	0.000357164468821306
702	chr20:46099458-46099958	CD40	0.862061596894159	2.95348786934659e-145	CD40	0.806226053158023	1.63460874227558e-113
703	chr20:46107714-46108214	CD40	0.667725014406858	2.10231217973404e-63	CD40	0.635088328483729	1.40234520512666e-56
704	chr20:46108347-46108847	CD40	0.901437369528497	8.78201573404616e-179	CD40	0.846375238495811	5.89581442853406e-136
705	chr20:46108878-46109378	CD40	0.739519860126376	7.94810722655938e-85	CD40	0.650751753917998	2.98833900290995e-60
706	chr20:46111192-46111692	CD40	0.735411250027124	2.06202755105027e-83	CD40	0.672225037128319	1.20747129109234e-65
707	chr20:46111913-46112413	CD40	0.460362838180542	5.65141151388203e-26	CD40	0.401021509419254	4.19434849341508e-20
708	chr20:46116810-46117310	CD40	0.466219376607589	1.04391380680856e-26	CD40	0.436399154207067	5.93085431482415e-24
709	chr20:46117312-46117812	CD40	0.638887743096153	2.08736975549863e-56	CD40	0.577801823212608	8.21924090344394e-45
710	chr20:46118012-46118512	CD40	0.922208139805613	8.82727728608341e-203	CD40	0.851842505543578	1.65579431738649e-139
711	chr20:46118861-46119361	CD40	0.961241754597926	1.26975542826078e-274	CD40	0.896521018066705	3.44452053751117e-175
712	chr20:46119705-46120205	CD40	0.728936595587189	3.08898234554262e-81	CD40	0.664161452821162	1.44306638223252e-63
713	chr20:46120527-46121027	CD40	0.751352662562426	4.7102321981645e-89	CD40	0.716546785898934	2.32908608246958e-78
714	chr20:46121202-46121702	CD40	0.607259754294532	1.50087422495887e-49	CD40	0.544914384690432	4.79809532843763e-39
715	chr20:46122405-46122905	CD40	0.34386766068635	4.5571393595001e-14	CD40	0.330949617127053	9.73421557707621e-14
716	chr20:46125935-46126435	CD40	0.533922859870099	2.55740671538659e-36	CD40	0.494090131842465	2.6617952583524e-31
717	chr20:46127890-46128390	CD40	0.625369076617442	2.22402374685034e-53	CD40	0.581924361931336	1.40145572990978e-45
718	chr20:46128501-46129001	CD40	0.594142854583353	6.26714768989512e-47	CD40	0.581655908159893	1.57384706087881e-45
719	chr20:46129424-46129924	CD40	0.559659214744715	1.37560187696031e-40	CD40	0.500797399421298	2.99876070449699e-32
720	chr20:46130019-46130519	CD40	0.692635772060804	4.04949336605274e-70	CD40	0.637568081620703	3.82345496960078e-57
721	chr20:46130542-46131042	CD40	0.625638616071973	1.942008190153e-53	CD40	0.572318776259753	8.38269250697174e-44
722	chr20:46132564-46133064	CD40	0.550222478403887	5.59060698328312e-39	CD40	0.5361426116642	1.30280411696856e-37
723	chr20:46136269-46136769	CD40	0.48296643671906	6.92149252852566e-29	CD40	0.421039095770231	3.16205073039211e-22
724	chr20:46174462-46174962	CD40	0.211426122263282	1.31070388821183e-05	CD40	0.150696085360702	0.00112316749681477
725	chr20:46362853-46363353	CD40	0	1	CD40	0.134346360643415	0.00383418663978672
726	chr20:46363382-46363882	CD40	0.239032039235193	5.46947915063167e-07	CD40	0.224261016734337	8.48957934872797e-07
727	chr20:46364164-46364664	CD40	0.254347155242576	7.75600006896498e-08	CD40	0.254813132050702	1.795119412382e-08
728	chr3:121817714-121818214	CD86	0.210670005494778	1.42106805027176e-05	CD86	0.188474122858547	4.01388408477923e-05
729	chr3:121836016-121836516	CD86	0.497243732179069	7.66118047364952e-31	CD86	0.484498985534114	5.5929391718802e-30
730	chr3:121863732-121864232	CD86	0.517424758145211	9.00921068160854e-34	CD86	0.522223010843416	2.01055184972234e-35
731	chr3:121957627-121958127	CD86	0.782724358966368	1.60838064902351e-101	CD86	0.808344863068657	1.44935117320486e-114
732	chr3:121979700-121980200	CD86	0.717491366638257	1.52665516417545e-77	CD86	0.774689265257336	2.67852368906975e-99
733	chr3:121989871-121990371	CD86	0.522740173032141	1.41106469577549e-34	CD86	0.523467594643166	1.29701892661527e-35
734	chr3:121990406-121990906	CD86	0.56922383573275	2.84762404205567e-42	CD86	0.636612852714349	6.28311338533371e-57
735	chr3:121994428-121994928	CD86	0.527123829445819	2.98349380979081e-35	CD86	0.563233311855298	3.53238122385956e-42
736	chr3:121995159-121995659	CD86	0.452957855828107	4.55605071774317e-25	CD86	0.46924029589908	5.88779232429895e-28
737	chr3:121997278-121997778	CD86	0.298495114094141	1.25387879550591e-10	CD86	0.321924128396882	5.00264199649155e-13
738	chr3:121997892-121998392	CD86	0.838587978593578	7.05383338447194e-130	CD86	0.895091454638776	7.93164732773699e-174
739	chr3:121998752-121999252	CD86	0.703077961194579	3.83306388162774e-73	CD86	0.726884797910769	1.11546323931335e-81
740	chr3:122002482-122002982	CD86	0.463460611991205	2.32241355338194e-26	CD86	0.455441825393901	3.20663190164608e-26
741	chr3:122004076-122004576	CD86	0.181565850748364	0.000251017840164458	CD86	0.178926180246418	0.000100026294971308
742	chr3:122004936-122005436	CD86	0.59357611411536	8.08317913180216e-47	CD86	0.661501111311952	6.74344866951992e-63
743	chr3:122023551-122024051	CD86	0.315078948868975	8.13721076115912e-12	CD86	0.294801543172182	4.85694436967302e-11
744	chr3:122055152-122055652	CD86	0.866498641344681	1.74490528480835e-148	CD86	0.93803848938863	1.94714498750223e-227
745	chr3:122056037-122056537	CD86	0.830682794217187	3.0434984609685e-125	CD86	0.84256375177556	1.44931641641019e-133
746	chr3:122057627-122058127	CD86	0.782426113914001	2.15973727737995e-101	CD86	0.787106177996059	1.29530431437476e-104
747	chr3:122058202-122058702	CD86	0.697745603411372	1.39129357035063e-71	CD86	0.705397263439362	6.11380530667922e-75
748	chr3:122060219-122060719	CD86	0.843073291976515	1.2855146657036e-132	CD86	0.848085744018728	4.70037056253614e-137
749	chr3:122063450-122063950	CD86	0.514939468631425	2.11887506769778e-33	CD86	0.563894827042882	2.69879642980837e-42
750	chr3:122064255-122064755	CD86	0.916839972466062	5.46384888064522e-196	CD86	0.949608788053896	1.78070572296455e-248
751	chr3:122066502-122067002	CD86	0.484858335957337	3.86150425156299e-29	CD86	0.494659024641132	2.22383438603483e-31
752	chr3:122067044-122067544	CD86	0.727860649965511	7.00546114562073e-81	CD86	0.791549313967024	1.33496015929615e-106
753	chr3:122067791-122068291	CD86	0.793047099392646	4.34072477812392e-106	CD86	0.826590826255273	3.70036256253109e-124
754	chr3:122068558-122069058	CD86	0.597607862493856	1.30821531395212e-47	CD86	0.554610659048385	1.11179681533032e-40
755	chr3:122074744-122075244	CD86	0.891794664824728	2.09092213046008e-169	CD86	0.938499412397538	3.50231491652554e-228
756	chr3:122075391-122075891	CD86	0.519737931170532	4.04034905323456e-34	CD86	0.545302469100719	4.14506198229265e-39
757	chr3:122076222-122076722	CD86	0.460118240499188	6.05997879476427e-26	CD86	0.474971691510279	1.04909883873503e-28
758	chr3:122082175-122082675	CD86	0.269637594129099	9.60021311864328e-09	CD86	0.311769250608989	2.93403462266687e-12
759	chr3:122085631-122086131	CD86	0.711321730589851	1.26553385506248e-75	CD86	0.757433589357667	1.83892606458984e-92
760	chr3:122088360-122088860	CD86	0.594355278945512	5.69780578165717e-47	CD86	0.637319378006796	4.35807755210043e-57
761	chr3:122091562-122092062	CD86	0.443339673431631	6.35627472844273e-24	CD86	0.445594510319246	4.94645087383447e-25
762	chr3:122092391-122092891	CD86	0.823159520154051	4.68641708572909e-121	CD86	0.887649294364761	5.96340027960706e-167
763	chr3:122101054-122101554	CD86	0.478021801847788	3.13451309202636e-28	CD86	0.436929210040202	5.14985892295267e-24
764	chr3:122101580-122102080	CD86	0.684569384475773	7.17664876647376e-68	CD86	0.685102680475204	4.25137545787615e-69
765	chr3:122102128-122102628	CD86	0.659614536514305	2.34040011734918e-61	CD86	0.62010831702751	2.90211680127682e-53
766	chr3:122123693-122124193	CD86	0.8529686950411	5.586691922457e-139	CD86	0.855341258696009	7.48170912343378e-142
767	chr3:122183517-122184017	CD86	0.622003174156651	1.19791020180037e-52	CD86	0.67084077315	2.77491246830753e-65
768	chr3:122184150-122184650	CD86	0.575750251646028	1.87735642745272e-43	CD86	0.609076439540917	6.14563302602605e-51
769	chr3:122232994-122233494	CD86	0.822294262850359	1.37948336260322e-120	CD86	0.895988529347123	1.10283631379463e-174
770	chr3:122245795-122246295	CD86	0.75489268515395	2.29794377908607e-90	CD86	0.78159307896192	3.32561455272181e-102
771	chr3:122247330-122247830	CD86	0.688956050560453	4.39238867208556e-69	CD86	0.741998901117201	7.97514591586364e-87
772	chr3:122253571-122254071	CD86	0.592973870811655	1.05849068509087e-46	CD86	0.506348494342758	4.74157335445029e-33
773	chr3:122255694-122256194	CD86	0.824430967017193	9.48195755453119e-122	CD86	0.850563632970419	1.14375498029654e-138
774	chr3:122256287-122256787	CD86	0.660168121657212	1.70562071278064e-61	CD86	0.702618835345063	4.1150630077593e-74
775	chr3:122257598-122258098	CD86	0.631094793884692	1.21140826549784e-54	CD86	0.653777718913399	5.54066574616216e-61
776	chr3:122258707-122259207	CD86	0.545914980883911	2.91638181943919e-38	CD86	0.577630745079655	8.83671840655151e-45
777	chr3:122263894-122264394	CD86	0.700350221973189	2.43133475385548e-72	CD86	0.744892261629152	7.51566874966568e-88
778	chr3:122272868-122273368	CD86	0.573556376320233	4.71353049168923e-43	CD86	0.620850049686026	2.01078039905911e-53
779	chr3:122295245-122295745	CD86	0.869343623895016	1.28950278470319e-150	CD86	0.882726611930989	1.18812763218748e-162
780	chr3:122295969-122296469	CD86	0.563257891612956	3.24394972028338e-41	CD86	0.588464612411852	8.00202598048391e-47
781	chr3:122299812-122300312	CD86	0.357691553894292	3.07604112779717e-15	CD86	0.391199308944202	4.07559920353359e-19
782	chr2:86563150-86563650	CD8A	0.270051726918328	9.05531442860919e-09	CD8a	0.260737550044652	7.98805198827202e-09
783	chr2:86720019-86720519	CD8A	0.224667616063751	3.01562475555114e-06	CD8a	0.195890651816235	1.91253981264629e-05
784	chr2:86764651-86765151	CD8A	0.57779382119445	7.90896604344643e-44	CD8a	0.614196486700006	5.24468921599703e-52
785	chr2:86765235-86765735	CD8A	0.511943167535782	5.88938495782464e-33	CD8a	0.460455952555241	7.68262116182781e-27
786	chr2:86781371-86781871	CD8A	0.465989662031199	1.11598974067257e-26	CD8a	0.416791278900444	9.1666451033572e-22
787	chr2:86783195-86783695	CD8A	0.358964356119674	2.38277304365586e-15	CD8a	0.342171425003521	1.17748804189558e-14
788	chr2:86783928-86784428	CD8A	0.480997979262992	1.26670284386815e-28	CD8a	0.50808538887503	2.66078444717285e-33
789	chr2:86784719-86785219	CD8A	0.599226878026233	6.24733917004913e-48	CD8a	0.587155953956445	1.4252782012703e-46
790	chr2:86785420-86785920	CD8A	0.836120697551013	2.09503127278818e-128	CD8a	0.879468805795694	6.15437837221212e-160
791	chr2:86786032-86786532	CD8A	0.931121876378533	3.12971494322513e-215	CD8a	0.84621410309006	7.42156817688621e-136
792	chr2:86786715-86787215	CD8A	0.904572901992855	4.77115186440438e-182	CD8a	0.789009249615468	1.84660426850064e-105
793	chr2:86787623-86788123	CD8A	0.849201775196175	1.6704153576777e-136	CD8a	0.754902407050793	1.67415774582634e-91
794	chr2:86788670-86789170	CD8A	0.786871865416939	2.52355292395934e-103	CD8a	0.68786025136426	7.32575305493308e-70
795	chr2:86789221-86789721	CD8A	0.767090418968112	4.62214668319511e-95	CD8a	0.719028765245321	3.84533435462711e-79
796	chr2:86790098-86790598	CD8A	0.654254596660678	4.86017789237683e-60	CD8a	0.600830204946838	2.93182458746041e-49
797	chr2:86790704-86791204	CD8A	0.869886978386681	4.97420837844786e-151	CD8a	0.782343345687146	1.58023722013688e-102
798	chr2:86791259-86791759	CD8A	0.785125438872113	1.46716564024151e-102	CD8a	0.71856573760429	5.39604728367904e-79
799	chr2:86793639-86794139	CD8A	0.839843121329738	1.2318661262875e-130	CD8a	0.759759690763288	2.3767128097485e-93
800	chr2:86794751-86795251	CD8A	0.797089746561722	5.98222158047979e-108	CD8a	0.718244004883422	6.80180587122015e-79
801	chr2:86805186-86805686	CD8A	0.452133133622353	5.72914008591307e-25	CD8a	0.432298507299257	1.74465963834472e-23
802	chr2:86805999-86806499	CD8A	0.661024459756039	1.04299404358309e-61	CD8a	0.582352834805831	1.16492657997405e-45
803	chr2:86807437-86807937	CD8A	0.872388118698973	5.93389124139861e-153	CD8a	0.789503611811544	1.12082786268075e-105
804	chr2:86808233-86808733	CD8A	0.832362433896967	3.29970089638653e-126	CD8a	0.84206364250934	2.92861386510379e-133
805	chr2:86809385-86809885	CD8A	0.714893880173422	9.9468154461182e-77	CD8a	0.716087067550644	3.24021209038863e-78
806	chr2:86809972-86810472	CD8A	0.518459184928275	6.30176771026747e-34	CD8a	0.542854794481646	1.05131818616335e-38
807	chr2:86810804-86811304	CD8A	0.679843223925486	1.37706605436715e-66	CD8a	0.641161748097294	5.65905906570973e-58
808	chr2:86811778-86812278	CD8A	0.349093991543303	1.67093593190231e-14	CD8a	0.364474170449523	1.36441867738853e-16
809	chr2:86815560-86816060	CD8A	0.603447644832162	8.93421130786261e-49	CD8a	0.570160707779848	2.06074500438942e-43
810	chr2:86818904-86819404	CD8A	0.326869650472902	1.04287361285384e-12	CD8a	0.384923419866369	1.67144572810817e-18
811	chr2:86820421-86820921	CD8A	0.606312490479615	2.34307287922378e-49	CD8a	0.527449440082036	3.11767409564759e-36
812	chr2:86821242-86821742	CD8A	0.578392329647295	6.13718980809948e-44	CD8a	0.657310799972161	7.50431809640165e-62
813	chr2:86823864-86824364	CD8A	0.509494839887967	1.34679170832583e-32	CD8a	0.447276542009317	3.10790169776812e-25
814	chr2:86824495-86824995	CD8A	0.350137997339676	1.36479950281561e-14	CD8a	0.313916550588805	2.0301174694639e-12
815	chr2:86825361-86825861	CD8A	0.764927082333727	3.30105427822057e-94	CD8a	0.738888049463695	9.77613409226212e-86
816	chr2:86825975-86826475	CD8A	0.913913801056071	1.79304107470535e-192	CD8a	0.867814305238474	9.27439039442465e-151
817	chr2:86826901-86827401	CD8A	0.636072816590401	9.1834235654646e-56	CD8a	0.54978414608342	7.35435930598294e-40
818	chr2:86827814-86828314	CD8A	0.168539579999699	0.000781570026896611	CD8a	0.27566393832168	9.31960102281105e-10
819	chr2:86828883-86829383	CD8A	0.276540437485932	3.5653035225732e-09	CD8a	0.328198341463278	1.61457560181052e-13
820	chr2:86835166-86835666	CD8A	0.272453800409608	6.43103886495176e-09	CD8a	0.376308465171032	1.11549739814789e-17
821	chr2:86835891-86836391	CD8A	0.452631739871709	4.98910682714093e-25	CD8a	0.495270970154168	1.82794724842115e-31
822	chr2:86839412-86839912	CD8A	0.396705092260089	7.09088373188994e-19	CD8a	0.463276138766782	3.39650332213405e-27
823	chr2:86842555-86843055	CD8A	0.481569540820542	1.06325549038597e-28	CD8a	0.479286429499264	2.82163566795853e-29
824	chr2:86854850-86855350	CD8A	0.366089553811131	5.58146297633325e-16	CD8a	0.419823178639915	4.29946744407079e-22
825	chr2:86860512-86861012	CD8A	0.282856262669549	1.40426885195507e-09	CD8a	0.325383156665067	2.69721846916297e-13
826	chr2:86861575-86862075	CD8A	0.777803088108533	1.97399837801101e-99	CD8a	0.742575795964013	4.98610366566661e-87
827	chr2:86862257-86862757	CD8A	0.586666955088692	1.72692480239946e-45	CD8a	0.642601367767282	2.60728905588312e-58
828	chr1:207218088-207218588	CR2	0.40469879805174	1.10088218770629e-19	CD21	0.506016585337827	5.29045305878226e-33
829	chr1:207262837-207263337	CR2	0.500265450492043	2.87349769196585e-31	CD21	0.494465178025067	2.36449590304686e-31
830	chr1:207282023-207282523	CR2	0.138551508143565	0.0075812553590532	CD21	0	1
831	chr1:207298166-207298666	CR2	0.351062673212351	1.13989006565955e-14	CD21	0.342047661472438	1.20480563774608e-14
832	chr1:207308948-207309448	CR2	0.483613913813907	5.67179732794634e-29	CD21	0.542118477768369	1.38538537480139e-38
833	chr1:207309853-207310353	CR2	0.326843021283572	1.0477530645458e-12	CD21	0.389513334601356	5.97887133799678e-19
834	chr1:207320142-207320642	CR2	0.135895479584222	0.00906270612173676	CD21	0.181975090312823	7.49892147100321e-05
835	chr1:207322069-207322569	CR2	0.420333158848479	2.4766425442591e-21	CD21	0.506642466521107	4.30420882750056e-33
836	chr1:207331057-207331557	CR2	0	1	CD21	0.132198927785212	0.00445938826718816
837	chr1:207331841-207332341	CR2	0.6403182140883	9.78284711964373e-57	CD21	0.675183939938574	2.00197802632019e-66
838	chr1:207332613-207333113	CR2	0.263039699432211	2.40616031139092e-08	CD21	0.265550521513381	4.05134496408315e-09
839	chr1:207333152-207333652	CR2	0.556258511718026	5.29935885561247e-40	CD21	0.602935824001082	1.10499583385297e-49
840	chr1:207337056-207337556	CR2	0.547690070391963	1.48077166616887e-38	CD21	0.729686679338811	1.31952836028101e-82
841	chr1:207405780-207406280	CR2	0.419258447940791	3.23629456103786e-21	CD21	0.430743494046392	2.61535740394636e-23
842	chr1:207412111-207412611	CR2	0.50080402993946	2.41010907183175e-31	CD21	0.620445521418799	2.45809928630472e-53
843	chr1:207413119-207413619	CR2	0.345425120018879	3.38580103266505e-14	CD21	0.415963676706698	1.12485560137656e-21
844	chr1:207414519-207415019	CR2	0.676836551538269	8.77749826348237e-66	CD21	0.825767970119466	1.05519118873705e-123
845	chr1:207415246-207415746	CR2	0.513150583605071	3.90614846310875e-33	CD21	0.608717200019266	7.28234728309569e-51
846	chr1:207418302-207418802	CR2	0.497761883482485	6.48157174359432e-31	CD21	0.508737490375976	2.13827934465753e-33
847	chr1:207424780-207425280	CR2	0.652317381131112	1.43239180512819e-59	CD21	0.80269155587158	8.63482891414723e-112
848	chr1:207429970-207430470	CR2	0.526277904038588	4.03307216045411e-35	CD21	0.710134242157462	2.27247200690003e-76
849	chr1:207430545-207431045	CR2	0.687186578053858	1.36527639714053e-68	CD21	0.769028793450639	5.44062107116917e-97
850	chr1:207431468-207431968	CR2	0.701623217569367	1.02906536768078e-72	CD21	0.736160981848591	8.57340313351136e-85
851	chr1:207454004-207454504	CR2	0.734610772806642	3.8592100158752e-83	CD21	0.921917317557711	1.01000803944161e-203
852	chr1:207454505-207455005	CR2	0.641815156016401	4.4031553257496e-57	CD21	0.822796557212768	4.41786901342679e-122
853	chr1:207455075-207455575	CR2	0.272283250200314	6.58986066120005e-09	CD21	0.356462129526865	7.04158111531869e-16
854	chr1:207457683-207458183	CR2	0.561135449106883	7.622714225072e-41	CD21	0.524255604756445	9.84429924810222e-36
855	chr1:207495212-207495712	CR2	0.409892194062999	3.19410352353243e-20	CD21	0.563625003068462	3.01152216418125e-42
856	chr1:207495905-207496405	CR2	0.25019000846876	1.3360331109832e-07	CD21	0.331538507233373	8.73339006006834e-14
857	chr1:207497147-207497647	CR2	0.309243930971332	2.17433298000856e-11	CD21	0.408844947409297	6.43199761645859e-21
858	chr1:207499430-207499930	CR2	0.213546658201344	1.04285317556433e-05	CD21	0.25044077182022	3.22580771120539e-08
859	chr1:207620256-207620756	CR2	0	1	CD21	0.127675980443924	0.00610277671257271
860	chr11:118771878-118772378	CXCR5	0.136780943006272	0.00854251128170871	CD185	0.127321084263247	0.00625240163642081
861	chr11:118790297-118790797	CXCR5	0.203407790402239	3.04063781278894e-05	CD185	0.264848925593172	4.47203368868731e-09
862	chr11:118790971-118791471	CXCR5	0	1	CD185	0.13913243035538	0.00271061689525848
863	chr11:118791559-118792059	CXCR5	0.705805313902874	5.91813364892541e-74	CD185	0.771439271149432	5.72946497230622e-98
864	chr11:118792127-118792627	CXCR5	0.623583915124744	5.44784972786848e-53	CD185	0.684280631746784	7.12890065264455e-69
865	chr11:118792648-118793148	CXCR5	0.502229544856443	1.51014429321603e-31	CD185	0.551540407829064	3.70076023135887e-40
866	chr11:118793271-118793771	CXCR5	0.176399624539437	0.000398236517198746	CD185	0.193003397226151	2.56344213975946e-05
867	chr11:118804001-118804501	CXCR5	0.447555735909577	2.02301763409368e-24	CD185	0.46208282157436	4.80472871145523e-27
868	chr11:118808316-118808816	CXCR5	0.330826914239548	5.12051814291961e-13	CD185	0.384988095538506	1.64932192997906e-18
869	chr11:118812958-118813458	CXCR5	0.563509680071549	2.93056524985814e-41	CD185	0.561713279410645	6.51488210713066e-42
870	chr11:118813531-118814031	CXCR5	0.429104636351848	2.6910272188189e-22	CD185	0.495300702087053	1.81197606100949e-31
871	chr11:118819137-118819637	CXCR5	0.721744339493909	6.80110159385253e-79	CD185	0.75791983369896	1.20199717481485e-92
872	chr11:118819663-118820163	CXCR5	0.665856544294279	6.30620200311878e-63	CD185	0.682354386013426	2.37498771781089e-68
873	chr11:118820365-118820865	CXCR5	0.825913746609975	1.45222015075193e-122	CD185	0.870662115098798	6.34652562516882e-153
874	chr11:118820871-118821371	CXCR5	0.916558969367592	1.20068367464385e-195	CD185	0.94773128136611	8.0138068906313e-245
875	chr11:118821560-118822060	CXCR5	0.661526909481315	7.81462629878885e-62	CD185	0.712355009914643	4.73975651071192e-77
876	chr11:118822161-118822661	CXCR5	0.73060728603243	8.60013034062024e-82	CD185	0.765701549202495	1.14594155103247e-95
877	chr11:118823007-118823507	CXCR5	0.851191227616579	8.39992651743546e-138	CD185	0.859190821796222	1.67392278609237e-144
878	chr11:118823729-118824229	CXCR5	0.560897871360514	8.38322375252244e-41	CD185	0.580937712858019	2.14176815437145e-45
879	chr11:118824302-118824802	CXCR5	0.643049265799025	2.2735936837779e-57	CD185	0.646779720249548	2.67762121436914e-59
880	chr11:118838815-118839315	CXCR5	0.207624701781626	1.96144240226719e-05	CD185	0.183880543005757	6.25331394956375e-05
881	chr11:118851933-118852433	CXCR5	0.551416392770035	3.52143171383415e-39	CD185	0.604565211295844	5.1809097226789e-50
882	chr11:118857416-118857916	CXCR5	0.390318080036432	3.02567693728876e-18	CD185	0.414603726972087	1.57741217354553e-21
883	chr11:118868547-118869047	CXCR5	0.863889985022826	1.42560825669337e-146	CD185	0.890426448317427	1.8577092403685e-169
884	chr11:118869302-118869802	CXCR5	0.273129991461871	5.83761369824936e-09	CD185	0.278889473005236	5.7495799233783e-10
885	chr11:118870121-118870621	CXCR5	0.417901504300648	4.52932653539448e-21	CD185	0.423410598696814	1.72673904930256e-22
886	chr11:118870628-118871128	CXCR5	0.820135137436513	1.9942410075038e-119	CD185	0.869329620374663	6.59153498992342e-152
887	chr11:118871202-118871702	CXCR5	0.416309589923069	6.7055556053369e-21	CD185	0.490550912056735	8.28385615538512e-31
888	chr11:118882382-118882882	CXCR5	0.40811859239138	4.88499962692409e-20	CD185	0.378280683720995	7.24657324759063e-18
889	chr11:118883611-118884111	CXCR5	0.943323290179291	3.01802129481188e-235	CD185	0.919488885160205	1.25063681383444e-200
890	chr11:118884541-118885041	CXCR5	0.757422204989477	2.57109801009912e-91	CD185	0.738054954323662	1.90044938509591e-85
891	chr11:118885424-118885924	CXCR5	0.745478705973185	6.31073528374968e-87	CD185	0.735597138948896	1.32264578974387e-84
892	chr11:118886062-118886562	CXCR5	0.526403174416728	3.85766359080254e-35	CD185	0.502394707037246	1.769845944177e-32
893	chr11:118886591-118887091	CXCR5	0.59876593545478	7.71417593420598e-48	CD185	0.554909347791374	9.88196424086763e-41
894	chr11:118887102-118887602	CXCR5	0.435111081951635	5.6611206722594e-23	CD185	0.417399752833326	7.86786153285558e-22
895	chr11:118889719-118890219	CXCR5	0.158260149010075	0.00179667766053295	CD185	0.156946268436671	0.000679948987551074
896	chr11:118890647-118891147	CXCR5	0.198263380808119	5.11890635252857e-05	CD185	0.158058880579883	0.00062059757128729
897	chr11:118891711-118892211	CXCR5	0.487543036583009	1.67255614215721e-29	CD185	0.466047692038748	1.51055123555169e-27
898	chr11:118892374-118892874	CXCR5	0.344429380232522	4.09508145916874e-14	CD185	0.333179235498146	6.44220637131754e-14
899	chr11:118895541-118896041	CXCR5	0.589853817427218	4.24376007892578e-46	CD185	0.593266398766987	9.31363205839453e-48
900	chr11:118896598-118897098	CXCR5	0.276334004204046	3.67433201528485e-09	CD185	0.231865080270375	3.43112274871071e-07
901	chr11:118912757-118913257	CXCR5	0.287371768043871	7.10148308667601e-10	CD185	0.3206029786245	6.30695545777768e-13
902	chr11:118914904-118915404	CXCR5	0.506298545188253	3.92976082704964e-32	CD185	0.4917385003881	5.6538846833369e-31
903	chr11:118915652-118916152	CXCR5	0.279620432614413	2.27000739969407e-09	CD185	0.26500425141128	4.37472549709406e-09
904	chr11:118924688-118925188	CXCR5	0.280140591392974	2.10191901872584e-09	CD185	0.249138807644717	3.82858054392464e-08
905	chr11:118925226-118925726	CXCR5	0.266972065238785	1.3962985341046e-08	CD185	0.304786728939688	9.51648196888934e-12
906	chr11:118925745-118926245	CXCR5	0.330799172329257	5.14646343143326e-13	CD185	0.34502910930457	6.7902813046297e-15
907	chr11:118926254-118926754	CXCR5	0.561648123838386	6.20695486399558e-41	CD185	0.543072845539778	9.68181067340571e-39
908	chr11:118928065-118928565	CXCR5	0.242563065457377	3.52912229078632e-07	CD185	0.211257472915867	3.74550662938099e-06
909	chr11:118935329-118935829	CXCR5	0.720559028637784	1.62699123324301e-78	CD185	0.746834262329027	1.5041129366932e-88
910	chr11:119051712-119052212	CXCR5	0.492041745107259	4.05437179091916e-30	CD185	0.379197745826317	5.92236286791429e-18
911	chr11:119054472-119054972	CXCR5	0.203504691261919	3.01050316104833e-05	CD185	0.190765715269399	3.19806434035302e-05
912	chr11:119056316-119056816	CXCR5	0.164160297483273	0.00112185649923374	CD185	0.159387787098634	0.000557026426567977
913	chr11:119066312-119066812	CXCR5	0.212449619486275	1.17407573615224e-05	CD185	0.219580850948727	1.46786307403915e-06
914	chr11:119094757-119095257	CXCR5	0.235918736986116	7.997328581174e-07	CD185	0.271983239430219	1.60191927477841e-09
915	chr11:119101921-119102421	CXCR5	0	1	CD185	0.191123749129633	3.09019132530813e-05
916	chr11:119106412-119106912	CXCR5	0.27217982559779	6.68862134191123e-09	CD185	0.293636168924795	5.84737441123016e-11
917	chr10:95567433-95567933	ENTPD1	0.219089647101065	5.66887686974448e-06	CD39	0.160649264454722	0.000501348114989244
918	chr10:95569298-95569798	ENTPD1	0.446273539164964	2.87077408592969e-24	CD39	0.365854479689162	1.02248499521755e-16
919	chr10:95601074-95601574	ENTPD1	0	1	CD39	0.138109147866902	0.0029222976204071
920	chr10:95694558-95695058	ENTPD1	0	1	CD39	0.12628056604031	0.00669816653064066
921	chr10:95697379-95697879	ENTPD1	0.760612192912224	1.56498144543729e-92	CD39	0.763472839890931	8.52935309459069e-95
922	chr10:95698368-95698868	ENTPD1	0	1	CD39	0.134907223594684	0.00368452187875785
923	chr10:95730065-95730565	ENTPD1	0.580238517776834	2.79380006685899e-44	CD39	0.687457201652336	9.48779975154037e-70
924	chr10:95741725-95742225	ENTPD1	0.521522911969248	2.16430255983451e-34	CD39	0.709813953976655	2.84552544701795e-76
925	chr10:95742376-95742876	ENTPD1	0.483607631427232	5.68294163844571e-29	CD39	0.647802228324292	1.5292569827238e-59
926	chr10:95744251-95744751	ENTPD1	0.368069395821105	3.70729217127713e-16	CD39	0.500865777378191	2.93407962802942e-32
927	chr10:95745415-95745915	ENTPD1	0.40701430980055	6.3572893732083e-20	CD39	0.60271487296907	1.22426959269923e-49
928	chr10:95755396-95755896	ENTPD1	0.634334454219511	2.27344347392844e-55	CD39	0.553783888164768	1.5410506719139e-40
929	chr10:95756469-95756969	ENTPD1	0.825328089992529	3.05011829312737e-122	CD39	0.80404727542312	1.90446827046395e-112
930	chr10:95757280-95757780	ENTPD1	0.742942057056166	5.02825093985428e-86	CD39	0.83799489774056	8.89826315977518e-131
931	chr10:95757865-95758365	ENTPD1	0.838246029207836	1.13131901203784e-129	CD39	0.936958812892157	1.06867751394798e-225
932	chr10:95758557-95759057	ENTPD1	0.702851894932451	4.47257440300918e-73	CD39	0.718027382447166	7.95519153609114e-79
933	chr10:95761895-95762395	ENTPD1	0.45277779735333	4.79013477108012e-25	CD39	0.482910418671224	9.1773819274226e-30
934	chr10:95767835-95768335	ENTPD1	0.774818124589393	3.44859290843005e-98	CD39	0.752288926646993	1.58130000331835e-90
935	chr10:95770029-95770529	ENTPD1	0.21331486038363	1.06927232760224e-05	CD39	0.275616552254175	9.3820917671757e-10
936	chr10:95782347-95782847	ENTPD1	0.736322357102361	1.00625408437399e-83	CD39	0.812893938244838	7.47069191040669e-117
937	chr10:95783029-95783529	ENTPD1	0.401713287872403	2.22098231080449e-19	CD39	0.52163351291403	2.46863152403974e-35
938	chr10:95783678-95784178	ENTPD1	0.513027002627321	4.07344127229764e-33	CD39	0.633803029973675	2.73854591966502e-56
939	chr10:95784227-95784727	ENTPD1	0.537142488398324	7.82713465009871e-37	CD39	0.648230919399552	1.20999497702435e-59
940	chr10:95787649-95788149	ENTPD1	0.151006529072305	0.00312526476780247	CD39	0.168600820871945	0.000254315419354264
941	chr10:95789840-95790340	ENTPD1	0.565416210116388	1.35264203407021e-41	CD39	0.472994842615646	1.90925131851473e-28
942	chr10:95792264-95792764	ENTPD1	0.561084357209298	7.78022948352386e-41	CD39	0.456869131267625	2.142272283436e-26
943	chr10:95792811-95793311	ENTPD1	0.743792469655449	2.51373630156042e-86	CD39	0.683123302218987	1.46749534826811e-68
944	chr10:95793566-95794066	ENTPD1	0.758433087664049	1.0632374341526e-91	CD39	0.72886144712821	2.47443954608101e-82
945	chr10:95794108-95794608	ENTPD1	0.542943663223483	8.98618470294957e-38	CD39	0.575983892514517	1.78595815037201e-44
946	chr10:95796471-95796971	ENTPD1	0.428934700701483	2.81109620148945e-22	CD39	0.45354734726738	5.45508879498439e-26
947	chr10:95814043-95814543	ENTPD1	0.583868159318355	5.85073696433414e-45	CD39	0.578544951913631	6.01035187936228e-45
948	chr10:95814605-95815105	ENTPD1	0.228698072953947	1.88980903487753e-06	CD39	0.229632180531284	4.48975623850392e-07
949	chr10:95818997-95819497	ENTPD1	0.17865973515514	0.000325993172421885	CD39	0.237383858666296	1.73725847277141e-07
950	chr10:95819540-95820040	ENTPD1	0.276944704265849	3.36146373325525e-09	CD39	0.397860298898081	8.80677877391101e-20
951	chr10:95820336-95820836	ENTPD1	0.528472341132375	1.84111725724912e-35	CD39	0.593383052157542	8.85658876168014e-48
952	chr10:95821741-95822241	ENTPD1	0.633974416688132	2.73959034211779e-55	CD39	0.608529374212707	7.95792547209725e-51
953	chr10:95829943-95830443	ENTPD1	0.317947320542564	4.97934465005533e-12	CD39	0.408882295318483	6.37834431507749e-21
954	chr10:95830587-95831087	ENTPD1	0.333629401611833	3.07512284720089e-13	CD39	0.457546970174783	1.76645966765177e-26
955	chr10:95831514-95832014	ENTPD1	0.243138731004822	3.28348935820925e-07	CD39	0.37997655033215	4.99773175108561e-18
956	chr10:95832213-95832713	ENTPD1	0.230836440273386	1.46959070960689e-06	CD39	0.409007123082788	6.19411445211295e-21
957	chr10:95834547-95835047	ENTPD1	0.40090185365563	2.68436716085193e-19	CD39	0.535787555370426	1.48527681287833e-37
958	chr10:95837219-95837719	ENTPD1	0.451356467976636	7.10679005078855e-25	CD39	0.605254313817381	3.75932508774684e-50
959	chr10:95837731-95838231	ENTPD1	0.50064870649027	2.53544704701885e-31	CD39	0.66552935590235	6.45190607098089e-64
960	chr10:95838289-95838789	ENTPD1	0.409506249476289	3.50405192074726e-20	CD39	0.533441653845035	3.51571283714463e-37
961	chr10:95841611-95842111	ENTPD1	0.560372352923118	1.03483253942418e-40	CD39	0.729418840375368	1.61852085342002e-82
962	chr10:95865147-95865647	ENTPD1	0.430539314824466	1.86016390339784e-22	CD39	0.56994844911981	2.24996313746566e-43
963	chr10:95873588-95874088	ENTPD1	0.297025518969011	1.58402684120441e-10	CD39	0.388064582913771	8.28425354647906e-19
964	chr10:95880686-95881186	ENTPD1	0.35430746714621	6.02809024747592e-15	CD39	0.46567503738742	1.68419454614514e-27
965	chr10:95896007-95896507	ENTPD1	0.593119849272098	9.9182375901172e-47	CD39	0.658815434399108	3.17183164334108e-62
966	chr10:95906897-95907397	ENTPD1	0.16968027689318	0.000710069080167031	CD39	0.23914835076771	1.39191969781994e-07
967	chr10:95907687-95908187	ENTPD1	0.272130967077064	6.73573879104042e-09	CD39	0.394067829288566	2.11744396972137e-19
968	chr10:88755697-88756197	FAS	0	1	CD95	0.283298531044615	2.94513951387408e-10
969	chr10:88759638-88760138	FAS	0	1	CD95	0.403397893732311	2.39140269055126e-20
970	chr10:88760507-88761007	FAS	0	1	CD95	0.158604523640805	0.000593682695106052
971	chr10:88765780-88766280	FAS	0	1	CD95	0.133019702529188	0.00421555953733409
972	chr10:88791781-88792281	FAS	0	1	CD95	0.164912602564744	0.000349624639125173
973	chr10:88792635-88793135	FAS	0	1	CD95	0.433851972503146	1.15920989945487e-23
974	chr10:88793153-88793653	FAS	0	1	CD95	0.298938038776511	2.48950502829986e-11
975	chr10:88793684-88794184	FAS	0	1	CD95	0.452632336004419	7.03004186955627e-26
976	chr10:88794673-88795173	FAS	0	1	CD95	0.203716364112415	8.46867438919241e-06
977	chr10:88820645-88821145	FAS	0	1	CD95	0.294961937289716	4.73390287605771e-11
978	chr10:88831632-88832132	FAS	0.314302615445169	9.28427841893304e-12	CD95	0.326989020810353	2.01169152907512e-13
979	chr10:88833661-88834161	FAS	0	1	CD95	0.317403771979186	1.10790359376103e-12
980	chr10:88835022-88835522	FAS	0	1	CD95	0.4410257213899	1.72365778791747e-24
981	chr10:88835542-88836042	FAS	0	1	CD95	0.231311131450563	3.66679533688297e-07
982	chr10:88840744-88841244	FAS	0	1	CD95	0.1908358274113	3.17623998989393e-05
983	chr10:88841293-88841793	FAS	0	1	CD95	0.156345417240874	0.000714482645698507
984	chr10:88848428-88848928	FAS	0	1	CD95	0.414867114129245	1.4799777436362e-21
985	chr10:88849136-88849636	FAS	0	1	CD95	0.427490865024124	6.04885282879401e-23
986	chr10:88851658-88852158	FAS	0	1	CD95	0.444413011373918	6.83875130885763e-25
987	chr10:88852166-88852666	FAS	0	1	CD95	0.231226508701246	3.70424839198912e-07
988	chr10:88853094-88853594	FAS	0	1	CD95	0.360335390701779	3.19419639260673e-16
989	chr10:88858416-88858916	FAS	0	1	CD95	0.459445506119045	1.02555480213326e-26
990	chr10:88865477-88865977	FAS	0	1	CD95	0.248042235777229	4.42945471386564e-08
991	chr10:88879928-88880428	FAS	0.210109297491271	1.50859332139971e-05	CD95	0	1
992	chr10:88880443-88880943	FAS	0.216249845478152	7.76289161641984e-06	CD95	0.219747547042381	1.4403050851173e-06
993	chr10:88883509-88884009	FAS	0.259076015924225	4.12621669107253e-08	CD95	0.365742522804313	1.0463653329169e-16
994	chr10:88935268-88935768	FAS	0.17365755225176	0.000505781032701153	CD95	0.132159777069318	0.00447082890874573
995	chr10:88962294-88962794	FAS	0.163516136353518	0.00118219771219842	CD95	0.346733908003741	4.88788573475768e-15
996	chr10:88983129-88983629	FAS	0.267305057803841	1.33291810974169e-08	CD95	0.451563414956243	9.46372842894428e-26
997	chr10:88987256-88987756	FAS	0.168162342697469	0.000806573489329061	CD95	0.29696829678126	3.42514935337263e-11
998	chr10:88989781-88990281	FAS	0	1	CD95	0.534039951857013	2.83064222552193e-37
999	chr10:88990366-88990866	FAS	0.415073487547772	9.08037525144361e-21	CD95	0.748340296325149	4.29973644874183e-89
1000	chr10:88991130-88991630	FAS	0.231416949774261	1.37207652419844e-06	CD95	0.567069121783129	7.34919555024651e-43
1001	chr10:88991755-88992255	FAS	0.18115929615005	0.000260448272275587	CD95	0.304543544734333	9.89103397882251e-12
1002	chr10:88993117-88993617	FAS	0.242422537295394	3.59118194900193e-07	CD95	0.347189993518594	4.47623036028595e-15
1003	chr10:88993932-88994432	FAS	0.441870813947279	9.43284658380125e-24	CD95	0.390826847764872	4.4358150334108e-19
1004	chr10:88995137-88995637	FAS	0.226923843007939	2.32400653729988e-06	CD95	0.44838875046785	2.29411491738148e-25
1005	chr10:88996921-88997421	FAS	0.155698268262111	0.00219221144524662	CD95	0.217383537512482	1.88881294407455e-06
1006	chr10:88999599-89000099	FAS	0.291143044806876	3.97987514197317e-10	CD95	0.438348081358591	3.53192958594228e-24
1007	chr10:89000966-89001466	FAS	0.261450092573652	2.98936709040683e-08	CD95	0.370685635975088	3.7105274004024e-17
1008	chr10:89001651-89002151	FAS	0	1	CD95	0.251434457135969	2.82967378321509e-08
1009	chr10:89002220-89002720	FAS	0	1	CD95	0.297031234975483	3.39331263818597e-11
1010	chr10:89003259-89003759	FAS	0.316067387966908	6.87415043225642e-12	CD95	0.49035543190821	8.81334158267579e-31
1011	chr10:89029747-89030247	FAS	0	1	CD95	0.287457393371257	1.54949599983283e-10
1012	chr10:89030731-89031231	FAS	0	1	CD95	0.424654339459888	1.2561354272395e-22
1013	chr10:89032029-89032529	FAS	0	1	CD95	0.437921222055649	3.95516760895156e-24
1014	chr10:89032607-89033107	FAS	0	1	CD95	0.410334443394173	4.50004837091435e-21
1015	chr10:89035436-89035936	FAS	0	1	CD95	0.265440212646765	4.11473601340874e-09
1016	chr10:89037044-89037544	FAS	0	1	CD95	0.408881960576829	6.37834431507749e-21
1017	chr10:89084335-89084835	FAS	0	1	CD95	0.168543939944964	0.000255552624147213
1018	chr10:89085056-89085556	FAS	0	1	CD95	0.438369962171057	3.51381023755072e-24
1019	chr10:89086765-89087265	FAS	0	1	CD95	0.48031858815712	2.05328900484648e-29
1020	chr10:89087312-89087812	FAS	0	1	CD95	0.323379418308202	3.85539335180912e-13
1021	chr10:89088923-89089423	FAS	0	1	CD95	0.139786390089432	0.00258294606596475
1022	chr10:89090991-89091491	FAS	0	1	CD95	0.36718078223174	7.7544476236788e-17
1023	chr10:89116237-89116737	FAS	0	1	CD95	0.382594146800114	2.80661522166191e-18
1024	chr10:89121178-89121678	FAS	0	1	CD95	0.323185045159705	3.99178292816432e-13
1025	chr10:89122023-89122523	FAS	0	1	CD95	0.260162056704747	8.64018126405346e-09
1026	chr10:89122619-89123119	FAS	0	1	CD95	0.398093509838647	8.36283045955983e-20
1027	chr10:89123432-89123932	FAS	0	1	CD95	0.398203188458133	8.15416336725056e-20
1028	chr10:89123957-89124457	FAS	0	1	CD95	0.335576541621567	4.12285674692786e-14
1029	chr10:89129827-89130327	FAS	0	1	CD95	0.301271472978612	1.69835360847941e-11
1030	chr10:89134896-89135396	FAS	0	1	CD95	0.27506733123055	1.01589992247389e-09
1031	chr10:89156049-89156549	FAS	0	1	CD95	0.120569816717144	0.00974689479983043
1032	chr10:89163646-89164146	FAS	0.176571964365732	0.000392255262271578	CD95	0.432215290975086	1.78225937463868e-23
1033	chr10:89206175-89206675	FAS	0	1	CD95	0.140235513444095	0.00249912928208169
1034	chr10:89207369-89207869	FAS	0	1	CD95	0.319486156229532	7.69031115818546e-13
1035	chr10:89208097-89208597	FAS	0	1	CD95	0.163556708691773	0.000392124139700021
1036	chr10:89235360-89235860	FAS	0	1	CD95	0.397606466714736	9.32566077696922e-20
1037	chr10:89236343-89236843	FAS	0	1	CD95	0.251880699247863	2.66810263527837e-08
1038	chr1:159055237-159055737	FCER1A	0	1	FceRI	0.220367416548731	1.34081017074028e-06
1039	chr1:159056007-159056507	FCER1A	0	1	FceRI	0.153410852275453	0.000907557423485297
1040	chr1:159067629-159068129	FCER1A	0	1	FceRI	0.265114014363909	4.30979009335453e-09
1041	chr1:159068166-159068666	FCER1A	0	1	FceRI	0.35499665808166	9.46574906836972e-16
1042	chr1:159068848-159069348	FCER1A	0	1	FceRI	0.318449243101912	9.22668935001196e-13
1043	chr1:159069498-159069998	FCER1A	0	1	FceRI	0.221715402413674	1.1467572982789e-06
1044	chr1:159071917-159072417	FCER1A	0	1	FceRI	0.154727659580726	0.000815566005746814
1045	chr1:159077311-159077811	FCER1A	0	1	FceRI	0.193558994053961	2.42376729731906e-05
1046	chr1:159084139-159084639	FCER1A	0	1	FceRI	0.1994824156589	1.31926227481168e-05
1047	chr1:159084811-159085311	FCER1A	0	1	FceRI	0.138975965330847	0.00274153749444742
1048	chr1:159087875-159088375	FCER1A	0	1	FceRI	0.159082498134173	0.000570814124385955
1049	chr1:159088470-159088970	FCER1A	0	1	FceRI	0.398005739757341	8.52656265958709e-20
1050	chr1:159090205-159090705	FCER1A	0	1	FceRI	0.123507216751187	0.0080534118044914
1051	chr1:159090813-159091313	FCER1A	0	1	FceRI	0.187077341677263	4.59909241852608e-05
1052	chr1:159091445-159091945	FCER1A	0	1	FceRI	0.232600453409047	3.13638197829874e-07
1053	chr1:159092001-159092501	FCER1A	0	1	FceRI	0.211583370785401	3.6145855673139e-06
1054	chr1:159103016-159103516	FCER1A	0	1	FceRI	0.20425250750554	8.00532833299924e-06
1055	chr1:159132228-159132728	FCER1A	0	1	FceRI	0.127110898488908	0.00634030164458291
1056	chr1:159160925-159161425	FCER1A	0	1	FceRI	0.366327654886661	9.26068512207491e-17
1057	chr1:159162469-159162969	FCER1A	0	1	FceRI	0.265410446524356	4.13060463506477e-09
1058	chr1:159177197-159177697	FCER1A	0	1	FceRI	0.282373326102284	3.38615787282015e-10
1059	chr1:159187548-159188048	FCER1A	0	1	FceRI	0.199881683376644	1.26709875018846e-05
1060	chr1:159188355-159188855	FCER1A	0	1	FceRI	0.175491506263454	0.000137265426929231
1061	chr1:159197899-159198399	FCER1A	0	1	FceRI	0.299573409937931	2.24615624461744e-11
1062	chr1:159211461-159211961	FCER1A	0	1	FceRI	0.240699969013514	1.14167989517915e-07
1063	chr1:159214094-159214594	FCER1A	0	1	FceRI	0.250264742555382	3.30102897417607e-08
1064	chr1:159274582-159275082	FCER1A	0.334240493951998	2.74974003179276e-13	FceRI	0.32729642147707	1.90194922633883e-13
1065	chr1:159282056-159282556	FCER1A	0.195467118500808	6.75226592989325e-05	FceRI	0.246908700112913	5.13297784534807e-08
1066	chr1:159291346-159291846	FCER1A	0	1	FceRI	0.227642658985231	5.6863951722459e-07
1067	chr1:159291978-159292478	FCER1A	0	1	FceRI	0.174541610253597	0.00014964668763626
1068	chr1:159307620-159308120	FCER1A	0.14331383741429	0.00545424726424662	FceRI	0.190916391027636	3.15456823607143e-05
1069	chr1:159315308-159315808	FCER1A	0	1	FceRI	0.255222545971194	1.69829705895128e-08
1070	chr1:159339446-159339946	FCER1A	0.20374400916027	2.93756886962199e-05	FceRI	0.236470064680009	1.94658949928159e-07
1071	chr1:159352428-159352928	FCER1A	0.144678069343658	0.00495221502435628	FceRI	0.142951542332598	0.00203966449657857
1072	chr1:159441353-159441853	FCER1A	0.225696310074647	2.67922884699292e-06	FceRI	0	1
1073	chr1:161323981-161324481	FCGR3A	0.492851373773845	3.13411351227389e-30	CD16	0.587406805653766	1.27802998608531e-46
1074	chr1:161359303-161359803	FCGR3A	0.296951933325325	1.60264705511084e-10	CD16	0	1
1075	chr1:161409627-161410127	FCGR3A	0.311306581051212	1.54024932371661e-11	CD16	0.420532281116302	3.59377793872473e-22
1076	chr1:161484529-161485029	FCGR3A	0.1772852123058	0.000368325943917684	CD16	0	1
1077	chr1:161486947-161487447	FCGR3A	0.171637079474241	0.000601431173514339	CD16	0.214261464042474	2.6789977784144e-06
1078	chr1:161539953-161540453	FCGR3A	0.173565036872616	0.0005098547630272	CD16	0.187872092243172	4.25492873323376e-05
1079	chr1:161540541-161541041	FCGR3A	0.509351749339718	1.41326964813595e-32	CD16	0.488075835586662	1.81599359632745e-30
1080	chr1:161541927-161542427	FCGR3A	0.512869569370786	4.29800176888008e-33	CD16	0.619855483525616	3.27793477026907e-53
1081	chr1:161543139-161543639	FCGR3A	0.354361489140555	5.96420989630694e-15	CD16	0.364310460120681	1.41142913285033e-16
1082	chr1:161545276-161545776	FCGR3A	0.415326971793661	8.53451445484151e-21	CD16	0.447176869042192	3.19295703128445e-25
1083	chr1:161548270-161548770	FCGR3A	0.56920723213993	2.86717275223429e-42	CD16	0.672979828845363	7.66882038304609e-66
1084	chr1:161549610-161550110	FCGR3A	0.425211445297895	7.26641790002662e-22	CD16	0.381486158091277	3.58784470751078e-18
1085	chr1:161554970-161555470	FCGR3A	0.137289168782083	0.00825572299107698	CD16	0	1
1086	chr1:161561244-161561744	FCGR3A	0.247913010041503	1.7920663565285e-07	CD16	0	1
1087	chr1:161562066-161562566	FCGR3A	0.35012165941451	1.36909349074818e-14	CD16	0.21208430746389	3.41766389701382e-06
1088	chr1:161566113-161566613	FCGR3A	0.308005860722143	2.67173525249963e-11	CD16	0.410296931103726	4.53863525375769e-21
1089	chr1:161621408-161621908	FCGR3A	0.234478074974465	9.51555626363349e-07	CD16	0.25055114515059	3.17966468325827e-08
1090	chr1:161621998-161622498	FCGR3A	0.358623276805756	2.55192415916546e-15	CD16	0.373901051841765	1.87404997652477e-17
1091	chr1:161623422-161623922	FCGR3A	0.33651978341083	1.80695156882899e-13	CD16	0.470725962061369	3.77644582349866e-28
1092	chr1:161624561-161625061	FCGR3A	0.532056288349724	5.04814900345484e-36	CD16	0.598524585916381	8.48519297464198e-49
1093	chr1:161625991-161626491	FCGR3A	0.437359167280262	3.1343178171827e-23	CD16	0.380382104653691	4.57230966888126e-18
1094	chr1:161626714-161627214	FCGR3A	0.601142464610959	2.59324446519416e-48	CD16	0.628684952813292	3.83341568967901e-55
1095	chr1:161636154-161636654	FCGR3A	0.171121181949811	0.00062843325588898	CD16	0	1
1096	chr1:161642600-161643100	FCGR3A	0.166332442924727	0.000938919982288073	CD16	0	1
1097	chr1:161643366-161643866	FCGR3A	0.240156986054905	4.76130128234269e-07	CD16	0	1
1098	chr1:161647469-161647969	FCGR3A	0.351134564262365	1.1240228393986e-14	CD16	0.353236214116246	1.34874415436652e-15
1099	chr1:161725769-161726269	FCGR3A	0.160283577983718	0.00153187644325264	CD16	0.163233311807858	0.000402986179618624
1100	chr1:161726437-161726937	FCGR3A	0.356521657512925	3.88559634454265e-15	CD16	0.477817501549527	4.42858171027922e-29
1101	chr1:161726939-161727439	FCGR3A	0.352113029750863	9.28168474827468e-15	CD16	0.505621633308809	6.02939586965772e-33
1102	chr1:161727553-161728053	FCGR3A	0	1	CD16	0.159934311813375	0.000531954581584338
1103	chr1:161738544-161739044	FCGR3A	0.36639605784566	5.23998558928696e-16	CD16	0.296869770753879	3.47580807562224e-11
1104	chr1:161740294-161740794	FCGR3A	0.153408373829784	0.00261003817590844	CD16	0	1
1105	chr1:161766534-161767034	FCGR3A	0.208114543254829	1.86317983256658e-05	CD16	0.302428064997327	1.40508920878689e-11
1106	chr6:32190086-32190586	HLA-DRA	0.661442601232474	8.20171226278404e-62	HLA-DR	0.627729684121897	6.2211246709543e-55
1107	chr6:32190828-32191328	HLA-DRA	0.253626109324132	8.52936836295942e-08	HLA-DR	0.235451312145853	2.20668501154998e-07
1108	chr6:32191779-32192279	HLA-DRA	0.21726102139763	6.94542950323025e-06	HLA-DR	0.222222431799354	1.08093003761836e-06
1109	chr6:32192418-32192918	HLA-DRA	0.667081680907387	3.0745364411276e-63	HLA-DR	0.665997770716717	4.92423688275828e-64
1110	chr6:32193119-32193619	HLA-DRA	0.164434218713699	0.00109714717804521	HLA-DR	0.15845011629107	0.000601034451938557
1111	chr6:32194046-32194546	HLA-DRA	0.149707376526504	0.00344154074672442	HLA-DR	0	1
1112	chr6:32196208-32196708	HLA-DRA	0.712234637256425	6.63486436440355e-76	HLA-DR	0.646859369293116	2.56696255949844e-59
1113	chr6:32196795-32197295	HLA-DRA	0.554041146180085	1.26615491466306e-39	HLA-DR	0.556907594750002	4.49037195178826e-41
1114	chr6:32197311-32197811	HLA-DRA	0.555194989595565	8.0559941370393e-40	HLA-DR	0.651874245209969	1.60557779220075e-60
1115	chr6:32213939-32214439	HLA-DRA	0.189404369359956	0.000121289270104916	HLA-DR	0.226329912706603	6.64654169393464e-07
1116	chr6:32221586-32222086	HLA-DRA	0.353118868323506	7.61969050710202e-15	HLA-DR	0.275461320542782	9.59093968532223e-10
1117	chr6:32222661-32223161	HLA-DRA	0.500835171599355	2.3858195542963e-31	HLA-DR	0.428816693016263	4.3103399324126e-23
1118	chr6:32223863-32224363	HLA-DRA	0.36204640368118	1.27801306897875e-15	HLA-DR	0.28550955169324	2.09580569008321e-10
1119	chr6:32224694-32225194	HLA-DRA	0.651521146998741	2.22804379009004e-59	HLA-DR	0.57819521789169	6.94535031311578e-45
1120	chr6:32226364-32226864	HLA-DRA	0.683190128894075	1.71006895324315e-67	HLA-DR	0.595735205904595	3.04042322378943e-48
1121	chr6:32227091-32227591	HLA-DRA	0.619832874500366	3.50747752851016e-52	HLA-DR	0.563160851835185	3.63451380853692e-42
1122	chr6:32244865-32245365	HLA-DRA	0.531732357131119	5.67986717840269e-36	HLA-DR	0.47813512801244	4.01853266852313e-29
1123	chr6:32252588-32253088	HLA-DRA	0.539621485838981	3.11947374625274e-37	HLA-DR	0.528638810256719	2.02999877357551e-36
1124	chr6:32255093-32255593	HLA-DRA	0.686280770789557	2.42778706015965e-68	HLA-DR	0.723983906101949	9.86985721904484e-81
1125	chr6:32255704-32256204	HLA-DRA	0.616936337920066	1.45202995630074e-51	HLA-DR	0.565166412589142	1.6081895806705e-42
1126	chr6:32267030-32267530	HLA-DRA	0.444328057949961	4.86737536036109e-24	HLA-DR	0.419106691042045	5.15118878816513e-22
1127	chr6:32268474-32268974	HLA-DRA	0.662904050645794	3.52764973658869e-62	HLA-DR	0.610532319705471	3.07754103285786e-51
1128	chr6:32269605-32270105	HLA-DRA	0.340258810085085	9.00450828768028e-14	HLA-DR	0.321836299474373	5.07712543885886e-13
1129	chr6:32271342-32271842	HLA-DRA	0.733335943783508	1.04404773527153e-82	HLA-DR	0.692223098954761	4.32989489750507e-71
1130	chr6:32291489-32291989	HLA-DRA	0.530987343759162	7.43866673063444e-36	HLA-DR	0.519458348351088	5.28215893135186e-35
1131	chr6:32327039-32327539	HLA-DRA	0.35654134298325	3.87050548850421e-15	HLA-DR	0.457586031094851	1.7481247354949e-26
1132	chr6:32382638-32383138	HLA-DRA	0.379457810434774	3.31558868754066e-17	HLA-DR	0.384949149696327	1.66283128370266e-18
1133	chr6:32393624-32394124	HLA-DRA	0.245307475996577	2.49867925708227e-07	HLA-DR	0.292131565523009	7.41507823350747e-11
1134	chr6:32396792-32397292	HLA-DRA	0.206743637156146	2.15182442032081e-05	HLA-DR	0.144426976912123	0.00182682292506011
1135	chr6:32397512-32398012	HLA-DRA	0.224098195718851	3.21920597852618e-06	HLA-DR	0.14822003710885	0.00136112378804765
1136	chr6:32413391-32413891	HLA-DRA	0.459852885035576	6.53665447739597e-26	HLA-DR	0.388822393651681	7.00171672618092e-19
1137	chr6:32415364-32415864	HLA-DRA	0.474561575454333	8.88850135791865e-28	HLA-DR	0.437893525006947	3.98179528145951e-24
1138	chr6:32424531-32425031	HLA-DRA	0.261812123873022	2.84560970362355e-08	HLA-DR	0.402967891641728	2.64667660102528e-20
1139	chr6:32431930-32432430	HLA-DRA	0.503549822473902	9.77651602793943e-32	HLA-DR	0.536821383472317	1.01400953708393e-37
1140	chr6:32436020-32436520	HLA-DRA	0.535080402436362	1.6727995513841e-36	HLA-DR	0.525990223271856	5.27606663292807e-36
1141	chr6:32436649-32437149	HLA-DRA	0.788358079046919	5.55592978694815e-104	HLA-DR	0.792459312403034	5.19164280174514e-107
1142	chr6:32437321-32437821	HLA-DRA	0.940889237767889	6.55460662627331e-231	HLA-DR	0.972736167467512	1.21554753532536e-312
1143	chr6:32437855-32438355	HLA-DRA	0.81209527068697	3.04313818978302e-115	HLA-DR	0.792394374765561	5.53423316366208e-107
1144	chr6:32438928-32439428	HLA-DRA	0.780443932055087	1.51836401081097e-100	HLA-DR	0.755389364028758	1.09932484927098e-91
1145	chr6:32439561-32440061	HLA-DRA	0.92401347734522	3.57329445578912e-205	HLA-DR	0.906218771873895	4.04309792067735e-185
1146	chr6:32440397-32440897	HLA-DRA	0.641415992247181	5.45041169299929e-57	HLA-DR	0.60214530956561	1.59525139755593e-49
1147	chr6:32440913-32441413	HLA-DRA	0.681720067406657	4.29098736815014e-67	HLA-DR	0.624333485441661	3.50268816520074e-54
1148	chr6:32441417-32441917	HLA-DRA	0.629160868940419	3.26164384115815e-54	HLA-DR	0.604105907070859	6.40078571427866e-50
1149	chr6:32442082-32442582	HLA-DRA	0.719206172579937	4.38258944188338e-78	HLA-DR	0.683529891114278	1.13556042132554e-68
1150	chr6:32442617-32443117	HLA-DRA	0.701475414976027	1.1372215352199e-72	HLA-DR	0.638726856017889	2.06525131540984e-57
1151	chr6:32443626-32444126	HLA-DRA	0.548996743522144	8.96680412326232e-39	HLA-DR	0.479912372630119	2.32759726935657e-29
1152	chr6:32444410-32444910	HLA-DRA	0.622777149641292	8.14961475902511e-53	HLA-DR	0.544814583127051	4.98062548158575e-39
1153	chr6:32445100-32445600	HLA-DRA	0.667786739474426	2.02691022482246e-63	HLA-DR	0.608023375170531	1.01137077213372e-50
1154	chr6:32445938-32446438	HLA-DRA	0.518109396956505	7.11125611960203e-34	HLA-DR	0.479220408799001	2.87740421393232e-29
1155	chr6:32446594-32447094	HLA-DRA	0.617451604963652	1.12938839624218e-51	HLA-DR	0.555135498938225	9.05082389894798e-41
1156	chr6:32452427-32452927	HLA-DRA	0.223398767458366	3.48736250811878e-06	HLA-DR	0.276865598455518	7.79451948538026e-10
1157	chr6:32459769-32460269	HLA-DRA	0.416202766473623	6.88341277124343e-21	HLA-DR	0.361614356171513	2.46101303522529e-16
1158	chr6:32460493-32460993	HLA-DRA	0.521573241679511	2.1262590639316e-34	HLA-DR	0.447543940943809	2.89135934382616e-25
1159	chr6:32462602-32463102	HLA-DRA	0.440714937899441	1.28578461485914e-23	HLA-DR	0.410050730262206	4.81916045965578e-21
1160	chr6:32472188-32472688	HLA-DRA	0.566321027657097	9.35466564261162e-42	HLA-DR	0.614233922926172	5.15718106288142e-52
1161	chr6:32472899-32473399	HLA-DRA	0.626183810411472	1.47575345151166e-53	HLA-DR	0.763605650930991	7.61694913174122e-95
1162	chr6:32473406-32473906	HLA-DRA	0.902815248129742	3.32403351977778e-180	HLA-DR	0.920566368147783	5.29612859460893e-202
1163	chr6:32474086-32474586	HLA-DRA	0.767761028788026	2.49916324483469e-95	HLA-DR	0.709408119594231	3.78455725867697e-76
1164	chr6:32480493-32480993	HLA-DRA	0.274046029303445	5.11726107557492e-09	HLA-DR	0.343676091601268	8.81373786168005e-15
1165	chr6:32489891-32490391	HLA-DRA	0.374238837963242	1.01500178369994e-16	HLA-DR	0.455444792074892	3.20657430433162e-26
1166	chr6:32491679-32492179	HLA-DRA	0.757061768276887	3.51716211919834e-91	HLA-DR	0.724497209794371	6.73530748167984e-81
1167	chr6:32517965-32518465	HLA-DRA	0.604551414287239	5.33766030185686e-49	HLA-DR	0.592819274650116	1.13809739691038e-47
1168	chr6:32518974-32519474	HLA-DRA	0.603199397140015	1.00207988204802e-48	HLA-DR	0.564365718088836	2.23166897173792e-42
1169	chr6:32519506-32520006	HLA-DRA	0.616945318591329	1.44568010991521e-51	HLA-DR	0.572892683633389	6.59922593917258e-44
1170	chr6:32521626-32522126	HLA-DRA	0.322606881627668	2.21564719130869e-12	HLA-DR	0.292174398142846	7.36766812415805e-11
1171	chr6:32522565-32523065	HLA-DRA	0.433725754659794	8.13163543826657e-23	HLA-DR	0.406157804804508	1.23476256023962e-20
1172	chr6:32524324-32524824	HLA-DRA	0.377483879658103	5.07390901725298e-17	HLA-DR	0.457270279950804	1.91162636590878e-26
1173	chr6:32525883-32526383	HLA-DRA	0.622257699946638	1.05544733426314e-52	HLA-DR	0.604590572442752	5.12650057993889e-50
1174	chr6:32528189-32528689	HLA-DRA	0.369568354835327	2.71289417493059e-16	HLA-DR	0.394483590386586	1.92540168945671e-19
1175	chr6:32528845-32529345	HLA-DRA	0.42477738156255	8.11125839652292e-22	HLA-DR	0.399609459749774	5.85688594799309e-20
1176	chr6:32529388-32529888	HLA-DRA	0.721769397597041	6.67584228616588e-79	HLA-DR	0.745245378480921	5.62392493926168e-88
1177	chr6:32530063-32530563	HLA-DRA	0.92423959157462	1.77697352733331e-205	HLA-DR	0.918938935722482	6.07561269555474e-200
1178	chr6:32531041-32531541	HLA-DRA	0.727313320479832	1.06021166193531e-80	HLA-DR	0.6508816834511	2.78346513710233e-60
1179	chr6:32536410-32536910	HLA-DRA	0.328320554560919	8.04425031740679e-13	HLA-DR	0.428312668336364	4.8971043514689e-23
1180	chr6:32547352-32547852	HLA-DRA	0.184272199576372	0.000195993900204118	HLA-DR	0.149988694970072	0.00118685777833936
1181	chr6:32554161-32554661	HLA-DRA	0.47719687801051	4.02163260726598e-28	HLA-DR	0.440571456493738	1.94972814952725e-24
1182	chr6:32558650-32559150	HLA-DRA	0.232425759499798	1.21701345792611e-06	HLA-DR	0.176877477650031	0.000120890767717622
1183	chr6:32559301-32559801	HLA-DRA	0.216797388017586	7.30909000970899e-06	HLA-DR	0.314645173580386	1.78906247961668e-12
1184	chr6:32560246-32560746	HLA-DRA	0.198948622774529	4.78045849678812e-05	HLA-DR	0.326579280142185	2.1680623400223e-13
1185	chr6:32568468-32568968	HLA-DRA	0.331708345502146	4.36421245409024e-13	HLA-DR	0.392204285616558	3.2403882401646e-19
1186	chr6:32576343-32576843	HLA-DRA	0.517070760261841	1.0180594155712e-33	HLA-DR	0.500332463850859	3.49022929186703e-32
1187	chr6:32577298-32577798	HLA-DRA	0.600093366142537	4.20113358723816e-48	HLA-DR	0.578316693463766	6.61606071040046e-45
1188	chr6:32578694-32579194	HLA-DRA	0.508253048722924	2.04410628946758e-32	HLA-DR	0.454764640918241	3.88939524606709e-26
1189	chr6:32579362-32579862	HLA-DRA	0.635441812431218	1.27658805393087e-55	HLA-DR	0.617129534126656	1.25446005404638e-52
1190	chr6:32580139-32580639	HLA-DRA	0.580432690313967	2.57051687037939e-44	HLA-DR	0.55281908088892	2.2487524748291e-40
1191	chr6:32581314-32581814	HLA-DRA	0.757062576867955	3.51498517650613e-91	HLA-DR	0.703639276385877	2.04044666676795e-74
1192	chr6:32584549-32585049	HLA-DRA	0.369088369619695	2.99809281063034e-16	HLA-DR	0.345234855410134	6.53229237483623e-15
1193	chr6:32585873-32586373	HLA-DRA	0.461126201358261	4.54247418266542e-26	HLA-DR	0.430408911952436	2.85463717804551e-23
1194	chr6:32586852-32587352	HLA-DRA	0.489858844233597	8.08731136898434e-30	HLA-DR	0.452940232282017	6.45708921959771e-26
1195	chr6:32587732-32588232	HLA-DRA	0.483666800894002	5.58009758186926e-29	HLA-DR	0.455820870946371	2.88594367651285e-26
1196	chr6:32588316-32588816	HLA-DRA	0.462078035479025	3.45728637210119e-26	HLA-DR	0.429725645868228	3.4125189395507e-23
1197	chr6:32589082-32589582	HLA-DRA	0.738728841028499	1.49540316666184e-84	HLA-DR	0.751268465482679	3.73941909965692e-90
1198	chr6:32589592-32590092	HLA-DRA	0.913346807496072	8.2592992867124e-192	HLA-DR	0.912902441927239	1.19434801384767e-192
1199	chr6:32590308-32590808	HLA-DRA	0.737033833641093	5.73850606445425e-84	HLA-DR	0.706347744000528	3.18074907563024e-75
1200	chr6:32590884-32591384	HLA-DRA	0.532481911321618	4.32402607769187e-36	HLA-DR	0.536830513047842	1.01165304415667e-37
1201	chr6:32591872-32592372	HLA-DRA	0.290488914401796	4.40316740556079e-10	HLA-DR	0.402157370731745	3.20222347468487e-20
1202	chr6:32593653-32594153	HLA-DRA	0.240423923105647	4.60669714269591e-07	HLA-DR	0.250092548814813	3.37768023007222e-08
1203	chr6:32600801-32601301	HLA-DRA	0.715737614628611	5.42533736432339e-77	HLA-DR	0.79984377075664	1.94203325624853e-110
1204	chr6:32602296-32602796	HLA-DRA	0.565393861979118	1.3649874904782e-41	HLA-DR	0.583230543110277	7.95881068149239e-46
1205	chr6:32603215-32603715	HLA-DRA	0.763483526968354	1.21040339680272e-93	HLA-DR	0.705906368834398	4.30820379351544e-75
1206	chr6:32603852-32604352	HLA-DRA	0.886949066173682	5.06535429552774e-165	HLA-DR	0.895733150349399	1.9221066502807e-174
1207	chr6:32604415-32604915	HLA-DRA	0.902374847634997	9.50304910436053e-180	HLA-DR	0.872794136642941	1.4675572184655e-154
1208	chr6:32605427-32605927	HLA-DRA	0.542123980985168	1.22318870891406e-37	HLA-DR	0.522159423958347	2.0546177869859e-35
1209	chr6:32606075-32606575	HLA-DRA	0.519850559000324	3.88514456838009e-34	HLA-DR	0.485333141488577	4.3092123408631e-30
1210	chr6:32606616-32607116	HLA-DRA	0.544421387331903	5.14225900736204e-38	HLA-DR	0.518530300024646	7.31022624772538e-35
1211	chr6:32607397-32607897	HLA-DRA	0.780680160479561	1.20408590244041e-100	HLA-DR	0.740100056757391	3.71272452343191e-86
1212	chr6:32608274-32608774	HLA-DRA	0.747298908507783	1.40402307448067e-87	HLA-DR	0.674776960190625	2.56107570537189e-66
1213	chr6:32609140-32609640	HLA-DRA	0.675197676243333	2.38438533361214e-65	HLA-DR	0.648372493597849	1.12053463924784e-59
1214	chr6:32609756-32610256	HLA-DRA	0.843927303416742	3.7859842554531e-133	HLA-DR	0.80019035644534	1.33243901574764e-110
1215	chr6:32610576-32611076	HLA-DRA	0.513140047960362	3.91996291086077e-33	HLA-DR	0.499922916615648	3.99494105609919e-32
1216	chr6:32611416-32611916	HLA-DRA	0.337147070678678	1.60864560718025e-13	HLA-DR	0.360919583259593	2.83746260736807e-16
1217	chr6:32614301-32614801	HLA-DRA	0.477060830694879	4.19011499983586e-28	HLA-DR	0.484054447473423	6.42250266645806e-30
1218	chr6:32616195-32616695	HLA-DRA	0.390897945397106	2.65638764420829e-18	HLA-DR	0.385921765778553	1.33916790895155e-18
1219	chr6:32621392-32621892	HLA-DRA	0.537904668116747	5.90492017006295e-37	HLA-DR	0.494965446240279	2.0178965633999e-31
1220	chr6:32622411-32622911	HLA-DRA	0.679926421679352	1.30815065936295e-66	HLA-DR	0.651433619796569	2.04580201775427e-60
1221	chr6:32622923-32623423	HLA-DRA	0.450229465967168	9.70642000375004e-25	HLA-DR	0.388795058424973	7.04104868517577e-19
1222	chr6:32623583-32624083	HLA-DRA	0.645675908202404	5.50810828050741e-58	HLA-DR	0.592815577271922	1.13845040008153e-47
1223	chr6:32624281-32624781	HLA-DRA	0.474475540321982	9.12032185801716e-28	HLA-DR	0.440491694696365	1.98947141775087e-24
1224	chr6:32624962-32625462	HLA-DRA	0.716251302959581	3.74657440939865e-77	HLA-DR	0.670203675959544	4.04621793095785e-65
1225	chr6:32625600-32626100	HLA-DRA	0.588985090533918	6.23523694783598e-46	HLA-DR	0.546908173033944	2.23676736501702e-39
1226	chr6:32626150-32626650	HLA-DRA	0.566603869437883	8.3358962949429e-42	HLA-DR	0.501435555358894	2.42900711519606e-32
1227	chr6:32627210-32627710	HLA-DRA	0.69170668421985	7.4230836665136e-70	HLA-DR	0.723487913848654	1.43035877982811e-80
1228	chr6:32627812-32628312	HLA-DRA	0.830074968217897	6.7332324249636e-125	HLA-DR	0.801525233788295	3.08786279264513e-111
1229	chr6:32628328-32628828	HLA-DRA	0.753254462816682	9.36275423501344e-90	HLA-DR	0.721228697129344	7.55998232679966e-80
1230	chr6:32629017-32629517	HLA-DRA	0.627413847344032	7.92336205053894e-54	HLA-DR	0.583421156834403	7.32910772830735e-46
1231	chr6:32633956-32634456	HLA-DRA	0.746278956189584	3.26193420149245e-87	HLA-DR	0.662755583252512	3.26132105467706e-63
1232	chr6:32634526-32635026	HLA-DRA	0.534007457424059	2.4795148669878e-36	HLA-DR	0.493182315135298	3.5655193380407e-31
1233	chr6:32635662-32636162	HLA-DRA	0.722428866438102	4.10070882340043e-79	HLA-DR	0.639519048925609	1.35492445070304e-57
1234	chr6:32636404-32636904	HLA-DRA	0.747599293828093	1.09467784144392e-87	HLA-DR	0.682501978630265	2.17221237902747e-68
1235	chr6:32637026-32637526	HLA-DRA	0.909786730984798	9.90564168716876e-188	HLA-DR	0.85564681735114	4.69990355604712e-142
1236	chr6:32637825-32638325	HLA-DRA	0.839216912470438	2.9486573983218e-130	HLA-DR	0.772904221827452	1.44601753571605e-98
1237	chr6:32638358-32638858	HLA-DRA	0.810538619784094	1.85913991577369e-114	HLA-DR	0.735912342581878	1.03873286430791e-84
1238	chr6:32638871-32639371	HLA-DRA	0.810132075048932	2.9770903623847e-114	HLA-DR	0.778118735346783	9.79600507104093e-101
1239	chr6:32639450-32639950	HLA-DRA	0.655585461685955	2.30356662689331e-60	HLA-DR	0.584463985572028	4.63675261292945e-46
1240	chr6:32639961-32640461	HLA-DRA	0.686407715213314	2.24038617199527e-68	HLA-DR	0.636973197529731	5.20492255926252e-57
1241	chr6:32640473-32640973	HLA-DRA	0.660168332901505	1.70548081026243e-61	HLA-DR	0.612717267248794	1.06899793315438e-51
1242	chr6:32641156-32641656	HLA-DRA	0.601730035768465	1.97811623858792e-48	HLA-DR	0.531453436275775	7.26952691285925e-37
1243	chr6:32641700-32642200	HLA-DRA	0.506567349965492	3.59225877104464e-32	HLA-DR	0.450060636687492	1.44048025402132e-25
1244	chr6:32642624-32643124	HLA-DRA	0.619037213458594	5.18975864717792e-52	HLA-DR	0.537239442155795	8.69592812292468e-38
1245	chr6:32643821-32644321	HLA-DRA	0.62272097776992	8.38052639068917e-53	HLA-DR	0.555510162873835	7.81170480106516e-41
1246	chr6:32645314-32645814	HLA-DRA	0.551961466054237	2.85026773760963e-39	HLA-DR	0.506794468762137	4.09578931222013e-33
1247	chr6:32646229-32646729	HLA-DRA	0.59128711253363	2.24578138458745e-46	HLA-DR	0.520648377160586	3.4877533886802e-35
1248	chr6:32647364-32647864	HLA-DRA	0.597242842617732	1.54429679065129e-47	HLA-DR	0.506694391567911	4.23316845904384e-33
1249	chr6:32651673-32652173	HLA-DRA	0.356499331049938	3.90300111688768e-15	HLA-DR	0.270997558941374	1.85020687941373e-09
1250	chr6:32652696-32653196	HLA-DRA	0.572227781783617	8.20805967030954e-43	HLA-DR	0.475575184549858	8.74527241908472e-29
1251	chr6:32653491-32653991	HLA-DRA	0.608455712332996	8.53442197912831e-50	HLA-DR	0.533446234723088	3.51353427951006e-37
1252	chr6:32654172-32654672	HLA-DRA	0.704865467082217	1.13003482837238e-73	HLA-DR	0.621621251845782	1.36920701681823e-53
1253	chr6:32655309-32655809	HLA-DRA	0.694868494519903	9.37820834643111e-71	HLA-DR	0.658913709000724	3.00233776884617e-62
1254	chr6:32656111-32656611	HLA-DRA	0.624735010992908	3.06059522254911e-53	HLA-DR	0.554928616778379	9.81780866717817e-41
1255	chr6:32656983-32657483	HLA-DRA	0.67540525679836	2.10230166622504e-65	HLA-DR	0.613004882218679	9.33339372135709e-52
1256	chr6:32658127-32658627	HLA-DRA	0.746630565289352	2.44086010500626e-87	HLA-DR	0.705583887081893	5.38155204526165e-75
1257	chr6:32659124-32659624	HLA-DRA	0.63610470204162	9.03126761378928e-56	HLA-DR	0.604080836596328	6.46776494995302e-50
1258	chr6:32659780-32660280	HLA-DRA	0.735955928765139	1.34286516159863e-83	HLA-DR	0.674953637926612	2.3021043819669e-66
1259	chr6:32660647-32661147	HLA-DRA	0.751820005212452	3.17133487923147e-89	HLA-DR	0.696720387077127	2.21722923305872e-72
1260	chr6:32661338-32661838	HLA-DRA	0.640044365173773	1.13130559363913e-56	HLA-DR	0.567139917132153	7.14490055713318e-43
1261	chr6:32662022-32662522	HLA-DRA	0.568310428928105	4.14382749322926e-42	HLA-DR	0.533126334647511	3.94317442981041e-37
1262	chr6:32662753-32663253	HLA-DRA	0.56918522437829	2.89326622696187e-42	HLA-DR	0.494556304301541	2.29743590246043e-31
1263	chr6:32663421-32663921	HLA-DRA	0.561816842013118	5.80013976830621e-41	HLA-DR	0.487067348609468	2.492788374801e-30
1264	chr6:32664174-32664674	HLA-DRA	0.734719529577182	3.54566701824066e-83	HLA-DR	0.678001268392184	3.5643538660331e-67
1265	chr6:32664676-32665176	HLA-DRA	0.592387819339904	1.37431948125978e-46	HLA-DR	0.536369038644423	1.19875612658908e-37
1266	chr6:32666492-32666992	HLA-DRA	0.845596827654296	3.39458442935686e-134	HLA-DR	0.824602060083806	4.58014980610905e-123
1267	chr6:32667392-32667892	HLA-DRA	0.732510065486799	1.97872332765442e-82	HLA-DR	0.661965295485213	5.16116815564988e-63
1268	chr6:32668291-32668791	HLA-DRA	0.802033132316163	2.77619137286784e-110	HLA-DR	0.732954354194932	1.04514571317181e-83
1269	chr6:32669126-32669626	HLA-DRA	0.658386349828696	4.7187680850324e-61	HLA-DR	0.586289719279684	2.08921549256953e-46
1270	chr6:32670693-32671193	HLA-DRA	0.530971104348507	7.48234727209359e-36	HLA-DR	0.589485350524096	5.07862962118679e-47
1271	chr6:32679407-32679907	HLA-DRA	0.768616381875908	1.13982933786116e-95	HLA-DR	0.778658689813655	5.85969048059091e-101
1272	chr6:32679955-32680455	HLA-DRA	0.569233697438277	2.83638369208803e-42	HLA-DR	0.566784857760433	8.24984179077233e-43
1273	chr6:32685612-32686112	HLA-DRA	0.261949536098071	2.7928113527948e-08	HLA-DR	0.164307207476592	0.000367683723557054
1274	chr6:32686202-32686702	HLA-DRA	0.38836683317959	4.68358430226367e-18	HLA-DR	0.347443570507172	4.25921807741844e-15
1275	chr6:32689509-32690009	HLA-DRA	0.708195788398343	1.12994621340643e-74	HLA-DR	0.658602470237591	3.58023230997181e-62
1276	chr14:105603473-105603973	IGHD	0.560536068321828	9.69255908648465e-41	IgD	0.538789520869296	4.87170117550913e-38
1277	chr14:105605008-105605508	IGHD	0.767830058334187	2.34542216391276e-95	IgD	0.767296172961723	2.66808753027618e-96
1278	chr14:105622708-105623208	IGHD	0.273075377670789	5.8835773050422e-09	IgD	0.265729958537237	3.95093410003738e-09
1279	chr14:105625038-105625538	IGHD	0.219733231718517	5.27519078055054e-06	IgD	0.203220777494802	8.92118268369755e-06
1280	chr14:105629455-105629955	IGHD	0.668307369739308	1.49007366358811e-63	IgD	0.662175061433826	4.57381841502669e-63
1281	chr14:105646358-105646858	IGHD	0.38114757738667	2.29819340779781e-17	IgD	0.361841234930283	2.35148362276637e-16
1282	chr14:105648296-105648796	IGHD	0.799689908152882	3.60890190417846e-109	IgD	0.798051417975775	1.34804671835459e-109
1283	chr14:105649303-105649803	IGHD	0.29321176772794	2.88626342908307e-10	IgD	0.280872070477764	4.25757190170406e-10
1284	chr14:105677522-105678022	IGHD	0.319685069331694	3.68647166506417e-12	IgD	0.316477221817794	1.30096906340454e-12
1285	chr14:105679168-105679668	IGHD	0.392308262483919	1.93339938275754e-18	IgD	0.393772661258777	2.26684848778832e-19
1286	chr14:105679771-105680271	IGHD	0.527202089253131	2.90161670148604e-35	IgD	0.542671314271178	1.12526999944571e-38
1287	chr14:105680622-105681122	IGHD	0.405272278376145	9.61102455820867e-20	IgD	0.404129515429343	2.00732450463159e-20
1288	chr14:105681474-105681974	IGHD	0.904237754612991	1.07296070164443e-181	IgD	0.891106876094172	4.48758144533661e-170
1289	chr14:105682950-105683450	IGHD	0.816061649526021	2.78853735470481e-117	IgD	0.801737725457361	2.45070276635906e-111
1290	chr14:105683633-105684133	IGHD	0.695085077920958	8.12697230347995e-71	IgD	0.710355965472337	1.94604145815613e-76
1291	chr14:105684537-105685037	IGHD	0.584216107711641	5.03210706346966e-45	IgD	0.581645547667943	1.5789139812107e-45
1292	chr14:105685103-105685603	IGHD	0.642481190376899	3.08343656086682e-57	IgD	0.628729004424968	3.75933645029118e-55
1293	chr14:105686836-105687336	IGHD	0.620859785974256	2.11144329204484e-52	IgD	0.618205943601375	7.38944597795046e-53
1294	chr14:105687831-105688331	IGHD	0.529660749441633	1.20074852852362e-35	IgD	0.534442025226445	2.44543716222625e-37
1295	chr14:105688797-105689297	IGHD	0.673025269667978	8.88393199467254e-65	IgD	0.660464159511254	1.22680174987646e-62
1296	chr14:105689587-105690087	IGHD	0.545952192983289	2.87545806959885e-38	IgD	0.556789491629968	4.70276259264296e-41
1297	chr14:105690238-105690738	IGHD	0.602171957983545	1.61321011056641e-48	IgD	0.598243845613226	9.63624603419443e-49
1298	chr14:105690824-105691324	IGHD	0.726283976579266	2.30352467477026e-80	IgD	0.724994332974643	4.63592069720554e-81
1299	chr14:105691373-105691873	IGHD	0.882606011168297	2.93003789552346e-161	IgD	0.873013851549422	9.96225661359118e-155
1300	chr14:105695835-105696335	IGHD	0.631721890847896	8.77221816020328e-55	IgD	0.624142611180436	3.85313136981256e-54
1301	chr14:105696367-105696867	IGHD	0.633922041443682	2.81501321748172e-55	IgD	0.616492853200353	1.7133244866762e-52
1302	chr14:105697954-105698454	IGHD	0.783683306566314	6.20765462656174e-102	IgD	0.768093392159241	1.28936155576227e-96
1303	chr14:105698904-105699404	IGHD	0.564567537902713	1.90896181349541e-41	IgD	0.567687429856802	5.69662343994637e-43
1304	chr14:105700092-105700592	IGHD	0.715709271072336	5.5377117987702e-77	IgD	0.690530301376963	1.30188808482899e-70
1305	chr14:105700852-105701352	IGHD	0.798758345374458	9.91447765139369e-109	IgD	0.799393003805672	3.1711722207056e-110
1306	chr14:105701405-105701905	IGHD	0.642514850440572	3.02822278134685e-57	IgD	0.664734169826479	1.03104446786452e-63
1307	chr14:105705681-105706181	IGHD	0.891114360357906	8.86521861447006e-169	IgD	0.870559900102656	7.53237159619674e-153
1308	chr14:105706298-105706798	IGHD	0.925821954687728	1.25412308201666e-207	IgD	0.92424954506155	8.90971374456124e-207
1309	chr14:105707583-105708083	IGHD	0.300642002917155	8.89136367562976e-11	IgD	0.301349392616387	1.67747634407226e-11
1310	chr14:105708161-105708661	IGHD	0.397869741524019	5.42158526078489e-19	IgD	0.388573144220163	7.39851883257272e-19
1311	chr14:105709472-105709972	IGHD	0.55186004144846	2.96466154981048e-39	IgD	0.536986983550147	9.55012723518081e-38
1312	chr14:105709973-105710473	IGHD	0.694410419314161	1.2682022401774e-70	IgD	0.688321964560903	5.44283225204392e-70
1313	chr14:105710506-105711006	IGHD	0.43274152221364	1.05109892700175e-22	IgD	0.402493443457987	2.96020599468184e-20
1314	chr14:105711303-105711803	IGHD	0.482860721600069	7.15099431523064e-29	IgD	0.458930173573962	1.18895991512547e-26
1315	chr14:105711990-105712490	IGHD	0.406233627932471	7.65166095488545e-20	IgD	0.395058580249391	1.68534041624077e-19
1316	chr14:105712719-105713219	IGHD	0.318736801100165	4.34481729731724e-12	IgD	0.293588482689091	5.88985638765658e-11
1317	chr14:105733241-105733741	IGHD	0.166416361945166	0.000932426986065577	IgD	0.155029654417178	0.000796095219318873
1318	chr14:105733817-105734317	IGHD	0.147895138276292	0.00392965543684646	IgD	0.167141920612519	0.000288231188663677
1319	chr14:105739146-105739646	IGHD	0.267016356411296	1.38771671402587e-08	IgD	0.24317571358687	8.31680443899512e-08
1320	chr14:105747782-105748282	IGHD	0.740360493802664	4.05308343621582e-85	IgD	0.710928441597639	1.29785103121653e-76
1321	chr14:105773887-105774387	IGHD	0.634568499661319	2.0130651316158e-55	IgD	0.639676829968778	1.24905830775372e-57
1322	chr14:105774917-105775417	IGHD	0.597193458692245	1.5793363689167e-47	IgD	0.598078097272034	1.03898633892665e-48
1323	chr14:105775489-105775989	IGHD	0.735995779947895	1.30180812259137e-83	IgD	0.749491594359802	1.64619548466709e-89
1324	chr14:105778547-105779047	IGHD	0.236208083194046	7.72248120208824e-07	IgD	0.227698612836743	5.64971385385677e-07
1325	chr14:105801128-105801628	IGHD	0.838729142352056	5.80094452704352e-130	IgD	0.834015352120657	2.06350280729139e-128
1326	chr14:105816727-105817227	IGHD	0.680913838669754	7.0898873770172e-67	IgD	0.668272537066715	1.28001961786945e-64
1327	chr14:105817330-105817830	IGHD	0.897674237981043	5.08991272995773e-175	IgD	0.900251300519327	6.69867369886557e-179
1328	chr14:105817907-105818407	IGHD	0.975561748479395	0	IgD	0.969846243695987	2.86215575006902e-302
1329	chr14:105818727-105819227	IGHD	0.926202137174532	3.72425869655801e-208	IgD	0.92350806859516	7.90335583517403e-206
1330	chr14:105819401-105819901	IGHD	0.661399345558197	8.40825874676191e-62	IgD	0.647807930570459	1.52713594402517e-59
1331	chr14:105849793-105850293	IGHD	0.566925566732929	7.31087170646821e-42	IgD	0.560053214020629	1.27542531598374e-41
1332	chr14:105851212-105851712	IGHD	0.580345155856762	2.66877546950081e-44	IgD	0.561017271319903	8.64094528048418e-42
1333	chr14:105852052-105852552	IGHD	0.769682107939043	4.2604440827995e-96	IgD	0.753393080896499	6.12960181546986e-91
1334	chr14:105852713-105853213	IGHD	0.686361292842338	2.3073300445795e-68	IgD	0.657526749519556	6.64087313829319e-62
1335	chr14:105853668-105854168	IGHD	0.71110649667391	1.47288725895425e-75	IgD	0.70903159392467	4.91542823941625e-76
1336	chr14:105854483-105854983	IGHD	0.632861543881445	4.87566753668246e-55	IgD	0.621984750519815	1.14204255163486e-53
1337	chr14:105855106-105855606	IGHD	0.703772287975171	2.38893631306094e-73	IgD	0.686436589752367	1.81692306675871e-69
1338	chr14:105855760-105856260	IGHD	0.833222564993567	1.04660249870503e-126	IgD	0.823033628457789	3.31612970523359e-122
1339	chr14:105856483-105856983	IGHD	0.762682275235101	2.48293954121307e-93	IgD	0.750224527244447	8.9236722936748e-90
1340	chr14:105857106-105857606	IGHD	0.563487973560185	2.95633471981793e-41	IgD	0.585149995088454	3.4385153957837e-46
1341	chr14:105857630-105858130	IGHD	0.411554930980377	2.13827323528685e-20	IgD	0.452823754716601	6.66893302602043e-26
1342	chr14:105858138-105858638	IGHD	0.483631196271971	5.64170541206536e-29	IgD	0.502361761577281	1.78774408679527e-32
1343	chr14:105858646-105859146	IGHD	0.296966517034404	1.59894108385297e-10	IgD	0.344523511743569	7.47346280180774e-15
1344	chr14:105860635-105861135	IGHD	0.30290741368823	6.16628323420229e-11	IgD	0.307420857765645	6.1301686528221e-12
1345	chr14:105861276-105861776	IGHD	0.531364162001388	6.491213151917e-36	IgD	0.521440950936557	2.64132615034159e-35
1346	chr14:105861946-105862446	IGHD	0.922049530928607	1.42313314801912e-202	IgD	0.916040111171377	2.35054329064255e-196
1347	chr14:105862447-105862947	IGHD	0.893810780810853	2.72177109678086e-171	IgD	0.886852156826623	3.0471454995224e-166
1348	chr14:105863565-105864065	IGHD	0.561549503744257	6.45756469582337e-41	IgD	0.581042603690757	2.04873657308986e-45
1349	chr14:105896895-105897395	IGHD	0	1	IgD	0.132106967325786	0.00448544165957676
1350	chr14:105899157-105899657	IGHD	0.240851338823325	4.36910289459765e-07	IgD	0.239246718461879	1.37488613298197e-07
1351	chr14:105900495-105900995	IGHD	0.481202700019853	1.18973420592091e-28	IgD	0.509184270184622	1.83898177122583e-33
1352	chr14:105908501-105909001	IGHD	0.536378573305592	1.03770476069563e-36	IgD	0.544138583379688	6.45347570764134e-39
1353	chr14:105909699-105910199	IGHD	0.336705447670942	1.74592141002527e-13	IgD	0.343543623789589	9.03995059794097e-15
1354	chr14:105914913-105915413	IGHD	0.403254010854222	1.54763011493361e-19	IgD	0.389694840577378	5.74219116312649e-19
1355	chr14:105927355-105927855	IGHD	0.55236576200099	2.43628369426909e-39	IgD	0.53430303476268	2.56964032895608e-37
1356	chr14:105927872-105928372	IGHD	0.422275017421135	1.52342454131407e-21	IgD	0.418419764197382	6.10503891245047e-22
1357	chr14:105928642-105929142	IGHD	0.738354496886995	2.01428007530136e-84	IgD	0.728090383179683	4.4665294922467e-82
1358	chr14:105929489-105929989	IGHD	0.516734054527108	1.14379131585031e-33	IgD	0.513893232179894	3.66472913003698e-34
1359	chr14:105931721-105932221	IGHD	0.226037892508515	2.57539054202547e-06	IgD	0.230512141410436	4.03950956814844e-07
1360	chr14:105940097-105940597	IGHD	0.172926584636736	0.000538598171115637	IgD	0.180394015469492	8.70930749799496e-05
1361	chr14:105950314-105950814	IGHD	0.595511364989033	3.38179993548268e-47	IgD	0.605169431488583	3.90244049083211e-50
1362	chr14:106044483-106044983	IGHD	0.472220311084561	1.78675524885798e-27	IgD	0.466883958659174	1.18220631344206e-27
1363	chr14:106062450-106062950	IGHD	0.220241308891245	4.98375872103764e-06	IgD	0.240842662979451	1.12207191668885e-07
1364	chr14:106094699-106095199	IGHD	0.23339479003743	1.08392805771704e-06	IgD	0.232191506254858	3.29622881458228e-07
1365	chr14:105622708-105623208	IGHM	0.281866582025905	1.62719808085132e-09	IgM	0.294769962444924	4.87956352541357e-11
1366	chr14:105625038-105625538	IGHM	0.236152146547354	7.77547333195201e-07	IgM	0.232165922345621	3.30545325253874e-07
1367	chr14:105629455-105629955	IGHM	0.728564860729684	4.10061286631313e-81	IgM	0.731158792950986	4.23212629716474e-83
1368	chr14:105646358-105646858	IGHM	0.432012032970142	1.27055987813996e-22	IgM	0.395464207702626	1.53564061462416e-19
1369	chr14:105648296-105648796	IGHM	0.842622315946802	2.44410960044875e-132	IgM	0.833624574093701	3.48063370223086e-128
1370	chr14:105649303-105649803	IGHM	0.41160077666376	2.11477792454556e-20	IgM	0.409223952627977	5.885369353393e-21
1371	chr14:105677522-105678022	IGHM	0.315790243800471	7.20824355399953e-12	IgM	0.314357226974312	1.87996111618776e-12
1372	chr14:105679168-105679668	IGHM	0.494363973849622	1.93318488573474e-30	IgM	0.494829904434116	2.1071990482885e-31
1373	chr14:105679771-105680271	IGHM	0.575667839605649	1.94348189560711e-43	IgM	0.571121327402429	1.3844557838094e-43
1374	chr14:105680622-105681122	IGHM	0.435519914877799	5.08622179398482e-23	IgM	0.372386243483073	2.58773630832271e-17
1375	chr14:105681474-105681974	IGHM	0.898896799802011	3.16049695583618e-176	IgM	0.843681796308051	2.90412105874099e-134
1376	chr14:105682950-105683450	IGHM	0.826202009075924	1.00612781332253e-122	IgM	0.808373373345583	1.40999005031422e-114
1377	chr14:105683633-105684133	IGHM	0.72815431376153	5.60657299555192e-81	IgM	0.721502771920806	6.20223370271567e-80
1378	chr14:105684537-105685037	IGHM	0.668537589740681	1.29998074293526e-63	IgM	0.679192011240874	1.70597448031557e-67
1379	chr14:105685103-105685603	IGHM	0.741662591683387	1.41910083075082e-85	IgM	0.749448442661501	1.70180211203529e-89
1380	chr14:105686836-105687336	IGHM	0.62500007394216	2.67799429174716e-53	IgM	0.632017446572996	6.91419797529655e-56
1381	chr14:105687831-105688331	IGHM	0.640465961596056	9.04363081612361e-57	IgM	0.68494542130651	4.68116130248721e-69
1382	chr14:105688797-105689297	IGHM	0.663561961937095	2.40734908623935e-62	IgM	0.613613962526542	6.94289360929019e-52
1383	chr14:105689587-105690087	IGHM	0.620656344832725	2.3351667876756e-52	IgM	0.599686800636617	4.98177197706227e-49
1384	chr14:105690238-105690738	IGHM	0.666464352441939	4.41430429503325e-63	IgM	0.64413079100599	1.13499967085769e-58
1385	chr14:105690824-105691324	IGHM	0.712549147710083	5.30349736473447e-76	IgM	0.676068317417897	1.16746175389989e-66
1386	chr14:105691373-105691873	IGHM	0.854250374174705	7.73749846645642e-140	IgM	0.810391261135357	1.39485682545797e-115
1387	chr14:105695835-105696335	IGHM	0.699773743425028	3.5820623267975e-72	IgM	0.71840053513295	6.07789129814021e-79
1388	chr14:105696367-105696867	IGHM	0.701931364667096	8.36057424043588e-73	IgM	0.722277163407329	3.5207942384537e-80
1389	chr14:105697954-105698454	IGHM	0.799573836074817	4.09515614741447e-109	IgM	0.767547490519353	2.1225684125823e-96
1390	chr14:105698904-105699404	IGHM	0.553778590212542	1.40325806774928e-39	IgM	0.585897465649415	2.48296742524879e-46
1391	chr14:105700092-105700592	IGHM	0.768291612494274	1.53556357806539e-95	IgM	0.748975306814714	2.53185499288673e-89
1392	chr14:105700852-105701352	IGHM	0.863251062157894	4.13084283565363e-146	IgM	0.848409657153789	2.92007999408107e-137
1393	chr14:105701405-105701905	IGHM	0.632844222485898	4.91887164485063e-55	IgM	0.601453858998372	2.19955906627155e-49
1394	chr14:105705681-105706181	IGHM	0.933502467750897	7.825182939572e-219	IgM	0.889847066880281	6.1571322846285e-169
1395	chr14:105706298-105706798	IGHM	0.940728690469166	1.24345405413895e-230	IgM	0.923829132586341	3.03368182111304e-206
1396	chr14:105707583-105708083	IGHM	0.44684835731465	2.4547161133845e-24	IgM	0.419338588292199	4.85999311675203e-22
1397	chr14:105708161-105708661	IGHM	0.536524861126688	9.83466338321932e-37	IgM	0.585178301526952	3.40027339627766e-46
1398	chr14:105709472-105709972	IGHM	0.626865774724398	1.04604743972943e-53	IgM	0.629541896283733	2.47738511639732e-55
1399	chr14:105709973-105710473	IGHM	0.73312999966827	1.22415711254818e-82	IgM	0.749766288995824	1.31281414066722e-89
1400	chr14:105710506-105711006	IGHM	0.540875935000894	1.95201359183045e-37	IgM	0.598563559064736	8.34501868260645e-49
1401	chr14:105711303-105711803	IGHM	0.639343189478404	1.64088648809343e-56	IgM	0.695547790627072	4.84155689596029e-72
1402	chr14:105711990-105712490	IGHM	0.577075157407555	1.07270614607833e-43	IgM	0.641481934928575	4.76757148705904e-58
1403	chr14:105712719-105713219	IGHM	0.511923305617155	5.92946758696238e-33	IgM	0.544984935263827	4.6746267010717e-39
1404	chr14:105733241-105733741	IGHM	0.389647355640819	3.51783328814651e-18	IgM	0.461754096194862	5.28565252838627e-27
1405	chr14:105733817-105734317	IGHM	0.345620278941115	3.26166014155921e-14	IgM	0.379764216339862	5.23256090006069e-18
1406	chr14:105739146-105739646	IGHM	0.301032592199507	8.34981753832071e-11	IgM	0.278369902631861	6.21915077549349e-10
1407	chr14:105747782-105748282	IGHM	0.759769003121232	3.29559469273421e-92	IgM	0.729103687857802	2.05861679481012e-82
1408	chr14:105773887-105774387	IGHM	0.639226193322235	1.74570408796791e-56	IgM	0.619017718468213	4.94890197722183e-53
1409	chr14:105774917-105775417	IGHM	0.584372342335793	4.70257693748867e-45	IgM	0.539331693715559	3.9734226230084e-38
1410	chr14:105775489-105775989	IGHM	0.762581974372207	2.71742214521949e-93	IgM	0.739709806269347	5.06249722709084e-86
1411	chr14:105778547-105779047	IGHM	0.220196950440002	5.00865101278218e-06	IgM	0.22881513909618	4.94131919977844e-07
1412	chr14:105801128-105801628	IGHM	0.818571087559094	1.34924424794981e-118	IgM	0.764154914272056	4.65740423217236e-95
1413	chr14:105816727-105817227	IGHM	0.644079982058266	1.30624475939483e-57	IgM	0.602304259213912	1.48267364660038e-49
1414	chr14:105817330-105817830	IGHM	0.847357923133498	2.57461189584267e-135	IgM	0.796291161232237	8.86760169874538e-109
1415	chr14:105817907-105818407	IGHM	0.959485668326162	5.36861357873553e-270	IgM	0.910278683557387	1.2536305793744e-189
1416	chr14:105818727-105819227	IGHM	0.870613551140711	1.38602907607539e-151	IgM	0.825494717160021	1.48929955316755e-123
1417	chr14:105819401-105819901	IGHM	0.641687215683257	4.71375862072255e-57	IgM	0.634339367505132	2.07172850321693e-56
1418	chr14:105849793-105850293	IGHM	0.576033597206945	1.66572717690452e-43	IgM	0.538623584644726	5.18091298199725e-38
1419	chr14:105851212-105851712	IGHM	0.595484138271628	3.42347895595255e-47	IgM	0.569679247340415	2.50949066568491e-43
1420	chr14:105852052-105852552	IGHM	0.769292876802765	6.10105454444588e-96	IgM	0.726410963847841	1.59252450780766e-81
1421	chr14:105852713-105853213	IGHM	0.786828943950068	2.63626845681112e-103	IgM	0.800910104642221	6.07718550115234e-111
1422	chr14:105853668-105854168	IGHM	0.73407154085959	5.88398266980756e-83	IgM	0.735708609865441	1.2141315326062e-84
1423	chr14:105854483-105854983	IGHM	0.69964082375305	3.91637590894488e-72	IgM	0.704416683027351	1.19687867166278e-74
1424	chr14:105855106-105855606	IGHM	0.7379470648977	2.78403565309431e-84	IgM	0.722326325347278	3.40292106333441e-80
1425	chr14:105855760-105856260	IGHM	0.835173655775986	7.57525350001978e-128	IgM	0.810375858625682	1.41228236438352e-115
1426	chr14:105856483-105856983	IGHM	0.771699241085713	6.52150712262335e-97	IgM	0.736869509818942	4.88521136142946e-85
1427	chr14:105857106-105857606	IGHM	0.610273257161335	3.60225619286711e-50	IgM	0.594868313751212	4.51643498232087e-48
1428	chr14:105857630-105858130	IGHM	0.442904074149902	7.14599247180658e-24	IgM	0.453742194231049	5.17329911847823e-26
1429	chr14:105858138-105858638	IGHM	0.503427002807818	1.01827228267651e-31	IgM	0.503236317732315	1.33881170734412e-32
1430	chr14:105858646-105859146	IGHM	0.304801025286417	4.52800963008149e-11	IgM	0.327598288203107	1.80191988689317e-13
1431	chr14:105860635-105861135	IGHM	0.272448029416387	6.43616495859158e-09	IgM	0.270006670924744	2.13636656287769e-09
1432	chr14:105861276-105861776	IGHM	0.60593499277916	2.79744615958785e-49	IgM	0.62450220890019	3.21996828730695e-54
1433	chr14:105861946-105862446	IGHM	0.946283896179686	9.02497219380684e-241	IgM	0.901470018476139	4.07323510882452e-180
1434	chr14:105862447-105862947	IGHM	0.870275522320567	2.51189677099895e-151	IgM	0.811407920000191	4.27910662542231e-116
1435	chr14:105863565-105864065	IGHM	0.586539136682367	1.82652688838696e-45	IgM	0.558662284586966	2.22615766009638e-41
1436	chr14:105896895-105897395	IGHM	0.176832439877267	0.000383350735282868	IgM	0.157816012341381	0.000633253005750373
1437	chr14:105899157-105899657	IGHM	0.223706645018117	3.36652157745168e-06	IgM	0.180439653966316	8.67371845209623e-05
1438	chr14:105900495-105900995	IGHM	0.451926635244446	6.06680239804636e-25	IgM	0.447352093748487	3.04796080031105e-25
1439	chr14:105908501-105909001	IGHM	0.516314243104979	1.32196667256677e-33	IgM	0.509043507104026	1.92779437222692e-33
1440	chr14:105909699-105910199	IGHM	0.331251513310656	4.74139716287595e-13	IgM	0.337547188220418	2.84069814495774e-14
1441	chr14:105914913-105915413	IGHM	0.452532068611525	5.1290483495458e-25	IgM	0.452578458048883	7.13257283374117e-26
1442	chr14:105927355-105927855	IGHM	0.558297849260248	2.36603699318605e-40	IgM	0.528121724757496	2.44351774655929e-36
1443	chr14:105927872-105928372	IGHM	0.463419475994201	2.34991710418097e-26	IgM	0.459932258923647	8.93279292151707e-27
1444	chr14:105928642-105929142	IGHM	0.734687166860344	3.63686102159328e-83	IgM	0.706604809513166	2.66378270554864e-75
1445	chr14:105929489-105929989	IGHM	0.517053803691467	1.02402864379203e-33	IgM	0.503725101926964	1.1394459423695e-32
1446	chr14:105931721-105932221	IGHM	0.227963106960143	2.0590766117118e-06	IgM	0.176762975468065	0.000122135369902883
1447	chr14:105940097-105940597	IGHM	0.161874738816819	0.00134924324858111	IgM	0.208108726821678	5.29038978141954e-06
1448	chr14:105948942-105949442	IGHM	0	1	IgM	0.17603138203064	0.000130678193388134
1449	chr14:105950314-105950814	IGHM	0.61024839981743	3.64493161819653e-50	IgM	0.57826503534484	6.7478346852123e-45
1450	chr14:106044483-106044983	IGHM	0.453581027397393	3.83004125403862e-25	IgM	0.404033565070935	2.05293983734482e-20
1451	chr14:106062450-106062950	IGHM	0.180440052738649	0.000277918989799579	IgM	0.163338640699606	0.000399378666321987
1452	chr14:106094699-106095199	IGHM	0.317152724844276	5.70860116102323e-12	IgM	0.297409411091979	3.19499387908450e-11
1453	chr10:5812067-5812567	IL2RA	0	1	CD25	0.16197142313499	0.000448483389679896
1454	chr10:5812698-5813198	IL2RA	0	1	CD25	0.194791188869728	2.13925258182339e-05
1455	chr10:5813251-5813751	IL2RA	0	1	CD25	0.20060527063816	1.17415986750564e-05
1456	chr10:5815570-5816070	IL2RA	0	1	CD25	0.336174267276911	3.68590612727426e-14
1457	chr10:5816115-5816615	IL2RA	0	1	CD25	0.60519404513533	3.86274386718974e-50
1458	chr10:5816740-5817240	IL2RA	0	1	CD25	0.533675189023131	3.23084510118638e-37
1459	chr10:5817265-5817765	IL2RA	0	1	CD25	0.547922030661442	1.5168342253357e-39
1460	chr10:5817857-5818357	IL2RA	0	1	CD25	0.43716031890966	4.84247994415769e-24
1461	chr10:5818868-5819368	IL2RA	0	1	CD25	0.523673583187312	1.20837579919241e-35
1462	chr10:5838647-5839147	IL2RA	0	1	CD25	0.378893193709277	6.33193485542155e-18
1463	chr10:5840195-5840695	IL2RA	0	1	CD25	0.681782395195002	3.38186572937573e-68
1464	chr10:5840952-5841452	IL2RA	0	1	CD25	0.620912828126823	1.95149108711019e-53
1465	chr10:5841461-5841961	IL2RA	0	1	CD25	0.451508078218076	9.60524360721809e-26
1466	chr10:5843371-5843871	IL2RA	0	1	CD25	0.516527134890145	1.46709782805059e-34
1467	chr10:5843898-5844398	IL2RA	0	1	CD25	0.579206702479551	4.52567097361601e-45
1468	chr10:5844418-5844918	IL2RA	0	1	CD25	0.492361498758931	4.63940274469364e-31
1469	chr10:5845041-5845541	IL2RA	0	1	CD25	0.519553198734185	5.11773875009056e-35
1470	chr10:5845993-5846493	IL2RA	0	1	CD25	0.453291829858568	5.85223902017473e-26
1471	chr10:5850956-5851456	IL2RA	0	1	CD25	0.236185594950893	2.01444022954065e-07
1472	chr10:5851617-5852117	IL2RA	0	1	CD25	0.536140899087426	1.30280411696856e-37
1473	chr10:5852366-5852866	IL2RA	0	1	CD25	0.523295523800177	1.37384693204438e-35
1474	chr10:5853093-5853593	IL2RA	0	1	CD25	0.216593379368704	2.06602323936852e-06
1475	chr10:5862170-5862670	IL2RA	0	1	CD25	0.55920438158205	1.79242093359374e-41
1476	chr10:5866451-5866951	IL2RA	0	1	CD25	0.305374246112505	8.62705878670498e-12
1477	chr10:5867163-5867663	IL2RA	0	1	CD25	0.206579560805716	6.24467205910721e-06
1478	chr10:5873415-5873915	IL2RA	0	1	CD25	0.474008874362595	1.4049588763946e-28
1479	chr10:5873936-5874436	IL2RA	0	1	CD25	0.54752302000868	1.76958701384944e-39
1480	chr10:5889084-5889584	IL2RA	0	1	CD25	0.199173948679007	1.36166344073879e-05
1481	chr10:5895680-5896180	IL2RA	0	1	CD25	0.290911576819478	8.99739483538314e-11
1482	chr10:5971201-5971701	IL2RA	0.19472471105074	7.26226887810606e-05	CD25	0	1
1483	chr10:5975868-5976368	IL2RA	0.155489427018728	0.00222761041058691	CD25	0.189184930334907	3.74089859700805e-05
1484	chr10:5976583-5977083	IL2RA	0	1	CD25	0.372682440702991	2.4298979418775e-17
1485	chr10:5977363-5977863	IL2RA	0.167002046048022	0.000888272872747317	CD25	0	1
1486	chr10:5987789-5988289	IL2RA	0	1	CD25	0.344850181546249	7.02116451446785e-15
1487	chr10:6036952-6037452	IL2RA	0	1	CD25	0.167471910856843	0.000280304516941593
1488	chr10:6038289-6038789	IL2RA	0.154324258412508	0.00243540856280425	CD25	0	1
1489	chr10:6045298-6045798	IL2RA	0	1	CD25	0.28911011544018	1.19505159092798e-10
1490	chr10:6050448-6050948	IL2RA	0	1	CD25	0.243497581420192	7.98145002248095e-08
1491	chr10:6050997-6051497	IL2RA	0.155571819994111	0.00221376140625515	CD25	0.151693485193721	0.0010378281903697
1492	chr10:6051500-6052000	IL2RA	0	1	CD25	0.285078437959503	2.23935538818146e-10
1493	chr10:6052034-6052534	IL2RA	0.237934607681649	6.256681206761e-07	CD25	0	1
1494	chr10:6053267-6053767	IL2RA	0	1	CD25	0.202436262689007	9.68671853371178e-06
1495	chr10:6053770-6054270	IL2RA	0	1	CD25	0.545617753571229	3.67405671430518e-39
1496	chr10:6054469-6054969	IL2RA	0	1	CD25	0.186026386391302	5.09177086971344e-05
1497	chr10:6057079-6057579	IL2RA	0	1	CD25	0.57392587994085	4.26649308234472e-44
1498	chr10:6061076-6061576	IL2RA	0.15130200483874	0.0030570212829695	CD25	0.123102242150009	0.00826911760962432
1499	chr10:6068308-6068808	IL2RA	0	1	CD25	0.183876990774043	6.25332525092555e-05
1500	chr10:6069087-6069587	IL2RA	0	1	CD25	0.215819854692488	2.25030075621896e-06
1501	chr10:6069658-6070158	IL2RA	0	1	CD25	0.229120526839602	4.77184468325419e-07
1502	chr10:6071762-6072262	IL2RA	0	1	CD25	0.489939939686905	1.00629801668995e-30
1503	chr10:6072454-6072954	IL2RA	0	1	CD25	0.585660429680256	2.75426861977149e-46
1504	chr10:6086316-6086816	IL2RA	0	1	CD25	0.294603784891005	5.01101556260563e-11
1505	chr10:6089364-6089864	IL2RA	0	1	CD25	0.174300822039383	0.000152923548123291
1506	chr10:6101164-6101664	IL2RA	0	1	CD25	0.426247357930348	8.33360012630838e-23
1507	chr10:6130051-6130551	IL2RA	0.246023378547886	2.28175595707814e-07	CD25	0	1
1508	chr10:6134940-6135440	IL2RA	0	1	CD25	0.192083577837941	2.80984922385106e-05
1509	chr10:6144558-6145058	IL2RA	0.139333367627506	0.00718829928524566	CD25	0	1
1510	chr10:6151086-6151586	IL2RA	0	1	CD25	0.238554777649539	1.49721506971738e-07
1511	chr10:6162956-6163456	IL2RA	0	1	CD25	0.1692070087042	0.000241098161554223
1512	chr10:6164136-6164636	IL2RA	0	1	CD25	0.160550524102829	0.000505515150111369
1513	chr10:6202004-6202504	IL2RA	0.147258008477933	0.00411564419576939	CD25	0	1
1514	chr10:6202603-6203103	IL2RA	0.155684885026815	0.00219447416230164	CD25	0	1
1515	chr10:6204381-6204881	IL2RA	0.158987649175551	0.00169707604893648	CD25	0	1
1516	chr10:6208838-6209338	IL2RA	0.156776881970893	0.00201709613863452	CD25	0	1
1517	chr10:6227411-6227911	IL2RA	0.223938769449652	3.27855620842247e-06	CD25	0	1
1518	chr10:6229184-6229684	IL2RA	0.149479262642611	0.0034999194119488	CD25	0	1
1519	chr10:6270268-6270768	IL2RA	0.176788892296178	0.000384819275641217	CD25	0	1
1520	chr10:6271011-6271511	IL2RA	0.165532044588024	0.00100295875410644	CD25	0	1
1521	chr10:6271562-6272062	IL2RA	0.158095454863424	0.00182008283898978	CD25	0	1
1522	chr10:6274601-6275101	IL2RA	0.143520844420882	0.00537512893293969	CD25	0	1
1523	chr10:6295618-6296118	IL2RA	0	1	CD25	0.12310128506306	0.00826911760962432
1524	chr10:6299500-6300000	IL2RA	0	1	CD25	0.302191625460271	1.46122864937462e-11
1525	chr10:6300030-6300530	IL2RA	0	1	CD25	0.448544069644799	2.19823559739521e-25
1526	chr10:6300777-6301277	IL2RA	0	1	CD25	0.38548084560203	1.47614572856891e-18
1527	chr10:6305781-6306281	IL2RA	0	1	CD25	0.266943952242373	3.32527237792456e-09
1528	chrX:1184210-1184710	IL3RA	0.352110809742026	9.28573015131116e-15	CD123	0	1
1529	chrX:1212440-1212940	IL3RA	0.735013165862924	2.81822100625677e-83	CD123	0.438111386265843	3.76271402249707e-24
1530	chrX:1214385-1214885	IL3RA	0.579380096575379	4.03189235290163e-44	CD123	0.569683651059821	2.50798154604515e-43
1531	chrX:1215038-1215538	IL3RA	0.77288005738536	2.15361748855123e-97	CD123	0.828712707338275	2.36807454783698e-125
1532	chrX:1215584-1216084	IL3RA	0.539529658552971	3.2282141096589e-37	CD123	0.661937057382578	5.23717447673402e-63
1533	chrX:1221683-1222183	IL3RA	0.591371853438642	2.16267449045578e-46	CD123	0.30623439245766	7.48763190262923e-12
1534	chrX:1222463-1222963	IL3RA	0.836299886031583	1.63983650162849e-128	CD123	0.411432124943244	3.43843639350221e-21
1535	chrX:1223149-1223649	IL3RA	0.830903192777578	2.27775830831179e-125	CD123	0.429398999032669	3.71305821698758e-23
1536	chrX:1223692-1224192	IL3RA	0.461512918727961	4.06604786144467e-26	CD123	0.43569260214889	7.13788477920191e-24
1537	chrX:1239719-1240219	IL3RA	0.935331782989097	1.10782854762516e-221	CD123	0.768712137423823	7.28036806454623e-97
1538	chrX:1240305-1240805	IL3RA	0.709282516302059	5.30457208867208e-75	CD123	0.653922660446823	5.1129561708734e-61
1539	chrX:1241179-1241679	IL3RA	0.167449995946341	0.000855778105625902	CD123	0	1
1540	chrX:1242721-1243221	IL3RA	0.436234305424927	4.21597914082152e-23	CD123	0.270551824504515	1.97371671092411e-09
1541	chrX:1244634-1245134	IL3RA	0.391029562988913	2.57916953215596e-18	CD123	0.308259864226475	5.31717008082237e-12
1542	chrX:1246097-1246597	IL3RA	0.271426460478336	7.44814115000745e-09	CD123	0.248145346354415	4.37029857179209e-08
1543	chrX:1246692-1247192	IL3RA	0.477231203691848	3.98008674566428e-28	CD123	0.321875283440212	5.04424174124246e-13
1544	chrX:1248214-1248714	IL3RA	0.744601710874523	1.2967385857971e-86	CD123	0.604362015223847	5.68726310813061e-50
1545	chrX:1248942-1249442	IL3RA	0.424155566559203	9.49107977458637e-22	CD123	0.322082043935317	4.86714582849695e-13
1546	chrX:1269051-1269551	IL3RA	0.667264758860595	2.75874584404739e-63	CD123	0.359710205857003	3.62995180118548e-16
1547	chrX:1273153-1273653	IL3RA	0.623634880430258	5.311115189224e-53	CD123	0.33979539195015	1.85449932916154e-14
1548	chrX:1274034-1274534	IL3RA	0.763375290157599	1.33397403939537e-93	CD123	0.367820790224989	6.79156716096537e-17
1549	chrX:1274766-1275266	IL3RA	0.822947421030275	6.10860137821564e-121	CD123	0.427796806467327	5.59656088767898e-23
1550	chrX:1277379-1277879	IL3RA	0.611071563702002	2.46209868287348e-50	CD123	0.299199504183847	2.38632641966791e-11
1551	chrX:1279494-1279994	IL3RA	0.658153485401177	5.38896718606704e-61	CD123	0.750810333879133	5.4544520499005e-90
1552	chrX:1280203-1280703	IL3RA	0.678625427269901	2.92503008101852e-66	CD123	0.433278434290233	1.34862588750249e-23
1553	chrX:1281527-1282027	IL3RA	0.692195442643702	5.39711323876774e-70	CD123	0.375168367123925	1.42484028061863e-17
1554	chrX:1301337-1301837	IL3RA	0.326839279029281	1.04844234468916e-12	CD123	0.124434804946233	0.0075801570301268
1555	chrX:1301911-1302411	IL3RA	0.488905205582792	1.09124519537365e-29	CD123	0.271544267520259	1.70839515129053e-09
1556	chrX:1306865-1307365	IL3RA	0.369910360401608	2.52621636703065e-16	CD123	0.239525724329737	1.32661775502432e-07
1557	chrX:1308328-1308828	IL3RA	0.312189773559445	1.32770835553581e-11	CD123	0.237268849574305	1.76086947184479e-07
1558	chrX:1316510-1317010	IL3RA	0.852466550324005	1.20386826436467e-138	CD123	0.442134082116424	1.27559594519287e-24
1559	chrX:1317080-1317580	IL3RA	0.7183766047641	8.02436305870012e-78	CD123	0.339516172634274	1.95376949306032e-14
1560	chrX:1317702-1318202	IL3RA	0.671214012402041	2.64029399407764e-64	CD123	0.337526178977244	2.85052251959222e-14
1561	chrX:1320093-1320593	IL3RA	0.815321856578838	6.74496788724644e-117	CD123	0.432825105004668	1.51804480535997e-23
1562	chrX:1320623-1321123	IL3RA	0.729492956339364	2.01998699945669e-81	CD123	0.426409250064188	7.99578241313081e-23
1563	chrX:1321614-1322114	IL3RA	0.665296874454855	8.75065643928498e-63	CD123	0.324900799373386	2.93627700306106e-13
1564	chrX:1322328-1322828	IL3RA	0.791801740009465	1.59546940929453e-105	CD123	0.439113075198969	2.88379056079852e-24
1565	chrX:1323175-1323675	IL3RA	0.739709884322409	6.82646866233875e-85	CD123	0.789286490176863	1.39154996087012e-105
1566	chrX:1323896-1324396	IL3RA	0.482724142623866	7.45748994880603e-29	CD123	0.247234539602693	4.922192489811e-08
1567	chrX:1325529-1326029	IL3RA	0.559727138600733	1.33896576956788e-40	CD123	0.374593468938904	1.61452693965846e-17
1568	chrX:1327866-1328366	IL3RA	0.167476982028565	0.000853887622166308	CD123	0.432917670323501	1.48226374317471e-23
1569	chrX:1330540-1331040	IL3RA	0.574938944307606	2.63982625394427e-43	CD123	0.675782024492249	1.39035928501038e-66
1570	chrX:1332386-1332886	IL3RA	0.738681414188209	1.55296755189873e-84	CD123	0.462278878164689	4.54033514447097e-27
1571	chrX:1332888-1333388	IL3RA	0.84428011377422	2.27992702966033e-133	CD123	0.459475598012789	1.01749031953878e-26
1572	chrX:1333991-1334491	IL3RA	0.934950672387624	4.38960456376254e-221	CD123	0.798028198968188	1.37589097395476e-109
1573	chrX:1334826-1335326	IL3RA	0.698372883235537	9.16087161967328e-72	CD123	0.656171092503846	1.43679143418556e-61
1574	chrX:1335697-1336197	IL3RA	0.636752028449438	6.43317134136567e-56	CD123	0.80487885772029	7.48218059595151e-113
1575	chrX:1336201-1336701	IL3RA	0.922616076229035	2.56732267351001e-203	CD123	0.772569167866571	1.97266671569907e-98
1576	chrX:1337040-1337540	IL3RA	0.42313218165965	1.2283432193793e-21	CD123	0.711359701616848	9.58951111496669e-77
1577	chrX:1338978-1339478	IL3RA	0.698674372924571	7.49112571478428e-72	CD123	0.487672388179156	2.06348724628204e-30
1578	chrX:1339758-1340258	IL3RA	0.459149413213106	7.9852464347117e-26	CD123	0.343288536193017	9.48583424910508e-15
1579	chrX:1341200-1341700	IL3RA	0.643388111711025	1.89479892653081e-57	CD123	0.355687242244943	8.22655146820939e-16
1580	chrX:1341740-1342240	IL3RA	0.822648138486367	8.86428476027299e-121	CD123	0.416594431903293	9.61875995858528e-22
1581	chrX:1345745-1346245	IL3RA	0.179230992363094	0.000309759807096465	CD123	0	1
1582	chrX:1352280-1352780	IL3RA	0.427967500564938	3.60241944610032e-22	CD123	0.269130137655249	2.42648492827488e-09
1583	chrX:1353226-1353726	IL3RA	0.609155667852791	6.12843054038431e-50	CD123	0.369303344651261	4.9747535237073e-17
1584	chrX:1353797-1354297	IL3RA	0.650007273813824	5.14807118617289e-59	CD123	0.401501396670286	3.74212471203216e-20
1585	chrX:1355324-1355824	IL3RA	0.553291196144647	1.69753382514911e-39	CD123	0.325021063404543	2.87560130499142e-13
1586	chrX:1361193-1361693	IL3RA	0.441000690542354	1.19130494071948e-23	CD123	0.290836878861045	9.10144745727873e-11
1587	chrX:1467148-1467648	IL3RA	0	1	CD123	0.36855196606996	5.82452944821092e-17
1588	chrX:1493252-1493752	IL3RA	0	1	CD123	0.221006957759784	1.24600061433297e-06
1589	chrX:1494135-1494635	IL3RA	0.405371853385906	9.38626592074831e-20	CD123	0.734289153902904	3.68467278450232e-84
1590	chrX:1500629-1501129	IL3RA	0	1	CD123	0.351494207397284	1.91042358752735e-15
1591	chrX:1501186-1501686	IL3RA	0	1	CD123	0.603239152473255	9.60685302601631e-50
1592	chrX:1502175-1502675	IL3RA	0.216226362793049	7.7831051849952e-06	CD123	0.704496275685602	1.13533383612896e-74
1593	chrX:1502838-1503338	IL3RA	0.179373751319497	0.000305841293234712	CD123	0.55718974569825	4.01885186242479e-41
1594	chrX:1503665-1504165	IL3RA	0.505209301945454	5.64710620640027e-32	CD123	0.709300201708267	4.07483334412686e-76
1595	chrX:1504303-1504803	IL3RA	0.909245790268545	3.98781927862983e-187	CD123	0.787981906962625	5.28954788627544e-105
1596	chrX:1504965-1505465	IL3RA	0.866782205879846	1.07449299738052e-148	CD123	0.512438335893613	6.03283175496445e-34
1597	chrX:1505472-1505972	IL3RA	0.359644806440996	2.07845235686654e-15	CD123	0.475702744957628	8.42503139234603e-29
1598	chrX:1506422-1506922	IL3RA	0.511012135943632	8.07236593072718e-33	CD123	0.28779669504419	1.46979576308516e-10
1599	chrX:1512391-1512891	IL3RA	0	1	CD123	0.274945308868735	1.03426499364825e-09
1600	chrX:1516601-1517101	IL3RA	0.457788161307241	1.1751583979573e-25	CD123	0.33301480765603	6.64111426224322e-14
1601	chrX:1517290-1517790	IL3RA	0.487445931555662	1.72426161879507e-29	CD123	0.733035040827176	9.83863937143344e-84
1602	chrX:1520887-1521387	IL3RA	0	1	CD123	0.438495298036389	3.40450341065742e-24
1603	chrX:1521557-1522057	IL3RA	0	1	CD123	0.587410789515115	1.27748472435809e-46
1604	chrX:1522089-1522589	IL3RA	0	1	CD123	0.318509737408458	9.13255589131268e-13
1605	chrX:1535448-1535948	IL3RA	0.748784213718554	4.07291067527936e-88	CD123	0.765382900808192	1.52892363721171e-95
1606	chrX:1537037-1537537	IL3RA	0.458084130943294	1.08056560838799e-25	CD123	0.344774399166446	7.11825013036244e-15
1607	chrX:1537606-1538106	IL3RA	0.482191797055272	8.78282887903773e-29	CD123	0.256911178604645	1.35257373992824e-08
1608	chrX:1546826-1547326	IL3RA	0.4287535430252	2.94494268692037e-22	CD123	0.670695079133458	3.01857661506957e-65
1609	chrX:1550746-1551246	IL3RA	0	1	CD123	0.127622903077273	0.00612217756647294
1610	chrX:1554290-1554790	IL3RA	0	1	CD123	0.291226408051044	8.55775205459061e-11
1611	chrX:1554864-1555364	IL3RA	0	1	CD123	0.553293805609589	1.86536582788365e-40
1612	chrX:1555558-1556058	IL3RA	0.214511926978623	9.38988633822709e-06	CD123	0.457687574390112	1.69905164806175e-26
1613	chrX:1564771-1565271	IL3RA	0	1	CD123	0.161736663192597	0.00045751986816717
1614	chrX:1565279-1565779	IL3RA	0.218495947986463	6.05622075982271e-06	CD123	0.321627715994136	5.26343350024264e-13
1615	chrX:1581087-1581587	IL3RA	0.192868646494232	8.70065722184561e-05	CD123	0	1
1616	chr5:35617562-35618062	IL7R	0.632580419534067	5.63731112169451e-55	CD127	0.626553317844072	1.13604632313996e-54
1617	chr5:35618229-35618729	IL7R	0.226082594124432	2.56209076827127e-06	CD127	0.2575039152468	1.2454164073579e-08
1618	chr5:35651152-35651652	IL7R	0.568614180379258	3.65784161693438e-42	CD127	0.543382798886686	8.60695449320718e-39
1619	chr5:35671448-35671948	IL7R	0.514322645354344	2.61782358031161e-33	CD127	0.453763202308877	5.14666696839064e-26
1620	chr5:35672893-35673393	IL7R	0.627823661145594	6.43778829693366e-54	CD127	0.585033438531091	3.61551620674433e-46
1621	chr5:35773921-35774421	IL7R	0.378047518448195	4.49366538204238e-17	CD127	0.475571845057883	8.74648156059534e-29
1622	chr5:35777600-35778100	IL7R	0.650666498859862	3.57759606841882e-59	CD127	0.619808851579359	3.35003267323323e-53
1623	chr5:35780169-35780669	IL7R	0.607268599643909	1.49479425241389e-49	CD127	0.555378959523896	8.22231785576897e-41
1624	chr5:35784362-35784862	IL7R	0.332257751155546	3.94925261192444e-13	CD127	0.34958597918223	2.79307562456386e-15
1625	chr5:35785771-35786271	IL7R	0.386440912753918	7.18797939197774e-18	CD127	0.444806359221041	6.14374026631672e-25
1626	chr5:35790108-35790608	IL7R	0.569851259095297	2.19876116669725e-42	CD127	0.639680882036928	1.2484823595255e-57
1627	chr5:35793985-35794485	IL7R	0.294123660056881	2.50185614433226e-10	CD127	0.310944475084143	3.37717377271419e-12
1628	chr5:35796286-35796786	IL7R	0.363611042706209	9.28724611618962e-16	CD127	0.330235131626073	1.11041881304729e-13
1629	chr5:35797095-35797595	IL7R	0.6895518489665	2.99381327263789e-69	CD127	0.63955559515162	1.33085768107651e-57
1630	chr5:35797631-35798131	IL7R	0.453011374326239	4.48928795520119e-25	CD127	0.435748241467062	7.04293929631329e-24
1631	chr5:35803041-35803541	IL7R	0.592481701971975	1.31809515754361e-46	CD127	0.588652137124946	7.36799978369121e-47
1632	chr5:35804286-35804786	IL7R	0.291118735290858	3.99490076336543e-10	CD127	0.250937994766187	3.01996865417689e-08
1633	chr5:35810512-35811012	IL7R	0.681718750667342	4.29435376250973e-67	CD127	0.679058641956824	1.84662621738833e-67
1634	chr5:35811039-35811539	IL7R	0.792337300217817	9.12854179604863e-106	CD127	0.764498535731946	3.41815863924842e-95
1635	chr5:35811581-35812081	IL7R	0.596344004494905	2.32156384357414e-47	CD127	0.631241661866543	1.03133792009083e-55
1636	chr5:35815504-35816004	IL7R	0.374656348018109	9.28899253696522e-17	CD127	0.388731291294619	7.13997174658702e-19
1637	chr5:35816784-35817284	IL7R	0.402984026819622	1.64884539301894e-19	CD127	0.461521208575059	5.65346336526362e-27
1638	chr5:35819549-35820049	IL7R	0.314841436734238	8.47161732387042e-12	CD127	0.266854941539048	3.36556483938905e-09
1639	chr5:35821860-35822360	IL7R	0.408178112349532	4.81633658087673e-20	CD127	0.34219199087485	1.17345963877007e-14
1640	chr5:35822515-35823015	IL7R	0.620002065791505	3.22640555652503e-52	CD127	0.558887496327668	2.03499831002512e-41
1641	chr5:35823292-35823792	IL7R	0.520366413734613	3.24468533030101e-34	CD127	0.538361890262965	5.71217689601987e-38
1642	chr5:35826022-35826522	IL7R	0.277061130015523	3.30475916813534e-09	CD127	0.286202349694447	1.88478918069697e-10
1643	chr5:35828058-35828558	IL7R	0.297092743428258	1.56729836362015e-10	CD127	0.324948605019423	2.91233920051727e-13
1644	chr5:35829388-35829888	IL7R	0.265357798301508	1.74778506413007e-08	CD127	0.270584993564541	1.9649757980508e-09
1645	chr5:35830583-35831083	IL7R	0.678832955579217	2.57265271735257e-66	CD127	0.665817709283858	5.46921045489066e-64
1646	chr5:35832694-35833194	IL7R	0.410103217484522	3.03559184990549e-20	CD127	0.521433070987518	2.64602359402216e-35
1647	chr5:35833197-35833697	IL7R	0.363195870750964	1.01091929783205e-15	CD127	0.38644263221861	1.19049535269416e-18
1648	chr5:35836189-35836689	IL7R	0.361980445984882	1.29519902929277e-15	CD127	0.381984028376695	3.21171289997174e-18
1649	chr5:35836802-35837302	IL7R	0.284451450862396	1.10479041304934e-09	CD127	0.282063283041835	3.54787887696605e-10
1650	chr5:35851341-35851841	IL7R	0.358463626294787	2.6349112817045e-15	CD127	0.386488183142341	1.17900109499166e-18
1651	chr5:35852391-35852891	IL7R	0.455482693093939	2.25018962139525e-25	CD127	0.498493441795715	6.40083365055927e-32
1652	chr5:35852993-35853493	IL7R	0.511887183733942	6.00215330876165e-33	CD127	0.552293414884334	2.7588494555939e-40
1653	chr5:35853568-35854068	IL7R	0.869523672880284	9.41158758787815e-151	CD127	0.83999910364399	5.45471228555838e-132
1654	chr5:35854231-35854731	IL7R	0.894262381308547	1.01171697313532e-171	CD127	0.838543633902903	4.16414390644032e-131
1655	chr5:35855086-35855586	IL7R	0.59216239755638	1.51986863802854e-46	CD127	0.593296243341881	9.2006923800171e-48
1656	chr5:35856008-35856508	IL7R	0.505583324715474	4.98709757001919e-32	CD127	0.496844140106229	1.09682675952248e-31
1657	chr5:35856637-35857137	IL7R	0.621834423025183	1.30255900825958e-52	CD127	0.656535576397066	1.16843814029846e-61
1658	chr5:35857736-35858236	IL7R	0.463796326518322	2.10765774158292e-26	CD127	0.538048032772809	6.42235339938724e-38
1659	chr5:35858919-35859419	IL7R	0.64516431142191	7.26794484051805e-58	CD127	0.666722154082116	3.20678761538622e-64
1660	chr5:35859608-35860108	IL7R	0.355126190137503	5.12577087571623e-15	CD127	0.356421864169983	7.09565366745757e-16
1661	chr5:35863133-35863633	IL7R	0.285928189119495	8.8431450534166e-10	CD127	0.310044733107691	3.93415558681798e-12
1662	chr5:35868445-35868945	IL7R	0.295697277322056	1.95353424976958e-10	CD127	0.276347889910607	8.41524762075238e-10
1663	chr5:35868985-35869485	IL7R	0.294999227824639	2.18046639353709e-10	CD127	0.245806296964559	5.93223207310205e-08
1664	chr5:35869637-35870137	IL7R	0.176578793343987	0.000392021978103706	CD127	0.143125194523189	0.00201334331749551
1665	chr5:35870559-35871059	IL7R	0.29235185297161	3.29993991809394e-10	CD127	0.267263122394608	3.17840029602564e-09
1666	chr5:35873286-35873786	IL7R	0.356335662380575	4.03186934353188e-15	CD127	0.315849933717344	1.45211265423408e-12
1667	chr5:35876777-35877277	IL7R	0.423959817447322	9.97046905043945e-22	CD127	0.484228148388493	6.08598552675406e-30
1668	chr5:35877651-35878151	IL7R	0.348579909114009	1.84571858851408e-14	CD127	0.391856768076575	3.50748841417186e-19
1669	chr5:35879122-35879622	IL7R	0.37357889744432	1.16732255571629e-16	CD127	0.414776654137258	1.51169350483802e-21
1670	chr5:35879634-35880134	IL7R	0.438602280390567	2.2560296475554e-23	CD127	0.527263463724149	3.32865607869361e-36
1671	chr5:35880525-35881025	IL7R	0.343407810754709	4.97321721112975e-14	CD127	0.36676991413435	8.4569452957269e-17
1672	chr5:35881669-35882169	IL7R	0.560107601225543	1.1502984467614e-40	CD127	0.60321848250899	9.68696945057341e-50
1673	chr5:35882389-35882889	IL7R	0.399457937159147	3.75504580867116e-19	CD127	0.398300149030746	7.97460912893637e-20
1674	chr5:35883138-35883638	IL7R	0.400216055565275	3.14965746582319e-19	CD127	0.435046371826378	8.47537993523568e-24
1675	chr5:35899710-35900210	IL7R	0.211402195685148	1.31408346092361e-05	CD127	0.186599128112652	4.81912372312339e-05
1676	chr5:35902227-35902727	IL7R	0.387910663368504	5.18518773500525e-18	CD127	0.390745535099958	4.51683038600287e-19
1677	chr5:35904691-35905191	IL7R	0.232537812426499	1.20092384159389e-06	CD127	0.293460523572002	6.00740073158141e-11
1678	chr5:35923960-35924460	IL7R	0.439917319060581	1.59057798720037e-23	CD127	0.472167205866818	2.44752267453256e-28
1679	chr5:35924842-35925342	IL7R	0.819930435101583	2.56212621190579e-119	CD127	0.763528498215523	8.13928345430692e-95
1680	chr5:35926396-35926896	IL7R	0.61933715240866	4.47758789881527e-52	CD127	0.598482220347913	8.64128626484042e-49
1681	chr5:35954166-35954666	IL7R	0.277220534856065	3.2285837272356e-09	CD127	0.204101203928831	8.13043999641549e-06
1682	chr16:31014455-31014955	ITGAM	0.352685058094331	8.29827028807634e-15	CD11b	0.648406932970988	1.10126903987204e-59
1683	chr16:31025226-31025726	ITGAM	0.241902741479042	3.832461585942e-07	CD11b	0.569454041588172	2.75442621948598e-43
1684	chr16:31025922-31026422	ITGAM	0	1	CD11b	0.179154134344013	9.79345415647748e-05
1685	chr16:31032498-31032998	ITGAM	0	1	CD11b	0.353574698722863	1.26082984889218e-15
1686	chr16:31035489-31035989	ITGAM	0	1	CD11b	0.242076753524036	9.56433267134283e-08
1687	chr16:31036661-31037161	ITGAM	0.348243210492771	1.96986848031981e-14	CD11b	0.677206461561167	5.81763090974786e-67
1688	chr16:31045770-31046270	ITGAM	0.473459229230432	1.23576090114035e-27	CD11b	0.71512815619226	6.47478466269734e-78
1689	chr16:31052055-31052555	ITGAM	0.488945368622054	1.07760795568231e-29	CD11b	0.84507839568035	3.88175330432527e-135
1690	chr16:31063540-31064040	ITGAM	0.502493506220784	1.38512514888011e-31	CD11b	0	1
1691	chr16:31064118-31064618	ITGAM	0.346612907050333	2.69613637445745e-14	CD11b	0	1
1692	chr16:31065653-31066153	ITGAM	0.261236522492626	3.07753339155007e-08	CD11b	0.344822008423187	7.05605417229188e-15
1693	chr16:31072816-31073316	ITGAM	0.188524224527141	0.000131801086217057	CD11b	0	1
1694	chr16:31081851-31082351	ITGAM	0.154893381754842	0.00233187651583921	CD11b	0.228722940229869	4.99589308235799e-07
1695	chr16:31095789-31096289	ITGAM	0.575175100361342	2.3904604907178e-43	CD11b	0.468065439613621	8.34040971457687e-28
1696	chr16:31105605-31106105	ITGAM	0.625250066402139	2.3613618502344e-53	CD11b	0.467786422589509	9.05730984524421e-28
1697	chr16:31113079-31113579	ITGAM	0.322197326377016	2.38021124586919e-12	CD11b	0.673500319326017	5.59110746933149e-66
1698	chr16:31113621-31114121	ITGAM	0.421763566290925	1.7315523304705e-21	CD11b	0.815359175476465	3.9354279045505e-118
1699	chr16:31116327-31116827	ITGAM	0.426214202874135	5.63335941457038e-22	CD11b	0.81902748863701	4.68795175419901e-120
1700	chr16:31117080-31117580	ITGAM	0	1	CD11b	0.24158582467229	1.01910325092482e-07
1701	chr16:31118447-31118947	ITGAM	0.45314959343381	4.31974589180663e-25	CD11b	0.872105156600183	4.98898842482429e-154
1702	chr16:31127925-31128425	ITGAM	0.196854064264508	5.88904199277936e-05	CD11b	0.389588608197344	5.88023947410805e-19
1703	chr16:31128743-31129243	ITGAM	0.457186236923201	1.39348639285605e-25	CD11b	0.872364911964797	3.15667260986686e-154
1704	chr16:31129660-31130160	ITGAM	0.418635278269529	3.7777357661728e-21	CD11b	0.822833657629645	4.24225995806968e-122
1705	chr16:31130518-31131018	ITGAM	0.331425765131872	4.59407592967803e-13	CD11b	0.723377702444026	1.54975324926108e-80
1706	chr16:31134189-31134689	ITGAM	0.445246797305613	3.7944903544911e-24	CD11b	0.851777281260039	1.8150902092115e-139
1707	chr16:31134707-31135207	ITGAM	0.396912942685088	6.76026723429961e-19	CD11b	0.791811709334603	1.01782731347886e-106
1708	chr16:31135473-31135973	ITGAM	0	1	CD11b	0.205617347308805	6.92230500700402e-06
1709	chr16:31145333-31145833	ITGAM	0.325591489177761	1.30912437551729e-12	CD11b	0.553846056363673	1.50521548808342e-40
1710	chr16:31148968-31149468	ITGAM	0	1	CD11b	0.20115502590978	1.10924849202633e-05
1711	chr16:31149574-31150074	ITGAM	0.349500653606133	1.54443353510079e-14	CD11b	0.684183534607156	7.55173218284452e-69
1712	chr16:31150183-31150683	ITGAM	0.427965591695668	3.60415185560131e-22	CD11b	0.818756825390766	6.46500624925451e-120
1713	chr16:31150770-31151270	ITGAM	0.387676278458442	5.46320238171926e-18	CD11b	0.739421164379346	6.37488849307874e-86
1714	chr16:31157082-31157582	ITGAM	0.37435409787335	9.90479727484113e-17	CD11b	0.727382602526286	7.66538211658207e-82
1715	chr16:31167274-31167774	ITGAM	0.196285108597733	6.22973721574418e-05	CD11b	0.295301789382758	4.48063230865547e-11
1716	chr16:31189002-31189502	ITGAM	0.29207579551018	3.44451414168379e-10	CD11b	0	1
1717	chr16:31203851-31204351	ITGAM	0	1	CD11b	0.383469595346136	2.31133855256207e-18
1718	chr16:31213836-31214336	ITGAM	0	1	CD11b	0.136252741187103	0.00334841577410329
1719	chr16:31214572-31215072	ITGAM	0	1	CD11b	0.320720950406155	6.17785720891929e-13
1720	chr16:31215378-31215878	ITGAM	0.213742498773103	1.02096374092867e-05	CD11b	0.452214734154954	7.8950613773277e-26
1721	chr16:31216494-31216994	ITGAM	0	1	CD11b	0.186404544260353	4.90908685518944e-05
1722	chr16:31217035-31217535	ITGAM	0	1	CD11b	0.183686566574662	6.36796559373501e-05
1723	chr16:31242192-31242692	ITGAM	0.311682065001493	1.44601996207798e-11	CD11b	0.606886600141113	1.73916257423616e-50
1724	chr16:31243898-31244398	ITGAM	0.29647100575424	1.72930991714919e-10	CD11b	0.67568057848469	1.47713699766301e-66
1725	chr16:31244503-31245003	ITGAM	0.245486647685391	2.44238884697249e-07	CD11b	0.52540969581391	6.50110618872316e-36
1726	chr16:31253000-31253500	ITGAM	0.461567479589385	4.00291145186072e-26	CD11b	0.746709757160375	1.66386509786506e-88
1727	chr16:31253569-31254069	ITGAM	0.497578638894907	6.87699357478569e-31	CD11b	0.880816486945585	4.65687937330818e-161
1728	chr16:31254188-31254688	ITGAM	0.480127026992611	1.65320091567438e-28	CD11b	0.810068236490675	2.01202457819238e-115
1729	chr16:31258975-31259475	ITGAM	0.248426989580929	1.67723065128946e-07	CD11b	0.317342584022872	1.11881023231444e-12
1730	chr16:31259676-31260176	ITGAM	0.419898973711406	2.7592757916928e-21	CD11b	0.664146230349932	1.45328415840064e-63
1731	chr16:31260458-31260958	ITGAM	0.379995328632449	2.95151456042795e-17	CD11b	0.409506978589514	5.49372449662957e-21
1732	chr16:31263210-31263710	ITGAM	0.550423980003247	5.17197582839835e-39	CD11b	0.346902846345908	4.73268308564687e-15
1733	chr16:31264225-31264725	ITGAM	0.20415046548646	2.81687439473272e-05	CD11b	0.200890533193664	1.14062062738092e-05
1734	chr16:31265268-31265768	ITGAM	0.6419510885084	4.09409106209758e-57	CD11b	0.553437634680863	1.76603668471783e-40
1735	chr16:31265841-31266341	ITGAM	0.380131677899419	2.86560209509653e-17	CD11b	0.21948848821413	1.48282264019763e-06
1736	chr16:31266345-31266845	ITGAM	0.275989979340498	3.86252388604196e-09	CD11b	0.175596046591112	0.000136051364051535
1737	chr16:31267317-31267817	ITGAM	0.312877439348836	1.18234910373301e-11	CD11b	0.448668169699169	2.12654727450145e-25
1738	chr16:31302009-31302509	ITGAM	0.475511583337583	6.68449117095862e-28	CD11b	0.795180987667094	2.89772230096311e-108
1739	chr16:31330009-31330509	ITGAM	0.210799336068554	1.40161227314894e-05	CD11b	0.150358304631519	0.00115364273123115
1740	chr16:31331236-31331736	ITGAM	0.165523177378273	0.00100368468726826	CD11b	0	1
1741	chr16:31333624-31334124	ITGAM	0.295160325512451	2.12594858542611e-10	CD11b	0.40311046371574	2.55920372093603e-20
1742	chr16:31344633-31345133	ITGAM	0.662462217292291	4.55463643234336e-62	CD11b	0.54509596219102	4.48376847775123e-39
1743	chr16:31345177-31345677	ITGAM	0.374914459074691	8.7935821830515e-17	CD11b	0.38045520619978	4.50427494036166e-18
1744	chr16:31347332-31347832	ITGAM	0.504996168967987	6.0593888341795e-32	CD11b	0.69059081182727	1.25415163859197e-70
1745	chr16:31348505-31349005	ITGAM	0.30378973191111	5.34143118157107e-11	CD11b	0.519607340818762	5.02566975748754e-35
1746	chr16:31349656-31350156	ITGAM	0.583687239008949	6.32699741234854e-45	CD11b	0.51944289811693	5.30530581383072e-35
1747	chr16:31350184-31350684	ITGAM	0.522697284092403	1.43272939692708e-34	CD11b	0.890598739698182	1.30799759431402e-169
1748	chr16:31351371-31351871	ITGAM	0.419444250762935	3.09022243034823e-21	CD11b	0.824988585772451	2.81258073903538e-123
1749	chr16:31351889-31352389	ITGAM	0.559269691435565	1.60634733100375e-40	CD11b	0.913877861111606	8.81117448330813e-194
1750	chr16:31352591-31353091	ITGAM	0.389373409743074	3.74056344808742e-18	CD11b	0.774192012296538	4.29776517677429e-99
1751	chr16:31354343-31354843	ITGAM	0.81292220070847	1.15588917810888e-115	CD11b	0.888166902490662	2.06534994991714e-167
1752	chr16:31354868-31355368	ITGAM	0.688428642406917	6.16133045075487e-69	CD11b	0.923880796481291	2.6990300528359e-206
1753	chr16:31355383-31355883	ITGAM	0.628310786168119	5.02667146463836e-54	CD11b	0.736106329506884	8.92767852109222e-85
1754	chr16:31356485-31356985	ITGAM	0.612451638239081	1.27121992054545e-50	CD11b	0.89249985247669	2.25897620925196e-171
1755	chr16:31357441-31357941	ITGAM	0.486556957232685	2.27649910971486e-29	CD11b	0.81167252253322	3.15116635498431e-116
1756	chr16:31358469-31358969	ITGAM	0.447786492888623	1.8989726350823e-24	CD11b	0.663829961668773	1.74769266563903e-63
1757	chr16:31359409-31359909	ITGAM	0.348287684500318	1.95295158515466e-14	CD11b	0.646437488962107	3.22257792848498e-59
1758	chr16:31360292-31360792	ITGAM	0.430889261480388	1.699281702974e-22	CD11b	0.773293803148697	1.00175316505128e-98
1759	chr16:31361216-31361716	ITGAM	0.406069659177047	7.95579740183069e-20	CD11b	0.721807072140654	4.96342401115604e-80
1760	chr16:31361784-31362284	ITGAM	0.322559716014423	2.23396175263061e-12	CD11b	0.625360018926048	2.08714722375439e-54
1761	chr16:31362429-31362929	ITGAM	0.357902498791308	2.94883377043027e-15	CD11b	0.601762301752839	1.90639550578119e-49
1762	chr16:31363101-31363601	ITGAM	0.452237012673701	5.56709467176948e-25	CD11b	0.676771280628123	7.57267690007751e-67
1763	chr16:31363625-31364125	ITGAM	0.329862403353263	6.09534953888819e-13	CD11b	0.553345456070005	1.82967200942867e-40
1764	chr16:31364420-31364920	ITGAM	0.666769503523114	3.69211990985702e-63	CD11b	0.323008164982613	4.11979303132063e-13
1765	chr16:31365105-31365605	ITGAM	0.725983010367846	2.88746989016524e-80	CD11b	0.244021015144597	7.46741539220528e-08
1766	chr16:31365742-31366242	ITGAM	0.653600630153061	7.00128038770451e-60	CD11b	0.371029299102822	3.45000962032593e-17
1767	chr16:31366302-31366802	ITGAM	0.490388230071732	6.84456873723916e-30	CD11b	0.556909303163085	4.49037195178826e-41
1768	chr16:31367265-31367765	ITGAM	0.437812371438478	2.78093981456341e-23	CD11b	0.773975704608589	5.26516626964719e-99
1769	chr16:31367797-31368297	ITGAM	0.473962613812071	1.06330535345194e-27	CD11b	0.87138288714575	1.78833677460382e-153
1770	chr16:31369209-31369709	ITGAM	0.310535829176132	1.75254317439376e-11	CD11b	0.581133202842744	1.97196795671203e-45
1771	chr16:31370158-31370658	ITGAM	0.40068151235771	2.82587658378307e-19	CD11b	0.743255511092385	2.87914486718401e-87
1772	chr16:31370873-31371373	ITGAM	0.356448122388057	3.94274757963206e-15	CD11b	0.672418108423423	1.0779152341546e-65
1773	chr16:31372013-31372513	ITGAM	0.369861179309481	2.55217192827357e-16	CD11b	0.725758115682625	2.61079639670711e-81
1774	chr16:31372523-31373023	ITGAM	0.344092475404448	4.36650688703231e-14	CD11b	0.716455059679399	2.48387726808516e-78
1775	chr16:31373167-31373667	ITGAM	0.368961095303675	3.07901039417135e-16	CD11b	0.693292644805384	2.15053964861849e-71
1776	chr16:31374302-31374802	ITGAM	0.323218679054634	1.9899845667853e-12	CD11b	0.682465509471337	2.21824875483607e-68
1777	chr16:31375023-31375523	ITGAM	0.374139508297769	1.03660119841577e-16	CD11b	0.754130966197729	3.2599650991173e-91
1778	chr16:31376289-31376789	ITGAM	0.407453058837878	5.72648393920963e-20	CD11b	0.742837924290038	4.03324232649887e-87
1779	chr16:31376957-31377457	ITGAM	0.466804687535712	8.80234690757751e-27	CD11b	0.587215061194232	1.39012288525845e-46
1780	chr16:31377483-31377983	ITGAM	0.595950837322805	2.7732267295593e-47	CD11b	0.609375441056927	5.33784456094013e-51
1781	chr16:31378018-31378518	ITGAM	0.436661617167834	3.76781239860933e-23	CD11b	0.708874158163153	5.48034979646671e-76
1782	chr16:31378890-31379390	ITGAM	0.418947566781113	3.49603407423046e-21	CD11b	0.739766343739672	4.85103422719051e-86
1783	chr16:31379540-31380040	ITGAM	0.4049834970348	1.02913758614634e-19	CD11b	0.683594847217683	1.09191570619699e-68
1784	chr16:31380528-31381028	ITGAM	0.356848848046793	3.64070953601047e-15	CD11b	0.704802319934344	9.2025358344052e-75
1785	chr16:31381123-31381623	ITGAM	0.37867296020119	3.92778237806073e-17	CD11b	0.707804246842194	1.15374881130477e-75
1786	chr16:31381753-31382253	ITGAM	0.39197555436656	2.08435750120345e-18	CD11b	0.671815964599646	1.54226061764388e-65
1787	chr16:31382487-31382987	ITGAM	0.5513182630417	3.65796327902749e-39	CD11b	0.715401591070951	5.32241705284085e-78
1788	chr16:31383026-31383526	ITGAM	0.458794999714702	8.83246672783233e-26	CD11b	0.646618823763558	2.92106186376263e-59
1789	chr16:31383570-31384070	ITGAM	0.363616903497314	9.27617645215402e-16	CD11b	0.691210772128276	8.37091862452651e-71
1790	chr16:31384201-31384701	ITGAM	0.339279288439004	1.08168447821099e-13	CD11b	0.623583716784741	5.09971841512242e-54
1791	chr16:31385018-31385518	ITGAM	0.219225325564701	5.58344735939065e-06	CD11b	0.469221642660101	5.91565974447312e-28
1792	chr16:31386050-31386550	ITGAM	0.556785373604446	4.30628346269074e-40	CD11b	0.844467933303418	9.40018599199114e-135
1793	chr16:31386570-31387070	ITGAM	0.656417520808008	1.44081425834124e-60	CD11b	0.685448381300702	3.41390657033187e-69
1794	chr16:31387583-31388083	ITGAM	0.358479800017999	2.62634706800716e-15	CD11b	0.572888298548333	6.60313372710347e-44
1795	chr16:31388429-31388929	ITGAM	0.331511212528496	4.52335969551693e-13	CD11b	0.590730494469145	2.90850425531637e-47
1796	chr16:31395593-31396093	ITGAM	0.435477391917977	5.14327587234206e-23	CD11b	0.716554194343267	2.3226459777143e-78
1797	chr16:31397077-31397577	ITGAM	0.358313508802463	2.71564771244538e-15	CD11b	0.57363298851442	4.82612056566356e-44
1798	chr16:31400190-31400690	ITGAM	0.692586627708635	4.180891440436e-70	CD11b	0.364128296279687	1.46571260860307e-16
1799	chr16:31404449-31404949	ITGAM	0.384888609386364	1.01303572977696e-17	CD11b	0.568295970654535	4.4422463099396e-43
1800	chr16:31414672-31415172	ITGAM	0.452971119521078	4.53958925140109e-25	CD11b	0	1
1801	chr16:31416758-31417258	ITGAM	0.399087097660494	4.09217164381483e-19	CD11b	0.433947842503319	1.13166541703004e-23
1802	chr16:31419950-31420450	ITGAM	0.58469034866084	4.09480335302005e-45	CD11b	0.183692998129962	6.36613927075825e-05
1803	chr16:31421611-31422111	ITGAM	0.472358285476953	1.71504776728509e-27	CD11b	0	1
1804	chr16:31427444-31427944	ITGAM	0.161575900268899	0.0013820303930503	CD11b	0	1
1805	chr16:31430660-31431160	ITGAM	0.277197577509028	3.23937264910454e-09	CD11b	0	1
1806	chr16:31438976-31439476	ITGAM	0.210618909810266	1.42883237639709e-05	CD11b	0	1
1807	chr16:31442383-31442883	ITGAM	0.343385648885175	4.99415523227512e-14	CD11b	0.250832316717922	3.06242113625156e-08
1808	chr16:31442922-31443422	ITGAM	0.389047284758294	4.02402487492148e-18	CD11b	0.31330340976601	2.25677882086964e-12
1809	chr16:31451643-31452143	ITGAM	0.323448964359757	1.91127408499467e-12	CD11b	0.446625430434754	3.72023848352816e-25
1810	chr16:31453233-31453733	ITGAM	0.305628300076984	3.95338345064778e-11	CD11b	0.516839492899745	1.3174901223919e-34
1811	chr16:31453781-31454281	ITGAM	0.407545339018832	5.60181045654814e-20	CD11b	0.78937836270312	1.27072779861662e-105
1812	chr16:31454424-31454924	ITGAM	0.195495021535251	6.73396048926669e-05	CD11b	0.34644596846554	5.16826690949725e-15
1813	chr16:31458045-31458545	ITGAM	0.2032253708007	3.0977173163586e-05	CD11b	0	1
1814	chr16:31472018-31472518	ITGAM	0	1	CD11b	0.207795856874397	5.47415932908924e-06
1815	chr16:31480788-31481288	ITGAM	0	1	CD11b	0.242274295209495	9.32759813813014e-08
1816	chr16:31105605-31106105	ITGAX	0.387156633020708	6.13297765253184e-18	CD11c	0.494255309543105	2.52475682871517e-31
1817	chr16:31113079-31113579	ITGAX	0.730584075553035	8.75475844712851e-82	CD11c	0.645370941789757	5.77427307506155e-59
1818	chr16:31113621-31114121	ITGAX	0.879911187787188	5.34732229341115e-159	CD11c	0.796313272358228	8.69987037809188e-109
1819	chr16:31116327-31116827	ITGAX	0.900796020873914	3.922350611938e-178	CD11c	0.848081153139294	4.70037056253614e-137
1820	chr16:31117080-31117580	ITGAX	0.251196526611774	1.1724525067742e-07	CD11c	0.242793532471292	8.73103712409819e-08
1821	chr16:31118447-31118947	ITGAX	0.932383509074742	4.02766655822296e-217	CD11c	0.835298547868106	3.66493863811103e-129
1822	chr16:31127925-31128425	ITGAX	0.44270301985183	7.5423697053827e-24	CD11c	0.392997866673387	2.70406926875366e-19
1823	chr16:31128743-31129243	ITGAX	0.94739668449649	6.29400868698912e-243	CD11c	0.871506648288007	1.44833600880268e-153
1824	chr16:31129660-31130160	ITGAX	0.892776945111239	2.53443870452874e-170	CD11c	0.816114887393783	1.59786957104935e-118
1825	chr16:31130518-31131018	ITGAX	0.780492981055646	1.4472658004486e-100	CD11c	0.682285719271578	2.47527805839481e-68
1826	chr16:31134189-31134689	ITGAX	0.915449549367041	2.66625538415008e-194	CD11c	0.818806546772052	6.11761673230846e-120
1827	chr16:31134707-31135207	ITGAX	0.84582251680542	2.44204458550308e-134	CD11c	0.74050501672645	2.68055725985315e-86
1828	chr16:31135473-31135973	ITGAX	0.209768907755468	1.56417704158516e-05	CD11c	0.192694214501008	2.64231830624371e-05
1829	chr16:31145333-31145833	ITGAX	0.595898972375469	2.83887590341574e-47	CD11c	0.552301286589023	2.75346049184343e-40
1830	chr16:31148968-31149468	ITGAX	0.209895441524328	1.54315651219625e-05	CD11c	0.178024057525994	0.000108841613178764
1831	chr16:31149574-31150074	ITGAX	0.737558713240338	3.78755528848583e-84	CD11c	0.684067858855201	8.11253027823886e-69
1832	chr16:31150183-31150683	ITGAX	0.849765982490502	7.19635878199017e-137	CD11c	0.76967954378736	2.97335621820678e-97
1833	chr16:31150770-31151270	ITGAX	0.794211772560536	1.27442698146371e-106	CD11c	0.708330992083941	8.00118892583832e-76
1834	chr16:31157082-31157582	ITGAX	0.774578473958501	4.32912970356197e-98	CD11c	0.697697462908635	1.1514705473858e-72
1835	chr16:31167274-31167774	ITGAX	0.286580937628115	8.00964713856193e-10	CD11c	0.282612269345087	3.26753497776255e-10
1836	chr16:31203851-31204351	ITGAX	0.437768647308867	2.81333896973987e-23	CD11c	0.36081845418793	2.89254694347381e-16
1837	chr16:31213836-31214336	ITGAX	0.135353175165089	0.00939537746320486	CD11c	0.12175207034339	0.00902316950715629
1838	chr16:31214572-31215072	ITGAX	0.332037076466306	4.11077547690237e-13	CD11c	0.3045460458757	9.89103397882251e-12
1839	chr16:31215378-31215878	ITGAX	0.444127942798688	5.13762264022824e-24	CD11c	0.423870636494256	1.53584346313459e-22
1840	chr16:31216494-31216994	ITGAX	0.220473384017765	4.85517854590566e-06	CD11c	0.189735846501077	3.54139194887724e-05
1841	chr16:31217035-31217535	ITGAX	0.176472256428306	0.000395695102593929	CD11c	0.179200018512313	9.75495329138411e-05
1842	chr16:31242192-31242692	ITGAX	0.664721592869263	1.22486765607437e-62	CD11c	0.605895316686531	2.78065903245067e-50
1843	chr16:31243898-31244398	ITGAX	0.746958387977733	1.86080228706141e-87	CD11c	0.668301614924657	1.26038463418369e-64
1844	chr16:31244503-31245003	ITGAX	0.570198032049746	1.90577856266004e-42	CD11c	0.478785148662313	3.28977779946003e-29
1845	chr16:31253000-31253500	ITGAX	0.780774176303468	1.09825415272987e-100	CD11c	0.754028066042811	3.55139854779977e-91
1846	chr16:31253569-31254069	ITGAX	0.946190156342607	1.3665702192357e-240	CD11c	0.874566713843859	6.02205113715184e-156
1847	chr16:31254188-31254688	ITGAX	0.831418518092813	1.15487923585606e-125	CD11c	0.7708816940809	9.65547164766821e-98
1848	chr16:31258975-31259475	ITGAX	0.328217061632651	8.1952367022456e-13	CD11c	0.324380922558138	3.22333323833034e-13
1849	chr16:31259676-31260176	ITGAX	0.7136862985703	2.35841770319171e-76	CD11c	0.698385560076695	7.25211660975052e-73
1850	chr16:31260458-31260958	ITGAX	0.374523292030238	9.55598756444198e-17	CD11c	0.454372116273661	4.34387123273771e-26
1851	chr16:31263210-31263710	ITGAX	0.303890433268852	5.25488515102643e-11	CD11c	0.363873996351794	1.54342514105507e-16
1852	chr16:31264225-31264725	ITGAX	0	1	CD11c	0.19019040487573	3.38647302553379e-05
1853	chr16:31265268-31265768	ITGAX	0.453231092138967	4.22252246219301e-25	CD11c	0.573952603879005	4.22363417986891e-44
1854	chr16:31265841-31266341	ITGAX	0.19610478173074	6.34104489450772e-05	CD11c	0.272698800588906	1.44185533629761e-09
1855	chr16:31266345-31266845	ITGAX	0	1	CD11c	0.193078040078189	2.54454598928779e-05
1856	chr16:31267317-31267817	ITGAX	0.43559394642452	4.9880751950348e-23	CD11c	0.424573338673774	1.2817871871271e-22
1857	chr16:31302009-31302509	ITGAX	0.873684676299613	5.74287751842976e-154	CD11c	0.835079622773563	4.90985538919964e-129
1858	chr16:31330009-31330509	ITGAX	0	1	CD11c	0.134115110286653	0.00389802924797879
1859	chr16:31333624-31334124	ITGAX	0.436058242416184	4.41585457121311e-23	CD11c	0.421610428017882	2.7339825741656e-22
1860	chr16:31344633-31345133	ITGAX	0.524965115200793	6.43188423859987e-35	CD11c	0.568525995720039	4.04556242002311e-43
1861	chr16:31345177-31345677	ITGAX	0.305620875724328	3.95817645184086e-11	CD11c	0.413866887913542	1.89220664220382e-21
1862	chr16:31347332-31347832	ITGAX	0.728452269603727	4.46558470570875e-81	CD11c	0.69973743670543	2.91994056384847e-73
1863	chr16:31348505-31349005	ITGAX	0.569238381055034	2.83101189701213e-42	CD11c	0.512733174081559	5.45307396252564e-34
1864	chr16:31349656-31350156	ITGAX	0.530751144685672	8.1014096071962e-36	CD11c	0.562773813801029	4.24370308528362e-42
1865	chr16:31350184-31350684	ITGAX	0.942601456894903	6.16734757557609e-234	CD11c	0.858099996745181	9.69539565025685e-144
1866	chr16:31351371-31351871	ITGAX	0.89067289315438	2.26071353815685e-168	CD11c	0.820701700352986	5.99636016550814e-121
1867	chr16:31351889-31352389	ITGAX	0.965815830622396	1.21515899537971e-287	CD11c	0.915799754162522	4.48441179406711e-196
1868	chr16:31352591-31353091	ITGAX	0.843133798978026	1.1791505975731e-132	CD11c	0.795331867112609	2.47652320059552e-108
1869	chr16:31354343-31354843	ITGAX	0.881347093301219	3.39675802556133e-160	CD11c	0.912667558666306	2.19756889797536e-192
1870	chr16:31354868-31355368	ITGAX	0.965193736598483	8.82058612684169e-286	CD11c	0.945928651704355	1.87744586742421e-241
1871	chr16:31355383-31355883	ITGAX	0.747292934373384	1.41084293521763e-87	CD11c	0.777707017813983	1.44951717820624e-100
1872	chr16:31356485-31356985	ITGAX	0.924281200286291	1.56198227437492e-205	CD11c	0.871160248212443	2.63557348486434e-153
1873	chr16:31357441-31357941	ITGAX	0.864793178164149	3.13525865799123e-147	CD11c	0.852630437735869	4.95290243594222e-140
1874	chr16:31358469-31358969	ITGAX	0.691250734556628	9.98254810880664e-70	CD11c	0.651744172176685	1.72434370304326e-60
1875	chr16:31359409-31359909	ITGAX	0.715830179877406	5.07474098960345e-77	CD11c	0.63726535605668	4.47773860798711e-57
1876	chr16:31360292-31360792	ITGAX	0.831813943567877	6.83189986359737e-126	CD11c	0.74356111124888	2.24547668649659e-87
1877	chr16:31361216-31361716	ITGAX	0.755357272594233	1.54068987060262e-90	CD11c	0.698527687176294	6.60286322800986e-73
1878	chr16:31361784-31362284	ITGAX	0.633570784053054	3.37746014980987e-55	CD11c	0.585560896996982	2.87454695141437e-46
1879	chr16:31362429-31362929	ITGAX	0.633704528167231	3.15039518010306e-55	CD11c	0.566385736717329	9.72333716185269e-43
1880	chr16:31363101-31363601	ITGAX	0.68823633917887	6.96903628454e-69	CD11c	0.685041180575349	4.41245295926024e-69
1881	chr16:31363625-31364125	ITGAX	0.58170883038944	1.48540887082949e-44	CD11c	0.531279267747554	7.74292961977822e-37
1882	chr16:31364420-31364920	ITGAX	0.253824546203192	8.3101808899867e-08	CD11c	0.354235062922663	1.10395844296009e-15
1883	chr16:31365105-31365605	ITGAX	0	1	CD11c	0.291285122201213	8.48154148705901e-11
1884	chr16:31365742-31366242	ITGAX	0.32740185540795	9.48231976810061e-13	CD11c	0.404388880228875	1.8867122974152e-20
1885	chr16:31366302-31366802	ITGAX	0.588597238956249	7.39817569518881e-46	CD11c	0.577227995553636	1.04962634960465e-44
1886	chr16:31367265-31367765	ITGAX	0.819257624844529	5.83092271332189e-119	CD11c	0.737032663465322	4.30080984702586e-85
1887	chr16:31367797-31368297	ITGAX	0.938560794114652	6.14743679534917e-227	CD11c	0.857828293572101	1.47394563846977e-143
1888	chr16:31369209-31369709	ITGAX	0.618623666617677	6.35801398440615e-52	CD11c	0.582771786435722	9.72105268500362e-46
1889	chr16:31370158-31370658	ITGAX	0.79679726093379	8.18377251437855e-108	CD11c	0.699107857011268	4.46739038883916e-73
1890	chr16:31370873-31371373	ITGAX	0.73196056524339	3.02789767628921e-82	CD11c	0.633172935148469	3.80049026995337e-56
1891	chr16:31372013-31372513	ITGAX	0.772700724817835	2.54913134643916e-97	CD11c	0.692237179531487	4.29974396451414e-71
1892	chr16:31372523-31373023	ITGAX	0.768864232042669	9.06974564963927e-96	CD11c	0.672381808098558	1.09978276854422e-65
1893	chr16:31373167-31373667	ITGAX	0.740046118670438	5.21382255286211e-85	CD11c	0.644305473497099	1.03343059949467e-58
1894	chr16:31374302-31374802	ITGAX	0.719986426993234	2.47719688529004e-78	CD11c	0.625271140269999	2.18043155337023e-54
1895	chr16:31375023-31375523	ITGAX	0.796376543047564	1.28258427553422e-107	CD11c	0.704884241407375	8.71453748709339e-75
1896	chr16:31376289-31376789	ITGAX	0.78459561556823	2.4965210971982e-102	CD11c	0.676969227464311	6.71215667249932e-67
1897	chr16:31376957-31377457	ITGAX	0.607830541649162	1.14667112402222e-49	CD11c	0.548216769673669	1.35384147571338e-39
1898	chr16:31377483-31377983	ITGAX	0.616608566571804	1.70335416848214e-51	CD11c	0.572367767790951	8.2211210027888e-44
1899	chr16:31378018-31378518	ITGAX	0.734531997031434	4.10553983116576e-83	CD11c	0.651516662989873	1.95606337004959e-60
1900	chr16:31378890-31379390	ITGAX	0.797821264324001	2.72770234036753e-108	CD11c	0.677731839564658	4.20619651694958e-67
1901	chr16:31379540-31380040	ITGAX	0.732423016095814	2.11670976704805e-82	CD11c	0.629432897375773	2.61695259709929e-55
1902	chr16:31380528-31381028	ITGAX	0.756979024120494	3.77974599562308e-91	CD11c	0.65239360238994	1.20056429011377e-60
1903	chr16:31381123-31381623	ITGAX	0.762332054028873	3.3973002656066e-93	CD11c	0.660122572250967	1.49331508605625e-62
1904	chr16:31381753-31382253	ITGAX	0.722537378966296	3.7829136099827e-79	CD11c	0.634892965387821	1.54962450263907e-56
1905	chr16:31382487-31382987	ITGAX	0.71374270527142	2.26506664781155e-76	CD11c	0.727181661364906	8.91456924343334e-82
1906	chr16:31383026-31383526	ITGAX	0.681265125876225	5.69658443076838e-67	CD11c	0.619723686679219	3.49026922500965e-53
1907	chr16:31383570-31384070	ITGAX	0.729209075934226	2.51080130930743e-81	CD11c	0.638302271191492	2.58771883218089e-57
1908	chr16:31384201-31384701	ITGAX	0.659760147076669	2.15393219567176e-61	CD11c	0.590894348423394	2.70502333599871e-47
1909	chr16:31385018-31385518	ITGAX	0.514444411095981	2.51114382081515e-33	CD11c	0.434816651620188	9.00613847429985e-24
1910	chr16:31386050-31386550	ITGAX	0.888216650962759	3.78669962318582e-166	CD11c	0.820333019583886	9.37155675616113e-121
1911	chr16:31386570-31387070	ITGAX	0.651972196918559	1.73520130370193e-59	CD11c	0.743227656955831	2.93649109605906e-87
1912	chr16:31387583-31388083	ITGAX	0.596739376939696	1.94001548755217e-47	CD11c	0.533748617859635	3.14736012585008e-37
1913	chr16:31388429-31388929	ITGAX	0.604592083204573	5.2374788832969e-49	CD11c	0.549940043014976	6.92639341179258e-40
1914	chr16:31395593-31396093	ITGAX	0.756778560081531	4.4997091240214e-91	CD11c	0.686456987460089	1.7971957833808e-69
1915	chr16:31397077-31397577	ITGAX	0.606520128431699	2.12610782517994e-49	CD11c	0.547322893644128	1.90621964627528e-39
1916	chr16:31400190-31400690	ITGAX	0.29805900404042	1.34429324843223e-10	CD11c	0.394437199134369	1.94507207842226e-19
1917	chr16:31404449-31404949	ITGAX	0.545405286901181	3.53990365776645e-38	CD11c	0.532275902667672	5.39557817351859e-37
1918	chr16:31416758-31417258	ITGAX	0.436893606312062	3.54428157782411e-23	CD11c	0.42221203469418	2.34664563854079e-22
1919	chr16:31419950-31420450	ITGAX	0	1	CD11c	0.220696694102861	1.29136813719417e-06
1920	chr16:31442383-31442883	ITGAX	0.231669967383866	1.33151708363647e-06	CD11c	0.231435918346285	3.61151861825144e-07
1921	chr16:31442922-31443422	ITGAX	0.28425979509437	1.13713402943713e-09	CD11c	0.283940807776233	2.67079556885917e-10
1922	chr16:31451643-31452143	ITGAX	0.410703750927738	2.6276092194997e-20	CD11c	0.440238549374859	2.12995166439836e-24
1923	chr16:31453233-31453733	ITGAX	0.568506818768157	3.8226789553716e-42	CD11c	0.516765409571607	1.35082731816446e-34
1924	chr16:31453781-31454281	ITGAX	0.874591120818546	1.10764137294528e-154	CD11c	0.834733439923734	7.82188073297387e-129
1925	chr16:31454424-31454924	ITGAX	0.359538294444299	2.12334884876002e-15	CD11c	0.331021932623542	9.60890922713305e-14
1926	chr16:31472018-31472518	ITGAX	0.266848059305134	1.42071881991986e-08	CD11c	0.201979925855714	1.01688695450349e-05
1927	chr16:31480788-31481288	ITGAX	0.264523371412261	1.96167782183907e-08	CD11c	0.223197556858071	9.62560718633717e-07
1928	chr16:31579970-31580470	ITGAX	0	1	CD11c	0.135250324996061	0.00359701945057822
1929	chr12:8914166-8914666	KLRG1	0.331981112980494	4.15269312071163e-13	KLRG1	0.431712196661869	2.0303850195177e-23
1930	chr12:8914680-8915180	KLRG1	0.367810474969935	3.91096778252077e-16	KLRG1	0.397303071499481	1.00045088904869e-19
1931	chr12:8950107-8950607	KLRG1	0.250862231025589	1.22465395613849e-07	KLRG1	0.217076776325608	1.9563637426686e-06
1932	chr12:8950900-8951400	KLRG1	0.360926151217049	1.60435559181945e-15	KLRG1	0.344936840290952	6.91059114176049e-15
1933	chr12:8951714-8952214	KLRG1	0.743560082567171	3.03879887274499e-86	KLRG1	0.681972915411798	3.00441411579674e-68
1934	chr12:8953309-8953809	KLRG1	0.166503038501355	0.00092577503610649	KLRG1	0.163063262183971	0.000408823157802571
1935	chr12:8954082-8954582	KLRG1	0.253668783791421	8.48130803475346e-08	KLRG1	0.311492821085061	3.07366082099476e-12
1936	chr12:8954593-8955093	KLRG1	0.382015393765493	1.90219397885225e-17	KLRG1	0.377207243058147	9.16595494975156e-18
1937	chr12:8956359-8956859	KLRG1	0.405009243397989	1.02288145822252e-19	KLRG1	0.453830242141357	5.05761041133182e-26
1938	chr12:8985166-8985666	KLRG1	0.591620456497802	1.93594815931304e-46	KLRG1	0.493655067401733	3.06079082961023e-31
1939	chr12:8985742-8986242	KLRG1	0.454046688913041	3.36279756470304e-25	KLRG1	0.428501340514141	4.67139964512091e-23
1940	chr12:8987127-8987627	KLRG1	0.32977233934115	6.19496721791165e-13	KLRG1	0.266595881215057	3.49013982881972e-09
1941	chr12:8987680-8988180	KLRG1	0.67291428860736	9.49847864417275e-65	KLRG1	0.600094974560851	4.12545823034244e-49
1942	chr12:8989442-8989942	KLRG1	0.646885558147052	2.85486525714588e-58	KLRG1	0.594707569567004	4.85419266119614e-48
1943	chr12:8991727-8992227	KLRG1	0.469368309980257	4.15430398623095e-27	KLRG1	0.402570563347078	2.90789591005118e-20
1944	chr12:8992314-8992814	KLRG1	0.518340858150251	6.56480634148416e-34	KLRG1	0.425377215633716	1.04393042852779e-22
1945	chr12:8993977-8994477	KLRG1	0.406885885499556	6.55382203155237e-20	KLRG1	0.341357778688467	1.37686805605915e-14
1946	chr12:8995268-8995768	KLRG1	0.388924047987687	4.1359204088069e-18	KLRG1	0.33866481423341	2.2977763419403e-14
1947	chr12:8995933-8996433	KLRG1	0.488399116031849	1.27903152690656e-29	KLRG1	0.425295858497148	1.06539936636589e-22
1948	chr12:8996703-8997203	KLRG1	0.732768354516823	1.61992243202449e-82	KLRG1	0.679177420564486	1.71801452979181e-67
1949	chr12:8997426-8997926	KLRG1	0.37643198637104	6.35969676011048e-17	KLRG1	0.289469221273274	1.13072867585182e-10
1950	chr12:8998029-8998529	KLRG1	0.504959023032398	6.1339447800588e-32	KLRG1	0.444450426823324	6.77379820479139e-25
1951	chr12:9002327-9002827	KLRG1	0.65505370695108	3.10533327139393e-60	KLRG1	0.551766407723622	3.38913791545986e-40
1952	chr12:9002841-9003341	KLRG1	0.292560264989538	3.19460407247544e-10	KLRG1	0.303592547279272	1.15976407697412e-11
1953	chr12:9004927-9005427	KLRG1	0.442294421820899	8.41642904431445e-24	KLRG1	0.347735816299501	4.02390926263558e-15
1954	chr12:9005664-9006164	KLRG1	0.59153561249624	2.01065210478977e-46	KLRG1	0.570256097793187	1.98229913957481e-43
1955	chr12:9009984-9010484	KLRG1	0.755103016905762	1.91833331917616e-90	KLRG1	0.700114542937402	2.26430985662792e-73
1956	chr12:9023513-9024013	KLRG1	0	1	KLRG1	0.145030028423882	0.00174596069620067
1957	chr12:9024936-9025436	KLRG1	0.327460930209237	9.38316506174991e-13	KLRG1	0.375398450660898	1.35660806748644e-17
1958	chr12:9025736-9026236	KLRG1	0.310299895253221	1.82338920107816e-11	KLRG1	0.313782202952581	2.07741381730588e-12
1959	chr12:9026288-9026788	KLRG1	0.1787155342376	0.000324375807428884	KLRG1	0.171541467777324	0.000196090613809137
1960	chr12:9027037-9027537	KLRG1	0.755007019982652	2.08350607294047e-90	KLRG1	0.725129298852199	4.19686717657155e-81
1961	chr12:9027735-9028235	KLRG1	0.608977587079251	6.66754099092024e-50	KLRG1	0.598905653837891	7.13104151864349e-49
1962	chr12:9039341-9039841	KLRG1	0.19987061385647	4.35766409272142e-05	KLRG1	0.192397511135366	2.7219390224451e-05
1963	chr11:112797848-112798348	NCAM1	0	1	CD56	0.510302095779649	1.25730328463213e-33
1964	chr11:112837385-112837885	NCAM1	0.234116919984498	9.93820386065631e-07	CD56	0.691472082308418	7.06656407150681e-71
1965	chr11:112874752-112875252	NCAM1	0	1	CD56	0.341077579072054	1.452111670529e-14
1966	chr11:112880453-112880953	NCAM1	0.402312796463764	1.93028907991933e-19	CD56	0.628336952610184	4.57980939674191e-55
1967	chr11:112882445-112882945	NCAM1	0	1	CD56	0.443531491717899	8.71499437689358e-25
1968	chr11:112886756-112887256	NCAM1	0	1	CD56	0.609981512908376	4.00945546762175e-51
1969	chr11:112961270-112961770	NCAM1	0.17460976108747	0.000465759549458535	CD56	0.701461823274996	9.08587279069771e-74
1970	chr11:112962155-112962655	NCAM1	0.273177119657237	5.7983359247146e-09	CD56	0.694170587953075	1.20671926344072e-71
1971	chr11:112962784-112963284	NCAM1	0.354062959671553	6.3263959561232e-15	CD56	0.67019229856385	4.06603963724618e-65
1972	chr11:112969356-112969856	NCAM1	0.276779480281666	3.44334096768508e-09	CD56	0.667328919493198	2.24196044116721e-64
1973	chr11:112971251-112971751	NCAM1	0.253156483500021	9.07323736892252e-08	CD56	0.482766632250695	9.59215679191174e-30
1974	chr2:241610083-241610583	PDCD1	0	1	CD279	0.251938822374805	2.64813882572871e-08
1975	chr2:241617321-241617821	PDCD1	0	1	CD279	0.126571511396073	0.0065703780636268
1976	chr2:241669178-241669678	PDCD1	0	1	CD279	0.154675075038987	0.000818922322037288
1977	chr2:241676725-241677225	PDCD1	0	1	CD279	0.14841186527645	0.00134181561701152
1978	chr2:241686697-241687197	PDCD1	0	1	CD279	0.259646485944874	9.28188609120506e-09
1979	chr2:241699315-241699815	PDCD1	0	1	CD279	0.200381817956671	1.20238762634383e-05
1980	chr2:241702105-241702605	PDCD1	0.194333152969888	7.5459326092936e-05	CD279	0.24921517037545	3.79090041429144e-08
1981	chr2:241702673-241703173	PDCD1	0.152851703891074	0.00272216509470183	CD279	0.14453261773069	0.00181274702543855
1982	chr2:241734314-241734814	PDCD1	0.225032818914041	2.89224850686484e-06	CD279	0.251660995870674	2.74706737081215e-08
1983	chr2:241734954-241735454	PDCD1	0.360074144422721	1.90596496360526e-15	CD279	0.393294689377048	2.52703015289263e-19
1984	chr2:241739650-241740150	PDCD1	0.490057838554318	7.59729767060233e-30	CD279	0.521270286915643	2.80113719389279e-35
1985	chr2:241740251-241740751	PDCD1	0.431436368826467	1.47491041837899e-22	CD279	0.516926661730819	1.27907900830502e-34
1986	chr2:241740940-241741440	PDCD1	0.484571784391331	4.21922783271655e-29	CD279	0.536815895898308	1.01498498304625e-37
1987	chr2:241759025-241759525	PDCD1	0.403888210394206	1.33305687111382e-19	CD279	0.556693488642941	4.88165056575766e-41
1988	chr2:241762436-241762936	PDCD1	0.576886502953204	1.16165514605137e-43	CD279	0.522068182501562	2.12048243804149e-35
1989	chr2:241763033-241763533	PDCD1	0.643912133354023	1.42995976557893e-57	CD279	0.597503664782029	1.35109018318055e-48
1990	chr2:241763878-241764378	PDCD1	0.345382317609742	3.4135911455189e-14	CD279	0.310305722887371	3.76247710571807e-12
1991	chr2:241771475-241771975	PDCD1	0.307940563772704	2.70091007143798e-11	CD279	0.366630838931656	8.69811882793203e-17
1992	chr2:241772066-241772566	PDCD1	0.263771028414608	2.17613105206435e-08	CD279	0.417927956296958	6.90960339299369e-22
1993	chr2:241772624-241773124	PDCD1	0.25045514446366	1.29099984636382e-07	CD279	0.294022244489811	5.49466013060161e-11
1994	chr2:241803361-241803861	PDCD1	0.558360975811815	2.30753411626155e-40	CD279	0.535228461467449	1.82620561009633e-37
1995	chr2:241804169-241804669	PDCD1	0.348828737446909	1.7591183302145e-14	CD279	0.434529641733816	9.70996093414768e-24
1996	chr2:241804819-241805319	PDCD1	0.306158619889159	3.62325166499001e-11	CD279	0.318398694038741	9.29518808445679e-13
1997	chr2:241810199-241810699	PDCD1	0.315084943275491	8.12897575500243e-12	CD279	0.438989250682294	2.98002946610237e-24
1998	chr2:241811666-241812166	PDCD1	0	1	CD279	0.134043705563739	0.00391632875827681
1999	chr2:241813745-241814245	PDCD1	0.477906544449831	3.24582361239616e-28	CD279	0.428432500947947	4.75287128112562e-23
[truncated: 706 more rows]
